# Supplementary material for: Navigating the archaeal frontier: insights and projections from bioinformatic pipelines
Source: Front Microbiol. 2024 Sep 23;15:1433224. doi: 10.3389/fmicb.2024.1433224 (PMC11459464; doi:10.3389/fmicb.2024.1433224)
Supplement: Supplementary file 2 [file Table_1.XLSX]

## Sheet: archaea ncbi genomes
Supplementary Table 1. Archaeal and bacterial genomes used in the analysis
genome_accession	full_accession	taxid	path	domain	phylum	class	order	family	genus	species	strain	GTDB_domain	GTDB_phylum	GTDB_class	GTDB_order	GTDB_family	GTDB_genus	GTDB_species	assembly_level	completeness	redundancy	bioproject	biosample	wgs_master	refseq_category	species_taxid	isolate	version_status	assembly_level	genome_rep	release_type	seq_rel_date	asm_name	gbrs_paired_asm	paired_asm_comp	organism_name	intraspecific_name	submitter	ftp_path	excluded_from_refseq	relation_to_type_material	min_ungapped_length	max_ungapped_length	expected_ungapped_length	number_of_genomes	unique_protein_cds	total_protein_cds	plasmid_gene_count	base_accession
GCA_025839675.1	GCA_025839675.1_ASM2583967v1	2951803	/scratch/ecogenomics/karavaeva/minipaper_Feb29/GCA_025839675.1_ASM2583967v1	Archaea	Candidatus_Lokiarchaeota	Unclassified_Candidatus_Lokiarchaeota	Unclassified_Candidatus_Lokiarchaeota	Unclassified_Candidatus_Lokiarchaeota	Candidatus_Lokiarchaeum	Candidatus_Lokiarchaeum_sp.	Candidatus_Lokiarchaeum_sp._B-35	NA	NA	NA	NA	NA	NA	NA	Complete Genome	-	-	-	SAMN28933922	-	-	-	-	-	-	-	-	-	-	-	-	-	-	-	-	-	-	-	-	-	-	5162	-	-	-
GCA_000007345.1	GCA_000007345.1_ASM734v1	188937	/scratch/ecogenomics/frozenset/GCA/000/007/345/GCA_000007345.1_ASM734v1	Archaea	Euryarchaeota	Methanomicrobia	Methanosarcinales	Methanosarcinaceae	Methanosarcina	Methanosarcina_acetivorans	Methanosarcina_acetivorans_C2A	Archaea	Halobacteriota	Methanosarcinia	Methanosarcinales	Methanosarcinaceae	Methanosarcina	Methanosarcina acetivorans	Complete Genome	981481481481482	308641975308642	PRJNA290	SAMN03081414		representative genome	2214		latest	Complete Genome	Full	Major	2002-04-03	ASM734v1	GCF_000007345.1	identical	Methanosarcina acetivorans C2A	strain=C2A	Broad Institute	ftp://ftp.ncbi.nlm.nih.gov/genomes/all/GCA/000/007/345/GCA_000007345.1_ASM734v1		assembly from type material	NA	NA	NA	NA	4540	4540	0	GCA_000007345
GCA_000008085.1	GCA_000008085.1_ASM808v1	228908	/scratch/ecogenomics/frozenset/GCA/000/008/085/GCA_000008085.1_ASM808v1	Archaea	Nanoarchaeota	Candidatus_Nanoarchaeia	Nanoarchaeales	Nanoarchaeaceae	Nanoarchaeum	Nanoarchaeum_equitans	Nanoarchaeum_equitans_Kin4-M	Archaea	Nanoarchaeota	Nanoarchaeia	Nanoarchaeales	Nanoarchaeaceae	Nanoarchaeum	Nanoarchaeum equitans	Complete Genome	679012345679012	0	PRJNA9599	SAMN02603208		NA	160232		latest	Complete Genome	Full	Major	2003-12-18	ASM808v1	GCF_000008085.1	identical	Nanoarchaeum equitans Kin4-M		DIVERSA	ftp://ftp.ncbi.nlm.nih.gov/genomes/all/GCA/000/008/085/GCA_000008085.1_ASM808v1	missing tRNA genes		NA	NA	NA	NA	536	536	0	GCA_000008085
GCA_000014945.1	GCA_000014945.1_ASM1494v1	349307	/scratch/ecogenomics/frozenset/GCA/000/014/945/GCA_000014945.1_ASM1494v1	Archaea	Euryarchaeota	Methanomicrobia	Methanotrichales	Methanotrichaceae	Methanothrix	Methanothrix_thermoacetophila	Methanothrix_thermoacetophila_PT	Archaea	Halobacteriota	Methanosarcinia	Methanotrichales	Methanotrichaceae	Methanothrix_B	Methanothrix_B thermoacetophila	Complete Genome	975308641975309	0.617283950617284	PRJNA15765	SAMN02598350		NA	2224		latest	Complete Genome	Full	Major	2006-10-25	ASM1494v1	GCF_000014945.1	identical	Methanothrix thermoacetophila PT	strain=PT	US DOE Joint Genome Institute	ftp://ftp.ncbi.nlm.nih.gov/genomes/all/GCA/000/014/945/GCA_000014945.1_ASM1494v1	missing tRNA genes	assembly from synonym type material	NA	NA	NA	NA	1696	1696	0	GCA_000014945
GCA_000015805.1	GCA_000015805.1_ASM1580v1	410359	/scratch/ecogenomics/frozenset/GCA/000/015/805/GCA_000015805.1_ASM1580v1	Archaea	Thermoproteota	Thermoprotei	Thermoproteales	Thermoproteaceae	Pyrobaculum	Pyrobaculum_calidifontis	Pyrobaculum_calidifontis_JCM_11548	Archaea	Thermoproteota	Thermoproteia	Thermoproteales	Thermoproteaceae	Pyrobaculum	Pyrobaculum calidifontis	Complete Genome	938271604938272	0	PRJNA18111	SAMN00623060		NA	181486		latest	Complete Genome	Full	Major	2007-02-27	ASM1580v1	GCF_000015805.1	identical	Pyrobaculum calidifontis JCM 11548	strain=JCM 11548	DOE Joint Genome Institute	ftp://ftp.ncbi.nlm.nih.gov/genomes/all/GCA/000/015/805/GCA_000015805.1_ASM1580v1	missing rRNA genes	assembly from type material	NA	NA	NA	NA	2149	2149	0	GCA_000015805
GCA_000145985.1	GCA_000145985.1_ASM14598v1	583356	/scratch/ecogenomics/frozenset/GCA/000/145/985/GCA_000145985.1_ASM14598v1	Archaea	Thermoproteota	Thermoprotei	Desulfurococcales	Desulfurococcaceae	Ignisphaera	Ignisphaera_aggregans	Ignisphaera_aggregans_DSM_17230	Archaea	Thermoproteota	Thermoproteia	Sulfolobales	Ignisphaeraceae	Ignisphaera	Ignisphaera aggregans	Complete Genome	95679012345679	0	PRJNA33361	SAMN00016987		NA	334771		latest	Complete Genome	Full	Major	2010-08-24	ASM14598v1	GCF_000145985.1	identical	Ignisphaera aggregans DSM 17230	strain=DSM 17230	US DOE Joint Genome Institute (JGI-PGF)	ftp://ftp.ncbi.nlm.nih.gov/genomes/all/GCA/000/145/985/GCA_000145985.1_ASM14598v1	missing rRNA genes	assembly from type material	NA	NA	NA	NA	1930	1930	0	GCA_000145985
GCA_000192615.1	GCA_000192615.1_ASM19261v1	994838	/scratch/ecogenomics/frozenset/GCA/000/192/615/GCA_000192615.1_ASM19261v1	Archaea	Candidatus_Parvarchaeota	Unclassified_Candidatus_Parvarchaeota	Unclassified_Candidatus_Parvarchaeota	Unclassified_Candidatus_Parvarchaeota	Candidatus_Parvarchaeum	Candidatus_Parvarchaeum_acidophilus	Candidatus_Parvarchaeum_acidophilus_ARMAN-5_'5-way_FS'	NA	NA	NA	NA	NA	NA	NA	Scaffold	185185185185185	0	PRJNA63557	SAMN02954274	AEYO00000000.1	NA	662761		latest	Scaffold	Partial	Major	2011-03-18	ASM19261v1	GCF_000192615.1	identical	Candidatus_Parvarchaeum acidophilus ARMAN-5_'5-way FS'		University of California Berkeley	ftp://ftp.ncbi.nlm.nih.gov/genomes/all/GCA/000/192/615/GCA_000192615.1_ASM19261v1	derived from metagenome; partial		NA	NA	NA	NA	124	124	0	GCA_000192615
GCA_000200715.1	GCA_000200715.1_ASM20071v1	414004	/scratch/ecogenomics/frozenset/GCA/000/200/715/GCA_000200715.1_ASM20071v1	Archaea	Nitrososphaerota	Unclassified_Nitrososphaerota	Cenarchaeales	Cenarchaeaceae	Cenarchaeum	Cenarchaeum_symbiosum	Cenarchaeum_symbiosum_A	Archaea	Thermoproteota	Nitrososphaeria	Nitrososphaerales	Nitrosopumilaceae	Cenarchaeum	Cenarchaeum symbiosum	Chromosome	91358024691358	0	PRJNA202	SAMN02744041		NA	46770		latest	Chromosome	Full	Major	2006-11-20	ASM20071v1	GCF_000200715.1	identical	Cenarchaeum symbiosum A		DOE Joint Genome Institute	ftp://ftp.ncbi.nlm.nih.gov/genomes/all/GCA/000/200/715/GCA_000200715.1_ASM20071v1	derived from environmental source		NA	NA	NA	NA	2017	2017	0	GCA_000200715
GCA_000204585.1	GCA_000204585.1_ASM20458v1	886738	/scratch/ecogenomics/frozenset/GCA/000/204/585/GCA_000204585.1_ASM20458v1	Archaea	Nitrososphaerota	Unclassified_Nitrososphaerota	Nitrosopumilales	Nitrosopumilaceae	Nitrosarchaeum	Candidatus_Nitrosarchaeum_limnium	Candidatus_Nitrosarchaeum_limnium_SFB1	Archaea	Thermoproteota	Nitrososphaeria	Nitrososphaerales	Nitrosopumilaceae	Nitrosarchaeum	Nitrosarchaeum limnae	Chromosome	919753086419753	0.617283950617284	PRJNA52465	SAMN02471010	AEGP00000000.1	NA	1007084		latest	Chromosome	Full	Major	2011-04-20	ASM20458v1	GCF_000204585.1	identical	Candidatus_Nitrosarchaeum limnium SFB1	strain=SFB1	Stanford University	ftp://ftp.ncbi.nlm.nih.gov/genomes/all/GCA/000/204/585/GCA_000204585.1_ASM20458v1	derived from single cell		NA	NA	NA	NA	2038	2038	0	GCA_000204585
GCA_000220355.1	GCA_000220355.1_ASM22035v1	889962	/scratch/ecogenomics/frozenset/GCA/000/220/355/GCA_000220355.1_ASM22035v1	Archaea	Euryarchaeota	Nanohaloarchaea	Unclassified_Nanohaloarchaea	Unclassified_Nanohaloarchaea	Candidatus_Nanosalinarum		Candidatus_Nanosalinarum_sp._J07AB56	Archaea	Nanohaloarchaeota	Nanosalinia	Nanosalinales	Nanosalinaceae	Nanosalinarum	Nanosalinarum sp000220355	Scaffold	679012345679012	308641975308642	PRJNA52645	SAMN01940911	AEIX00000000.1	NA	889962		latest	Scaffold	Full	Major	2011-07-11	ASM22035v1	GCF_000220355.1	identical	Candidatus_Nanosalinarum sp. J07AB56		University of California, San Diego, Scripps Institution of Oceanography	ftp://ftp.ncbi.nlm.nih.gov/genomes/all/GCA/000/220/355/GCA_000220355.1_ASM22035v1	derived from metagenome		NA	NA	NA	NA	1407	1407	0	GCA_000220355
GCA_000220375.1	GCA_000220375.1_ASM22037v1	889948	/scratch/ecogenomics/frozenset/GCA/000/220/375/GCA_000220375.1_ASM22037v1	Archaea	Euryarchaeota	Nanohaloarchaea	Unclassified_Nanohaloarchaea	Unclassified_Nanohaloarchaea	Candidatus_Nanosalina		Candidatus_Nanosalina_sp._J07AB43	Archaea	Nanohaloarchaeota	Nanosalinia	Nanosalinales	Nanosalinaceae	Nanosalina	Nanosalina sp000220375	Scaffold	660493827160494	308641975308642	PRJNA52647	SAMN01940911	AEIY00000000.1	NA	889948		latest	Scaffold	Full	Major	2011-07-11	ASM22037v1	GCF_000220375.1	identical	Candidatus_Nanosalina sp. J07AB43		University of California, San Diego, Scripps Institution of Oceanography	ftp://ftp.ncbi.nlm.nih.gov/genomes/all/GCA/000/220/375/GCA_000220375.1_ASM22037v1	derived from metagenome		NA	NA	NA	NA	1677	1677	0	GCA_000220375
GCA_000246735.1	GCA_000246735.1_ASM24673v1	274854	/scratch/ecogenomics/frozenset/GCA/000/246/735/GCA_000246735.1_ASM24673v1	Archaea	Candidatus_Thermoplasmatota	Candidatus_Poseidoniia	Candidatus_Poseidoniales	Unclassified_Candidatus_Poseidoniales	Unclassified_Candidatus_Poseidoniales		uncultured_Candidatus_Poseidoniales_archaeon	Archaea	Thermoplasmatota	Poseidoniia	Poseidoniales	Poseidoniaceae	MGIIa-L1	MGIIa-L1 sp000246735	Chromosome	895061728395062	0.617283950617284	PRJNA77705	SAMN02954313	AHCG00000000.1	NA	274854		latest	Chromosome	Full	Major	2012-02-07	ASM24673v1	NA	NA	uncultured Candidatus_Poseidoniales archaeon		School of Oceanography, University of Washington	ftp://ftp.ncbi.nlm.nih.gov/genomes/all/GCA/000/246/735/GCA_000246735.1_ASM24673v1	derived from environmental source; derived from metagenome		NA	NA	NA	NA	1781	1781	0	GCA_000246735
GCA_000247545.1	GCA_000247545.1_ASM24754v1	698757	/scratch/ecogenomics/frozenset/GCA/000/247/545/GCA_000247545.1_ASM24754v1	Archaea	Thermoproteota	Thermoprotei	Thermoproteales	Thermoproteaceae	Pyrobaculum	Pyrobaculum_oguniense	Pyrobaculum_oguniense_TE7	Archaea	Thermoproteota	Thermoproteia	Thermoproteales	Thermoproteaceae	Pyrobaculum	Pyrobaculum oguniense	Complete Genome	950617283950617	0	PRJNA42375	SAMN02604076		NA	99007		latest	Complete Genome	Full	Major	2012-02-10	ASM24754v1	GCF_000247545.1	identical	Pyrobaculum oguniense TE7	strain=TE7	UCSC-Lowelab	ftp://ftp.ncbi.nlm.nih.gov/genomes/all/GCA/000/247/545/GCA_000247545.1_ASM24754v1	missing rRNA genes	assembly from type material	NA	NA	NA	NA	2835	2835	35	GCA_000247545
GCA_000270325.1	GCA_000270325.1_ASM27032v1	311458	/scratch/ecogenomics/frozenset/GCA/000/270/325/GCA_000270325.1_ASM27032v1	Archaea	Nitrososphaerota	Unclassified_Nitrososphaerota	Unclassified_Nitrososphaerota	Unclassified_Nitrososphaerota	Candidatus_Caldarchaeum		Candidatus_Caldarchaeum_subterraneum	Archaea	Thermoproteota	Nitrososphaeria_A	Caldarchaeales	Caldarchaeaceae	Caldarchaeum	Caldarchaeum subterraneum_A	Complete Genome	895061728395062	185185185185185	PRJDA49157	SAMD00016619		NA	311458		latest	Complete Genome	Full	Major	2011-08-15	ASM27032v1	GCF_000270325.1	identical	Candidatus_Caldiarchaeum subterraneum		Japan Agency for Maine-Earth Science and Technology	ftp://ftp.ncbi.nlm.nih.gov/genomes/all/GCA/000/270/325/GCA_000270325.1_ASM27032v1	derived from environmental source; missing rRNA genes		NA	NA	NA	NA	1730	1730	0	GCA_000270325
GCA_000306725.1	GCA_000306725.1_ASM30672v1	1094980	/scratch/ecogenomics/frozenset/GCA/000/306/725/GCA_000306725.1_ASM30672v1	Archaea	Euryarchaeota	Methanomicrobia	Methanosarcinales	Methanosarcinaceae	Methanolobus	Methanolobus_psychrophilus	Methanolobus_psychrophilus_R15	Archaea	Halobacteriota	Methanosarcinia	Methanosarcinales	Methanosarcinaceae	Methanolobus	Methanolobus psychrophilus	Complete Genome	981481481481482	185185185185185	PRJNA74005	SAMN00739943		NA	420950		latest	Complete Genome	Full	Major	2012-10-18	ASM30672v1	GCF_000306725.1	identical	Methanolobus psychrophilus R15	strain=R15	Beijing Institute of Genomics	ftp://ftp.ncbi.nlm.nih.gov/genomes/all/GCA/000/306/725/GCA_000306725.1_ASM30672v1	contaminated; untrustworthy as type		NA	NA	NA	NA	3167	3167	0	GCA_000306725
GCA_000309865.1	GCA_000309865.1_MMad_1.0	1220534	/scratch/ecogenomics/frozenset/GCA/000/309/865/GCA_000309865.1_MMad_1.0	Archaea	Euryarchaeota	Methanobacteria	Methanobacteriales	Methanobacteriaceae	Methanobacterium		Methanobacterium_sp._Maddingley_MBC34	Archaea	Methanobacteriota	Methanobacteria	Methanobacteriales	Methanobacteriaceae	Methanobacterium	Methanobacterium sp000309865	Contig	938271604938272	0	PRJNA172217	SAMN01813472	AMGN00000000.1	NA	1220534		latest	Contig	Full	Major	2012-11-02	MMad_1.0	GCF_000309865.1	identical	Methanobacterium sp. Maddingley MBC34		Commonwealth Scientific and Industrial Research Organisation	ftp://ftp.ncbi.nlm.nih.gov/genomes/all/GCA/000/309/865/GCA_000309865.1_MMad_1.0	derived from metagenome		NA	NA	NA	NA	2411	2411	0	GCA_000309865
GCA_000349645.1	GCA_000349645.1_GATC	1198116	/scratch/ecogenomics/frozenset/GCA/000/349/645/GCA_000349645.1_GATC	Archaea	Candidatus_Thermoplasmatota	Thermoplasmata	Thermoplasmatales	Unclassified_Thermoplasmatales	Unclassified_Thermoplasmatales		Thermoplasmatales_archaeon_SCGC_AB-539-N05	NA	NA	NA	NA	NA	NA	NA	Contig	62962962962963	246913580246914	PRJNA168253	SAMN02261087	ALXL00000000.1	NA	1198116	SCGC AB-539-N05	latest	Contig	Full	Major	2013-03-28	GATC	GCF_000349645.1	identical	Thermoplasmatales archaeon SCGC AB-539-N05		Max Plank Institute for Marine Microbiology	ftp://ftp.ncbi.nlm.nih.gov/genomes/all/GCA/000/349/645/GCA_000349645.1_GATC	derived from single cell		NA	NA	NA	NA	852	852	0	GCA_000349645
GCA_000387965.1	GCA_000387965.1_Nst1	1294122	/scratch/ecogenomics/frozenset/GCA/000/387/965/GCA_000387965.1_Nst1	Archaea	Nanoarchaeota	Candidatus_Nanoarchaeia	Nanoarchaeales	Nanopusillaceae	Candidatus_Nanobsidianus		Candidatus_Nanobsidianus_stetteri	Archaea	Nanoarchaeota	Nanoarchaeia	Nanoarchaeales	Nanopusillaceae	Nanopusillus	Nanopusillus stetteri	Contig	660493827160494	0.617283950617284	PRJNA189432	SAMN02470757	APJZ00000000.1	NA	1294122		latest	Contig	Full	Major	2013-05-02	Nst1	GCF_000387965.1	identical	Candidatus_Nanobsidianus stetteri		Oak Ridge National Lab	ftp://ftp.ncbi.nlm.nih.gov/genomes/all/GCA/000/387/965/GCA_000387965.1_Nst1	derived from single cell		NA	NA	NA	NA	647	647	0	GCA_000387965
GCA_000415945.1	GCA_000415945.1_HX64_HX5_0315125.1	1325472	/scratch/ecogenomics/frozenset/GCA/000/415/945/GCA_000415945.1_HX64_HX5_0315125.1	Archaea	Euryarchaeota	Halobacteria	Halobacteriales	Unclassified_Halobacteriales	Unclassified_Halobacteriales		halophilic_archaeon_J07HX5	NA	NA	NA	NA	NA	NA	NA	Scaffold	41358024691358	185185185185185	PRJNA176231	SAMN01940911	ARPW00000000.1	NA	1325472		latest	Scaffold	Full	Major	2013-09-04	HX64_HX5_0315125.1	GCF_000415945.1	identical	halophilic archaeon J07HX5		University of California, San Diego, Scripps Institution of Oceanography	ftp://ftp.ncbi.nlm.nih.gov/genomes/all/GCA/000/415/945/GCA_000415945.1_HX64_HX5_0315125.1	derived from metagenome; fragmented assembly		NA	NA	NA	NA	2128	2128	0	GCA_000415945
GCA_000416005.1	GCA_000416005.1_HQX_031812	1238426	/scratch/ecogenomics/frozenset/GCA/000/416/005/GCA_000416005.1_HQX_031812	Archaea	Euryarchaeota	Halobacteria	Haloferacales	Haloferacaceae	Haloquadratum		Haloquadratum_sp._J07HQX50	Archaea	Halobacteriota	Halobacteria	Halobacteriales	Haloferacaceae	Haloquadratum	Haloquadratum sp000416005	Scaffold	740740740740741	0	PRJNA176227	SAMN01940911	ARPZ00000000.1	NA	1238426		latest	Scaffold	Full	Major	2013-09-04	HQX_031812	GCF_000416005.1	identical	Haloquadratum sp. J07HQX50		University of California, San Diego, Scripps Institution of Oceanography	ftp://ftp.ncbi.nlm.nih.gov/genomes/all/GCA/000/416/005/GCA_000416005.1_HQX_031812	derived from metagenome		NA	NA	NA	NA	2866	2866	0	GCA_000416005
GCA_000416025.1	GCA_000416025.1_HN6_031912	1238427	/scratch/ecogenomics/frozenset/GCA/000/416/025/GCA_000416025.1_HN6_031912	Archaea	Euryarchaeota	Halobacteria	Haloferacales	Halorubraceae	Halonotius		Halonotius_sp._J07HN6	Archaea	Halobacteriota	Halobacteria	Halobacteriales	Haloferacaceae	Halonotius	Halonotius sp000496215	Scaffold	938271604938272	617283950617284	PRJNA176228	SAMN01940911	ARQA00000000.1	NA	1238427		latest	Scaffold	Full	Major	2013-09-04	HN6_031912	GCF_000416025.1	identical	Halonotius sp. J07HN6		University of California, San Diego, Scripps Institution of Oceanography	ftp://ftp.ncbi.nlm.nih.gov/genomes/all/GCA/000/416/025/GCA_000416025.1_HN6_031912	derived from metagenome		NA	NA	NA	NA	2913	2913	0	GCA_000416025
GCA_000416045.1	GCA_000416045.1_HR_032012	1238428	/scratch/ecogenomics/frozenset/GCA/000/416/045/GCA_000416045.1_HR_032012	Archaea	Euryarchaeota	Halobacteria	Haloferacales	Halorubraceae	Halorubrum		Halorubrum_sp._J07HR59	NA	NA	NA	NA	NA	NA	NA	Scaffold	666666666666667	123456790123457	PRJNA176230	SAMN01940911	ARQB00000000.1	NA	1238428		latest	Scaffold	Full	Major	2013-09-04	HR_032012	GCF_000416045.1	identical	Halorubrum sp. J07HR59		University of California, San Diego, Scripps Institution of Oceanography	ftp://ftp.ncbi.nlm.nih.gov/genomes/all/GCA/000/416/045/GCA_000416045.1_HR_032012	derived from metagenome; fragmented assembly		NA	NA	NA	NA	1833	1833	0	GCA_000416045
GCA_000416085.1	GCA_000416085.1_J07ABselected	1085028	/scratch/ecogenomics/frozenset/GCA/000/416/085/GCA_000416085.1_J07ABselected	Archaea	Euryarchaeota	Halobacteria	Halobacteriales	Unclassified_Halobacteriales	Unclassified_Halobacteriales		halophilic_archaeon_J07HX64	Archaea	Halobacteriota	Halobacteria	Halobacteriales	Haloarculaceae	Halovenus	Halovenus sp000416085	Scaffold	808641975308642	308641975308642	PRJNA70851	SAMN01940911	AGCY00000000.1	NA	1085028		latest	Scaffold	Full	Major	2013-09-04	J07ABselected	GCF_000416085.1	identical	halophilic archaeon J07HX64		University of California San Diego	ftp://ftp.ncbi.nlm.nih.gov/genomes/all/GCA/000/416/085/GCA_000416085.1_J07ABselected	derived from metagenome		NA	NA	NA	NA	3026	3026	0	GCA_000416085
GCA_000416105.1	GCA_000416105.1_J07AB_HB67select	1085029	/scratch/ecogenomics/frozenset/GCA/000/416/105/GCA_000416105.1_J07AB_HB67select	Archaea	Euryarchaeota	Halobacteria	Halobacteriales	Unclassified_Halobacteriales	Unclassified_Halobacteriales		halophilic_archaeon_J07HB67	NA	NA	NA	NA	NA	NA	NA	Scaffold	765432098765432	123456790123457	PRJNA70861	SAMN01940911	AGCZ00000000.1	NA	1085029		latest	Scaffold	Full	Major	2013-09-04	J07AB_HB67select	GCF_000416105.1	identical	halophilic archaeon J07HB67		University of California San Diego	ftp://ftp.ncbi.nlm.nih.gov/genomes/all/GCA/000/416/105/GCA_000416105.1_J07AB_HB67select	derived from metagenome; fragmented assembly		NA	NA	NA	NA	2833	2833	0	GCA_000416105
GCA_000437055.1	GCA_000437055.1_MGS186	1263088	/scratch/ecogenomics/frozenset/GCA/000/437/055/GCA_000437055.1_MGS186	Archaea	Euryarchaeota	Methanobacteria	Methanobacteriales	Methanobacteriaceae	Methanobrevibacter		Methanobrevibacter_smithii_CAG:186	Archaea	Methanobacteriota	Methanobacteria	Methanobacteriales	Methanobacteriaceae	Methanobrevibacter_A	Methanobrevibacter_A smithii	Scaffold	962962962962963	0	PRJEB746	SAMEA3138737	CBKP000000000.1	NA	1263088		latest	Scaffold	Full	Major	2013-07-17	MGS186	GCF_000437055.1	identical	Methanobrevibacter smithii CAG:186		DTU	ftp://ftp.ncbi.nlm.nih.gov/genomes/all/GCA/000/437/055/GCA_000437055.1_MGS186	derived from environmental source		NA	NA	NA	NA	1706	1706	0	GCA_000437055
GCA_000437835.1	GCA_000437835.1_MGS1088	1262903	/scratch/ecogenomics/frozenset/GCA/000/437/835/GCA_000437835.1_MGS1088	Archaea	Euryarchaeota	Methanomicrobia	Methanomicrobiales	Methanomicrobiaceae	Methanoculleus		Methanoculleus_sp._CAG:1088	Archaea	Thermoplasmatota	Thermoplasmata	Methanomassiliicoccales	Methanomethylophilaceae	Methanomethylophilus	Methanomethylophilus alvus	Scaffold	932098765432099	185185185185185	PRJEB687	SAMEA3138776	CBKQ000000000.1	NA	1262903		latest	Scaffold	Full	Major	2013-07-17	MGS1088	GCF_000437835.1	identical	Methanoculleus sp. CAG:1088		DTU	ftp://ftp.ncbi.nlm.nih.gov/genomes/all/GCA/000/437/835/GCA_000437835.1_MGS1088	derived from environmental source		NA	NA	NA	NA	1625	1625	0	GCA_000437835
GCA_000447225.1	GCA_000447225.1_amd_a-plasma	667135	/scratch/ecogenomics/frozenset/GCA/000/447/225/GCA_000447225.1_amd_a-plasma	Archaea	Candidatus_Thermoplasmatota	Thermoplasmata	Thermoplasmatales	Unclassified_Thermoplasmatales	Unclassified_Thermoplasmatales		Thermoplasmatales_archaeon_A-plasma	Archaea	Thermoplasmatota	Thermoplasmata	Thermoplasmatales	Thermoplasmataceae	UBA509	UBA509 sp002498845	Contig	87037037037037	0.617283950617284	PRJNA209806	SAMN02981548	ATMF00000000.1	NA	667135		latest	Contig	Full	Major	2013-08-14	amd a-plasma	GCF_000447225.1	identical	Thermoplasmatales archaeon A-plasma		University of California Berkeley	ftp://ftp.ncbi.nlm.nih.gov/genomes/all/GCA/000/447/225/GCA_000447225.1_amd_a-plasma	derived from metagenome		NA	NA	NA	NA	2280	2280	0	GCA_000447225
GCA_000495675.1	GCA_000495675.1_Acidilobus_sp._MG	1410573	/scratch/ecogenomics/frozenset/GCA/000/495/675/GCA_000495675.1_Acidilobus_sp._MG	Archaea	Thermoproteota	Thermoprotei	Acidilobales	Acidilobaceae	Acidilobus		uncultured_Acidilobus_sp._MG	Archaea	Thermoproteota	Thermoproteia	Sulfolobales	Acidilobaceae	Acidilobus	Acidilobus sp000495735	Scaffold	950617283950617	123456790123457	PRJNA221622	SAMN02364255	AYMA00000000.1	NA	1410573		latest	Scaffold	Full	Major	2013-11-05	Acidilobus sp. MG	GCF_000495675.1	identical	uncultured Acidilobus sp. MG		Montana State University	ftp://ftp.ncbi.nlm.nih.gov/genomes/all/GCA/000/495/675/GCA_000495675.1_Acidilobus_sp._MG	derived from environmental source; derived from metagenome		NA	NA	NA	NA	1787	1787	0	GCA_000495675
GCA_000495695.1	GCA_000495695.1_Acidilobus_sp._CIS	1410574	/scratch/ecogenomics/frozenset/GCA/000/495/695/GCA_000495695.1_Acidilobus_sp._CIS	Archaea	Thermoproteota	Thermoprotei	Acidilobales	Acidilobaceae	Acidilobus		uncultured_Acidilobus_sp._CIS	Archaea	Thermoproteota	Thermoproteia	Sulfolobales	Acidilobaceae	Acidilobus	Acidilobus sp000495735	Scaffold	944444444444444	0	PRJNA221622	SAMN02364258	AYMB00000000.1	NA	1410574		latest	Scaffold	Full	Major	2013-11-05	Acidilobus sp. CIS	GCF_000495695.1	identical	uncultured Acidilobus sp. CIS		Montana State University	ftp://ftp.ncbi.nlm.nih.gov/genomes/all/GCA/000/495/695/GCA_000495695.1_Acidilobus_sp._CIS	derived from environmental source; derived from metagenome		NA	NA	NA	NA	1671	1671	0	GCA_000495695
GCA_000495715.1	GCA_000495715.1_Acidilobus_sp._CIS	1410575	/scratch/ecogenomics/frozenset/GCA/000/495/715/GCA_000495715.1_Acidilobus_sp._CIS	Archaea	Thermoproteota	Thermoprotei	Acidilobales	Acidilobaceae	Acidilobus		uncultured_Acidilobus_sp._OSP8	Archaea	Thermoproteota	Thermoproteia	Sulfolobales	Acidilobaceae	Acidilobus	Acidilobus sp000495735	Scaffold	919753086419753	493827160493827	PRJNA221622	SAMN02364257	AYMC00000000.1	NA	1410575		latest	Scaffold	Full	Major	2013-11-05	Acidilobus sp. CIS	GCF_000495715.1	identical	uncultured Acidilobus sp. OSP8		Montana State University	ftp://ftp.ncbi.nlm.nih.gov/genomes/all/GCA/000/495/715/GCA_000495715.1_Acidilobus_sp._CIS	derived from environmental source; derived from metagenome		NA	NA	NA	NA	1693	1693	0	GCA_000495715
GCA_000495735.1	GCA_000495735.1_Acidilobus_sp._JCHS	1410576	/scratch/ecogenomics/frozenset/GCA/000/495/735/GCA_000495735.1_Acidilobus_sp._JCHS	Archaea	Thermoproteota	Thermoprotei	Acidilobales	Acidilobaceae	Acidilobus		uncultured_Acidilobus_sp._JCHS	Archaea	Thermoproteota	Thermoproteia	Sulfolobales	Acidilobaceae	Acidilobus	Acidilobus sp000495735	Scaffold	932098765432099	0	PRJNA221622	SAMN02364256	AYMD00000000.1	NA	1410576		latest	Scaffold	Full	Major	2013-11-05	Acidilobus sp. JCHS	GCF_000495735.1	identical	uncultured Acidilobus sp. JCHS		Montana State University	ftp://ftp.ncbi.nlm.nih.gov/genomes/all/GCA/000/495/735/GCA_000495735.1_Acidilobus_sp._JCHS	derived from environmental source; derived from metagenome		NA	NA	NA	NA	1634	1634	0	GCA_000495735
GCA_000496135.1	GCA_000496135.1_amd_e-plasma	667137	/scratch/ecogenomics/frozenset/GCA/000/496/135/GCA_000496135.1_amd_e-plasma	Archaea	Candidatus_Thermoplasmatota	Thermoplasmata	Thermoplasmatales	Unclassified_Thermoplasmatales	Unclassified_Thermoplasmatales		Thermoplasmatales_archaeon_E-plasma	Archaea	Thermoplasmatota	Thermoplasmata	Thermoplasmatales	Thermoplasmataceae	GCA-000496135	GCA-000496135 sp000496135	Scaffold	888888888888889	185185185185185	PRJNA209805	SAMN02981547	ATME00000000.1	NA	667137		latest	Scaffold	Full	Major	2013-11-07	amd e-plasma	NA	NA	Thermoplasmatales archaeon E-plasma		University of California Berkeley	ftp://ftp.ncbi.nlm.nih.gov/genomes/all/GCA/000/496/135/GCA_000496135.1_amd_e-plasma	derived from metagenome		NA	NA	NA	NA	1674	1674	0	GCA_000496135
GCA_000496155.1	GCA_000496155.1_fer2	261388	/scratch/ecogenomics/frozenset/GCA/000/496/155/GCA_000496155.1_fer2	Archaea	Candidatus_Thermoplasmatota	Thermoplasmata	Thermoplasmatales	Ferroplasmaceae	Ferroplasma		Ferroplasma_sp._Type_II	NA	NA	NA	NA	NA	NA	NA	Scaffold	888888888888889	148148148148148	PRJNA209807	SAMN02981542	ATDU00000000.1	NA	261388		latest	Scaffold	Full	Major	2013-11-07	fer2	NA	NA	Ferroplasma sp. Type II		DOE Joint Genome Institute	ftp://ftp.ncbi.nlm.nih.gov/genomes/all/GCA/000/496/155/GCA_000496155.1_fer2	derived from environmental source; derived from metagenome		NA	NA	NA	NA	2736	2736	0	GCA_000496155
GCA_000496175.1	GCA_000496175.1_A07HR67_11212a_select	1412871	/scratch/ecogenomics/frozenset/GCA/000/496/175/GCA_000496175.1_A07HR67_11212a_select	Archaea	Unclassified_Archaea	Unclassified_Archaea	Unclassified_Archaea	Unclassified_Archaea	Unclassified_Archaea		uncultured_archaeon_A07HR67	Archaea	Halobacteriota	Halobacteria	Halobacteriales	Haloferacaceae	Halorubrum	Halorubrum sp000496175	Scaffold	932098765432099	308641975308642	PRJNA224118	SAMN02347633	AYLI00000000.1	NA	1412871		latest	Scaffold	Full	Major	2013-11-08	A07HR67_11212a_select	GCF_000496175.1	identical	uncultured archaeon A07HR67		University of California, San Diego, Scripps Institution of Oceanography	ftp://ftp.ncbi.nlm.nih.gov/genomes/all/GCA/000/496/175/GCA_000496175.1_A07HR67_11212a_select	derived from environmental source; derived from metagenome		NA	NA	NA	NA	2889	2889	0	GCA_000496175
GCA_000496195.1	GCA_000496195.1_A07HB70_072612b_select	1412872	/scratch/ecogenomics/frozenset/GCA/000/496/195/GCA_000496195.1_A07HB70_072612b_select	Archaea	Unclassified_Archaea	Unclassified_Archaea	Unclassified_Archaea	Unclassified_Archaea	Unclassified_Archaea		uncultured_archaeon_A07HB70	Archaea	Halobacteriota	Halobacteria	Halobacteriales	Haloferacaceae	A07HB70	A07HB70 sp000496195	Scaffold	91358024691358	123456790123457	PRJNA224119	SAMN02347633	AYLJ00000000.1	NA	1412872		latest	Scaffold	Full	Major	2013-11-08	A07HB70_072612b_select	GCF_000496195.1	identical	uncultured archaeon A07HB70		University of California, San Diego, Scripps Institution of Oceanography	ftp://ftp.ncbi.nlm.nih.gov/genomes/all/GCA/000/496/195/GCA_000496195.1_A07HB70_072612b_select	derived from environmental source; derived from metagenome		NA	NA	NA	NA	2513	2513	0	GCA_000496195
GCA_000496215.1	GCA_000496215.1_A07HN63_021313_select	1412873	/scratch/ecogenomics/frozenset/GCA/000/496/215/GCA_000496215.1_A07HN63_021313_select	Archaea	Unclassified_Archaea	Unclassified_Archaea	Unclassified_Archaea	Unclassified_Archaea	Unclassified_Archaea		uncultured_archaeon_A07HN63	Archaea	Halobacteriota	Halobacteria	Halobacteriales	Haloferacaceae	Halonotius	Halonotius sp000496215	Scaffold	827160493827161	185185185185185	PRJNA224120	SAMN02347633	AYLK00000000.1	NA	1412873		latest	Scaffold	Full	Major	2013-11-08	A07HN63_021313_select	GCF_000496215.1	identical	uncultured archaeon A07HN63		University of California, San Diego, Scripps Institution of Oceanography	ftp://ftp.ncbi.nlm.nih.gov/genomes/all/GCA/000/496/215/GCA_000496215.1_A07HN63_021313_select	derived from environmental source; derived from metagenome		NA	NA	NA	NA	2507	2507	0	GCA_000496215
GCA_000496235.1	GCA_000496235.1_A07HR60_111512_select	1412874	/scratch/ecogenomics/frozenset/GCA/000/496/235/GCA_000496235.1_A07HR60_111512_select	Archaea	Unclassified_Archaea	Unclassified_Archaea	Unclassified_Archaea	Unclassified_Archaea	Unclassified_Archaea		uncultured_archaeon_A07HR60	Archaea	Halobacteriota	Halobacteria	Halobacteriales	Haloferacaceae	J07HR59	J07HR59 sp000496235	Scaffold	851851851851852	308641975308642	PRJNA224121	SAMN02347633	AYLL00000000.1	NA	1412874		latest	Scaffold	Full	Major	2013-11-08	A07HR60_111512_select	GCF_000496235.1	identical	uncultured archaeon A07HR60		University of California, San Diego, Scripps Institution of Oceanography	ftp://ftp.ncbi.nlm.nih.gov/genomes/all/GCA/000/496/235/GCA_000496235.1_A07HR60_111512_select	derived from environmental source; derived from metagenome		NA	NA	NA	NA	2856	2856	0	GCA_000496235
GCA_000565255.1	GCA_000565255.1_Az1	1326980	/scratch/ecogenomics/frozenset/GCA/000/565/255/GCA_000565255.1_Az1	Archaea	Thermoproteota	Thermoprotei	Sulfolobales	Sulfolobaceae	Candidatus_Aramenus		Candidatus_Aramenus_sulfurataquae	Archaea	Thermoproteota	Thermoproteia	Sulfolobales	Sulfolobaceae	Aramenus	Aramenus sulfurataquae	Contig	962962962962963	0	PRJNA198460	SAMN03444554	ASRH00000000.1	NA	1326980	AZ1-illumina	latest	Contig	Full	Major	2014-02-07	Az1	GCF_000565255.1	identical	Candidatus_Aramenus sulfurataquae		Center for Genomic Sciences	ftp://ftp.ncbi.nlm.nih.gov/genomes/all/GCA/000/565/255/GCA_000565255.1_Az1	derived from metagenome		NA	NA	NA	NA	1975	1975	0	GCA_000565255
GCA_000722915.1	GCA_000722915.1_ASM72291v1	1502293	/scratch/ecogenomics/frozenset/GCA/000/722/915/GCA_000722915.1_ASM72291v1	Archaea	Nitrososphaerota	Unclassified_Nitrososphaerota	Unclassified_Nitrososphaerota	Unclassified_Nitrososphaerota	Unclassified_Nitrososphaerota		Marine_Group_I_thaumarchaeote_SCGC_AAA799-N04	Archaea	Thermoproteota	Nitrososphaeria	Nitrososphaerales	Nitrosopumilaceae	Nitrosopumilus	Nitrosopumilus sp000746765	Scaffold	740740740740741	0	PRJNA248337	SAMN02854326	JOKN00000000.1	NA	1502293	SCGC AAA799-N04	latest	Scaffold	Full	Major	2014-07-07	ASM72291v1	GCF_000722915.1	identical	Marine Group I thaumarchaeote SCGC AAA799-N04		King Abdullah University of Science and Technology	ftp://ftp.ncbi.nlm.nih.gov/genomes/all/GCA/000/722/915/GCA_000722915.1_ASM72291v1	derived from single cell		NA	NA	NA	NA	1767	1767	0	GCA_000722915
GCA_000724145.1	GCA_000724145.1_ASM72414v1	1502292	/scratch/ecogenomics/frozenset/GCA/000/724/145/GCA_000724145.1_ASM72414v1	Archaea	Nitrososphaerota	Unclassified_Nitrososphaerota	Unclassified_Nitrososphaerota	Unclassified_Nitrososphaerota	Unclassified_Nitrososphaerota		Marine_Group_I_thaumarchaeote_SCGC_AAA799-E16	Archaea	Thermoproteota	Nitrososphaeria	Nitrososphaerales	Nitrosopumilaceae	Nitrosopumilus	Nitrosopumilus sp000746765	Scaffold	820987654320988	0.617283950617284	PRJNA248336	SAMN02851527	JNVL00000000.1	NA	1502292	SCGC AAA799-E16	latest	Scaffold	Full	Major	2014-07-08	ASM72414v1	GCF_000724145.1	identical	Marine Group I thaumarchaeote SCGC AAA799-E16		King Abdullah University of Science and Technology	ftp://ftp.ncbi.nlm.nih.gov/genomes/all/GCA/000/724/145/GCA_000724145.1_ASM72414v1	derived from single cell		NA	NA	NA	NA	1910	1910	0	GCA_000724145
GCA_000746685.1	GCA_000746685.1_ASM74668v1	1502295	/scratch/ecogenomics/frozenset/GCA/000/746/685/GCA_000746685.1_ASM74668v1	Archaea	Nitrososphaerota	Unclassified_Nitrososphaerota	Unclassified_Nitrososphaerota	Unclassified_Nitrososphaerota	Unclassified_Nitrososphaerota		Marine_Group_I_thaumarchaeote_SCGC_AAA799-P11	Archaea	Thermoproteota	Nitrososphaeria	Nitrososphaerales	Nitrosopumilaceae	Nitrosopumilus	Nitrosopumilus sp000746765	Scaffold	530864197530864	0	PRJNA248339	SAMN02869628	JOSZ00000000.1	NA	1502295	SCGC AAA799-P11	latest	Scaffold	Full	Major	2014-08-29	ASM74668v1	GCF_000746685.1	identical	Marine Group I thaumarchaeote SCGC AAA799-P11		King Abdullah University of Science and Technology	ftp://ftp.ncbi.nlm.nih.gov/genomes/all/GCA/000/746/685/GCA_000746685.1_ASM74668v1	derived from single cell		NA	NA	NA	NA	1433	1433	0	GCA_000746685
GCA_000746695.1	GCA_000746695.1_ASM74669v1	1502290	/scratch/ecogenomics/frozenset/GCA/000/746/695/GCA_000746695.1_ASM74669v1	Archaea	Nitrososphaerota	Unclassified_Nitrososphaerota	Unclassified_Nitrososphaerota	Unclassified_Nitrososphaerota	Unclassified_Nitrososphaerota		Marine_Group_I_thaumarchaeote_SCGC_AAA799-D07	NA	NA	NA	NA	NA	NA	NA	Contig	419753086419753	0	PRJNA248331	SAMN02869639	JOTB00000000.1	NA	1502290	SCGC AAA799-D07	latest	Contig	Full	Major	2014-08-29	ASM74669v1	GCF_000746695.1	identical	Marine Group I thaumarchaeote SCGC AAA799-D07		King Abdullah University of Science and Technology	ftp://ftp.ncbi.nlm.nih.gov/genomes/all/GCA/000/746/695/GCA_000746695.1_ASM74669v1	derived from single cell		NA	NA	NA	NA	562	562	0	GCA_000746695
GCA_000746705.1	GCA_000746705.1_ASM74670v1	1502294	/scratch/ecogenomics/frozenset/GCA/000/746/705/GCA_000746705.1_ASM74670v1	Archaea	Nitrososphaerota	Unclassified_Nitrososphaerota	Unclassified_Nitrososphaerota	Unclassified_Nitrososphaerota	Unclassified_Nitrososphaerota		Marine_Group_I_thaumarchaeote_SCGC_AAA799-O18	Archaea	Thermoproteota	Nitrososphaeria	Nitrososphaerales	Nitrosopumilaceae	Nitrosopelagicus	Nitrosopelagicus sp000746705	Scaffold	54320987654321	0	PRJNA248338	SAMN02869643	JOTC00000000.1	NA	1502294	SCGC AAA799-O18	latest	Scaffold	Full	Major	2014-08-29	ASM74670v1	GCF_000746705.1	identical	Marine Group I thaumarchaeote SCGC AAA799-O18		King Abdullah University of Science and Technology	ftp://ftp.ncbi.nlm.nih.gov/genomes/all/GCA/000/746/705/GCA_000746705.1_ASM74670v1	derived from single cell		NA	NA	NA	NA	697	697	0	GCA_000746705
GCA_000746745.1	GCA_000746745.1_ASM74674v1	1503183	/scratch/ecogenomics/frozenset/GCA/000/746/745/GCA_000746745.1_ASM74674v1	Archaea	Nitrososphaerota	Unclassified_Nitrososphaerota	Unclassified_Nitrososphaerota	Unclassified_Nitrososphaerota	Unclassified_Nitrososphaerota		Marine_Group_I_thaumarchaeote_SCGC_RSA3	Archaea	Thermoproteota	Nitrososphaeria	Nitrososphaerales	Nitrosopumilaceae	Nitrosopumilus	Nitrosopumilus sp000746765	Contig	91358024691358	432098765432099	PRJNA248555	SAMN02869648	JOTD00000000.1	NA	1503183	SCGC RSA3	latest	Contig	Full	Major	2014-08-29	ASM74674v1	GCF_000746745.1	identical	Marine Group I thaumarchaeote SCGC RSA3		King Abdullah University of Science and Technology	ftp://ftp.ncbi.nlm.nih.gov/genomes/all/GCA/000/746/745/GCA_000746745.1_ASM74674v1	derived from single cell		NA	NA	NA	NA	2412	2412	0	GCA_000746745
GCA_000746765.1	GCA_000746765.1_ASM74676v1	1502291	/scratch/ecogenomics/frozenset/GCA/000/746/765/GCA_000746765.1_ASM74676v1	Archaea	Nitrososphaerota	Unclassified_Nitrososphaerota	Unclassified_Nitrososphaerota	Unclassified_Nitrososphaerota	Unclassified_Nitrososphaerota		Marine_Group_I_thaumarchaeote_SCGC_AAA799-D11	Archaea	Thermoproteota	Nitrososphaeria	Nitrososphaerales	Nitrosopumilaceae	Nitrosopumilus	Nitrosopumilus sp000746765	Contig	771604938271605	0.617283950617284	PRJNA248333	SAMN02869596	JOSY00000000.1	NA	1502291	SCGC AAA799-D11	latest	Contig	Full	Major	2014-08-29	ASM74676v1	GCF_000746765.1	identical	Marine Group I thaumarchaeote SCGC AAA799-D11		King Abdullah University of Science and Technology	ftp://ftp.ncbi.nlm.nih.gov/genomes/all/GCA/000/746/765/GCA_000746765.1_ASM74676v1	derived from single cell		NA	NA	NA	NA	1732	1732	0	GCA_000746765
GCA_000746785.1	GCA_000746785.1_ASM74678v1	1502289	/scratch/ecogenomics/frozenset/GCA/000/746/785/GCA_000746785.1_ASM74678v1	Archaea	Nitrososphaerota	Unclassified_Nitrososphaerota	Unclassified_Nitrososphaerota	Unclassified_Nitrososphaerota	Unclassified_Nitrososphaerota		Marine_Group_I_thaumarchaeote_SCGC_AAA799-B03	Archaea	Thermoproteota	Nitrososphaeria	Nitrososphaerales	Nitrosopumilaceae	Nitrosopumilus	Nitrosopumilus sp000746765	Scaffold	62962962962963	0.617283950617284	PRJNA248330	SAMN02869637	JOTA00000000.1	NA	1502289	SCGC AAA799-B03	latest	Scaffold	Full	Major	2014-08-29	ASM74678v1	GCF_000746785.1	identical	Marine Group I thaumarchaeote SCGC AAA799-B03		King Abdullah University of Science and Technology	ftp://ftp.ncbi.nlm.nih.gov/genomes/all/GCA/000/746/785/GCA_000746785.1_ASM74678v1	derived from single cell		NA	NA	NA	NA	1346	1346	0	GCA_000746785
GCA_000802205.2	GCA_000802205.2_ASM80220v2	1353260	/scratch/ecogenomics/frozenset/GCA/000/802/205/GCA_000802205.2_ASM80220v2	Archaea	Nitrososphaerota	Nitrososphaeria	Nitrososphaerales	Nitrososphaeraceae	Candidatus_Nitrosocosmicus		Candidatus_Nitrosocosmicus_oleophilus	NA	NA	NA	NA	NA	NA	NA	Complete Genome	932098765432099	185185185185185	PRJNA210256	SAMN03074222		NA	1353260		latest	Complete Genome	Full	Major	2015-10-08	ASM80220v2	NA	NA	Candidatus_Nitrosocosmicus oleophilus	strain=MY3	Chungbuk National University	ftp://ftp.ncbi.nlm.nih.gov/genomes/all/GCA/000/802/205/GCA_000802205.2_ASM80220v2	missing rRNA genes		NA	NA	NA	NA	3725	3725	0	GCA_000802205
GCA_000805915.1	GCA_000805915.1_ASM80591v1	1579368	/scratch/ecogenomics/frozenset/GCA/000/805/915/GCA_000805915.1_ASM80591v1	Archaea	Unclassified_Archaea	Unclassified_Archaea	Unclassified_Archaea	Unclassified_Archaea	Unclassified_Archaea		archaeon_GW2011_AR6	NA	NA	NA	NA	NA	NA	NA	Scaffold	444444444444444	0	PRJNA268032	SAMN03217304	JWKR00000000.1	NA	1579368		latest	Scaffold	Full	Major	2014-12-19	ASM80591v1	NA	NA	archaeon GW2011_AR6		Banfield Lab, University of California, Berkeley	ftp://ftp.ncbi.nlm.nih.gov/genomes/all/GCA/000/805/915/GCA_000805915.1_ASM80591v1	derived from metagenome		NA	NA	NA	NA	625	625	0	GCA_000805915
GCA_000805935.1	GCA_000805935.1_ASM80593v1	1579369	/scratch/ecogenomics/frozenset/GCA/000/805/935/GCA_000805935.1_ASM80593v1	Archaea	Unclassified_Archaea	Unclassified_Archaea	Unclassified_Archaea	Unclassified_Archaea	Unclassified_Archaea		archaeon_GW2011_AR9	Archaea	Nanoarchaeota	Nanoarchaeia	Woesearchaeales	GW2011-AR9	GW2011-AR9	GW2011-AR9 sp10194u	Scaffold	50	0.617283950617284	PRJNA268032	SAMN03217305	JWKS00000000.1	NA	1579369		latest	Scaffold	Full	Major	2014-12-19	ASM80593v1	NA	NA	archaeon GW2011_AR9		Banfield Lab, University of California, Berkeley	ftp://ftp.ncbi.nlm.nih.gov/genomes/all/GCA/000/805/935/GCA_000805935.1_ASM80593v1	derived from metagenome		NA	NA	NA	NA	577	577	0	GCA_000805935
GCA_000805965.1	GCA_000805965.1_ASM80596v1	1579372	/scratch/ecogenomics/frozenset/GCA/000/805/965/GCA_000805965.1_ASM80596v1	Archaea	Unclassified_Archaea	Unclassified_Archaea	Unclassified_Archaea	Unclassified_Archaea	Unclassified_Archaea		archaeon_GW2011_AR13	Archaea	Nanoarchaeota	Nanoarchaeia	Pacearchaeales	GW2011-AR1	GW2011-AR13	GW2011-AR13 sp9966u	Scaffold	438271604938272	0	PRJNA268032	SAMN03217308	JWKU00000000.1	NA	1579372		latest	Scaffold	Full	Major	2014-12-19	ASM80596v1	NA	NA	archaeon GW2011_AR13		Banfield Lab, University of California, Berkeley	ftp://ftp.ncbi.nlm.nih.gov/genomes/all/GCA/000/805/965/GCA_000805965.1_ASM80596v1	derived from metagenome		NA	NA	NA	NA	1160	1160	0	GCA_000805965
GCA_000805995.1	GCA_000805995.1_ASM80599v1	1579375	/scratch/ecogenomics/frozenset/GCA/000/805/995/GCA_000805995.1_ASM80599v1	Archaea	Unclassified_Archaea	Unclassified_Archaea	Unclassified_Archaea	Unclassified_Archaea	Unclassified_Archaea		archaeon_GW2011_AR17	Archaea	Nanoarchaeota	Nanoarchaeia	SCGC-AAA011-G17	GW2011-AR17	GW2011-AR17	GW2011-AR17 sp10136u	Scaffold	598765432098765	0	PRJNA268032	SAMN03217311	JWKW00000000.1	NA	1579375		latest	Scaffold	Full	Major	2014-12-19	ASM80599v1	NA	NA	archaeon GW2011_AR17		Banfield Lab, University of California, Berkeley	ftp://ftp.ncbi.nlm.nih.gov/genomes/all/GCA/000/805/995/GCA_000805995.1_ASM80599v1	derived from metagenome		NA	NA	NA	NA	796	796	0	GCA_000805995
GCA_000806015.1	GCA_000806015.1_ASM80601v1	1579377	/scratch/ecogenomics/frozenset/GCA/000/806/015/GCA_000806015.1_ASM80601v1	Archaea	Unclassified_Archaea	Unclassified_Archaea	Unclassified_Archaea	Unclassified_Archaea	Unclassified_Archaea		archaeon_GW2011_AR19	Archaea	Nanoarchaeota	Nanoarchaeia	Pacearchaeales	GW2011-AR1	JWKY01	JWKY01 sp000806015	Scaffold	506172839506173	0	PRJNA268032	SAMN03217313	JWKY00000000.1	NA	1579377		latest	Scaffold	Full	Major	2014-12-19	ASM80601v1	NA	NA	archaeon GW2011_AR19		Banfield Lab, University of California, Berkeley	ftp://ftp.ncbi.nlm.nih.gov/genomes/all/GCA/000/806/015/GCA_000806015.1_ASM80601v1	derived from metagenome		NA	NA	NA	NA	859	859	0	GCA_000806015
GCA_000806055.1	GCA_000806055.1_ASM80605v1	1579364	/scratch/ecogenomics/frozenset/GCA/000/806/055/GCA_000806055.1_ASM80605v1	Archaea	Unclassified_Archaea	Unclassified_Archaea	Unclassified_Archaea	Unclassified_Archaea	Unclassified_Archaea		archaeon_GW2011_AR1	Archaea	Nanoarchaeota	Nanoarchaeia	Pacearchaeales	GW2011-AR1	GW2011-AR1	GW2011-AR1 sp002762735	Scaffold	537037037037037	0	PRJNA268032	SAMN03217300	JWKN00000000.1	NA	1579364		latest	Scaffold	Full	Major	2014-12-19	ASM80605v1	NA	NA	archaeon GW2011_AR1		Banfield Lab, University of California, Berkeley	ftp://ftp.ncbi.nlm.nih.gov/genomes/all/GCA/000/806/055/GCA_000806055.1_ASM80605v1	derived from metagenome		NA	NA	NA	NA	728	728	0	GCA_000806055
GCA_000806075.1	GCA_000806075.1_ASM80607v1	1579365	/scratch/ecogenomics/frozenset/GCA/000/806/075/GCA_000806075.1_ASM80607v1	Archaea	Unclassified_Archaea	Unclassified_Archaea	Unclassified_Archaea	Unclassified_Archaea	Unclassified_Archaea		archaeon_GW2011_AR3	NA	NA	NA	NA	NA	NA	NA	Scaffold	518518518518518	37037037037037	PRJNA268032	SAMN03217301	JWKO00000000.1	NA	1579365		latest	Scaffold	Full	Major	2014-12-19	ASM80607v1	NA	NA	archaeon GW2011_AR3		Banfield Lab, University of California, Berkeley	ftp://ftp.ncbi.nlm.nih.gov/genomes/all/GCA/000/806/075/GCA_000806075.1_ASM80607v1	derived from metagenome		NA	NA	NA	NA	996	996	0	GCA_000806075
GCA_000806095.1	GCA_000806095.1_ASM80609v1	1579366	/scratch/ecogenomics/frozenset/GCA/000/806/095/GCA_000806095.1_ASM80609v1	Archaea	Unclassified_Archaea	Unclassified_Archaea	Unclassified_Archaea	Unclassified_Archaea	Unclassified_Archaea		archaeon_GW2011_AR4	Archaea	Nanoarchaeota	Nanoarchaeia	Woesearchaeales	UBA9989	UBA9989	UBA9989 sp9989u	Scaffold	672839506172839	0	PRJNA268032	SAMN03217302	JWKP00000000.1	NA	1579366		latest	Scaffold	Full	Major	2014-12-19	ASM80609v1	NA	NA	archaeon GW2011_AR4		Banfield Lab, University of California, Berkeley	ftp://ftp.ncbi.nlm.nih.gov/genomes/all/GCA/000/806/095/GCA_000806095.1_ASM80609v1	derived from metagenome		NA	NA	NA	NA	1243	1243	0	GCA_000806095
GCA_000806115.1	GCA_000806115.1_ASM80611v1	1579367	/scratch/ecogenomics/frozenset/GCA/000/806/115/GCA_000806115.1_ASM80611v1	Archaea	Unclassified_Archaea	Unclassified_Archaea	Unclassified_Archaea	Unclassified_Archaea	Unclassified_Archaea		archaeon_GW2011_AR5	Archaea	Aenigmatarchaeota	Aenigmatarchaeia	GW2011-AR5	GW2011-AR5	GW2011-AR5	GW2011-AR5 sp000806115	Scaffold	635802469135803	0.617283950617284	PRJNA268032	SAMN03217303	JWKQ00000000.1	NA	1579367		latest	Scaffold	Full	Major	2014-12-19	ASM80611v1	NA	NA	archaeon GW2011_AR5		Banfield Lab, University of California, Berkeley	ftp://ftp.ncbi.nlm.nih.gov/genomes/all/GCA/000/806/115/GCA_000806115.1_ASM80611v1	derived from metagenome		NA	NA	NA	NA	1028	1028	0	GCA_000806115
GCA_000806135.1	GCA_000806135.1_ASM80613v1	1579371	/scratch/ecogenomics/frozenset/GCA/000/806/135/GCA_000806135.1_ASM80613v1	Archaea	Unclassified_Archaea	Unclassified_Archaea	Unclassified_Archaea	Unclassified_Archaea	Unclassified_Archaea		archaeon_GW2011_AR11	Archaea	Nanoarchaeota	Nanoarchaeia	Woesearchaeales	GW2011-AR4	GW2011-AR11	GW2011-AR11 sp12027u	Scaffold	660493827160494	0	PRJNA268032	SAMN03217307	JWKT00000000.1	NA	1579371		latest	Scaffold	Full	Major	2014-12-19	ASM80613v1	NA	NA	archaeon GW2011_AR11		Banfield Lab, University of California, Berkeley	ftp://ftp.ncbi.nlm.nih.gov/genomes/all/GCA/000/806/135/GCA_000806135.1_ASM80613v1	derived from metagenome		NA	NA	NA	NA	1008	1008	0	GCA_000806135
GCA_000806155.1	GCA_000806155.1_ASM80615v1	1579376	/scratch/ecogenomics/frozenset/GCA/000/806/155/GCA_000806155.1_ASM80615v1	Archaea	Unclassified_Archaea	Unclassified_Archaea	Unclassified_Archaea	Unclassified_Archaea	Unclassified_Archaea		archaeon_GW2011_AR18	Archaea	Nanoarchaeota	Nanoarchaeia	SCGC-AAA011-G17	GW2011-AR18	GW2011-AR18	GW2011-AR18 sp000806155	Scaffold	672839506172839	0	PRJNA268032	SAMN03217312	JWKX00000000.1	NA	1579376		latest	Scaffold	Full	Major	2014-12-19	ASM80615v1	NA	NA	archaeon GW2011_AR18		Banfield Lab, University of California, Berkeley	ftp://ftp.ncbi.nlm.nih.gov/genomes/all/GCA/000/806/155/GCA_000806155.1_ASM80615v1	derived from metagenome		NA	NA	NA	NA	1047	1047	0	GCA_000806155
GCA_000830275.1	GCA_000830275.1_ASM83027v1	1579370	/scratch/ecogenomics/frozenset/GCA/000/830/275/GCA_000830275.1_ASM83027v1	Archaea	Unclassified_Archaea	Unclassified_Archaea	Unclassified_Archaea	Unclassified_Archaea	Unclassified_Archaea		archaeon_GW2011_AR10	Archaea	Iainarchaeota	Iainarchaeia	Iainarchaeales	GW2011-AR10	GW2011-AR10	GW2011-AR10 sp000830275	Complete Genome	858024691358025	0.617283950617284	PRJNA268032	SAMN03217306		NA	1579370		latest	Complete Genome	Full	Major	2015-01-29	ASM83027v1	NA	NA	archaeon GW2011_AR10		Banfield Lab, University of California, Berkeley	ftp://ftp.ncbi.nlm.nih.gov/genomes/all/GCA/000/830/275/GCA_000830275.1_ASM83027v1	derived from metagenome		NA	NA	NA	NA	1339	1339	0	GCA_000830275
GCA_000830295.1	GCA_000830295.1_ASM83029v1	1579373	/scratch/ecogenomics/frozenset/GCA/000/830/295/GCA_000830295.1_ASM83029v1	Archaea	Unclassified_Archaea	Unclassified_Archaea	Unclassified_Archaea	Unclassified_Archaea	Unclassified_Archaea		archaeon_GW2011_AR15	Archaea	Nanoarchaeota	Nanoarchaeia	Woesearchaeales	GW2011-AR15	GW2011-AR15	GW2011-AR15 sp000830295	Chromosome	851851851851852	123456790123457	PRJNA268032	SAMN03217309		NA	1579373		latest	Chromosome	Full	Major	2015-01-29	ASM83029v1	NA	NA	archaeon GW2011_AR15		Banfield Lab, University of California, Berkeley	ftp://ftp.ncbi.nlm.nih.gov/genomes/all/GCA/000/830/295/GCA_000830295.1_ASM83029v1	derived from environmental source		NA	NA	NA	NA	1308	1308	0	GCA_000830295
GCA_000830315.1	GCA_000830315.1_ASM83031v1	1579378	/scratch/ecogenomics/frozenset/GCA/000/830/315/GCA_000830315.1_ASM83031v1	Archaea	Unclassified_Archaea	Unclassified_Archaea	Unclassified_Archaea	Unclassified_Archaea	Unclassified_Archaea		archaeon_GW2011_AR20	Archaea	Nanoarchaeota	Nanoarchaeia	SCGC-AAA011-G17	GW2011-AR20	GW2011-AR20	GW2011-AR20 sp000830315	Complete Genome	697530864197531	0	PRJNA268032	SAMN03217314		NA	1579378		latest	Complete Genome	Full	Major	2015-01-29	ASM83031v1	NA	NA	archaeon GW2011_AR20		Banfield Lab, University of California, Berkeley	ftp://ftp.ncbi.nlm.nih.gov/genomes/all/GCA/000/830/315/GCA_000830315.1_ASM83031v1	derived from metagenome		NA	NA	NA	NA	1010	1010	0	GCA_000830315
GCA_000960885.1	GCA_000960885.1_ASM96088v1	1609232	/scratch/ecogenomics/frozenset/GCA/000/960/885/GCA_000960885.1_ASM96088v1	Archaea	Thermoproteota	Thermoprotei	Thermoproteales	Thermoproteaceae	Thermoproteus		Thermoproteus_sp._AZ2	Archaea	Thermoproteota	Thermoproteia	Thermoproteales	Thermoproteaceae	Thermoproteus	Thermoproteus sp000960885	Contig	858024691358025	0	PRJNA273893	SAMN03323733	JZWT00000000.1	NA	1609232		latest	Contig	Full	Major	2015-03-23	ASM96088v1	GCF_000960885.1	identical	Thermoproteus sp. AZ2		Center for Genomic Sciences	ftp://ftp.ncbi.nlm.nih.gov/genomes/all/GCA/000/960/885/GCA_000960885.1_ASM96088v1	derived from metagenome		NA	NA	NA	NA	1703	1703	0	GCA_000960885
GCA_001189275.1	GCA_001189275.1_ASM118927v1	1227555	/scratch/ecogenomics/frozenset/GCA/001/189/275/GCA_001189275.1_ASM118927v1	Archaea	Thermoproteota	Thermoprotei	Thermoproteales	Thermoproteaceae	Pyrobaculum		Pyrobaculum_sp._WP30	Archaea	Thermoproteota	Thermoproteia	Thermoproteales	Thermoproteaceae	Pyrobaculum	Pyrobaculum sp001189275	Complete Genome	950617283950617	0.617283950617284	PRJNA258558	SAMN02999931		NA	1227555		latest	Complete Genome	Full	Major	2015-07-30	ASM118927v1	NA	NA	Pyrobaculum sp. WP30	strain=WP30	Montana State University	ftp://ftp.ncbi.nlm.nih.gov/genomes/all/GCA/001/189/275/GCA_001189275.1_ASM118927v1			NA	NA	NA	NA	2216	2216	0	GCA_001189275
GCA_001273335.1	GCA_001273335.1_ASM127333v1	1685125	/scratch/ecogenomics/frozenset/GCA/001/273/335/GCA_001273335.1_ASM127333v1	Archaea	Candidatus_Bathyarchaeota	Unclassified_Candidatus_Bathyarchaeota	Unclassified_Candidatus_Bathyarchaeota	Unclassified_Candidatus_Bathyarchaeota	Unclassified_Candidatus_Bathyarchaeota		miscellaneous_Crenarchaeota_group-1_archaeon_SG8-32-3	Archaea	Thermoproteota	Bathyarchaeia	B26-1	UBA233	SG8-32-3	SG8-32-3 sp001273335	Contig	469135802469136	0	PRJNA270657	SAMN03793026	LFWV00000000.1	NA	1685125	SG8-32-3	latest	Contig	Full	Major	2015-08-21	ASM127333v1	NA	NA	miscellaneous Crenarchaeota group-1 archaeon SG8-32-3		University of Texas	ftp://ftp.ncbi.nlm.nih.gov/genomes/all/GCA/001/273/335/GCA_001273335.1_ASM127333v1	derived from metagenome		NA	NA	NA	NA	640	640	0	GCA_001273335
GCA_001273345.1	GCA_001273345.1_ASM127334v1	1685124	/scratch/ecogenomics/frozenset/GCA/001/273/345/GCA_001273345.1_ASM127334v1	Archaea	Candidatus_Bathyarchaeota	Unclassified_Candidatus_Bathyarchaeota	Unclassified_Candidatus_Bathyarchaeota	Unclassified_Candidatus_Bathyarchaeota	Unclassified_Candidatus_Bathyarchaeota		miscellaneous_Crenarchaeota_group-1_archaeon_SG8-32-1	NA	NA	NA	NA	NA	NA	NA	Contig	487654320987654	925925925925926	PRJNA270657	SAMN03793025	LFWU00000000.1	NA	1685124	SG8-32-1	latest	Contig	Full	Major	2015-08-21	ASM127334v1	NA	NA	miscellaneous Crenarchaeota group-1 archaeon SG8-32-1		University of Texas	ftp://ftp.ncbi.nlm.nih.gov/genomes/all/GCA/001/273/345/GCA_001273345.1_ASM127334v1	derived from metagenome		NA	NA	NA	NA	1117	1117	0	GCA_001273345
GCA_001273375.1	GCA_001273375.1_ASM127337v1	1685133	/scratch/ecogenomics/frozenset/GCA/001/273/375/GCA_001273375.1_ASM127337v1	Archaea	Candidatus_Bathyarchaeota	Unclassified_Candidatus_Bathyarchaeota	Unclassified_Candidatus_Bathyarchaeota	Unclassified_Candidatus_Bathyarchaeota	Unclassified_Candidatus_Bathyarchaeota		miscellaneous_Crenarchaeota_group_archaeon_SMTZ1-55	NA	NA	NA	NA	NA	NA	NA	Scaffold	512345679012346	37037037037037	PRJNA270657	SAMN03793028	LFWX00000000.1	NA	1685133	SMTZ1-55	latest	Scaffold	Full	Major	2015-08-21	ASM127337v1	NA	NA	miscellaneous Crenarchaeota group archaeon SMTZ1-55		University of Texas	ftp://ftp.ncbi.nlm.nih.gov/genomes/all/GCA/001/273/375/GCA_001273375.1_ASM127337v1	derived from metagenome		NA	NA	NA	NA	1122	1122	0	GCA_001273375
GCA_001273385.1	GCA_001273385.1_ASM127338v1	1685126	/scratch/ecogenomics/frozenset/GCA/001/273/385/GCA_001273385.1_ASM127338v1	Archaea	Candidatus_Bathyarchaeota	Unclassified_Candidatus_Bathyarchaeota	Unclassified_Candidatus_Bathyarchaeota	Unclassified_Candidatus_Bathyarchaeota	Unclassified_Candidatus_Bathyarchaeota		miscellaneous_Crenarchaeota_group-6_archaeon_AD8-1	Archaea	Thermoproteota	Bathyarchaeia	B26-1	UBA233	AD8-1	AD8-1 sp001273385	Contig	845679012345679	123456790123457	PRJNA270657	SAMN03793027	LFWW00000000.1	NA	1685126	AD8-1	latest	Contig	Full	Major	2015-08-21	ASM127338v1	NA	NA	miscellaneous Crenarchaeota group-6 archaeon AD8-1		University of Texas	ftp://ftp.ncbi.nlm.nih.gov/genomes/all/GCA/001/273/385/GCA_001273385.1_ASM127338v1	derived from metagenome		NA	NA	NA	NA	1505	1505	0	GCA_001273385
GCA_001273495.1	GCA_001273495.1_ASM127349v1	1685135	/scratch/ecogenomics/frozenset/GCA/001/273/495/GCA_001273495.1_ASM127349v1	Archaea	Candidatus_Bathyarchaeota	Unclassified_Candidatus_Bathyarchaeota	Unclassified_Candidatus_Bathyarchaeota	Unclassified_Candidatus_Bathyarchaeota	Unclassified_Candidatus_Bathyarchaeota		miscellaneous_Crenarchaeota_group_archaeon_SMTZ-80	NA	NA	NA	NA	NA	NA	NA	Contig	574074074074074	679012345679012	PRJNA270657	SAMN03793029	LFWY00000000.1	NA	1685135	SMTZ-80	latest	Contig	Full	Major	2015-08-21	ASM127349v1	NA	NA	miscellaneous Crenarchaeota group archaeon SMTZ-80		University of Texas	ftp://ftp.ncbi.nlm.nih.gov/genomes/all/GCA/001/273/495/GCA_001273495.1_ASM127349v1	derived from metagenome		NA	NA	NA	NA	1369	1369	0	GCA_001273495
GCA_001304615.2	GCA_001304615.2_ASM130461v2	1715806	/scratch/ecogenomics/frozenset/GCA/001/304/615/GCA_001304615.2_ASM130461v2	Archaea	Euryarchaeota	Methanomicrobia	Methanosarcinales	Methanosarcinaceae	Methanosarcina		Methanosarcina_flavescens	Archaea	Halobacteriota	Methanosarcinia	Methanosarcinales	Methanosarcinaceae	Methanosarcina	Methanosarcina flavescens	Complete Genome	993827160493827	123456790123457	PRJNA295508	SAMN04074913		NA	1715806		latest	Complete Genome	Full	Major	2018-10-16	ASM130461v2	GCF_001304615.2	identical	Methanosarcina flavescens	strain=E03.2	BioPara	ftp://ftp.ncbi.nlm.nih.gov/genomes/all/GCA/001/304/615/GCA_001304615.2_ASM130461v2		assembly from type material	NA	NA	NA	NA	2677	2677	0	GCA_001304615
GCA_001317315.1	GCA_001317315.1_ASM131731v1	1719120	/scratch/ecogenomics/frozenset/GCA/001/317/315/GCA_001317315.1_ASM131731v1	Archaea	Euryarchaeota	Methanomicrobia	Methanosarcinales	Candidatus_Methanoperedenaceae	Candidatus_Methanoperedens		Candidatus_Methanoperedens_sp._BLZ1	Archaea	Halobacteriota	Methanosarcinia	Methanosarcinales	Methanoperedenaceae	Methanoperedens	Methanoperedens sp002487355	Contig	925925925925926	308641975308642	PRJNA296416	SAMN04087218	LKCM00000000.1	NA	1719120	BLZ1	latest	Contig	Full	Major	2015-10-15	ASM131731v1	NA	NA	Candidatus_Methanoperedens sp. BLZ1		Radboud University Nijmegen	ftp://ftp.ncbi.nlm.nih.gov/genomes/all/GCA/001/317/315/GCA_001317315.1_ASM131731v1	derived from metagenome		NA	NA	NA	NA	4528	4528	0	GCA_001317315
GCA_001399795.1	GCA_001399795.1_ASM139979v1	1700836	/scratch/ecogenomics/frozenset/GCA/001/399/795/GCA_001399795.1_ASM139979v1	Archaea	Candidatus_Bathyarchaeota	Unclassified_Candidatus_Bathyarchaeota	Unclassified_Candidatus_Bathyarchaeota	Unclassified_Candidatus_Bathyarchaeota	Unclassified_Candidatus_Bathyarchaeota		Candidatus_Bathyarchaeota_archaeon_BA2	Archaea	Thermoproteota	Bathyarchaeia	B26-1	BA1	BA2	BA2 sp001399795	Scaffold	876543209876543	185185185185185	PRJNA291107	SAMN03983875	LIHK00000000.1	NA	1700836	BA2	latest	Scaffold	Full	Major	2015-10-19	ASM139979v1	NA	NA	Candidatus_Bathyarchaeota archaeon BA2		University of Queensland	ftp://ftp.ncbi.nlm.nih.gov/genomes/all/GCA/001/399/795/GCA_001399795.1_ASM139979v1	derived from metagenome		NA	NA	NA	NA	1761	1761	0	GCA_001399795
GCA_001399805.1	GCA_001399805.1_ASM139980v1	1700835	/scratch/ecogenomics/frozenset/GCA/001/399/805/GCA_001399805.1_ASM139980v1	Archaea	Candidatus_Bathyarchaeota	Unclassified_Candidatus_Bathyarchaeota	Unclassified_Candidatus_Bathyarchaeota	Unclassified_Candidatus_Bathyarchaeota	Unclassified_Candidatus_Bathyarchaeota		Candidatus_Bathyarchaeota_archaeon_BA1	Archaea	Thermoproteota	Bathyarchaeia	B26-1	BA1	BA1	BA1 sp001399805	Scaffold	790123456790123	493827160493827	PRJNA291107	SAMN03983874	LIHJ00000000.1	NA	1700835	BA1	latest	Scaffold	Full	Major	2015-10-19	ASM139980v1	NA	NA	Candidatus_Bathyarchaeota archaeon BA1		University of Queensland	ftp://ftp.ncbi.nlm.nih.gov/genomes/all/GCA/001/399/805/GCA_001399805.1_ASM139980v1	derived from metagenome		NA	NA	NA	NA	2403	2403	0	GCA_001399805
GCA_001402855.1	GCA_001402855.1_ASM140285v1	1653396	/scratch/ecogenomics/frozenset/GCA/001/402/855/GCA_001402855.1_ASM140285v1	Archaea	Euryarchaeota	Methanomicrobia	Methanosarcinales	Methanosarcinaceae	Methanosarcina		Methanosarcina_sp._795	Archaea	Halobacteriota	Methanosarcinia	Methanosarcinales	Methanosarcinaceae	Methanosarcina	Methanosarcina thermophila	Chromosome	950617283950617	185185185185185	PRJNA283204	SAMN03610014		NA	1653396	795	latest	Chromosome	Full	Major	2015-10-22	ASM140285v1	NA	NA	Methanosarcina sp. 795		Agriculture and Agri-Food Canada	ftp://ftp.ncbi.nlm.nih.gov/genomes/all/GCA/001/402/855/GCA_001402855.1_ASM140285v1	unverified source organism; derived from metagenome; metagenome; missing tRNA genes		NA	NA	NA	NA	2416	2416	0	GCA_001402855
GCA_001412335.1	GCA_001412335.1_ASM141233v1	1735327	/scratch/ecogenomics/frozenset/GCA/001/412/335/GCA_001412335.1_ASM141233v1	Archaea	Euryarchaeota	Methanomicrobia	Methanomicrobiales	Methanoregulaceae	Methanolinea		Methanolinea_sp._SDB	Archaea	Halobacteriota	Methanomicrobia	Methanomicrobiales	Methanoregulaceae	SD8	SD8 sp001412335	Contig	932098765432099	432098765432099	PRJNA293354	SAMN04125648	LKUF00000000.1	NA	1735327	SDB	latest	Contig	Full	Major	2015-10-26	ASM141233v1	NA	NA	Methanolinea sp. SDB		University of Oklahoma	ftp://ftp.ncbi.nlm.nih.gov/genomes/all/GCA/001/412/335/GCA_001412335.1_ASM141233v1	derived from metagenome		NA	NA	NA	NA	2047	2047	0	GCA_001412335
GCA_001412355.1	GCA_001412355.1_ASM141235v1	1735326	/scratch/ecogenomics/frozenset/GCA/001/412/355/GCA_001412355.1_ASM141235v1	Archaea	Euryarchaeota	Methanomicrobia	Methanomicrobiales	Methanomicrobiaceae	Methanoculleus		Methanoculleus_sp._SDB	Archaea	Halobacteriota	Methanomicrobia	Methanomicrobiales	Methanomicrobiaceae	LKUD01	LKUD01 sp001412355	Contig	950617283950617	617283950617284	PRJNA293354	SAMN04125645	LKUD00000000.1	NA	1735326	SDB	latest	Contig	Full	Major	2015-10-26	ASM141235v1	NA	NA	Methanoculleus sp. SDB		University of Oklahoma	ftp://ftp.ncbi.nlm.nih.gov/genomes/all/GCA/001/412/355/GCA_001412355.1_ASM141235v1	derived from metagenome		NA	NA	NA	NA	2051	2051	0	GCA_001412355
GCA_001412415.1	GCA_001412415.1_ASM141241v1	1735328	/scratch/ecogenomics/frozenset/GCA/001/412/415/GCA_001412415.1_ASM141241v1	Archaea	Euryarchaeota	Methanomicrobia	Methanotrichales	Methanotrichaceae	Methanothrix		Methanosaeta_sp._SDB	NA	NA	NA	NA	NA	NA	NA	Contig	549382716049383	802469135802469	PRJNA293354	SAMN04125649	LKUG00000000.1	NA	1735328	SDB	latest	Contig	Full	Major	2015-10-26	ASM141241v1	NA	NA	Methanosaeta sp. SDB		University of Oklahoma	ftp://ftp.ncbi.nlm.nih.gov/genomes/all/GCA/001/412/415/GCA_001412415.1_ASM141241v1	derived from metagenome; fragmented assembly		NA	NA	NA	NA	1867	1867	0	GCA_001412415
GCA_001421175.1	GCA_001421175.1_ASM142117v1	1713725	/scratch/ecogenomics/frozenset/GCA/001/421/175/GCA_001421175.1_ASM142117v1	Archaea	Candidatus_Thermoplasmatota	Thermoplasmata	Methanomassiliicoccales	Unclassified_Methanomassiliicoccales	Unclassified_Methanomassiliicoccales		Methanomassiliicoccales_archaeon_RumEn_M2	Archaea	Thermoplasmatota	Thermoplasmata	Methanomassiliicoccales	Methanomethylophilaceae	RumEn-M2	RumEn-M2 sp001421175	Contig	746913580246914	0.617283950617284	PRJNA295008	SAMN04038610	LJKL00000000.1	NA	1713725	RumEn M2	latest	Contig	Full	Major	2015-11-02	ASM142117v1	NA	NA	Methanomassiliicoccales archaeon RumEn M2		University of Vienna	ftp://ftp.ncbi.nlm.nih.gov/genomes/all/GCA/001/421/175/GCA_001421175.1_ASM142117v1	derived from environmental source		NA	NA	NA	NA	1175	1175	0	GCA_001421175
GCA_001421185.1	GCA_001421185.1_ASM142118v1	1713724	/scratch/ecogenomics/frozenset/GCA/001/421/185/GCA_001421185.1_ASM142118v1	Archaea	Candidatus_Thermoplasmatota	Thermoplasmata	Methanomassiliicoccales	Unclassified_Methanomassiliicoccales	Unclassified_Methanomassiliicoccales		Methanomassiliicoccales_archaeon_RumEn_M1	Archaea	Thermoplasmatota	Thermoplasmata	Methanomassiliicoccales	Methanomassiliicoccaceae	DTU008	DTU008 sp001421185	Contig	827160493827161	123456790123457	PRJNA295008	SAMN04038609	LJKK00000000.1	NA	1713724	RumEn M1	latest	Contig	Full	Major	2015-11-02	ASM142118v1	NA	NA	Methanomassiliicoccales archaeon RumEn M1		University of Vienna	ftp://ftp.ncbi.nlm.nih.gov/genomes/all/GCA/001/421/185/GCA_001421185.1_ASM142118v1	derived from environmental source		NA	NA	NA	NA	1877	1877	0	GCA_001421185
GCA_001437625.1	GCA_001437625.1_ASM143762v1	1655561	/scratch/ecogenomics/frozenset/GCA/001/437/625/GCA_001437625.1_ASM143762v1	Archaea	Nitrososphaerota	Unclassified_Nitrososphaerota	Nitrosopumilales	Nitrosopumilaceae	Nitrosopumilus		Nitrosopumilus_sp._BACL13_MAG-121220-bin23	Archaea	Thermoproteota	Nitrososphaeria	Nitrososphaerales	Nitrosopumilaceae	Nitrosopumilus	Nitrosopumilus sp001437625	Contig	901234567901235	0	PRJNA273799	SAMN03741946	LIAL00000000.1	NA	1655561	BACL13 MAG-121220-bin23	latest	Contig	Full	Major	2015-11-06	ASM143762v1	NA	NA	Nitrosopumilus sp. BACL13 MAG-121220-bin23		Kungliga Tekniska Hogskolan	ftp://ftp.ncbi.nlm.nih.gov/genomes/all/GCA/001/437/625/GCA_001437625.1_ASM143762v1	derived from metagenome		NA	NA	NA	NA	1471	1471	0	GCA_001437625
GCA_001438895.1	GCA_001438895.1_ASM143889v1	1655560	/scratch/ecogenomics/frozenset/GCA/001/438/895/GCA_001438895.1_ASM143889v1	Archaea	Nitrososphaerota	Unclassified_Nitrososphaerota	Nitrosopumilales	Nitrosopumilaceae	Nitrosopumilus		Nitrosopumilus_sp._BACL13_MAG-120910-bin56	NA	NA	NA	NA	NA	NA	NA	Contig	654320987654321	0	PRJNA273799	SAMN03741945	LIAK00000000.1	NA	1655560	BACL13 MAG-120910-bin56	latest	Contig	Full	Major	2015-11-06	ASM143889v1	NA	NA	Nitrosopumilus sp. BACL13 MAG-120910-bin56		Kungliga Tekniska Hogskolan	ftp://ftp.ncbi.nlm.nih.gov/genomes/all/GCA/001/438/895/GCA_001438895.1_ASM143889v1	derived from metagenome; fragmented assembly		NA	NA	NA	NA	731	731	0	GCA_001438895
GCA_001443365.1	GCA_001443365.1_ASM144336v1	1640512	/scratch/ecogenomics/frozenset/GCA/001/443/365/GCA_001443365.1_ASM144336v1	Archaea	Nitrososphaerota	Unclassified_Nitrososphaerota	Unclassified_Nitrososphaerota	Unclassified_Nitrososphaerota	Unclassified_Nitrososphaerota		Thaumarchaeota_archaeon_CSP1-1	Archaea	Thermoproteota	Nitrososphaeria	Nitrososphaerales	Nitrosopumilaceae	CSP1-1	CSP1-1 sp001443365	Scaffold	925925925925926	0	PRJNA262935	SAMN03462092	LDXL00000000.1	NA	1640512	CSP1-1	latest	Scaffold	Full	Major	2015-11-13	ASM144336v1	NA	NA	Thaumarchaeota archaeon CSP1-1		DOE Joint Genome Institute	ftp://ftp.ncbi.nlm.nih.gov/genomes/all/GCA/001/443/365/GCA_001443365.1_ASM144336v1	derived from metagenome		NA	NA	NA	NA	1652	1652	0	GCA_001443365
GCA_001507935.1	GCA_001507935.1_ASM150793v1	1635283	/scratch/ecogenomics/frozenset/GCA/001/507/935/GCA_001507935.1_ASM150793v1	Archaea	Euryarchaeota	Thermococci	Thermococcales	Unclassified_Thermococcales	Unclassified_Thermococcales		Thermococcales_archaeon_44_46	Archaea	Methanobacteriota_B	Thermococci	Thermococcales	Thermococcaceae	Thermococcus_A	Thermococcus_A sp000430485	Contig	820987654320988	432098765432099	PRJNA278302	SAMN03445118	LGET00000000.1	NA	1635283	44_46	latest	Contig	Full	Major	2016-01-08	ASM150793v1	NA	NA	Thermococcales archaeon 44_46		Lawrence Berkeley National Lab	ftp://ftp.ncbi.nlm.nih.gov/genomes/all/GCA/001/507/935/GCA_001507935.1_ASM150793v1	derived from metagenome		NA	NA	NA	NA	1987	1987	0	GCA_001507935
GCA_001507955.1	GCA_001507955.1_ASM150795v1	1635284	/scratch/ecogenomics/frozenset/GCA/001/507/955/GCA_001507955.1_ASM150795v1	Archaea	Euryarchaeota	Methanobacteria	Methanobacteriales	Methanobacteriaceae	Unclassified_Methanobacteriaceae		Methanobacteriaceae_archaeon_41_258	Archaea	Methanobacteriota	Methanobacteria	Methanobacteriales	Methanothermobacteraceae_A	Methanothermobacter_A	Methanothermobacter_A sp001507955	Contig	969135802469136	0.617283950617284	PRJNA278302	SAMN03445119	LGEU00000000.1	NA	1635284	41_258	latest	Contig	Full	Major	2016-01-08	ASM150795v1	NA	NA	Methanobacteriaceae archaeon 41_258		Lawrence Berkeley National Lab	ftp://ftp.ncbi.nlm.nih.gov/genomes/all/GCA/001/507/955/GCA_001507955.1_ASM150795v1	derived from metagenome		NA	NA	NA	NA	1599	1599	0	GCA_001507955
GCA_001507975.1	GCA_001507975.1_ASM150797v1	1635285	/scratch/ecogenomics/frozenset/GCA/001/507/975/GCA_001507975.1_ASM150797v1	Archaea	Euryarchaeota	Unclassified_Euryarchaeota	Unclassified_Euryarchaeota	Unclassified_Euryarchaeota	Unclassified_Euryarchaeota		Euryarchaeota_archaeon_55_53	Archaea	Halobacteriota	Methanosarcinia	Methanosarcinales_A	Methermicoccaceae	Methermicoccus	Methermicoccus shengliensis	Contig	969135802469136	0	PRJNA278302	SAMN03445121	LGEW00000000.1	NA	1635285	55_53	latest	Contig	Full	Major	2016-01-08	ASM150797v1	NA	NA	Euryarchaeota archaeon 55_53		Lawrence Berkeley National Lab	ftp://ftp.ncbi.nlm.nih.gov/genomes/all/GCA/001/507/975/GCA_001507975.1_ASM150797v1	derived from metagenome		NA	NA	NA	NA	1386	1386	0	GCA_001507975
GCA_001508175.1	GCA_001508175.1_ASM150817v1	1641381	/scratch/ecogenomics/frozenset/GCA/001/508/175/GCA_001508175.1_ASM150817v1	Archaea	Euryarchaeota	Thermococci	Thermococcales	Thermococcaceae	Thermococcus		Thermococcus_sp._40_45	Archaea	Methanobacteriota_B	Thermococci	Thermococcales	Thermococcaceae	Thermococcus_A	Thermococcus_A sibiricus	Contig	808641975308642	0	PRJNA278302	SAMN03445136	LGFJ00000000.1	NA	1641381	40_45	latest	Contig	Full	Major	2016-01-08	ASM150817v1	NA	NA	Thermococcus sp. 40_45		Lawrence Berkeley National Lab	ftp://ftp.ncbi.nlm.nih.gov/genomes/all/GCA/001/508/175/GCA_001508175.1_ASM150817v1	derived from metagenome		NA	NA	NA	NA	1669	1669	0	GCA_001508175
GCA_001508185.1	GCA_001508185.1_ASM150818v1	1635287	/scratch/ecogenomics/frozenset/GCA/001/508/185/GCA_001508185.1_ASM150818v1	Archaea	Euryarchaeota	Methanomicrobia	Methanosarcinales	Unclassified_Methanosarcinales	Unclassified_Methanosarcinales		Methanosarcinales_archeaon_56_1174	Archaea	Halobacteriota	Methanosarcinia	Methanosarcinales_A	Methermicoccaceae	Methermicoccus	Methermicoccus shengliensis	Contig	95679012345679	0	PRJNA278302	SAMN03445137	LGFK00000000.1	NA	1635287	56_1174	latest	Contig	Full	Major	2016-01-08	ASM150818v1	NA	NA	Methanosarcinales archeaon 56_1174		Lawrence Berkeley National Lab	ftp://ftp.ncbi.nlm.nih.gov/genomes/all/GCA/001/508/185/GCA_001508185.1_ASM150818v1	derived from metagenome		NA	NA	NA	NA	1462	1462	0	GCA_001508185
GCA_001508455.1	GCA_001508455.1_ASM150845v1	1641382	/scratch/ecogenomics/frozenset/GCA/001/508/455/GCA_001508455.1_ASM150845v1	Archaea	Euryarchaeota	Methanomicrobia	Methanomicrobiales	Methanocalculaceae	Methanocalculus		Methanocalculus_sp._52_23	Archaea	Halobacteriota	Methanomicrobia	Methanomicrobiales	Methanocorpusculaceae	Methanocalculus	Methanocalculus sp9912u	Contig	790123456790123	493827160493827	PRJNA278302	SAMN03445163	LGGJ00000000.1	NA	1641382	52_23	latest	Contig	Full	Major	2016-01-08	ASM150845v1	NA	NA	Methanocalculus sp. 52_23		Lawrence Berkeley National Lab	ftp://ftp.ncbi.nlm.nih.gov/genomes/all/GCA/001/508/455/GCA_001508455.1_ASM150845v1	derived from metagenome		NA	NA	NA	NA	2205	2205	0	GCA_001508455
GCA_001509005.1	GCA_001509005.1_ASM150900v1	1641383	/scratch/ecogenomics/frozenset/GCA/001/509/005/GCA_001509005.1_ASM150900v1	Archaea	Euryarchaeota	Methanobacteria	Methanobacteriales	Methanobacteriaceae	Methanobacterium		Methanobacterium_sp._42_16	Archaea	Methanobacteriota	Methanobacteria	Methanobacteriales	Methanobacteriaceae	Methanobacterium	Methanobacterium formicicum	Contig	962962962962963	0	PRJNA278302	SAMN03445165	LGGL00000000.1	NA	1641383	42_16	latest	Contig	Full	Major	2016-01-08	ASM150900v1	NA	NA	Methanobacterium sp. 42_16		Lawrence Berkeley National Lab	ftp://ftp.ncbi.nlm.nih.gov/genomes/all/GCA/001/509/005/GCA_001509005.1_ASM150900v1	unverified source organism; derived from metagenome		NA	NA	NA	NA	2267	2267	0	GCA_001509005
GCA_001515185.1	GCA_001515185.1_DG-33	1775754	/scratch/ecogenomics/frozenset/GCA/001/515/185/GCA_001515185.1_DG-33	Archaea	Euryarchaeota	Hadesarchaea	Unclassified_Hadesarchaea	Unclassified_Hadesarchaea	Unclassified_Hadesarchaea		Hadesarchaea_archaeon_DG-33	Archaea	Hadarchaeota	Hadarchaeia	Hadarchaeales	Hadarchaeaceae	DG-33	DG-33 sp001515185	Scaffold	697530864197531	0	PRJNA270657	SAMN04385803	LQHI00000000.1	NA	1775754	DG-33	latest	Scaffold	Full	Major	2016-01-14	DG-33	NA	NA	Hadesarchaea archaeon DG-33		University of Texas	ftp://ftp.ncbi.nlm.nih.gov/genomes/all/GCA/001/515/185/GCA_001515185.1_DG-33	derived from metagenome		NA	NA	NA	NA	862	862	0	GCA_001515185
GCA_001515195.1	GCA_001515195.1_DG-33-1	1775755	/scratch/ecogenomics/frozenset/GCA/001/515/195/GCA_001515195.1_DG-33-1	Archaea	Euryarchaeota	Hadesarchaea	Unclassified_Hadesarchaea	Unclassified_Hadesarchaea	Unclassified_Hadesarchaea		Hadesarchaea_archaeon_DG-33-1	NA	NA	NA	NA	NA	NA	NA	Scaffold	666666666666667	432098765432099	PRJNA270657	SAMN04385804	LQHJ00000000.1	NA	1775755	DG-33-1	latest	Scaffold	Full	Major	2016-01-14	DG-33-1	NA	NA	Hadesarchaea archaeon DG-33-1		University of Texas	ftp://ftp.ncbi.nlm.nih.gov/genomes/all/GCA/001/515/195/GCA_001515195.1_DG-33-1	derived from metagenome		NA	NA	NA	NA	951	951	0	GCA_001515195
GCA_001515205.2	GCA_001515205.2_ASM151520v2	1776334	/scratch/ecogenomics/frozenset/GCA/001/515/205/GCA_001515205.2_ASM151520v2	Archaea	Euryarchaeota	Hadesarchaea	Unclassified_Hadesarchaea	Unclassified_Hadesarchaea	Candidatus_Hadarchaeum		Candidatus_Hadarchaeum_yellowstonense	Archaea	Hadarchaeota	Hadarchaeia	Hadarchaeales	Hadarchaeaceae	Hadarchaeum	Hadarchaeum yellowstonense	Contig	901234567901235	37037037037037	PRJNA298487	SAMN04159681	LQMQ00000000.1	NA	1776334	YNP_45	latest	Contig	Full	Minor	2016-01-14	ASM151520v2	NA	NA	Hadesarchaea archaeon YNP_45		Univ of Texas Austin	ftp://ftp.ncbi.nlm.nih.gov/genomes/all/GCA/001/515/205/GCA_001515205.2_ASM151520v2	derived from metagenome		NA	NA	NA	NA	1281	1281	0	GCA_001515205
GCA_001515215.1	GCA_001515215.1_metagenomics_assembly	1776333	/scratch/ecogenomics/frozenset/GCA/001/515/215/GCA_001515215.1_metagenomics_assembly	Archaea	Euryarchaeota	Hadesarchaea	Unclassified_Hadesarchaea	Unclassified_Hadesarchaea	Unclassified_Hadesarchaea		Hadesarchaea_archaeon_YNP_N21	NA	NA	NA	NA	NA	NA	NA	Contig	851851851851852	432098765432099	PRJNA298487	SAMN04159680	LQMP00000000.1	NA	1776333	YNP_N21	latest	Contig	Full	Major	2016-01-14	metagenomics assembly	NA	NA	Hadesarchaea archaeon YNP_N21		Univ of Texas Austin	ftp://ftp.ncbi.nlm.nih.gov/genomes/all/GCA/001/515/215/GCA_001515215.1_metagenomics_assembly	derived from metagenome		NA	NA	NA	NA	1238	1238	0	GCA_001515215
GCA_001515805.1	GCA_001515805.1_ASM151580v1	1714255	/scratch/ecogenomics/frozenset/GCA/001/515/805/GCA_001515805.1_ASM151580v1	Archaea	Thermoproteota	Thermoprotei	Thermoproteales	Thermoproteaceae	Caldivirga		Caldivirga_sp._CIS_19	NA	NA	NA	NA	NA	NA	NA	Scaffold	493827160493827	0	PRJNA295311	SAMN04045692	LOCC00000000.1	NA	1714255		latest	Scaffold	Full	Major	2016-01-15	ASM151580v1	NA	NA	Caldivirga sp. CIS_19		Montana State University	ftp://ftp.ncbi.nlm.nih.gov/genomes/all/GCA/001/515/805/GCA_001515805.1_ASM151580v1	derived from metagenome; fragmented assembly		NA	NA	NA	NA	1180	1180	0	GCA_001515805
GCA_001515815.1	GCA_001515815.1_ASM151581v1	1714254	/scratch/ecogenomics/frozenset/GCA/001/515/815/GCA_001515815.1_ASM151581v1	Archaea	Thermoproteota	Thermoprotei	Thermoproteales	Thermoproteaceae	Caldivirga		Caldivirga_sp._JCHS_4	NA	NA	NA	NA	NA	NA	NA	Scaffold	450617283950617	0	PRJNA295311	SAMN04045691	LOCD00000000.1	NA	1714254		latest	Scaffold	Full	Major	2016-01-15	ASM151581v1	NA	NA	Caldivirga sp. JCHS_4		Montana State University	ftp://ftp.ncbi.nlm.nih.gov/genomes/all/GCA/001/515/815/GCA_001515815.1_ASM151581v1	derived from metagenome; fragmented assembly		NA	NA	NA	NA	1091	1091	0	GCA_001515815
GCA_001515825.1	GCA_001515825.1_ASM151582v1	1714259	/scratch/ecogenomics/frozenset/GCA/001/515/825/GCA_001515825.1_ASM151582v1	Archaea	Thermoproteota	Thermoprotei	Thermoproteales	Thermoproteaceae	Pyrobaculum		Pyrobaculum_sp._OCT_11	NA	NA	NA	NA	NA	NA	NA	Scaffold	401234567901235	0.617283950617284	PRJNA295311	SAMN04045696	LOBY00000000.1	NA	1714259		latest	Scaffold	Full	Major	2016-01-15	ASM151582v1	NA	NA	Pyrobaculum sp. OCT_11		Montana State University	ftp://ftp.ncbi.nlm.nih.gov/genomes/all/GCA/001/515/825/GCA_001515825.1_ASM151582v1	derived from metagenome; fragmented assembly		NA	NA	NA	NA	809	809	0	GCA_001515825
GCA_001515905.1	GCA_001515905.1_ASM151590v1	1714252	/scratch/ecogenomics/frozenset/GCA/001/515/905/GCA_001515905.1_ASM151590v1	Archaea	Thermoproteota	Thermoprotei	Thermoproteales	Thermoproteaceae	Vulcanisaeta		Vulcanisaeta_sp._OSP_8	NA	NA	NA	NA	NA	NA	NA	Scaffold	530864197530864	123456790123457	PRJNA295311	SAMN04045678	LOCF00000000.1	NA	1714252		latest	Scaffold	Full	Major	2016-01-15	ASM151590v1	NA	NA	Vulcanisaeta sp. OSP_8		Montana State University	ftp://ftp.ncbi.nlm.nih.gov/genomes/all/GCA/001/515/905/GCA_001515905.1_ASM151590v1	derived from metagenome; fragmented assembly		NA	NA	NA	NA	1228	1228	0	GCA_001515905
GCA_001516585.1	GCA_001516585.1_ASM151658v1	1714261	/scratch/ecogenomics/frozenset/GCA/001/516/585/GCA_001516585.1_ASM151658v1	Archaea	Thermoproteota	Thermoprotei	Thermoproteales	Thermoproteaceae	Thermocladium		Thermocladium_sp._ECH_B	Archaea	Thermoproteota	Thermoproteia	Thermoproteales	Thermocladiaceae	Thermocladium	Thermocladium sp001516585	Contig	91358024691358	0	PRJNA295311	SAMN04045698	LOBW00000000.1	NA	1714261		latest	Contig	Full	Major	2016-01-15	ASM151658v1	NA	NA	Thermocladium sp. ECH_B		Montana State University	ftp://ftp.ncbi.nlm.nih.gov/genomes/all/GCA/001/516/585/GCA_001516585.1_ASM151658v1	derived from metagenome		NA	NA	NA	NA	1810	1810	0	GCA_001516585
GCA_001516655.1	GCA_001516655.1_ASM151665v1	1714258	/scratch/ecogenomics/frozenset/GCA/001/516/655/GCA_001516655.1_ASM151665v1	Archaea	Thermoproteota	Thermoprotei	Thermoproteales	Thermoproteaceae	Thermoproteus		Thermoproteus_sp._JCHS_4	Archaea	Thermoproteota	Thermoproteia	Thermoproteales	Thermoproteaceae	Thermoproteus	Thermoproteus sp002077075	Scaffold	808641975308642	0	PRJNA295311	SAMN04045695	LOBZ00000000.1	NA	1714258		latest	Scaffold	Full	Major	2016-01-15	ASM151665v1	NA	NA	Thermoproteus sp. JCHS_4		Montana State University	ftp://ftp.ncbi.nlm.nih.gov/genomes/all/GCA/001/516/655/GCA_001516655.1_ASM151665v1	derived from metagenome		NA	NA	NA	NA	1724	1724	0	GCA_001516655
GCA_001516665.1	GCA_001516665.1_ASM151666v1	1714257	/scratch/ecogenomics/frozenset/GCA/001/516/665/GCA_001516665.1_ASM151666v1	Archaea	Thermoproteota	Thermoprotei	Thermoproteales	Thermoproteaceae	Thermoproteus		Thermoproteus_sp._CIS_19	Archaea	Thermoproteota	Thermoproteia	Thermoproteales	Thermoproteaceae	Thermoproteus	Thermoproteus sp002077075	Scaffold	709876543209877	0	PRJNA295311	SAMN04045694	LOCA00000000.1	NA	1714257		latest	Scaffold	Full	Major	2016-01-15	ASM151666v1	NA	NA	Thermoproteus sp. CIS_19		Montana State University	ftp://ftp.ncbi.nlm.nih.gov/genomes/all/GCA/001/516/665/GCA_001516665.1_ASM151666v1	derived from metagenome		NA	NA	NA	NA	1286	1286	0	GCA_001516665
GCA_001516705.1	GCA_001516705.1_ASM151670v1	1714253	/scratch/ecogenomics/frozenset/GCA/001/516/705/GCA_001516705.1_ASM151670v1	Archaea	Thermoproteota	Thermoprotei	Thermoproteales	Thermoproteaceae	Vulcanisaeta		Vulcanisaeta_sp._JCHS_4	Archaea	Thermoproteota	Thermoproteia	Thermoproteales	Thermocladiaceae	Vulcanisaeta	Vulcanisaeta sp001516765	Scaffold	728395061728395	185185185185185	PRJNA295311	SAMN04045679	LOCE00000000.1	NA	1714253		latest	Scaffold	Full	Major	2016-01-15	ASM151670v1	NA	NA	Vulcanisaeta sp. JCHS_4		Montana State University	ftp://ftp.ncbi.nlm.nih.gov/genomes/all/GCA/001/516/705/GCA_001516705.1_ASM151670v1	derived from metagenome		NA	NA	NA	NA	1895	1895	0	GCA_001516705
GCA_001516725.1	GCA_001516725.1_ASM151672v1	1714256	/scratch/ecogenomics/frozenset/GCA/001/516/725/GCA_001516725.1_ASM151672v1	Archaea	Thermoproteota	Thermoprotei	Thermoproteales	Thermoproteaceae	Caldivirga		Caldivirga_sp._MG_3	Archaea	Thermoproteota	Thermoproteia	Thermoproteales	Thermocladiaceae	Caldivirga	Caldivirga sp001663375	Scaffold	753086419753086	0	PRJNA295311	SAMN04045693	LOCB00000000.1	NA	1714256		latest	Scaffold	Full	Major	2016-01-15	ASM151672v1	NA	NA	Caldivirga sp. MG_3		Montana State University	ftp://ftp.ncbi.nlm.nih.gov/genomes/all/GCA/001/516/725/GCA_001516725.1_ASM151672v1	derived from metagenome		NA	NA	NA	NA	1487	1487	0	GCA_001516725
GCA_001516745.1	GCA_001516745.1_ASM151674v1	1714251	/scratch/ecogenomics/frozenset/GCA/001/516/745/GCA_001516745.1_ASM151674v1	Archaea	Thermoproteota	Thermoprotei	Thermoproteales	Thermoproteaceae	Vulcanisaeta		Vulcanisaeta_sp._CIS_19	NA	NA	NA	NA	NA	NA	NA	Scaffold	506172839506173	0	PRJNA295311	SAMN04045673	LOCG00000000.1	NA	1714251		latest	Scaffold	Full	Major	2016-01-15	ASM151674v1	NA	NA	Vulcanisaeta sp. CIS_19		Montana State University	ftp://ftp.ncbi.nlm.nih.gov/genomes/all/GCA/001/516/745/GCA_001516745.1_ASM151674v1	derived from metagenome; fragmented assembly		NA	NA	NA	NA	1146	1146	0	GCA_001516745
GCA_001516765.1	GCA_001516765.1_ASM151676v1	1714250	/scratch/ecogenomics/frozenset/GCA/001/516/765/GCA_001516765.1_ASM151676v1	Archaea	Thermoproteota	Thermoprotei	Thermoproteales	Thermoproteaceae	Vulcanisaeta		Vulcanisaeta_sp._MG_3	Archaea	Thermoproteota	Thermoproteia	Thermoproteales	Thermocladiaceae	Vulcanisaeta	Vulcanisaeta sp001516765	Scaffold	419753086419753	0	PRJNA295311	SAMN04045672	LOCH00000000.1	NA	1714250		latest	Scaffold	Full	Major	2016-01-15	ASM151676v1	NA	NA	Vulcanisaeta sp. MG_3		Montana State University	ftp://ftp.ncbi.nlm.nih.gov/genomes/all/GCA/001/516/765/GCA_001516765.1_ASM151676v1	derived from metagenome		NA	NA	NA	NA	953	953	0	GCA_001516765
GCA_001548915.1	GCA_001548915.1_SCGC-AAA259D14	1698261	/scratch/ecogenomics/frozenset/GCA/001/548/915/GCA_001548915.1_SCGC-AAA259D14	Archaea	Euryarchaeota	Unclassified_Euryarchaeota	Unclassified_Euryarchaeota	Unclassified_Euryarchaeota	Unclassified_Euryarchaeota		candidate_division_MSBL1_archaeon_SCGC-AAA259D14	NA	NA	NA	NA	NA	NA	NA	Contig	475308641975309	0.617283950617284	PRJNA291812	SAMN03941549	LHXL00000000.1	NA	1698261	SCGC-AAA259D14	latest	Contig	Full	Major	2016-02-04	SCGC-AAA259D14	NA	NA	candidate division MSBL1 archaeon SCGC-AAA259D14		KAUST	ftp://ftp.ncbi.nlm.nih.gov/genomes/all/GCA/001/548/915/GCA_001548915.1_SCGC-AAA259D14	derived from single cell		NA	NA	NA	NA	885	885	0	GCA_001548915
GCA_001548995.1	GCA_001548995.1_SCGC-AAA259I09	1698267	/scratch/ecogenomics/frozenset/GCA/001/548/995/GCA_001548995.1_SCGC-AAA259I09	Archaea	Euryarchaeota	Unclassified_Euryarchaeota	Unclassified_Euryarchaeota	Unclassified_Euryarchaeota	Unclassified_Euryarchaeota		candidate_division_MSBL1_archaeon_SCGC-AAA259I09	NA	NA	NA	NA	NA	NA	NA	Contig	512345679012346	37037037037037	PRJNA291812	SAMN03941696	LHXR00000000.1	NA	1698267	SCGC-AAA259I09	latest	Contig	Full	Major	2016-02-04	SCGC-AAA259I09	NA	NA	candidate division MSBL1 archaeon SCGC-AAA259I09		KAUST	ftp://ftp.ncbi.nlm.nih.gov/genomes/all/GCA/001/548/995/GCA_001548995.1_SCGC-AAA259I09	derived from single cell		NA	NA	NA	NA	1400	1400	0	GCA_001548995
GCA_001549125.1	GCA_001549125.1_SCGC-AAA261C02	1698272	/scratch/ecogenomics/frozenset/GCA/001/549/125/GCA_001549125.1_SCGC-AAA261C02	Archaea	Euryarchaeota	Unclassified_Euryarchaeota	Unclassified_Euryarchaeota	Unclassified_Euryarchaeota	Unclassified_Euryarchaeota		candidate_division_MSBL1_archaeon_SCGC-AAA261C02	NA	NA	NA	NA	NA	NA	NA	Contig	487654320987654	185185185185185	PRJNA291812	SAMN03943230	LHXW00000000.1	NA	1698272	SCGC-AAA261C02	latest	Contig	Full	Major	2016-02-04	SCGC-AAA261C02	NA	NA	candidate division MSBL1 archaeon SCGC-AAA261C02		KAUST	ftp://ftp.ncbi.nlm.nih.gov/genomes/all/GCA/001/549/125/GCA_001549125.1_SCGC-AAA261C02	derived from single cell		NA	NA	NA	NA	703	703	0	GCA_001549125
GCA_001549215.1	GCA_001549215.1_SCGC-AAA261F19	1698275	/scratch/ecogenomics/frozenset/GCA/001/549/215/GCA_001549215.1_SCGC-AAA261F19	Archaea	Euryarchaeota	Unclassified_Euryarchaeota	Unclassified_Euryarchaeota	Unclassified_Euryarchaeota	Unclassified_Euryarchaeota		candidate_division_MSBL1_archaeon_SCGC-AAA261F19	NA	NA	NA	NA	NA	NA	NA	Contig	561728395061728	617283950617284	PRJNA291812	SAMN03951426	LHXZ00000000.1	NA	1698275	SCGC-AAA261F19	latest	Contig	Full	Major	2016-02-04	SCGC-AAA261F19	NA	NA	candidate division MSBL1 archaeon SCGC-AAA261F19		KAUST	ftp://ftp.ncbi.nlm.nih.gov/genomes/all/GCA/001/549/215/GCA_001549215.1_SCGC-AAA261F19	derived from single cell		NA	NA	NA	NA	687	687	0	GCA_001549215
GCA_001549415.1	GCA_001549415.1_SCGC-AAA261G05	1698276	/scratch/ecogenomics/frozenset/GCA/001/549/415/GCA_001549415.1_SCGC-AAA261G05	Archaea	Euryarchaeota	Unclassified_Euryarchaeota	Unclassified_Euryarchaeota	Unclassified_Euryarchaeota	Unclassified_Euryarchaeota		candidate_division_MSBL1_archaeon_SCGC-AAA261G05	NA	NA	NA	NA	NA	NA	NA	Contig	561728395061728	0	PRJNA291812	SAMN03951427	LHYA00000000.1	NA	1698276	SCGC-AAA261G05	latest	Contig	Full	Major	2016-02-04	SCGC-AAA261G05	NA	NA	candidate division MSBL1 archaeon SCGC-AAA261G05		KAUST	ftp://ftp.ncbi.nlm.nih.gov/genomes/all/GCA/001/549/415/GCA_001549415.1_SCGC-AAA261G05	derived from single cell		NA	NA	NA	NA	601	601	0	GCA_001549415
GCA_001552015.1	GCA_001552015.1_ASM155201v1	1577684	/scratch/ecogenomics/frozenset/GCA/001/552/015/GCA_001552015.1_ASM155201v1	Archaea	Nanoarchaeota	Candidatus_Nanoarchaeia	Nanoarchaeales	Nanopusillaceae	Candidatus_Nanopusillus		Candidatus_Nanopusillus_acidilobi	Archaea	Nanoarchaeota	Nanoarchaeia	Nanoarchaeales	Nanopusillaceae	Nanopusillus	Nanopusillus acidilobi	Complete Genome	580246913580247	0	PRJNA266727	SAMN03173949		NA	1577684		latest	Complete Genome	Full	Major	2016-02-04	ASM155201v1	NA	NA	Candidatus_Nanopusillus acidilobi	strain=7A	Oak Ridge National Laboratory	ftp://ftp.ncbi.nlm.nih.gov/genomes/all/GCA/001/552/015/GCA_001552015.1_ASM155201v1	low quality sequence		NA	NA	NA	NA	587	587	0	GCA_001552015
GCA_001563305.1	GCA_001563305.1_ASM156330v1	1452364	/scratch/ecogenomics/frozenset/GCA/001/563/305/GCA_001563305.1_ASM156330v1	Archaea	Euryarchaeota	Methanomicrobia	Methanomicrobiales	Unclassified_Methanomicrobiales	Unclassified_Methanomicrobiales		methanogenic_archaeon_mixed_culture_ISO4-G1	Archaea	Thermoplasmatota	Thermoplasmata	Methanomassiliicoccales	Methanomethylophilaceae	UBA71	UBA71 sp001563305	Chromosome	932098765432099	123456790123457	PRJNA305317	SAMN04324260		NA	1452364	ISO4-G1	latest	Chromosome	Partial	Major	2016-02-18	ASM156330v1	NA	NA	methanogenic archaeon mixed culture ISO4-G1		AgResearch, Grasslands Research Institute	ftp://ftp.ncbi.nlm.nih.gov/genomes/all/GCA/001/563/305/GCA_001563305.1_ASM156330v1	derived from environmental source; partial		NA	NA	NA	NA	1500	1500	0	GCA_001563305
GCA_001563325.1	GCA_001563325.1_ASM156332v1	1706445	/scratch/ecogenomics/frozenset/GCA/001/563/325/GCA_001563325.1_ASM156332v1	Archaea	Candidatus_Thorarchaeota	Unclassified_Candidatus_Thorarchaeota	Unclassified_Candidatus_Thorarchaeota	Unclassified_Candidatus_Thorarchaeota	Unclassified_Candidatus_Thorarchaeota		Candidatus_Thorarchaeota_archaeon_SMTZ1-83	Archaea	Asgardarchaeota	Thorarchaeia	Thorarchaeales	Thorarchaeaceae	SMTZ1-83	SMTZ1-83 sp001563325	Contig	851851851851852	104938271604938	PRJNA270657	SAMN03998758	LRSK00000000.1	NA	1706445	SMTZ1-83	latest	Contig	Full	Major	2016-02-18	ASM156332v1	NA	NA	Candidatus_Thorarchaeota archaeon SMTZ1-83		University of Texas	ftp://ftp.ncbi.nlm.nih.gov/genomes/all/GCA/001/563/325/GCA_001563325.1_ASM156332v1	derived from metagenome		NA	NA	NA	NA	3029	3029	0	GCA_001563325
GCA_001563335.1	GCA_001563335.1_ASM156333v1	1706444	/scratch/ecogenomics/frozenset/GCA/001/563/335/GCA_001563335.1_ASM156333v1	Archaea	Candidatus_Thorarchaeota	Unclassified_Candidatus_Thorarchaeota	Unclassified_Candidatus_Thorarchaeota	Unclassified_Candidatus_Thorarchaeota	Unclassified_Candidatus_Thorarchaeota		Candidatus_Thorarchaeota_archaeon_SMTZ1-45	Archaea	Asgardarchaeota	Thorarchaeia	Thorarchaeales	Thorarchaeaceae	SMTZ1-45	SMTZ1-45 sp001563335	Contig	827160493827161	740740740740741	PRJNA270657	SAMN03998759	LRSL00000000.1	NA	1706444	SMTZ1-45	latest	Contig	Full	Major	2016-02-18	ASM156333v1	NA	NA	Candidatus_Thorarchaeota archaeon SMTZ1-45		University of Texas	ftp://ftp.ncbi.nlm.nih.gov/genomes/all/GCA/001/563/335/GCA_001563335.1_ASM156333v1	derived from metagenome		NA	NA	NA	NA	3208	3208	0	GCA_001563335
GCA_001563465.1	GCA_001563465.1_ASM156346v1	1706443	/scratch/ecogenomics/frozenset/GCA/001/563/465/GCA_001563465.1_ASM156346v1	Archaea	Candidatus_Thorarchaeota	Unclassified_Candidatus_Thorarchaeota	Unclassified_Candidatus_Thorarchaeota	Unclassified_Candidatus_Thorarchaeota	Unclassified_Candidatus_Thorarchaeota		Candidatus_Thorarchaeota_archaeon_SMTZ-45	NA	NA	NA	NA	NA	NA	NA	Contig	574074074074074	740740740740741	PRJNA270657	SAMN03998760	LRSM00000000.1	NA	1706443	SMTZ-45	latest	Contig	Full	Major	2016-02-18	ASM156346v1	NA	NA	Candidatus_Thorarchaeota archaeon SMTZ-45		University of Texas	ftp://ftp.ncbi.nlm.nih.gov/genomes/all/GCA/001/563/465/GCA_001563465.1_ASM156346v1	derived from metagenome		NA	NA	NA	NA	2257	2257	0	GCA_001563465
GCA_001577555.1	GCA_001577555.1_ASM157755v1	1794907	/scratch/ecogenomics/frozenset/GCA/001/577/555/GCA_001577555.1_ASM157755v1	Archaea	Euryarchaeota	Methanomicrobia	Methanosarcinales	Methanosarcinaceae	Methanohalophilus		Methanohalophilus_sp._T328-1	Archaea	Halobacteriota	Methanosarcinia	Methanosarcinales	Methanosarcinaceae	Methanohalophilus	Methanohalophilus euhalobius	Contig	888888888888889	185185185185185	PRJNA308326	SAMN04432769	LSRU00000000.1	NA	1794907	T328-1	latest	Contig	Full	Major	2016-02-29	ASM157755v1	NA	NA	Methanohalophilus sp. T328-1		The Ohio State University	ftp://ftp.ncbi.nlm.nih.gov/genomes/all/GCA/001/577/555/GCA_001577555.1_ASM157755v1	derived from metagenome		NA	NA	NA	NA	2227	2227	0	GCA_001577555
GCA_001577565.1	GCA_001577565.1_ASM157756v1	1794908	/scratch/ecogenomics/frozenset/GCA/001/577/565/GCA_001577565.1_ASM157756v1	Archaea	Euryarchaeota	Methanomicrobia	Methanosarcinales	Methanosarcinaceae	Methanolobus		Methanolobus_sp._T82-4	Archaea	Halobacteriota	Methanosarcinia	Methanosarcinales	Methanosarcinaceae	Methanolobus	Methanolobus zinderi	Contig	932098765432099	123456790123457	PRJNA308326	SAMN04432770	LSRV00000000.1	NA	1794908	T82-4	latest	Contig	Full	Major	2016-02-29	ASM157756v1	NA	NA	Methanolobus sp. T82-4		The Ohio State University	ftp://ftp.ncbi.nlm.nih.gov/genomes/all/GCA/001/577/565/GCA_001577565.1_ASM157756v1	derived from metagenome		NA	NA	NA	NA	2692	2692	0	GCA_001577565
GCA_001587575.1	GCA_001587575.1_ASM158757v1	1705564	/scratch/ecogenomics/frozenset/GCA/001/587/575/GCA_001587575.1_ASM158757v1	Archaea	Euryarchaeota	Candidatus_Methanofastidiosa	Unclassified_Candidatus_Methanofastidiosa	Unclassified_Candidatus_Methanofastidiosa	Candidatus_Methanofastidiosum		Candidatus_Methanofastidiosum_methylthiophilus	Archaea	Methanobacteriota_B	Thermococci	Methanofastidiosales	Methanofastidiosaceae	Methanofastidiosum	Methanofastidiosum sp001587575	Contig	907407407407407	123456790123457	PRJNA293769	SAMN04009752	LNJC00000000.1	NA	1705564	BMIXfssc0709_Meth_Bin006	latest	Contig	Full	Major	2016-03-11	ASM158757v1	NA	NA	Candidatus_Methanofastidiosum methylthiophilus		University of Illinois	ftp://ftp.ncbi.nlm.nih.gov/genomes/all/GCA/001/587/575/GCA_001587575.1_ASM158757v1	derived from metagenome		NA	NA	NA	NA	1730	1730	0	GCA_001587575
GCA_001587595.1	GCA_001587595.1_ASM158759v1	1705564	/scratch/ecogenomics/frozenset/GCA/001/587/595/GCA_001587595.1_ASM158759v1	Archaea	Euryarchaeota	Candidatus_Methanofastidiosa	Unclassified_Candidatus_Methanofastidiosa	Unclassified_Candidatus_Methanofastidiosa	Candidatus_Methanofastidiosum		Candidatus_Methanofastidiosum_methylthiophilus	Archaea	Methanobacteriota_B	Thermococci	Methanofastidiosales	Methanofastidiosaceae	Methanofastidiosum	Methanofastidiosum sp001587595	Scaffold	91358024691358	123456790123457	PRJNA293767	SAMN04009747	LNJB00000000.1	NA	1705564	ADurb1013_Bin02101	latest	Scaffold	Full	Major	2016-03-11	ASM158759v1	NA	NA	Candidatus_Methanofastidiosum methylthiophilus		University of Illinois	ftp://ftp.ncbi.nlm.nih.gov/genomes/all/GCA/001/587/595/GCA_001587595.1_ASM158759v1	derived from metagenome		NA	NA	NA	NA	1591	1591	0	GCA_001587595
GCA_001587605.1	GCA_001587605.1_ASM158760v1	1705564	/scratch/ecogenomics/frozenset/GCA/001/587/605/GCA_001587605.1_ASM158760v1	Archaea	Euryarchaeota	Candidatus_Methanofastidiosa	Unclassified_Candidatus_Methanofastidiosa	Unclassified_Candidatus_Methanofastidiosa	Candidatus_Methanofastidiosum		Candidatus_Methanofastidiosum_methylthiophilus	Archaea	Methanobacteriota_B	Thermococci	Methanofastidiosales	Methanofastidiosaceae	Methanofastidiosum	Methanofastidiosum sp001587595	Scaffold	91358024691358	185185185185185	PRJNA293767	SAMN04009748	LNJD00000000.1	NA	1705564	ADurb1113_Bin01801	latest	Scaffold	Full	Major	2016-03-11	ASM158760v1	NA	NA	Candidatus_Methanofastidiosum methylthiophilus		University of Illinois	ftp://ftp.ncbi.nlm.nih.gov/genomes/all/GCA/001/587/605/GCA_001587605.1_ASM158760v1	derived from metagenome		NA	NA	NA	NA	1597	1597	0	GCA_001587605
GCA_001587635.1	GCA_001587635.1_ASM158763v1	1705564	/scratch/ecogenomics/frozenset/GCA/001/587/635/GCA_001587635.1_ASM158763v1	Archaea	Euryarchaeota	Candidatus_Methanofastidiosa	Unclassified_Candidatus_Methanofastidiosa	Unclassified_Candidatus_Methanofastidiosa	Candidatus_Methanofastidiosum		Candidatus_Methanofastidiosum_methylthiophilus	Archaea	Methanobacteriota_B	Thermococci	Methanofastidiosales	Methanofastidiosaceae	Methanofastidiosum	Methanofastidiosum sp001587595	Scaffold	919753086419753	185185185185185	PRJNA293767	SAMN04009749	LNJE00000000.1	NA	1705564	ADurb1213_Bin02801	latest	Scaffold	Full	Major	2016-03-11	ASM158763v1	NA	NA	Candidatus_Methanofastidiosum methylthiophilus		University of Illinois	ftp://ftp.ncbi.nlm.nih.gov/genomes/all/GCA/001/587/635/GCA_001587635.1_ASM158763v1	derived from metagenome		NA	NA	NA	NA	1585	1585	0	GCA_001587635
GCA_001587655.1	GCA_001587655.1_ASM158765v1	1705564	/scratch/ecogenomics/frozenset/GCA/001/587/655/GCA_001587655.1_ASM158765v1	Archaea	Euryarchaeota	Candidatus_Methanofastidiosa	Unclassified_Candidatus_Methanofastidiosa	Unclassified_Candidatus_Methanofastidiosa	Candidatus_Methanofastidiosum		Candidatus_Methanofastidiosum_methylthiophilus	Archaea	Methanobacteriota_B	Thermococci	Methanofastidiosales	Methanofastidiosaceae	Methanofastidiosum	Methanofastidiosum sp001587575	Contig	901234567901235	123456790123457	PRJNA293769	SAMN04009750	LNGE00000000.1	NA	1705564	B03fssc0709_Meth_Bin005	latest	Contig	Full	Major	2016-03-11	ASM158765v1	NA	NA	Candidatus_Methanofastidiosum methylthiophilus		University of Illinois	ftp://ftp.ncbi.nlm.nih.gov/genomes/all/GCA/001/587/655/GCA_001587655.1_ASM158765v1	derived from metagenome		NA	NA	NA	NA	1802	1802	0	GCA_001587655
GCA_001587675.1	GCA_001587675.1_ASM158767v1	1705564	/scratch/ecogenomics/frozenset/GCA/001/587/675/GCA_001587675.1_ASM158767v1	Archaea	Euryarchaeota	Candidatus_Methanofastidiosa	Unclassified_Candidatus_Methanofastidiosa	Unclassified_Candidatus_Methanofastidiosa	Candidatus_Methanofastidiosum		Candidatus_Methanofastidiosum_methylthiophilus	Archaea	Methanobacteriota_B	Thermococci	Methanofastidiosales	Methanofastidiosaceae	Methanofastidiosum	Methanofastidiosum sp001587675	Contig	851851851851852	308641975308642	PRJNA293769	SAMN04009068	LNGD00000000.1	NA	1705564	U1lsi0528_Bin089	latest	Contig	Full	Major	2016-03-11	ASM158767v1	NA	NA	Candidatus_Methanofastidiosum methylthiophilus		University of Illinois	ftp://ftp.ncbi.nlm.nih.gov/genomes/all/GCA/001/587/675/GCA_001587675.1_ASM158767v1	derived from metagenome		NA	NA	NA	NA	1963	1963	0	GCA_001587675
GCA_001587695.1	GCA_001587695.1_ASM158769v1	1705564	/scratch/ecogenomics/frozenset/GCA/001/587/695/GCA_001587695.1_ASM158769v1	Archaea	Euryarchaeota	Candidatus_Methanofastidiosa	Unclassified_Candidatus_Methanofastidiosa	Unclassified_Candidatus_Methanofastidiosa	Candidatus_Methanofastidiosum		Candidatus_Methanofastidiosum_methylthiophilus	Archaea	Methanobacteriota_B	Thermococci	Methanofastidiosales	Methanofastidiosaceae	Methanofastidiosum	Methanofastidiosum sp001587575	Contig	901234567901235	185185185185185	PRJNA293769	SAMN04009751	LNGF00000000.1	NA	1705564	B15fssc0709_Meth_Bin003	latest	Contig	Full	Major	2016-03-11	ASM158769v1	NA	NA	Candidatus_Methanofastidiosum methylthiophilus		University of Illinois	ftp://ftp.ncbi.nlm.nih.gov/genomes/all/GCA/001/587/695/GCA_001587695.1_ASM158769v1	derived from metagenome		NA	NA	NA	NA	1843	1843	0	GCA_001587695
GCA_001587715.1	GCA_001587715.1_ASM158771v1	1705564	/scratch/ecogenomics/frozenset/GCA/001/587/715/GCA_001587715.1_ASM158771v1	Archaea	Euryarchaeota	Candidatus_Methanofastidiosa	Unclassified_Candidatus_Methanofastidiosa	Unclassified_Candidatus_Methanofastidiosa	Candidatus_Methanofastidiosum		Candidatus_Methanofastidiosum_methylthiophilus	Archaea	Methanobacteriota_B	Thermococci	Methanofastidiosales	Methanofastidiosaceae	Methanofastidiosum	Methanofastidiosum sp001587715	Contig	839506172839506	0	PRJNA293769	SAMN04008119	LNGC00000000.1	NA	1705564	U1lsi0528_Bin055	latest	Contig	Full	Major	2016-03-11	ASM158771v1	NA	NA	Candidatus_Methanofastidiosum methylthiophilus		University of Illinois	ftp://ftp.ncbi.nlm.nih.gov/genomes/all/GCA/001/587/715/GCA_001587715.1_ASM158771v1	derived from metagenome		NA	NA	NA	NA	2291	2291	0	GCA_001587715
GCA_001593845.1	GCA_001593845.1_ASM159384v1	1779372	/scratch/ecogenomics/frozenset/GCA/001/593/845/GCA_001593845.1_ASM159384v1	Archaea	Candidatus_Bathyarchaeota	Unclassified_Candidatus_Bathyarchaeota	Unclassified_Candidatus_Bathyarchaeota	Unclassified_Candidatus_Bathyarchaeota	Unclassified_Candidatus_Bathyarchaeota		Candidatus_Bathyarchaeota_archaeon_B63	Archaea	Thermoproteota	Bathyarchaeia	B26-1	B26-1	B63	B63 sp001593845	Scaffold	580246913580247	123456790123457	PRJNA312413	SAMN04412737	LUCF00000000.1	NA	1779372	B63	latest	Scaffold	Full	Major	2016-03-18	ASM159384v1	NA	NA	Candidatus_Bathyarchaeota archaeon B63		Shanghai Jiao Tong University	ftp://ftp.ncbi.nlm.nih.gov/genomes/all/GCA/001/593/845/GCA_001593845.1_ASM159384v1	derived from metagenome		NA	NA	NA	NA	823	823	0	GCA_001593845
GCA_001593855.1	GCA_001593855.1_ASM159385v1	1779369	/scratch/ecogenomics/frozenset/GCA/001/593/855/GCA_001593855.1_ASM159385v1	Archaea	Candidatus_Bathyarchaeota	Unclassified_Candidatus_Bathyarchaeota	Unclassified_Candidatus_Bathyarchaeota	Unclassified_Candidatus_Bathyarchaeota	Unclassified_Candidatus_Bathyarchaeota		Candidatus_Bathyarchaeota_archaeon_B25	Archaea	Thermoproteota	Bathyarchaeia	B25	B25	B25	B25 sp001593855	Scaffold	746913580246914	123456790123457	PRJNA312413	SAMN04412734	LUCC00000000.1	NA	1779369	B25	latest	Scaffold	Full	Major	2016-03-18	ASM159385v1	NA	NA	Candidatus_Bathyarchaeota archaeon B25		Shanghai Jiao Tong University	ftp://ftp.ncbi.nlm.nih.gov/genomes/all/GCA/001/593/855/GCA_001593855.1_ASM159385v1	derived from metagenome		NA	NA	NA	NA	857	857	0	GCA_001593855
GCA_001593865.1	GCA_001593865.1_ASM159386v1	1779368	/scratch/ecogenomics/frozenset/GCA/001/593/865/GCA_001593865.1_ASM159386v1	Archaea	Candidatus_Bathyarchaeota	Unclassified_Candidatus_Bathyarchaeota	Unclassified_Candidatus_Bathyarchaeota	Unclassified_Candidatus_Bathyarchaeota	Unclassified_Candidatus_Bathyarchaeota		Candidatus_Bathyarchaeota_archaeon_B24	Archaea	Thermoproteota	Bathyarchaeia	B24	B24	B24	B24 sp001593865	Scaffold	882716049382716	0.617283950617284	PRJNA312413	SAMN04412733	LUCB00000000.1	NA	1779368	B24	latest	Scaffold	Full	Major	2016-03-18	ASM159386v1	NA	NA	Candidatus_Bathyarchaeota archaeon B24		Shanghai Jiao Tong University	ftp://ftp.ncbi.nlm.nih.gov/genomes/all/GCA/001/593/865/GCA_001593865.1_ASM159386v1	derived from metagenome		NA	NA	NA	NA	1576	1576	0	GCA_001593865
GCA_001593875.1	GCA_001593875.1_ASM159387v1	1779367	/scratch/ecogenomics/frozenset/GCA/001/593/875/GCA_001593875.1_ASM159387v1	Archaea	Candidatus_Bathyarchaeota	Unclassified_Candidatus_Bathyarchaeota	Unclassified_Candidatus_Bathyarchaeota	Unclassified_Candidatus_Bathyarchaeota	Unclassified_Candidatus_Bathyarchaeota		Candidatus_Bathyarchaeota_archaeon_B23	Archaea	Thermoproteota	Bathyarchaeia	TCS64	TCS64	B23	B23 sp001593875	Scaffold	648148148148148	0	PRJNA312413	SAMN04412732	LUCA00000000.1	NA	1779367	B23	latest	Scaffold	Full	Major	2016-03-18	ASM159387v1	NA	NA	Candidatus_Bathyarchaeota archaeon B23		Shanghai Jiao Tong University	ftp://ftp.ncbi.nlm.nih.gov/genomes/all/GCA/001/593/875/GCA_001593875.1_ASM159387v1	derived from metagenome		NA	NA	NA	NA	747	747	0	GCA_001593875
GCA_001593925.1	GCA_001593925.1_ASM159392v1	1779370	/scratch/ecogenomics/frozenset/GCA/001/593/925/GCA_001593925.1_ASM159392v1	Archaea	Candidatus_Bathyarchaeota	Unclassified_Candidatus_Bathyarchaeota	Unclassified_Candidatus_Bathyarchaeota	Unclassified_Candidatus_Bathyarchaeota	Unclassified_Candidatus_Bathyarchaeota		Candidatus_Bathyarchaeota_archaeon_B26-1	Archaea	Thermoproteota	Bathyarchaeia	B26-1	B26-1	B26-1	B26-1 sp001593925	Scaffold	858024691358025	308641975308642	PRJNA312413	SAMN04412735	LUCD00000000.1	NA	1779370	B26-1	latest	Scaffold	Full	Major	2016-03-18	ASM159392v1	NA	NA	Candidatus_Bathyarchaeota archaeon B26-1		Shanghai Jiao Tong University	ftp://ftp.ncbi.nlm.nih.gov/genomes/all/GCA/001/593/925/GCA_001593925.1_ASM159392v1	derived from metagenome		NA	NA	NA	NA	1185	1185	0	GCA_001593925
GCA_001593935.1	GCA_001593935.1_ASM159393v1	1779371	/scratch/ecogenomics/frozenset/GCA/001/593/935/GCA_001593935.1_ASM159393v1	Archaea	Candidatus_Bathyarchaeota	Unclassified_Candidatus_Bathyarchaeota	Unclassified_Candidatus_Bathyarchaeota	Unclassified_Candidatus_Bathyarchaeota	Unclassified_Candidatus_Bathyarchaeota		Candidatus_Bathyarchaeota_archaeon_B26-2	Archaea	Thermoproteota	Bathyarchaeia	B26-1	B26-1	B26-1	B26-1 sp001593935	Scaffold	858024691358025	432098765432099	PRJNA312413	SAMN04412736	LUCE00000000.1	NA	1779371	B26-2	latest	Scaffold	Full	Major	2016-03-18	ASM159393v1	NA	NA	Candidatus_Bathyarchaeota archaeon B26-2		Shanghai Jiao Tong University	ftp://ftp.ncbi.nlm.nih.gov/genomes/all/GCA/001/593/935/GCA_001593935.1_ASM159393v1	derived from metagenome		NA	NA	NA	NA	1630	1630	0	GCA_001593935
GCA_001595785.1	GCA_001595785.1_ASM159578v1	1803821	/scratch/ecogenomics/frozenset/GCA/001/595/785/GCA_001595785.1_ASM159578v1	Archaea	Euryarchaeota	Unclassified_Euryarchaeota	Unclassified_Euryarchaeota	Unclassified_Euryarchaeota	Unclassified_Euryarchaeota		Euryarchaeota_archaeon_SM23-78	Archaea	Nanoarchaeota	Nanoarchaeia	Woesearchaeales	SM23-78	SM23-78	SM23-78 sp001595785	Contig	685185185185185	0.617283950617284	PRJNA270657	SAMN04495915	LSSJ00000000.1	NA	1803821	SM23-78	latest	Contig	Full	Major	2016-03-22	ASM159578v1	NA	NA	Euryarchaeota archaeon SM23-78		University of Texas	ftp://ftp.ncbi.nlm.nih.gov/genomes/all/GCA/001/595/785/GCA_001595785.1_ASM159578v1	derived from metagenome		NA	NA	NA	NA	1509	1509	0	GCA_001595785
GCA_001595795.1	GCA_001595795.1_ASM159579v1	1803813	/scratch/ecogenomics/frozenset/GCA/001/595/795/GCA_001595795.1_ASM159579v1	Archaea	Euryarchaeota	Theionarchaea	Unclassified_Theionarchaea	Unclassified_Theionarchaea	Unclassified_Theionarchaea		Theionarchaea_archaeon_DG-70	NA	NA	NA	NA	NA	NA	NA	Contig	790123456790123	104938271604938	PRJNA270657	SAMN04495907	LSSB00000000.1	NA	1803813	DG-70	latest	Contig	Full	Major	2016-03-22	ASM159579v1	NA	NA	Theionarchaea archaeon DG-70		University of Texas	ftp://ftp.ncbi.nlm.nih.gov/genomes/all/GCA/001/595/795/GCA_001595795.1_ASM159579v1	derived from metagenome		NA	NA	NA	NA	3483	3483	0	GCA_001595795
GCA_001595815.1	GCA_001595815.1_ASM159581v1	1803814	/scratch/ecogenomics/frozenset/GCA/001/595/815/GCA_001595815.1_ASM159581v1	Archaea	Euryarchaeota	Theionarchaea	Unclassified_Theionarchaea	Unclassified_Theionarchaea	Unclassified_Theionarchaea		Theionarchaea_archaeon_DG-70-1	NA	NA	NA	NA	NA	NA	NA	Contig	876543209876543	617283950617284	PRJNA270657	SAMN04495908	LSSC00000000.1	NA	1803814	DG-70-1	latest	Contig	Full	Major	2016-03-22	ASM159581v1	NA	NA	Theionarchaea archaeon DG-70-1		University of Texas	ftp://ftp.ncbi.nlm.nih.gov/genomes/all/GCA/001/595/815/GCA_001595815.1_ASM159581v1	derived from metagenome		NA	NA	NA	NA	4270	4270	0	GCA_001595815
GCA_001595865.1	GCA_001595865.1_ASM159586v1	1803817	/scratch/ecogenomics/frozenset/GCA/001/595/865/GCA_001595865.1_ASM159586v1	Archaea	Candidatus_Thermoplasmatota	Thermoplasmata	Thermoplasmatales	Unclassified_Thermoplasmatales	Unclassified_Thermoplasmatales		Thermoplasmatales_archaeon_SG8-52-2	NA	NA	NA	NA	NA	NA	NA	Contig	654320987654321	0.617283950617284	PRJNA270657	SAMN04495910	LSSE00000000.1	NA	1803817	SG8-52-2	latest	Contig	Full	Major	2016-03-22	ASM159586v1	NA	NA	Thermoplasmatales archaeon SG8-52-2		University of Texas	ftp://ftp.ncbi.nlm.nih.gov/genomes/all/GCA/001/595/865/GCA_001595865.1_ASM159586v1	derived from metagenome		NA	NA	NA	NA	1226	1226	0	GCA_001595865
GCA_001595875.1	GCA_001595875.1_ASM159587v1	1803819	/scratch/ecogenomics/frozenset/GCA/001/595/875/GCA_001595875.1_ASM159587v1	Archaea	Candidatus_Thermoplasmatota	Thermoplasmata	Thermoplasmatales	Unclassified_Thermoplasmatales	Unclassified_Thermoplasmatales		Thermoplasmatales_archaeon_SG8-52-4	NA	NA	NA	NA	NA	NA	NA	Contig	783950617283951	864197530864197	PRJNA270657	SAMN04495913	LSSF00000000.1	NA	1803819	SG8-52-4	latest	Contig	Full	Major	2016-03-22	ASM159587v1	NA	NA	Thermoplasmatales archaeon SG8-52-4		University of Texas	ftp://ftp.ncbi.nlm.nih.gov/genomes/all/GCA/001/595/875/GCA_001595875.1_ASM159587v1	derived from metagenome		NA	NA	NA	NA	2036	2036	0	GCA_001595875
GCA_001595885.1	GCA_001595885.1_ASM159588v1	1803822	/scratch/ecogenomics/frozenset/GCA/001/595/885/GCA_001595885.1_ASM159588v1	Archaea	Euryarchaeota	Unclassified_Euryarchaeota	Candidatus_Proteinoplasmatales	Unclassified_Candidatus_Proteinoplasmatales	Unclassified_Candidatus_Proteinoplasmatales		Candidatus_Proteinoplasmatales_archaeon_SG8-5	Archaea	Thermoplasmatota	Thermoplasmata	SG8-5	SG8-5	SG8-5	SG8-5 sp001595885	Scaffold	672839506172839	0	PRJNA270657	SAMN04495912	LSSH00000000.1	NA	1803822	SG8-5	latest	Scaffold	Full	Major	2016-03-22	ASM159588v1	NA	NA	Euryarchaeota archaeon SG8-5		University of Texas	ftp://ftp.ncbi.nlm.nih.gov/genomes/all/GCA/001/595/885/GCA_001595885.1_ASM159588v1	derived from metagenome		NA	NA	NA	NA	1022	1022	0	GCA_001595885
GCA_001595915.1	GCA_001595915.1_ASM159591v1	1803818	/scratch/ecogenomics/frozenset/GCA/001/595/915/GCA_001595915.1_ASM159591v1	Archaea	Candidatus_Thermoplasmatota	Thermoplasmata	Thermoplasmatales	Unclassified_Thermoplasmatales	Unclassified_Thermoplasmatales		Thermoplasmatales_archaeon_SG8-52-3	Archaea	Thermoplasmatota	E2	DHVEG-1	DHVEG-1	SG8-52-3	SG8-52-3 sp001595915	Contig	814814814814815	37037037037037	PRJNA270657	SAMN04495911	LSSG00000000.1	NA	1803818	SG8-52-3	latest	Contig	Full	Major	2016-03-22	ASM159591v1	NA	NA	Thermoplasmatales archaeon SG8-52-3		University of Texas	ftp://ftp.ncbi.nlm.nih.gov/genomes/all/GCA/001/595/915/GCA_001595915.1_ASM159591v1	derived from metagenome		NA	NA	NA	NA	1739	1739	0	GCA_001595915
GCA_001595945.1	GCA_001595945.1_ASM159594v1	1803815	/scratch/ecogenomics/frozenset/GCA/001/595/945/GCA_001595945.1_ASM159594v1	Archaea	Candidatus_Thermoplasmatota	Thermoplasmata	Thermoplasmatales	Unclassified_Thermoplasmatales	Unclassified_Thermoplasmatales		Thermoplasmatales_archaeon_SM1-50	Archaea	Thermoplasmatota	E2	DHVEG-1	DHVEG-1	SM1-50	SM1-50 sp001595945	Contig	91358024691358	0.617283950617284	PRJNA270657	SAMN04495914	LSSI00000000.1	NA	1803815	SM1-50	latest	Contig	Full	Major	2016-03-22	ASM159594v1	NA	NA	Thermoplasmatales archaeon SM1-50		University of Texas	ftp://ftp.ncbi.nlm.nih.gov/genomes/all/GCA/001/595/945/GCA_001595945.1_ASM159594v1	derived from metagenome		NA	NA	NA	NA	1890	1890	0	GCA_001595945
GCA_001683555.1	GCA_001683555.1_ASM168355v1	1864608	/scratch/ecogenomics/frozenset/GCA/001/683/555/GCA_001683555.1_ASM168355v1	Archaea	Euryarchaeota	Methanomicrobia	Methanosarcinales	Methanosarcinaceae	Methanohalophilus		Methanohalophilus_sp._DAL1	Archaea	Halobacteriota	Methanosarcinia	Methanosarcinales	Methanosarcinaceae	Methanohalophilus	Methanohalophilus euhalobius	Contig	925925925925926	308641975308642	PRJNA309130	SAMN05258748	MAFX00000000.1	NA	1864608	DAL1	latest	Contig	Full	Major	2016-07-11	ASM168355v1	NA	NA	Methanohalophilus sp. DAL1		University of Pittsburgh	ftp://ftp.ncbi.nlm.nih.gov/genomes/all/GCA/001/683/555/GCA_001683555.1_ASM168355v1	derived from metagenome		NA	NA	NA	NA	1892	1892	0	GCA_001683555
GCA_001714685.2	GCA_001714685.2_ASM171468v2	1882735	/scratch/ecogenomics/frozenset/GCA/001/714/685/GCA_001714685.2_ASM171468v2	Archaea	Euryarchaeota	Methanomicrobia	Methanosarcinales	Methanosarcinaceae	Methanosarcina		Methanosarcina_sp._Ant1	Archaea	Halobacteriota	Methanosarcinia	Methanosarcinales	Methanosarcinaceae	Methanosarcina	Methanosarcina sp001714685	Contig	981481481481482	123456790123457	PRJNA330682	SAMN05438611	MDTP00000000.2	NA	1882735	Ant1	latest	Contig	Full	Major	2016-10-03	ASM171468v2	NA	NA	Methanosarcina sp. Ant1		University of Tennessee	ftp://ftp.ncbi.nlm.nih.gov/genomes/all/GCA/001/714/685/GCA_001714685.2_ASM171468v2	derived from environmental source		NA	NA	NA	NA	3244	3244	0	GCA_001714685
GCA_001723835.1	GCA_001723835.1_ASM172383v1	1849365	/scratch/ecogenomics/frozenset/GCA/001/723/835/GCA_001723835.1_ASM172383v1	Archaea	Candidatus_Altiarchaeota	Unclassified_Candidatus_Altiarchaeota	Candidatus_Altiarchaeales	Unclassified_Candidatus_Altiarchaeales	Unclassified_Candidatus_Altiarchaeales		Candidatus_Altiarchaeales_archaeon_WOR_SM1_79	Archaea	Altiarchaeota	Altiarchaeia	IMC4	MCBC01	MCBC01	MCBC01 sp001723855	Scaffold	58641975308642	617283950617284	PRJNA270657	SAMN04979201	MCBD00000000.1	NA	1849365	WOR_SM1_79	latest	Scaffold	Full	Major	2016-09-13	ASM172383v1	NA	NA	Candidatus_Altiarchaeales archaeon WOR_SM1_79		University of Texas	ftp://ftp.ncbi.nlm.nih.gov/genomes/all/GCA/001/723/835/GCA_001723835.1_ASM172383v1	derived from metagenome		NA	NA	NA	NA	2705	2705	0	GCA_001723835
GCA_001723845.1	GCA_001723845.1_ASM172384v1	1849261	/scratch/ecogenomics/frozenset/GCA/001/723/845/GCA_001723845.1_ASM172384v1	Archaea	Candidatus_Altiarchaeota	Unclassified_Candidatus_Altiarchaeota	Candidatus_Altiarchaeales	Unclassified_Candidatus_Altiarchaeales	Unclassified_Candidatus_Altiarchaeales		Candidatus_Altiarchaeales_archaeon_WOR_SM1_SCG	Archaea	Altiarchaeota	Altiarchaeia	IMC4	WOR-SM1-SCG	WOR-SM1-SCG	WOR-SM1-SCG sp001723845	Scaffold	716049382716049	0.617283950617284	PRJNA321288	SAMN04979179	MCBE00000000.1	NA	1849261	WOR_SM1_SCG	latest	Scaffold	Full	Major	2016-09-13	ASM172384v1	NA	NA	Candidatus_Altiarchaeales archaeon WOR_SM1_SCG		University of Tennessee	ftp://ftp.ncbi.nlm.nih.gov/genomes/all/GCA/001/723/845/GCA_001723845.1_ASM172384v1	derived from single cell		NA	NA	NA	NA	2176	2176	0	GCA_001723845
GCA_001723855.1	GCA_001723855.1_ASM172385v1	1849364	/scratch/ecogenomics/frozenset/GCA/001/723/855/GCA_001723855.1_ASM172385v1	Archaea	Candidatus_Altiarchaeota	Unclassified_Candidatus_Altiarchaeota	Candidatus_Altiarchaeales	Unclassified_Candidatus_Altiarchaeales	Unclassified_Candidatus_Altiarchaeales		Candidatus_Altiarchaeales_archaeon_WOR_SM1_86-2	Archaea	Altiarchaeota	Altiarchaeia	IMC4	MCBC01	MCBC01	MCBC01 sp001723855	Contig	697530864197531	246913580246914	PRJNA270657	SAMN04980912	MCBC00000000.1	NA	1849364	WOR_SM1_86-2	latest	Contig	Full	Major	2016-09-13	ASM172385v1	NA	NA	Candidatus_Altiarchaeales archaeon WOR_SM1_86-2		University of Texas	ftp://ftp.ncbi.nlm.nih.gov/genomes/all/GCA/001/723/855/GCA_001723855.1_ASM172385v1	derived from metagenome		NA	NA	NA	NA	2066	2066	0	GCA_001723855
GCA_001726015.1	GCA_001726015.1_ASM172601v1	1884871	/scratch/ecogenomics/frozenset/GCA/001/726/015/GCA_001726015.1_ASM172601v1	Archaea	Euryarchaeota	Methanomicrobia	Methanosarcinales	Methanosarcinaceae	Methanohalophilus		Methanohalophilus_sp._2-GBenrich	Archaea	Halobacteriota	Methanosarcinia	Methanosarcinales	Methanosarcinaceae	Methanohalophilus	Methanohalophilus euhalobius	Contig	950617283950617	185185185185185	PRJNA308326	SAMN05172267	MCNQ00000000.1	NA	1884871	2-GBenrich	latest	Contig	Full	Major	2016-09-14	ASM172601v1	NA	NA	Methanohalophilus sp. 2-GBenrich		The Ohio State University	ftp://ftp.ncbi.nlm.nih.gov/genomes/all/GCA/001/726/015/GCA_001726015.1_ASM172601v1	derived from metagenome		NA	NA	NA	NA	1980	1980	0	GCA_001726015
GCA_001742785.1	GCA_001742785.1_ASM174278v1	1878999	/scratch/ecogenomics/frozenset/GCA/001/742/785/GCA_001742785.1_ASM174278v1	Archaea	Candidatus_Altiarchaeota	Unclassified_Candidatus_Altiarchaeota	Candidatus_Altiarchaeales	Unclassified_Candidatus_Altiarchaeales	Unclassified_Candidatus_Altiarchaeales		Candidatus_Altiarchaeales_archaeon_IMC4	Archaea	Altiarchaeota	Altiarchaeia	IMC4	IMC4	IMC4	IMC4 sp001742785	Scaffold	858024691358025	246913580246914	PRJEB6121	SAMN05386354	MCBF00000000.1	NA	1878999	IMC4_SM1	latest	Scaffold	Full	Major	2016-09-13	ASM174278v1	NA	NA	Candidatus_Altiarchaeales archaeon IMC4		UNIVERSITY OF REGENSBURG	ftp://ftp.ncbi.nlm.nih.gov/genomes/all/GCA/001/742/785/GCA_001742785.1_ASM174278v1	derived from metagenome		NA	NA	NA	NA	1328	1328	0	GCA_001742785
GCA_001761425.1	GCA_001761425.1_ASM176142v1	1737403	/scratch/ecogenomics/frozenset/GCA/001/761/425/GCA_001761425.1_ASM176142v1	Archaea	Euryarchaeota	Nanohaloarchaea	Unclassified_Nanohaloarchaea	Unclassified_Nanohaloarchaea	Unclassified_Nanohaloarchaea		Nanohaloarchaea_archaeon_SG9	Archaea	Nanohaloarchaeota	Nanosalinia	Nanosalinales	Nanosalinaceae	Nanohalobium	Nanohalobium sp001761425	Complete Genome	722222222222222	0.617283950617284	PRJNA296403	SAMN04191486		NA	1737403		latest	Complete Genome	Full	Major	2016-10-12	ASM176142v1	NA	NA	Nanohaloarchaea archaeon SG9		University of Maryland	ftp://ftp.ncbi.nlm.nih.gov/genomes/all/GCA/001/761/425/GCA_001761425.1_ASM176142v1	derived from environmental source		NA	NA	NA	NA	1183	1183	0	GCA_001761425
GCA_001766815.1	GCA_001766815.1_ASM176681v1	1838285	/scratch/ecogenomics/frozenset/GCA/001/766/815/GCA_001766815.1_ASM176681v1	Archaea	Euryarchaeota	Methanomicrobia	Methanosarcinales	Unclassified_Methanosarcinales	Candidatus_Syntrophoarchaeum		Candidatus_Syntrophoarchaeum_caldarius	Archaea	Halobacteriota	Syntropharchaeia	Syntropharchaeales	Syntropharchaeaceae	Syntropharchaeum_A	Syntropharchaeum_A caldarius	Scaffold	925925925925926	0	PRJNA319143	SAMN04880560	LYOS00000000.1	NA	1838285	BOX2	latest	Scaffold	Full	Major	2016-10-18	ASM176681v1	NA	NA	Candidatus_Syntrophoarchaeum caldarius		Max Planck Institute for Marine Microbiology	ftp://ftp.ncbi.nlm.nih.gov/genomes/all/GCA/001/766/815/GCA_001766815.1_ASM176681v1	derived from metagenome		NA	NA	NA	NA	1787	1787	0	GCA_001766815
GCA_001766825.1	GCA_001766825.1_ASM176682v1	1839936	/scratch/ecogenomics/frozenset/GCA/001/766/825/GCA_001766825.1_ASM176682v1	Archaea	Euryarchaeota	Methanomicrobia	Methanosarcinales	Unclassified_Methanosarcinales	Candidatus_Syntrophoarchaeum		Candidatus_Syntrophoarchaeum_butanivorans	Archaea	Halobacteriota	Syntropharchaeia	Syntropharchaeales	Syntropharchaeaceae	Syntropharchaeum	Syntropharchaeum butanivorans	Scaffold	839506172839506	0	PRJNA318983	SAMN04871411	LYOR00000000.1	NA	1839936	BOX1	latest	Scaffold	Full	Major	2016-10-18	ASM176682v1	NA	NA	Candidatus_Syntrophoarchaeum butanivorans		Max Planck Institute for Marine Microbiology	ftp://ftp.ncbi.nlm.nih.gov/genomes/all/GCA/001/766/825/GCA_001766825.1_ASM176682v1	derived from metagenome		NA	NA	NA	NA	1604	1604	0	GCA_001766825
GCA_001768965.1	GCA_001768965.1_ASM176896v1	1797286	/scratch/ecogenomics/frozenset/GCA/001/768/965/GCA_001768965.1_ASM176896v1	Archaea	Unclassified_Archaea	Unclassified_Archaea	Unclassified_Archaea	Unclassified_Archaea	Unclassified_Archaea		archaeon_RBG_16_50_20	Archaea	Thermoproteota	Bathyarchaeia	40CM-2-53-6	FEN-987	FEN-987	FEN-987 sp001768965	Scaffold	598765432098765	185185185185185	PRJNA288027	SAMN04316260	MEMY00000000.1	NA	1797286		latest	Scaffold	Full	Major	2016-10-18	ASM176896v1	NA	NA	archaeon RBG_16_50_20		Banfield Lab, University of California, Berkeley	ftp://ftp.ncbi.nlm.nih.gov/genomes/all/GCA/001/768/965/GCA_001768965.1_ASM176896v1	derived from metagenome		NA	NA	NA	NA	1297	1297	0	GCA_001768965
GCA_001774245.1	GCA_001774245.1_ASM177424v1	1797379	/scratch/ecogenomics/frozenset/GCA/001/774/245/GCA_001774245.1_ASM177424v1	Archaea	Candidatus_Bathyarchaeota	Unclassified_Candidatus_Bathyarchaeota	Unclassified_Candidatus_Bathyarchaeota	Unclassified_Candidatus_Bathyarchaeota	Unclassified_Candidatus_Bathyarchaeota		Candidatus_Bathyarchaeota_archaeon_RBG_13_52_12	Archaea	Thermoproteota	Bathyarchaeia	TCS64	TCS64	UBA8941	UBA8941 sp001774245	Scaffold	765432098765432	308641975308642	PRJNA288027	SAMN04316267	MEZF00000000.1	NA	1797379		latest	Scaffold	Full	Major	2016-10-18	ASM177424v1	NA	NA	Candidatus_Bathyarchaeota archaeon RBG_13_52_12		Banfield Lab, University of California, Berkeley	ftp://ftp.ncbi.nlm.nih.gov/genomes/all/GCA/001/774/245/GCA_001774245.1_ASM177424v1	derived from metagenome		NA	NA	NA	NA	1779	1779	0	GCA_001774245
GCA_001775955.1	GCA_001775955.1_ASM177595v1	1797377	/scratch/ecogenomics/frozenset/GCA/001/775/955/GCA_001775955.1_ASM177595v1	Archaea	Candidatus_Bathyarchaeota	Unclassified_Candidatus_Bathyarchaeota	Unclassified_Candidatus_Bathyarchaeota	Unclassified_Candidatus_Bathyarchaeota	Unclassified_Candidatus_Bathyarchaeota		Candidatus_Bathyarchaeota_archaeon_RBG_13_38_9	Archaea	Thermoproteota	Bathyarchaeia	40CM-2-53-6	RBG-13-38-9	RBG-13-38-9	RBG-13-38-9 sp001775955	Scaffold	685185185185185	246913580246914	PRJNA288027	SAMN04316269	MEZD00000000.1	NA	1797377		latest	Scaffold	Full	Major	2016-10-18	ASM177595v1	NA	NA	Candidatus_Bathyarchaeota archaeon RBG_13_38_9		Banfield Lab, University of California, Berkeley	ftp://ftp.ncbi.nlm.nih.gov/genomes/all/GCA/001/775/955/GCA_001775955.1_ASM177595v1	derived from metagenome		NA	NA	NA	NA	1550	1550	0	GCA_001775955
GCA_001775965.1	GCA_001775965.1_ASM177596v1	1797380	/scratch/ecogenomics/frozenset/GCA/001/775/965/GCA_001775965.1_ASM177596v1	Archaea	Candidatus_Bathyarchaeota	Unclassified_Candidatus_Bathyarchaeota	Unclassified_Candidatus_Bathyarchaeota	Unclassified_Candidatus_Bathyarchaeota	Unclassified_Candidatus_Bathyarchaeota		Candidatus_Bathyarchaeota_archaeon_RBG_13_60_20	Archaea	Thermoproteota	Bathyarchaeia	TCS64	TCS64	RBG-16-57-9	RBG-16-57-9 sp001775965	Scaffold	648148148148148	246913580246914	PRJNA288027	SAMN04316270	MEZG00000000.1	NA	1797380		latest	Scaffold	Full	Major	2016-10-18	ASM177596v1	NA	NA	Candidatus_Bathyarchaeota archaeon RBG_13_60_20		Banfield Lab, University of California, Berkeley	ftp://ftp.ncbi.nlm.nih.gov/genomes/all/GCA/001/775/965/GCA_001775965.1_ASM177596v1	derived from metagenome		NA	NA	NA	NA	1254	1254	0	GCA_001775965
GCA_001775995.1	GCA_001775995.1_ASM177599v1	1797381	/scratch/ecogenomics/frozenset/GCA/001/775/995/GCA_001775995.1_ASM177599v1	Archaea	Candidatus_Bathyarchaeota	Unclassified_Candidatus_Bathyarchaeota	Unclassified_Candidatus_Bathyarchaeota	Unclassified_Candidatus_Bathyarchaeota	Unclassified_Candidatus_Bathyarchaeota		Candidatus_Bathyarchaeota_archaeon_RBG_16_48_13	Archaea	Thermoproteota	Bathyarchaeia	RBG-16-48-13	RBG-16-48-13	RBG-16-48-13	RBG-16-48-13 sp001775995	Scaffold	820987654320988	555555555555556	PRJNA288027	SAMN04316259	MEZH00000000.1	NA	1797381		latest	Scaffold	Full	Major	2016-10-18	ASM177599v1	NA	NA	Candidatus_Bathyarchaeota archaeon RBG_16_48_13		Banfield Lab, University of California, Berkeley	ftp://ftp.ncbi.nlm.nih.gov/genomes/all/GCA/001/775/995/GCA_001775995.1_ASM177599v1	derived from metagenome		NA	NA	NA	NA	867	867	0	GCA_001775995
GCA_001776015.1	GCA_001776015.1_ASM177601v1	1797382	/scratch/ecogenomics/frozenset/GCA/001/776/015/GCA_001776015.1_ASM177601v1	Archaea	Candidatus_Bathyarchaeota	Unclassified_Candidatus_Bathyarchaeota	Unclassified_Candidatus_Bathyarchaeota	Unclassified_Candidatus_Bathyarchaeota	Unclassified_Candidatus_Bathyarchaeota		Candidatus_Bathyarchaeota_archaeon_RBG_16_57_9	Archaea	Thermoproteota	Bathyarchaeia	TCS64	TCS64	RBG-16-57-9	RBG-16-57-9 sp001775965	Scaffold	635802469135803	432098765432099	PRJNA288027	SAMN04316258	MEZI00000000.1	NA	1797382		latest	Scaffold	Full	Major	2016-10-18	ASM177601v1	NA	NA	Candidatus_Bathyarchaeota archaeon RBG_16_57_9		Banfield Lab, University of California, Berkeley	ftp://ftp.ncbi.nlm.nih.gov/genomes/all/GCA/001/776/015/GCA_001776015.1_ASM177601v1	derived from metagenome		NA	NA	NA	NA	1359	1359	0	GCA_001776015
GCA_001784635.1	GCA_001784635.1_ASM178463v1	1801633	/scratch/ecogenomics/frozenset/GCA/001/784/635/GCA_001784635.1_ASM178463v1	Archaea	Candidatus_Micrarchaeota	Unclassified_Candidatus_Micrarchaeota	Unclassified_Candidatus_Micrarchaeota	Unclassified_Candidatus_Micrarchaeota	Unclassified_Candidatus_Micrarchaeota		Candidatus_Micrarchaeota_archaeon_RBG_16_49_10	Archaea	Aenigmatarchaeota	Aenigmatarchaeia	CG10238-14	CG10238-14	RBG-16-49-10	RBG-16-49-10 sp001784635	Scaffold	685185185185185	0	PRJNA288027	SAMN04316252	MFRS00000000.1	NA	1801633		latest	Scaffold	Full	Major	2016-10-19	ASM178463v1	NA	NA	Candidatus_Micrarchaeota archaeon RBG_16_49_10		Banfield Lab, University of California, Berkeley	ftp://ftp.ncbi.nlm.nih.gov/genomes/all/GCA/001/784/635/GCA_001784635.1_ASM178463v1	derived from metagenome		NA	NA	NA	NA	992	992	0	GCA_001784635
GCA_001786395.1	GCA_001786395.1_ASM178639v1	1801881	/scratch/ecogenomics/frozenset/GCA/001/786/395/GCA_001786395.1_ASM178639v1	Archaea	Unclassified_Archaea	Unclassified_Archaea	Unclassified_Archaea	Unclassified_Archaea	Unclassified_Archaea		Candidatus_Pacearchaeota_archaeon_RBG_13_36_9	Archaea	Nanoarchaeota	Nanoarchaeia	Pacearchaeales	GW2011-AR1	MFWN01	MFWN01 sp001786395	Scaffold	493827160493827	0.617283950617284	PRJNA288027	SAMN04316262	MFWN00000000.1	NA	1801881		latest	Scaffold	Full	Major	2016-10-19	ASM178639v1	NA	NA	Candidatus_Pacearchaeota archaeon RBG_13_36_9		Banfield Lab, University of California, Berkeley	ftp://ftp.ncbi.nlm.nih.gov/genomes/all/GCA/001/786/395/GCA_001786395.1_ASM178639v1	derived from metagenome		NA	NA	NA	NA	1596	1596	0	GCA_001786395
GCA_001786415.1	GCA_001786415.1_ASM178641v1	1801883	/scratch/ecogenomics/frozenset/GCA/001/786/415/GCA_001786415.1_ASM178641v1	Archaea	Unclassified_Archaea	Unclassified_Archaea	Unclassified_Archaea	Unclassified_Archaea	Unclassified_Archaea		Candidatus_Pacearchaeota_archaeon_RBG_19FT_COMBO_34_9	Archaea	Nanoarchaeota	Nanoarchaeia	Pacearchaeales	GW2011-AR1	RBG-13-33-26	RBG-13-33-26 sp001786415	Scaffold	481481481481481	0	PRJNA288027	SAMN04316271	MFWP00000000.1	NA	1801883		latest	Scaffold	Full	Major	2016-10-19	ASM178641v1	NA	NA	Candidatus_Pacearchaeota archaeon RBG_19FT_COMBO_34_9		Banfield Lab, University of California, Berkeley	ftp://ftp.ncbi.nlm.nih.gov/genomes/all/GCA/001/786/415/GCA_001786415.1_ASM178641v1	derived from metagenome		NA	NA	NA	NA	645	645	0	GCA_001786415
GCA_001786425.1	GCA_001786425.1_ASM178642v1	1801882	/scratch/ecogenomics/frozenset/GCA/001/786/425/GCA_001786425.1_ASM178642v1	Archaea	Unclassified_Archaea	Unclassified_Archaea	Unclassified_Archaea	Unclassified_Archaea	Unclassified_Archaea		Candidatus_Pacearchaeota_archaeon_RBG_16_35_8	NA	NA	NA	NA	NA	NA	NA	Scaffold	425925925925926	0	PRJNA288027	SAMN04316251	MFWO00000000.1	NA	1801882		latest	Scaffold	Full	Major	2016-10-19	ASM178642v1	NA	NA	Candidatus_Pacearchaeota archaeon RBG_16_35_8		Banfield Lab, University of California, Berkeley	ftp://ftp.ncbi.nlm.nih.gov/genomes/all/GCA/001/786/425/GCA_001786425.1_ASM178642v1	derived from metagenome; fragmented assembly		NA	NA	NA	NA	415	415	0	GCA_001786425
GCA_001786585.1	GCA_001786585.1_ASM178658v1	1801632	/scratch/ecogenomics/frozenset/GCA/001/786/585/GCA_001786585.1_ASM178658v1	Archaea	Candidatus_Micrarchaeota	Unclassified_Candidatus_Micrarchaeota	Unclassified_Candidatus_Micrarchaeota	Unclassified_Candidatus_Micrarchaeota	Unclassified_Candidatus_Micrarchaeota		Candidatus_Micrarchaeota_archaeon_RBG_16_36_9	NA	NA	NA	NA	NA	NA	NA	Scaffold	617283950617284	123456790123457	PRJNA288027	SAMN04316253	MFRR00000000.1	NA	1801632		latest	Scaffold	Full	Major	2016-10-19	ASM178658v1	NA	NA	Candidatus_Micrarchaeota archaeon RBG_16_36_9		Banfield Lab, University of California, Berkeley	ftp://ftp.ncbi.nlm.nih.gov/genomes/all/GCA/001/786/585/GCA_001786585.1_ASM178658v1	derived from metagenome		NA	NA	NA	NA	791	791	0	GCA_001786585
GCA_001787285.1	GCA_001787285.1_ASM178728v1	1801880	/scratch/ecogenomics/frozenset/GCA/001/787/285/GCA_001787285.1_ASM178728v1	Archaea	Unclassified_Archaea	Unclassified_Archaea	Unclassified_Archaea	Unclassified_Archaea	Unclassified_Archaea		Candidatus_Pacearchaeota_archaeon_RBG_13_33_26	Archaea	Nanoarchaeota	Nanoarchaeia	Pacearchaeales	GW2011-AR1	RBG-13-33-26	RBG-13-33-26 sp001786415	Scaffold	549382716049383	0.617283950617284	PRJNA288027	SAMN04316263	MFWM00000000.1	NA	1801880		latest	Scaffold	Full	Major	2016-10-19	ASM178728v1	NA	NA	Candidatus_Pacearchaeota archaeon RBG_13_33_26		Banfield Lab, University of California, Berkeley	ftp://ftp.ncbi.nlm.nih.gov/genomes/all/GCA/001/787/285/GCA_001787285.1_ASM178728v1	derived from metagenome		NA	NA	NA	NA	677	677	0	GCA_001787285
GCA_001791825.1	GCA_001791825.1_ASM179182v1	1802470	/scratch/ecogenomics/frozenset/GCA/001/791/825/GCA_001791825.1_ASM179182v1	Archaea	Candidatus_Woesearchaeota	Unclassified_Candidatus_Woesearchaeota	Unclassified_Candidatus_Woesearchaeota	Unclassified_Candidatus_Woesearchaeota	Unclassified_Candidatus_Woesearchaeota		Candidatus_Woesearchaeota_archaeon_RBG_13_36_6	NA	NA	NA	NA	NA	NA	NA	Scaffold	277777777777778	0.617283950617284	PRJNA288027	SAMN04316261	MGFI00000000.1	NA	1802470		latest	Scaffold	Full	Major	2016-10-19	ASM179182v1	NA	NA	Candidatus_Woesearchaeota archaeon RBG_13_36_6		Banfield Lab, University of California, Berkeley	ftp://ftp.ncbi.nlm.nih.gov/genomes/all/GCA/001/791/825/GCA_001791825.1_ASM179182v1	derived from metagenome; fragmented assembly		NA	NA	NA	NA	528	528	0	GCA_001791825
GCA_001800665.1	GCA_001800665.1_ASM180066v1	1797976	/scratch/ecogenomics/frozenset/GCA/001/800/665/GCA_001800665.1_ASM180066v1	Archaea	Euryarchaeota	Unclassified_Euryarchaeota	Unclassified_Euryarchaeota	Unclassified_Euryarchaeota	Unclassified_Euryarchaeota		Euryarchaeota_archaeon_RBG_13_31_8	NA	NA	NA	NA	NA	NA	NA	Scaffold	475308641975309	308641975308642	PRJNA288027	SAMN04316266	MGVV00000000.1	NA	1797976		latest	Scaffold	Full	Major	2016-10-20	ASM180066v1	NA	NA	Euryarchaeota archaeon RBG_13_31_8		Banfield Lab, University of California, Berkeley	ftp://ftp.ncbi.nlm.nih.gov/genomes/all/GCA/001/800/665/GCA_001800665.1_ASM180066v1	derived from metagenome; fragmented assembly		NA	NA	NA	NA	954	954	0	GCA_001800665
GCA_001800675.1	GCA_001800675.1_ASM180067v1	1797977	/scratch/ecogenomics/frozenset/GCA/001/800/675/GCA_001800675.1_ASM180067v1	Archaea	Euryarchaeota	Unclassified_Euryarchaeota	Unclassified_Euryarchaeota	Unclassified_Euryarchaeota	Unclassified_Euryarchaeota		Euryarchaeota_archaeon_RBG_13_57_23	Archaea	Thermoplasmatota	Thermoplasmata	UBA10834	UBA10834	COMBO-56-21	COMBO-56-21 sp001800675	Scaffold	783950617283951	0	PRJNA288027	SAMN04316265	MGVW00000000.1	NA	1797977		latest	Scaffold	Full	Major	2016-10-20	ASM180067v1	NA	NA	Euryarchaeota archaeon RBG_13_57_23		Banfield Lab, University of California, Berkeley	ftp://ftp.ncbi.nlm.nih.gov/genomes/all/GCA/001/800/675/GCA_001800675.1_ASM180067v1	derived from metagenome		NA	NA	NA	NA	1364	1364	0	GCA_001800675
GCA_001800735.1	GCA_001800735.1_ASM180073v1	1797979	/scratch/ecogenomics/frozenset/GCA/001/800/735/GCA_001800735.1_ASM180073v1	Archaea	Euryarchaeota	Unclassified_Euryarchaeota	Unclassified_Euryarchaeota	Unclassified_Euryarchaeota	Unclassified_Euryarchaeota		Euryarchaeota_archaeon_RBG_16_62_10	NA	NA	NA	NA	NA	NA	NA	Scaffold	648148148148148	0.617283950617284	PRJNA288027	SAMN04316256	MGVY00000000.1	NA	1797979		latest	Scaffold	Full	Major	2016-10-20	ASM180073v1	NA	NA	Euryarchaeota archaeon RBG_16_62_10		Banfield Lab, University of California, Berkeley	ftp://ftp.ncbi.nlm.nih.gov/genomes/all/GCA/001/800/735/GCA_001800735.1_ASM180073v1	derived from metagenome; fragmented assembly		NA	NA	NA	NA	979	979	0	GCA_001800735
GCA_001800745.1	GCA_001800745.1_ASM180074v1	1797980	/scratch/ecogenomics/frozenset/GCA/001/800/745/GCA_001800745.1_ASM180074v1	Archaea	Euryarchaeota	Unclassified_Euryarchaeota	Unclassified_Euryarchaeota	Unclassified_Euryarchaeota	Unclassified_Euryarchaeota		Euryarchaeota_archaeon_RBG_16_67_27	Archaea	Thermoplasmatota	Thermoplasmata	RBG-16-68-12	RBG-16-68-12	RBG-16-68-12	RBG-16-68-12 sp001800745	Scaffold	820987654320988	0	PRJNA288027	SAMN04316255	MGVZ00000000.1	NA	1797980		latest	Scaffold	Full	Major	2016-10-20	ASM180074v1	NA	NA	Euryarchaeota archaeon RBG_16_67_27		Banfield Lab, University of California, Berkeley	ftp://ftp.ncbi.nlm.nih.gov/genomes/all/GCA/001/800/745/GCA_001800745.1_ASM180074v1	derived from metagenome		NA	NA	NA	NA	1432	1432	0	GCA_001800745
GCA_001800755.1	GCA_001800755.1_ASM180075v1	1797981	/scratch/ecogenomics/frozenset/GCA/001/800/755/GCA_001800755.1_ASM180075v1	Archaea	Euryarchaeota	Unclassified_Euryarchaeota	Unclassified_Euryarchaeota	Unclassified_Euryarchaeota	Unclassified_Euryarchaeota		Euryarchaeota_archaeon_RBG_16_68_12	NA	NA	NA	NA	NA	NA	NA	Scaffold	561728395061728	308641975308642	PRJNA288027	SAMN04316254	MGWA00000000.1	NA	1797981		latest	Scaffold	Full	Major	2016-10-20	ASM180075v1	NA	NA	Euryarchaeota archaeon RBG_16_68_12		Banfield Lab, University of California, Berkeley	ftp://ftp.ncbi.nlm.nih.gov/genomes/all/GCA/001/800/755/GCA_001800755.1_ASM180075v1	derived from metagenome; fragmented assembly		NA	NA	NA	NA	1414	1414	0	GCA_001800755
GCA_001800795.1	GCA_001800795.1_ASM180079v1	1797982	/scratch/ecogenomics/frozenset/GCA/001/800/795/GCA_001800795.1_ASM180079v1	Archaea	Euryarchaeota	Unclassified_Euryarchaeota	Unclassified_Euryarchaeota	Unclassified_Euryarchaeota	Unclassified_Euryarchaeota		Euryarchaeota_archaeon_RBG_16_68_13	NA	NA	NA	NA	NA	NA	NA	Scaffold	703703703703704	432098765432099	PRJNA288027	SAMN04316257	MGWB00000000.1	NA	1797982		latest	Scaffold	Full	Major	2016-10-20	ASM180079v1	NA	NA	Euryarchaeota archaeon RBG_16_68_13		Banfield Lab, University of California, Berkeley	ftp://ftp.ncbi.nlm.nih.gov/genomes/all/GCA/001/800/795/GCA_001800795.1_ASM180079v1	derived from metagenome		NA	NA	NA	NA	1354	1354	0	GCA_001800795
GCA_001800815.1	GCA_001800815.1_ASM180081v1	1797983	/scratch/ecogenomics/frozenset/GCA/001/800/815/GCA_001800815.1_ASM180081v1	Archaea	Euryarchaeota	Unclassified_Euryarchaeota	Unclassified_Euryarchaeota	Unclassified_Euryarchaeota	Unclassified_Euryarchaeota		Euryarchaeota_archaeon_RBG_19FT_COMBO_56_21	Archaea	Thermoplasmatota	Thermoplasmata	UBA10834	UBA10834	COMBO-56-21	COMBO-56-21 sp001800815	Scaffold	901234567901235	0.617283950617284	PRJNA288027	SAMN04316249	MGWC00000000.1	NA	1797983		latest	Scaffold	Full	Major	2016-10-20	ASM180081v1	NA	NA	Euryarchaeota archaeon RBG_19FT_COMBO_56_21		Banfield Lab, University of California, Berkeley	ftp://ftp.ncbi.nlm.nih.gov/genomes/all/GCA/001/800/815/GCA_001800815.1_ASM180081v1	derived from metagenome		NA	NA	NA	NA	1672	1672	0	GCA_001800815
GCA_001800825.1	GCA_001800825.1_ASM180082v1	1797984	/scratch/ecogenomics/frozenset/GCA/001/800/825/GCA_001800825.1_ASM180082v1	Archaea	Euryarchaeota	Unclassified_Euryarchaeota	Unclassified_Euryarchaeota	Unclassified_Euryarchaeota	Unclassified_Euryarchaeota		Euryarchaeota_archaeon_RBG_19FT_COMBO_69_17	Archaea	Thermoplasmatota	Thermoplasmata	RBG-16-68-12	RBG-16-68-12	RBG-16-68-12	RBG-16-68-12 sp001800825	Scaffold	925925925925926	493827160493827	PRJNA288027	SAMN04316248	MGWD00000000.1	NA	1797984		latest	Scaffold	Full	Major	2016-10-20	ASM180082v1	NA	NA	Euryarchaeota archaeon RBG_19FT_COMBO_69_17		Banfield Lab, University of California, Berkeley	ftp://ftp.ncbi.nlm.nih.gov/genomes/all/GCA/001/800/825/GCA_001800825.1_ASM180082v1	derived from metagenome		NA	NA	NA	NA	1986	1986	0	GCA_001800825
GCA_001830115.1	GCA_001830115.1_ASM183011v1	1802371	/scratch/ecogenomics/frozenset/GCA/001/830/115/GCA_001830115.1_ASM183011v1	Archaea	Nitrososphaerota	Unclassified_Nitrososphaerota	Unclassified_Nitrososphaerota	Unclassified_Nitrososphaerota	Unclassified_Nitrososphaerota		Thaumarchaeota_archaeon_RBG_16_49_8	NA	NA	NA	NA	NA	NA	NA	Scaffold	493827160493827	0	PRJNA288027	SAMN04316250	MIDG00000000.1	NA	1802371		latest	Scaffold	Full	Major	2016-10-21	ASM183011v1	NA	NA	Thaumarchaeota archaeon RBG_16_49_8		Banfield Lab, University of California, Berkeley	ftp://ftp.ncbi.nlm.nih.gov/genomes/all/GCA/001/830/115/GCA_001830115.1_ASM183011v1	derived from metagenome; fragmented assembly		NA	NA	NA	NA	986	986	0	GCA_001830115
GCA_001856825.1	GCA_001856825.1_amd_i-plasma	667138	/scratch/ecogenomics/frozenset/GCA/001/856/825/GCA_001856825.1_amd_i-plasma	Archaea	Candidatus_Thermoplasmatota	Thermoplasmata	Thermoplasmatales	Unclassified_Thermoplasmatales	Unclassified_Thermoplasmatales		Thermoplasmatales_archaeon_I-plasma	Archaea	Thermoplasmatota	Thermoplasmata	Thermoplasmatales	GCA-001856825	GCA-001856825	GCA-001856825 sp001856825	Contig	895061728395062	0.617283950617284	PRJNA209804	SAMN02981546	ATMD00000000.1	NA	667138		latest	Contig	Full	Major	2013-08-14	amd i-plasma	NA	NA	Thermoplasmatales archaeon I-plasma		University of California Berkeley	ftp://ftp.ncbi.nlm.nih.gov/genomes/all/GCA/001/856/825/GCA_001856825.1_amd_i-plasma	derived from metagenome		NA	NA	NA	NA	1696	1696	0	GCA_001856825
GCA_001856845.1	GCA_001856845.1_amd_g-plasma	261391	/scratch/ecogenomics/frozenset/GCA/001/856/845/GCA_001856845.1_amd_g-plasma	Archaea	Candidatus_Thermoplasmatota	Thermoplasmata	Thermoplasmatales	Unclassified_Thermoplasmatales	Unclassified_Thermoplasmatales		Thermoplasmatales_archaeon_Gpl	Archaea	Thermoplasmatota	Thermoplasmata	Thermoplasmatales	Thermoplasmataceae	Cuniculiplasma	Cuniculiplasma divulgatum	Contig	888888888888889	123456790123457	PRJNA209808	SAMN02981543	ATDV00000000.1	NA	261391		latest	Contig	Full	Major	2013-08-14	amd g-plasma	NA	NA	Thermoplasmatales archaeon Gpl		DOE Joint Genome Institute	ftp://ftp.ncbi.nlm.nih.gov/genomes/all/GCA/001/856/845/GCA_001856845.1_amd_g-plasma	derived from metagenome		NA	NA	NA	NA	1923	1923	0	GCA_001856845
GCA_001871415.1	GCA_001871415.1_ASM187141v1	1805424	/scratch/ecogenomics/frozenset/GCA/001/871/415/GCA_001871415.1_ASM187141v1	Archaea	Candidatus_Woesearchaeota	Unclassified_Candidatus_Woesearchaeota	Unclassified_Candidatus_Woesearchaeota	Unclassified_Candidatus_Woesearchaeota	Unclassified_Candidatus_Woesearchaeota		Candidatus_Woesearchaeota_archaeon_CG1_02_57_44	Archaea	Nanoarchaeota	Nanoarchaeia	Woesearchaeales	CG1-02-57-44	CG1-02-57-44	CG1-02-57-44 sp001871415	Scaffold	691358024691358	0.617283950617284	PRJNA297582	SAMN04328224	MNWW00000000.1	NA	1805424	CG1_02_57_44	latest	Scaffold	Full	Major	2016-11-09	ASM187141v1	NA	NA	Candidatus_Woesearchaeota archaeon CG1_02_57_44		Banfield Lab, University of California, Berkeley	ftp://ftp.ncbi.nlm.nih.gov/genomes/all/GCA/001/871/415/GCA_001871415.1_ASM187141v1	derived from metagenome		NA	NA	NA	NA	1378	1378	0	GCA_001871415
GCA_001871475.1	GCA_001871475.1_ASM187147v1	1805247	/scratch/ecogenomics/frozenset/GCA/001/871/475/GCA_001871475.1_ASM187147v1	Archaea	Candidatus_Micrarchaeota	Unclassified_Candidatus_Micrarchaeota	Unclassified_Candidatus_Micrarchaeota	Unclassified_Candidatus_Micrarchaeota	Unclassified_Candidatus_Micrarchaeota		Candidatus_Micrarchaeota_archaeon_CG1_02_47_40	Archaea	Micrarchaeota	Micrarchaeia	Anstonellales	CG1-02-47-40	CG1-02-47-40	CG1-02-47-40 sp001871475	Scaffold	839506172839506	0	PRJNA297582	SAMN04328173	MNVE00000000.1	NA	1805247	CG1_02_47_40	latest	Scaffold	Full	Major	2016-11-09	ASM187147v1	NA	NA	Candidatus_Micrarchaeota archaeon CG1_02_47_40		Banfield Lab, University of California, Berkeley	ftp://ftp.ncbi.nlm.nih.gov/genomes/all/GCA/001/871/475/GCA_001871475.1_ASM187147v1	derived from metagenome		NA	NA	NA	NA	1150	1150	0	GCA_001871475
GCA_001871495.1	GCA_001871495.1_ASM187149v1	1805249	/scratch/ecogenomics/frozenset/GCA/001/871/495/GCA_001871495.1_ASM187149v1	Archaea	Candidatus_Micrarchaeota	Unclassified_Candidatus_Micrarchaeota	Unclassified_Candidatus_Micrarchaeota	Unclassified_Candidatus_Micrarchaeota	Unclassified_Candidatus_Micrarchaeota		Candidatus_Micrarchaeota_archaeon_CG1_02_51_15	Archaea	Micrarchaeota	Micrarchaeia	Norongarragalinales	UBA8480	UBA8480	UBA8480 sp001871495	Scaffold	777777777777778	0	PRJNA297582	SAMN04328221	MNVG00000000.1	NA	1805249	CG1_02_51_15	latest	Scaffold	Full	Major	2016-11-09	ASM187149v1	NA	NA	Candidatus_Micrarchaeota archaeon CG1_02_51_15		Banfield Lab, University of California, Berkeley	ftp://ftp.ncbi.nlm.nih.gov/genomes/all/GCA/001/871/495/GCA_001871495.1_ASM187149v1	derived from metagenome		NA	NA	NA	NA	1244	1244	0	GCA_001871495
GCA_001871535.1	GCA_001871535.1_ASM187153v1	1805248	/scratch/ecogenomics/frozenset/GCA/001/871/535/GCA_001871535.1_ASM187153v1	Archaea	Candidatus_Micrarchaeota	Unclassified_Candidatus_Micrarchaeota	Unclassified_Candidatus_Micrarchaeota	Unclassified_Candidatus_Micrarchaeota	Unclassified_Candidatus_Micrarchaeota		Candidatus_Micrarchaeota_archaeon_CG1_02_49_24	Archaea	Micrarchaeota	Micrarchaeia	Anstonellales	UBA8471	UBA8471	UBA8471 sp001871535	Scaffold	709876543209877	0	PRJNA297582	SAMN04328169	MNVF00000000.1	NA	1805248	CG1_02_49_24	latest	Scaffold	Full	Major	2016-11-09	ASM187153v1	NA	NA	Candidatus_Micrarchaeota archaeon CG1_02_49_24		Banfield Lab, University of California, Berkeley	ftp://ftp.ncbi.nlm.nih.gov/genomes/all/GCA/001/871/535/GCA_001871535.1_ASM187153v1	derived from metagenome		NA	NA	NA	NA	1159	1159	0	GCA_001871535
GCA_001871595.1	GCA_001871595.1_ASM187159v1	1805250	/scratch/ecogenomics/frozenset/GCA/001/871/595/GCA_001871595.1_ASM187159v1	Archaea	Candidatus_Micrarchaeota	Unclassified_Candidatus_Micrarchaeota	Unclassified_Candidatus_Micrarchaeota	Unclassified_Candidatus_Micrarchaeota	Unclassified_Candidatus_Micrarchaeota		Candidatus_Micrarchaeota_archaeon_CG1_02_55_22	Archaea	Micrarchaeota	Micrarchaeia	Norongarragalinales	UBA97	UBA97	UBA97 sp001871595	Scaffold	740740740740741	0	PRJNA297582	SAMN04328170	MNVH00000000.1	NA	1805250	CG1_02_55_22	latest	Scaffold	Full	Major	2016-11-09	ASM187159v1	NA	NA	Candidatus_Micrarchaeota archaeon CG1_02_55_22		Banfield Lab, University of California, Berkeley	ftp://ftp.ncbi.nlm.nih.gov/genomes/all/GCA/001/871/595/GCA_001871595.1_ASM187159v1	derived from metagenome		NA	NA	NA	NA	1162	1162	0	GCA_001871595
GCA_001871605.1	GCA_001871605.1_ASM187160v1	1805251	/scratch/ecogenomics/frozenset/GCA/001/871/605/GCA_001871605.1_ASM187160v1	Archaea	Candidatus_Micrarchaeota	Unclassified_Candidatus_Micrarchaeota	Unclassified_Candidatus_Micrarchaeota	Unclassified_Candidatus_Micrarchaeota	Unclassified_Candidatus_Micrarchaeota		Candidatus_Micrarchaeota_archaeon_CG1_02_55_41	Archaea	Micrarchaeota	Micrarchaeia	Norongarragalinales	Norongarragalinaceae	UBA95	UBA95 sp002499405	Scaffold	697530864197531	185185185185185	PRJNA297582	SAMN04328171	MNVI00000000.1	NA	1805251	CG1_02_55_41	latest	Scaffold	Full	Major	2016-11-09	ASM187160v1	NA	NA	Candidatus_Micrarchaeota archaeon CG1_02_55_41		Banfield Lab, University of California, Berkeley	ftp://ftp.ncbi.nlm.nih.gov/genomes/all/GCA/001/871/605/GCA_001871605.1_ASM187160v1	derived from metagenome		NA	NA	NA	NA	768	768	0	GCA_001871605
GCA_001871655.1	GCA_001871655.1_ASM187165v1	1805252	/scratch/ecogenomics/frozenset/GCA/001/871/655/GCA_001871655.1_ASM187165v1	Archaea	Candidatus_Micrarchaeota	Unclassified_Candidatus_Micrarchaeota	Unclassified_Candidatus_Micrarchaeota	Unclassified_Candidatus_Micrarchaeota	Unclassified_Candidatus_Micrarchaeota		Candidatus_Micrarchaeota_archaeon_CG1_02_60_51	Archaea	Micrarchaeota	Micrarchaeia	Norongarragalinales	Norongarragalinaceae	UBA93	UBA93 sp002792915	Scaffold	709876543209877	0	PRJNA297582	SAMN04328172	MNVJ00000000.1	NA	1805252	CG1_02_60_51	latest	Scaffold	Full	Major	2016-11-09	ASM187165v1	NA	NA	Candidatus_Micrarchaeota archaeon CG1_02_60_51		Banfield Lab, University of California, Berkeley	ftp://ftp.ncbi.nlm.nih.gov/genomes/all/GCA/001/871/655/GCA_001871655.1_ASM187165v1	derived from metagenome		NA	NA	NA	NA	849	849	0	GCA_001871655
GCA_001872125.1	GCA_001872125.1_ASM187212v1	1805293	/scratch/ecogenomics/frozenset/GCA/001/872/125/GCA_001872125.1_ASM187212v1	Archaea	Unclassified_Archaea	Unclassified_Archaea	Unclassified_Archaea	Unclassified_Archaea	Unclassified_Archaea		Candidatus_Pacearchaeota_archaeon_CG1_02_30_18	Archaea	Nanoarchaeota	Nanoarchaeia	Pacearchaeales	GW2011-AR1	GW2011-AR1	GW2011-AR1 sp002762735	Scaffold	54320987654321	0	PRJNA297582	SAMN04328217	MNVV00000000.1	NA	1805293	CG1_02_30_18	latest	Scaffold	Full	Major	2016-11-09	ASM187212v1	NA	NA	Candidatus_Pacearchaeota archaeon CG1_02_30_18		Banfield Lab, University of California, Berkeley	ftp://ftp.ncbi.nlm.nih.gov/genomes/all/GCA/001/872/125/GCA_001872125.1_ASM187212v1	derived from metagenome		NA	NA	NA	NA	660	660	0	GCA_001872125
GCA_001872145.1	GCA_001872145.1_ASM187214v1	1805294	/scratch/ecogenomics/frozenset/GCA/001/872/145/GCA_001872145.1_ASM187214v1	Archaea	Unclassified_Archaea	Unclassified_Archaea	Unclassified_Archaea	Unclassified_Archaea	Unclassified_Archaea		Candidatus_Pacearchaeota_archaeon_CG1_02_31_27	Archaea	Nanoarchaeota	Nanoarchaeia	Pacearchaeales	CG1-02-31-27	CG1-02-31-27	CG1-02-31-27 sp002763115	Scaffold	623456790123457	0	PRJNA297582	SAMN04328166	MNVW00000000.1	NA	1805294	CG1_02_31_27	latest	Scaffold	Full	Major	2016-11-09	ASM187214v1	NA	NA	Candidatus_Pacearchaeota archaeon CG1_02_31_27		Banfield Lab, University of California, Berkeley	ftp://ftp.ncbi.nlm.nih.gov/genomes/all/GCA/001/872/145/GCA_001872145.1_ASM187214v1	derived from metagenome		NA	NA	NA	NA	779	779	0	GCA_001872145
GCA_001872185.1	GCA_001872185.1_ASM187218v1	1805296	/scratch/ecogenomics/frozenset/GCA/001/872/185/GCA_001872185.1_ASM187218v1	Archaea	Unclassified_Archaea	Unclassified_Archaea	Unclassified_Archaea	Unclassified_Archaea	Unclassified_Archaea		Candidatus_Pacearchaeota_archaeon_CG1_02_32_21	Archaea	Nanoarchaeota	Nanoarchaeia	Pacearchaeales	GW2011-AR1	MNVX01	MNVX01 sp001872185	Scaffold	524691358024691	0	PRJNA297582	SAMN04328218	MNVX00000000.1	NA	1805296	CG1_02_32_21	latest	Scaffold	Full	Major	2016-11-09	ASM187218v1	NA	NA	Candidatus_Pacearchaeota archaeon CG1_02_32_21		Banfield Lab, University of California, Berkeley	ftp://ftp.ncbi.nlm.nih.gov/genomes/all/GCA/001/872/185/GCA_001872185.1_ASM187218v1	derived from metagenome		NA	NA	NA	NA	759	759	0	GCA_001872185
GCA_001872315.1	GCA_001872315.1_ASM187231v1	1805298	/scratch/ecogenomics/frozenset/GCA/001/872/315/GCA_001872315.1_ASM187231v1	Archaea	Unclassified_Archaea	Unclassified_Archaea	Unclassified_Archaea	Unclassified_Archaea	Unclassified_Archaea		Candidatus_Pacearchaeota_archaeon_CG1_02_39_14	Archaea	Nanoarchaeota	Nanoarchaeia	Pacearchaeales	GW2011-AR1	CG1-02-39-14	CG1-02-39-14 sp001872315	Scaffold	518518518518518	0	PRJNA297582	SAMN04328220	MNVZ00000000.1	NA	1805298	CG1_02_39_14	latest	Scaffold	Full	Major	2016-11-09	ASM187231v1	NA	NA	Candidatus_Pacearchaeota archaeon CG1_02_39_14		Banfield Lab, University of California, Berkeley	ftp://ftp.ncbi.nlm.nih.gov/genomes/all/GCA/001/872/315/GCA_001872315.1_ASM187231v1	derived from metagenome		NA	NA	NA	NA	807	807	0	GCA_001872315
GCA_001872325.1	GCA_001872325.1_ASM187232v1	1805297	/scratch/ecogenomics/frozenset/GCA/001/872/325/GCA_001872325.1_ASM187232v1	Archaea	Unclassified_Archaea	Unclassified_Archaea	Unclassified_Archaea	Unclassified_Archaea	Unclassified_Archaea		Candidatus_Pacearchaeota_archaeon_CG1_02_35_32	Archaea	Nanoarchaeota	Nanoarchaeia	Pacearchaeales	GW2011-AR1	CG1-02-35-32	CG1-02-35-32 sp002792635	Scaffold	561728395061728	0	PRJNA297582	SAMN04328219	MNVY00000000.1	NA	1805297	CG1_02_35_32	latest	Scaffold	Full	Major	2016-11-09	ASM187232v1	NA	NA	Candidatus_Pacearchaeota archaeon CG1_02_35_32		Banfield Lab, University of California, Berkeley	ftp://ftp.ncbi.nlm.nih.gov/genomes/all/GCA/001/872/325/GCA_001872325.1_ASM187232v1	derived from metagenome		NA	NA	NA	NA	1013	1013	0	GCA_001872325
GCA_001872765.1	GCA_001872765.1_ASM187276v1	1805422	/scratch/ecogenomics/frozenset/GCA/001/872/765/GCA_001872765.1_ASM187276v1	Archaea	Candidatus_Woesearchaeota	Unclassified_Candidatus_Woesearchaeota	Unclassified_Candidatus_Woesearchaeota	Unclassified_Candidatus_Woesearchaeota	Unclassified_Candidatus_Woesearchaeota		Candidatus_Woesearchaeota_archaeon_CG1_02_33_12	Archaea	Nanoarchaeota	Nanoarchaeia	Woesearchaeales	CG1-02-33-12	CG1-02-33-12	CG1-02-33-12 sp002762865	Scaffold	685185185185185	0.617283950617284	PRJNA297582	SAMN04328239	MNWU00000000.1	NA	1805422	CG1_02_33_12	latest	Scaffold	Full	Major	2016-11-09	ASM187276v1	NA	NA	Candidatus_Woesearchaeota archaeon CG1_02_33_12		Banfield Lab, University of California, Berkeley	ftp://ftp.ncbi.nlm.nih.gov/genomes/all/GCA/001/872/765/GCA_001872765.1_ASM187276v1	derived from metagenome		NA	NA	NA	NA	929	929	0	GCA_001872765
GCA_001872795.1	GCA_001872795.1_ASM187279v1	1805295	/scratch/ecogenomics/frozenset/GCA/001/872/795/GCA_001872795.1_ASM187279v1	Archaea	Unclassified_Archaea	Unclassified_Archaea	Unclassified_Archaea	Unclassified_Archaea	Unclassified_Archaea		Candidatus_Pacearchaeota_archaeon_CG1_02_32_132	Archaea	Nanoarchaeota	Nanoarchaeia	Pacearchaeales	GW2011-AR1	UBA92	UBA92 sp002497285	Scaffold	530864197530864	0	PRJNA297582	SAMN04328240	MNXG00000000.1	NA	1805295	CG1_02_32_132	latest	Scaffold	Full	Major	2016-11-09	ASM187279v1	NA	NA	Candidatus_Pacearchaeota archaeon CG1_02_32_132		Banfield Lab, University of California, Berkeley	ftp://ftp.ncbi.nlm.nih.gov/genomes/all/GCA/001/872/795/GCA_001872795.1_ASM187279v1	derived from metagenome		NA	NA	NA	NA	872	872	0	GCA_001872795
GCA_001872825.1	GCA_001872825.1_ASM187282v1	1805423	/scratch/ecogenomics/frozenset/GCA/001/872/825/GCA_001872825.1_ASM187282v1	Archaea	Candidatus_Woesearchaeota	Unclassified_Candidatus_Woesearchaeota	Unclassified_Candidatus_Woesearchaeota	Unclassified_Candidatus_Woesearchaeota	Unclassified_Candidatus_Woesearchaeota		Candidatus_Woesearchaeota_archaeon_CG1_02_47_18	Archaea	Nanoarchaeota	Nanoarchaeia	Woesearchaeales	CG1-02-47-18	CG1-02-47-18	CG1-02-47-18 sp002763335	Scaffold	62962962962963	432098765432099	PRJNA297582	SAMN04328225	MNWV00000000.1	NA	1805423	CG1_02_47_18	latest	Scaffold	Full	Major	2016-11-09	ASM187282v1	NA	NA	Candidatus_Woesearchaeota archaeon CG1_02_47_18		Banfield Lab, University of California, Berkeley	ftp://ftp.ncbi.nlm.nih.gov/genomes/all/GCA/001/872/825/GCA_001872825.1_ASM187282v1	derived from metagenome		NA	NA	NA	NA	855	855	0	GCA_001872825
GCA_001872885.1	GCA_001872885.1_ASM187288v1	1805398	/scratch/ecogenomics/frozenset/GCA/001/872/885/GCA_001872885.1_ASM187288v1	Archaea	Unclassified_Archaea	Unclassified_Archaea	Unclassified_Archaea	Unclassified_Archaea	Unclassified_Archaea		archaeon_CG2_30_31_98	Archaea	Huberarchaeota	Huberarchaeia	Huberarchaeales	Huberarchaeaceae	Huberarchaeum	Huberarchaeum crystalense	Scaffold	512345679012346	0	PRJNA297582	SAMN04328247	MNXZ00000000.1	NA	1805398	CG2_30_31_98	latest	Scaffold	Full	Major	2016-11-09	ASM187288v1	NA	NA	archaeon CG2_30_31_98		Banfield Lab, University of California, Berkeley	ftp://ftp.ncbi.nlm.nih.gov/genomes/all/GCA/001/872/885/GCA_001872885.1_ASM187288v1	derived from metagenome		NA	NA	NA	NA	367	367	0	GCA_001872885
GCA_001873845.1	GCA_001873845.1_ASM187384v1	1803514	/scratch/ecogenomics/frozenset/GCA/001/873/845/GCA_001873845.1_ASM187384v1	Archaea	Candidatus_Altiarchaeota	Unclassified_Candidatus_Altiarchaeota	Candidatus_Altiarchaeales	Unclassified_Candidatus_Altiarchaeales	Candidatus_Altiarchaeum		Candidatus_Altiarchaeum_sp._CG2_30_32_3053	Archaea	Altiarchaeota	Altiarchaeia	Altiarchaeales	Altiarchaeaceae	Altiarchaeum	Altiarchaeum hamiconexum	Scaffold	882716049382716	0	PRJNA297582	SAMN04328315	MNZY00000000.1	NA	1803514	CG2_30_32_3053	latest	Scaffold	Full	Major	2016-11-09	ASM187384v1	NA	NA	Candidatus_Altiarchaeum sp. CG2_30_32_3053		Banfield Lab, University of California, Berkeley	ftp://ftp.ncbi.nlm.nih.gov/genomes/all/GCA/001/873/845/GCA_001873845.1_ASM187384v1	derived from metagenome		NA	NA	NA	NA	1353	1353	0	GCA_001873845
GCA_001873985.1	GCA_001873985.1_ASM187398v1	1803500	/scratch/ecogenomics/frozenset/GCA/001/873/985/GCA_001873985.1_ASM187398v1	Archaea	Candidatus_Aenigmarchaeota	Unclassified_Candidatus_Aenigmarchaeota	Unclassified_Candidatus_Aenigmarchaeota	Unclassified_Candidatus_Aenigmarchaeota	Unclassified_Candidatus_Aenigmarchaeota		Candidatus_Aenigmarchaeota_archaeon_CG1_02_38_14	Archaea	Aenigmatarchaeota	Aenigmatarchaeia	CG10238-14	CG10238-14	CG10238-14	CG10238-14 sp002789635	Scaffold	672839506172839	0	PRJNA297582	SAMN04328206	MNUF00000000.1	NA	1803500	CG1_02_38_14	latest	Scaffold	Full	Major	2016-11-09	ASM187398v1	NA	NA	Candidatus_Aenigmarchaeota archaeon CG1_02_38_14		Banfield Lab, University of California, Berkeley	ftp://ftp.ncbi.nlm.nih.gov/genomes/all/GCA/001/873/985/GCA_001873985.1_ASM187398v1	derived from metagenome		NA	NA	NA	NA	1011	1011	0	GCA_001873985
GCA_001875345.1	GCA_001875345.1_ASM187534v1	1888995	/scratch/ecogenomics/frozenset/GCA/001/875/345/GCA_001875345.1_ASM187534v1	Archaea	Candidatus_Thermoplasmatota	Thermoplasmata	Candidatus_Thermoprofundales	Unclassified_Candidatus_Thermoprofundales	Unclassified_Candidatus_Thermoprofundales		Marine_Group_III_euryarchaeote_CG-Epi1	Archaea	Thermoplasmatota	Poseidoniia	MGIII	CG-Epi1	CG-Epi1	CG-Epi1 sp001875345	Contig	728395061728395	0.617283950617284	PRJNA335308	SAMN05509049	MIZA00000000.1	NA	1888995	CG-Epi1	latest	Contig	Full	Major	2016-11-10	ASM187534v1	NA	NA	Marine Group III euryarchaeote CG-Epi1		Universidad Miguel Hernandez, Evolutionary Genomics Group	ftp://ftp.ncbi.nlm.nih.gov/genomes/all/GCA/001/875/345/GCA_001875345.1_ASM187534v1	derived from metagenome		NA	NA	NA	NA	1061	1061	0	GCA_001875345
GCA_001875355.1	GCA_001875355.1_ASM187535v1	1888997	/scratch/ecogenomics/frozenset/GCA/001/875/355/GCA_001875355.1_ASM187535v1	Archaea	Candidatus_Thermoplasmatota	Thermoplasmata	Candidatus_Thermoprofundales	Unclassified_Candidatus_Thermoprofundales	Unclassified_Candidatus_Thermoprofundales		Marine_Group_III_euryarchaeote_CG-Epi3	Archaea	Thermoplasmatota	Poseidoniia	MGIII	CG-Epi1	CG-Epi1	CG-Epi1 sp002497685	Contig	604938271604938	0.617283950617284	PRJNA335308	SAMN05509051	MIYY00000000.1	NA	1888997	CG-Epi3	latest	Contig	Full	Major	2016-11-10	ASM187535v1	NA	NA	Marine Group III euryarchaeote CG-Epi3		Universidad Miguel Hernandez, Evolutionary Genomics Group	ftp://ftp.ncbi.nlm.nih.gov/genomes/all/GCA/001/875/355/GCA_001875355.1_ASM187535v1	derived from metagenome		NA	NA	NA	NA	696	696	0	GCA_001875355
GCA_001875375.1	GCA_001875375.1_ASM187537v1	1889000	/scratch/ecogenomics/frozenset/GCA/001/875/375/GCA_001875375.1_ASM187537v1	Archaea	Candidatus_Thermoplasmatota	Thermoplasmata	Candidatus_Thermoprofundales	Unclassified_Candidatus_Thermoprofundales	Unclassified_Candidatus_Thermoprofundales		Marine_Group_III_euryarchaeote_CG-Epi6	NA	NA	NA	NA	NA	NA	NA	Contig	506172839506173	246913580246914	PRJNA335308	SAMN05509054	MIYV00000000.1	NA	1889000	CG-Epi6	latest	Contig	Full	Major	2016-11-10	ASM187537v1	NA	NA	Marine Group III euryarchaeote CG-Epi6		Universidad Miguel Hernandez, Evolutionary Genomics Group	ftp://ftp.ncbi.nlm.nih.gov/genomes/all/GCA/001/875/375/GCA_001875375.1_ASM187537v1	derived from metagenome		NA	NA	NA	NA	501	501	0	GCA_001875375
GCA_001875425.1	GCA_001875425.1_ASM187542v1	1889001	/scratch/ecogenomics/frozenset/GCA/001/875/425/GCA_001875425.1_ASM187542v1	Archaea	Candidatus_Thermoplasmatota	Thermoplasmata	Candidatus_Thermoprofundales	Unclassified_Candidatus_Thermoprofundales	Unclassified_Candidatus_Thermoprofundales		Marine_Group_III_euryarchaeote_CG-Bathy1	Archaea	Thermoplasmatota	Poseidoniia	MGIII	CG-Epi1	UBA102	UBA102 sp001875425	Contig	746913580246914	37037037037037	PRJNA335308	SAMN05509055	MIYU00000000.1	NA	1889001	CG-Bathy1	latest	Contig	Full	Major	2016-11-10	ASM187542v1	NA	NA	Marine Group III euryarchaeote CG-Bathy1		Universidad Miguel Hernandez, Evolutionary Genomics Group	ftp://ftp.ncbi.nlm.nih.gov/genomes/all/GCA/001/875/425/GCA_001875425.1_ASM187542v1	derived from metagenome		NA	NA	NA	NA	950	950	0	GCA_001875425
GCA_001875445.1	GCA_001875445.1_ASM187544v1	1889002	/scratch/ecogenomics/frozenset/GCA/001/875/445/GCA_001875445.1_ASM187544v1	Archaea	Candidatus_Thermoplasmatota	Thermoplasmata	Candidatus_Thermoprofundales	Unclassified_Candidatus_Thermoprofundales	Unclassified_Candidatus_Thermoprofundales		Marine_Group_III_euryarchaeote_CG-Bathy2	NA	NA	NA	NA	NA	NA	NA	Contig	530864197530864	123456790123457	PRJNA335308	SAMN05509056	MIYT00000000.1	NA	1889002	CG-Bathy2	latest	Contig	Full	Major	2016-11-10	ASM187544v1	NA	NA	Marine Group III euryarchaeote CG-Bathy2		Universidad Miguel Hernandez, Evolutionary Genomics Group	ftp://ftp.ncbi.nlm.nih.gov/genomes/all/GCA/001/875/445/GCA_001875445.1_ASM187544v1	derived from metagenome		NA	NA	NA	NA	680	680	0	GCA_001875445
GCA_001889985.1	GCA_001889985.1_ASM188998v1	1912863	/scratch/ecogenomics/frozenset/GCA/001/889/985/GCA_001889985.1_ASM188998v1	Archaea	Candidatus_Micrarchaeota	Candidatus_Micrarchaeia	Candidatus_Micrarchaeales	Candidatus_Micrarchaeaceae	Candidatus_Micrarchaeum		Candidatus_Micrarchaeum_sp._ARMAN-1	Archaea	Micrarchaeota	Micrarchaeia	Micrarchaeales	Micrarchaeaceae	Micrarchaeum_A	Micrarchaeum_A acidiphilum_A	Scaffold	722222222222222	246913580246914	PRJNA349044	SAMN05937499	MOEG00000000.1	NA	662757	ARMAN-1	latest	Scaffold	Full	Major	2016-12-06	ASM188998v1	NA	NA	Candidatus_Micrarchaeum acidiphilum ARMAN-1		UC Berkeley	ftp://ftp.ncbi.nlm.nih.gov/genomes/all/GCA/001/889/985/GCA_001889985.1_ASM188998v1	derived from metagenome		NA	NA	NA	NA	1035	1035	0	GCA_001889985
GCA_001896515.1	GCA_001896515.1_ASM189651v1	1531428	/scratch/ecogenomics/frozenset/GCA/001/896/515/GCA_001896515.1_ASM189651v1	Archaea	Candidatus_Micrarchaeota	Candidatus_Micrarchaeia	Candidatus_Micrarchaeales	Candidatus_Micrarchaeaceae	Candidatus_Micrarchaeum		Candidatus_Micrarchaeum_sp._AZ1	Archaea	Micrarchaeota	Micrarchaeia	Micrarchaeales	Micrarchaeaceae	Micrarchaeum_A	Micrarchaeum_A acidiphilum_A	Contig	635802469135803	0	PRJNA257436	SAMN02951672	JPUK00000000.1	NA	1531428		latest	Contig	Full	Major	2016-12-09	ASM189651v1	NA	NA	Candidatus_Micrarchaeum sp. AZ1		Center for Genomic Sciences	ftp://ftp.ncbi.nlm.nih.gov/genomes/all/GCA/001/896/515/GCA_001896515.1_ASM189651v1	derived from metagenome		NA	NA	NA	NA	840	840	0	GCA_001896515
GCA_001914405.1	GCA_001914405.1_ASM191440v1	1903181	/scratch/ecogenomics/frozenset/GCA/001/914/405/GCA_001914405.1_ASM191440v1	Archaea	Euryarchaeota	Methanonatronarchaeia	Methanonatronarchaeales	Methanonatronarchaeaceae	Candidatus_Methanohalarchaeum		Candidatus_Methanohalarchaeum_thermophilum	Archaea	Halobacteriota	Methanonatronarchaeia	Methanonatronarchaeales	Methanohalarchaeaceae	Methanohalarchaeum	Methanohalarchaeum thermophilum	Contig	95679012345679	123456790123457	PRJNA357090	SAMN05770050	MSDW00000000.1	NA	1903181	HMET1	latest	Contig	Full	Major	2016-12-23	ASM191440v1	NA	NA	Candidatus_Methanohalarchaeum thermophilum		National Center for Biotechnology Information	ftp://ftp.ncbi.nlm.nih.gov/genomes/all/GCA/001/914/405/GCA_001914405.1_ASM191440v1	derived from metagenome; untrustworthy as type		NA	NA	NA	NA	2167	2167	0	GCA_001914405
GCA_001915065.1	GCA_001915065.1_ASM191506v1	1805020	/scratch/ecogenomics/frozenset/GCA/001/915/065/GCA_001915065.1_ASM191506v1	Archaea	Unclassified_Archaea	Unclassified_Archaea	Unclassified_Archaea	Unclassified_Archaea	Unclassified_Archaea		archaeon_13_2_20CM_2_53_6	Archaea	Thermoproteota	Bathyarchaeia	40CM-2-53-6	40CM-2-53-6	40CM-2-53-6	40CM-2-53-6 sp001915065	Scaffold	716049382716049	246913580246914	PRJNA297196	SAMN04327914	MNDT00000000.1	NA	1805020		latest	Scaffold	Full	Major	2016-12-23	ASM191506v1	NA	NA	archaeon 13_2_20CM_2_53_6		Banfield Lab, University of California, Berkeley	ftp://ftp.ncbi.nlm.nih.gov/genomes/all/GCA/001/915/065/GCA_001915065.1_ASM191506v1	derived from metagenome		NA	NA	NA	NA	1863	1863	0	GCA_001915065
GCA_001917505.1	GCA_001917505.1_ASM191750v1	1805393	/scratch/ecogenomics/frozenset/GCA/001/917/505/GCA_001917505.1_ASM191750v1	Archaea	Nitrososphaerota	Unclassified_Nitrososphaerota	Unclassified_Nitrososphaerota	Unclassified_Nitrososphaerota	Unclassified_Nitrososphaerota		Thaumarchaeota_archaeon_13_1_40CM_38_12	Archaea	Thermoproteota	Nitrososphaeria	Nitrososphaerales	Nitrosopumilaceae	Nitrosotalea	Nitrosotalea sp001917995	Scaffold	777777777777778	123456790123457	PRJNA297196	SAMN04327832	MNED00000000.1	NA	1805393		latest	Scaffold	Full	Major	2016-12-23	ASM191750v1	NA	NA	Thaumarchaeota archaeon 13_1_40CM_38_12		Banfield Lab, University of California, Berkeley	ftp://ftp.ncbi.nlm.nih.gov/genomes/all/GCA/001/917/505/GCA_001917505.1_ASM191750v1	derived from metagenome		NA	NA	NA	NA	1311	1311	0	GCA_001917505
GCA_001917865.1	GCA_001917865.1_ASM191786v1	1805054	/scratch/ecogenomics/frozenset/GCA/001/917/865/GCA_001917865.1_ASM191786v1	Archaea	Nitrososphaerota	Nitrososphaeria	Nitrososphaerales	Nitrososphaeraceae	Nitrososphaera		Candidatus_Nitrososphaera_sp._13_1_40CM_48_12	NA	NA	NA	NA	NA	NA	NA	Scaffold	493827160493827	0.617283950617284	PRJNA297196	SAMN04327844	MNEV00000000.1	NA	1805054		latest	Scaffold	Full	Major	2016-12-23	ASM191786v1	NA	NA	Candidatus_Nitrososphaera sp. 13_1_40CM_48_12		Banfield Lab, University of California, Berkeley	ftp://ftp.ncbi.nlm.nih.gov/genomes/all/GCA/001/917/865/GCA_001917865.1_ASM191786v1	derived from metagenome		NA	NA	NA	NA	848	848	0	GCA_001917865
GCA_001917965.1	GCA_001917965.1_ASM191796v1	1805396	/scratch/ecogenomics/frozenset/GCA/001/917/965/GCA_001917965.1_ASM191796v1	Archaea	Nitrososphaerota	Unclassified_Nitrososphaerota	Unclassified_Nitrososphaerota	Unclassified_Nitrososphaerota	Unclassified_Nitrososphaerota		Thaumarchaeota_archaeon_13_1_40CM_4_48_7	Archaea	Thermoproteota	Nitrososphaeria	Nitrososphaerales	Nitrososphaeraceae	Nitrososphaera	Nitrososphaera sp002501845	Scaffold	62962962962963	0	PRJNA297196	SAMN04327878	MNFA00000000.1	NA	1805396		latest	Scaffold	Full	Major	2016-12-23	ASM191796v1	NA	NA	Thaumarchaeota archaeon 13_1_40CM_4_48_7		Banfield Lab, University of California, Berkeley	ftp://ftp.ncbi.nlm.nih.gov/genomes/all/GCA/001/917/965/GCA_001917965.1_ASM191796v1	derived from metagenome		NA	NA	NA	NA	1249	1249	0	GCA_001917965
Supplementary Table 1. Archaeal genomes used in the analysis
GCA_001917995.1	GCA_001917995.1_ASM191799v1	1805394	/scratch/ecogenomics/frozenset/GCA/001/917/995/GCA_001917995.1_ASM191799v1	Archaea	Nitrososphaerota	Unclassified_Nitrososphaerota	Unclassified_Nitrososphaerota	Unclassified_Nitrososphaerota	Unclassified_Nitrososphaerota		Thaumarchaeota_archaeon_13_1_40CM_4_38_7	Archaea	Thermoproteota	Nitrososphaeria	Nitrososphaerales	Nitrosopumilaceae	Nitrosotalea	Nitrosotalea sp001917995	Scaffold	697530864197531	0	PRJNA297196	SAMN04327891	MNFB00000000.1	NA	1805394		latest	Scaffold	Full	Major	2016-12-23	ASM191799v1	NA	NA	Thaumarchaeota archaeon 13_1_40CM_4_38_7		Banfield Lab, University of California, Berkeley	ftp://ftp.ncbi.nlm.nih.gov/genomes/all/GCA/001/917/995/GCA_001917995.1_ASM191799v1	derived from metagenome		NA	NA	NA	NA	1484	1484	0	GCA_001917995
GCA_001918315.1	GCA_001918315.1_ASM191831v1	1805017	/scratch/ecogenomics/frozenset/GCA/001/918/315/GCA_001918315.1_ASM191831v1	Archaea	Unclassified_Archaea	Unclassified_Archaea	Unclassified_Archaea	Unclassified_Archaea	Unclassified_Archaea		archaeon_13_1_40CM_4_53_4	Archaea	Thermoproteota	Bathyarchaeia	40CM-2-53-6	40CM-2-53-6	40CM-2-53-6	40CM-2-53-6 sp001915065	Scaffold	574074074074074	185185185185185	PRJNA297196	SAMN04327880	MNFR00000000.1	NA	1805017		latest	Scaffold	Full	Major	2016-12-23	ASM191831v1	NA	NA	archaeon 13_1_40CM_4_53_4		Banfield Lab, University of California, Berkeley	ftp://ftp.ncbi.nlm.nih.gov/genomes/all/GCA/001/918/315/GCA_001918315.1_ASM191831v1	derived from metagenome		NA	NA	NA	NA	1625	1625	0	GCA_001918315
GCA_001918455.1	GCA_001918455.1_ASM191845v1	1805392	/scratch/ecogenomics/frozenset/GCA/001/918/455/GCA_001918455.1_ASM191845v1	Archaea	Nitrososphaerota	Unclassified_Nitrososphaerota	Unclassified_Nitrososphaerota	Unclassified_Nitrososphaerota	Unclassified_Nitrososphaerota		Thaumarchaeota_archaeon_13_1_40CM_3_50_5	NA	NA	NA	NA	NA	NA	NA	Scaffold	728395061728395	802469135802469	PRJNA297196	SAMN04328015	MNFY00000000.1	NA	1805392		latest	Scaffold	Full	Major	2016-12-23	ASM191845v1	NA	NA	Thaumarchaeota archaeon 13_1_40CM_3_50_5		Banfield Lab, University of California, Berkeley	ftp://ftp.ncbi.nlm.nih.gov/genomes/all/GCA/001/918/455/GCA_001918455.1_ASM191845v1	derived from metagenome		NA	NA	NA	NA	1467	1467	0	GCA_001918455
GCA_001918475.1	GCA_001918475.1_ASM191847v1	1805390	/scratch/ecogenomics/frozenset/GCA/001/918/475/GCA_001918475.1_ASM191847v1	Archaea	Nitrososphaerota	Unclassified_Nitrososphaerota	Unclassified_Nitrososphaerota	Unclassified_Nitrososphaerota	Unclassified_Nitrososphaerota		Thaumarchaeota_archaeon_13_1_40CM_3_38_6	Archaea	Thermoproteota	Nitrososphaeria	Nitrososphaerales	Nitrosopumilaceae	Nitrosotalea	Nitrosotalea sp001917995	Scaffold	740740740740741	246913580246914	PRJNA297196	SAMN04327999	MNFZ00000000.1	NA	1805390		latest	Scaffold	Full	Major	2016-12-23	ASM191847v1	NA	NA	Thaumarchaeota archaeon 13_1_40CM_3_38_6		Banfield Lab, University of California, Berkeley	ftp://ftp.ncbi.nlm.nih.gov/genomes/all/GCA/001/918/475/GCA_001918475.1_ASM191847v1	derived from metagenome		NA	NA	NA	NA	1560	1560	0	GCA_001918475
GCA_001918715.1	GCA_001918715.1_ASM191871v1	1805098	/scratch/ecogenomics/frozenset/GCA/001/918/715/GCA_001918715.1_ASM191871v1	Archaea	Thermoproteota	Unclassified_Thermoproteota	Unclassified_Thermoproteota	Unclassified_Thermoproteota	Unclassified_Thermoproteota		Crenarchaeota_archaeon_13_1_40CM_3_53_5	NA	NA	NA	NA	NA	NA	NA	Scaffold	845679012345679	864197530864197	PRJNA297196	SAMN04328014	MNGL00000000.1	NA	1805098		latest	Scaffold	Full	Major	2016-12-23	ASM191871v1	NA	NA	Crenarchaeota archaeon 13_1_40CM_3_53_5		Banfield Lab, University of California, Berkeley	ftp://ftp.ncbi.nlm.nih.gov/genomes/all/GCA/001/918/715/GCA_001918715.1_ASM191871v1	derived from metagenome		NA	NA	NA	NA	2419	2419	0	GCA_001918715
GCA_001918735.1	GCA_001918735.1_ASM191873v1	1805097	/scratch/ecogenomics/frozenset/GCA/001/918/735/GCA_001918735.1_ASM191873v1	Archaea	Thermoproteota	Unclassified_Thermoproteota	Unclassified_Thermoproteota	Unclassified_Thermoproteota	Unclassified_Thermoproteota		Crenarchaeota_archaeon_13_1_40CM_3_52_4	NA	NA	NA	NA	NA	NA	NA	Scaffold	425925925925926	123456790123457	PRJNA297196	SAMN04328002	MNGM00000000.1	NA	1805097		latest	Scaffold	Full	Major	2016-12-23	ASM191873v1	NA	NA	Crenarchaeota archaeon 13_1_40CM_3_52_4		Banfield Lab, University of California, Berkeley	ftp://ftp.ncbi.nlm.nih.gov/genomes/all/GCA/001/918/735/GCA_001918735.1_ASM191873v1	derived from metagenome		NA	NA	NA	NA	791	791	0	GCA_001918735
GCA_001918745.1	GCA_001918745.1_ASM191874v1	1805096	/scratch/ecogenomics/frozenset/GCA/001/918/745/GCA_001918745.1_ASM191874v1	Archaea	Thermoproteota	Unclassified_Thermoproteota	Unclassified_Thermoproteota	Unclassified_Thermoproteota	Unclassified_Thermoproteota		Crenarchaeota_archaeon_13_1_40CM_3_52_17	Archaea	Thermoproteota	Bathyarchaeia	40CM-2-53-6	40CM-2-53-6	40CM-2-53-6	40CM-2-53-6 sp001918745	Scaffold	783950617283951	185185185185185	PRJNA297196	SAMN04328004	MNGN00000000.1	NA	1805096		latest	Scaffold	Full	Major	2016-12-23	ASM191874v1	NA	NA	Crenarchaeota archaeon 13_1_40CM_3_52_17		Banfield Lab, University of California, Berkeley	ftp://ftp.ncbi.nlm.nih.gov/genomes/all/GCA/001/918/745/GCA_001918745.1_ASM191874v1	derived from metagenome		NA	NA	NA	NA	1852	1852	0	GCA_001918745
GCA_001918765.1	GCA_001918765.1_ASM191876v1	1805095	/scratch/ecogenomics/frozenset/GCA/001/918/765/GCA_001918765.1_ASM191876v1	Archaea	Thermoproteota	Unclassified_Thermoproteota	Unclassified_Thermoproteota	Unclassified_Thermoproteota	Unclassified_Thermoproteota		Crenarchaeota_archaeon_13_1_40CM_3_52_10	Archaea	Thermoproteota	Bathyarchaeia	40CM-2-53-6	40CM-2-53-6	40CM-2-53-6	40CM-2-53-6 sp001918765	Scaffold	716049382716049	185185185185185	PRJNA297196	SAMN04328000	MNGO00000000.1	NA	1805095		latest	Scaffold	Full	Major	2016-12-23	ASM191876v1	NA	NA	Crenarchaeota archaeon 13_1_40CM_3_52_10		Banfield Lab, University of California, Berkeley	ftp://ftp.ncbi.nlm.nih.gov/genomes/all/GCA/001/918/765/GCA_001918765.1_ASM191876v1	derived from metagenome		NA	NA	NA	NA	1408	1408	0	GCA_001918765
GCA_001918945.1	GCA_001918945.1_ASM191894v1	1805388	/scratch/ecogenomics/frozenset/GCA/001/918/945/GCA_001918945.1_ASM191894v1	Archaea	Nitrososphaerota	Unclassified_Nitrososphaerota	Unclassified_Nitrososphaerota	Unclassified_Nitrososphaerota	Unclassified_Nitrososphaerota		Thaumarchaeota_archaeon_13_1_40CM_2_39_7	NA	NA	NA	NA	NA	NA	NA	Scaffold	617283950617284	185185185185185	PRJNA297196	SAMN04327969	MNGX00000000.1	NA	1805388		latest	Scaffold	Full	Major	2016-12-23	ASM191894v1	NA	NA	Thaumarchaeota archaeon 13_1_40CM_2_39_7		Banfield Lab, University of California, Berkeley	ftp://ftp.ncbi.nlm.nih.gov/genomes/all/GCA/001/918/945/GCA_001918945.1_ASM191894v1	derived from metagenome		NA	NA	NA	NA	962	962	0	GCA_001918945
GCA_001918995.1	GCA_001918995.1_ASM191899v1	1805385	/scratch/ecogenomics/frozenset/GCA/001/918/995/GCA_001918995.1_ASM191899v1	Archaea	Nitrososphaerota	Unclassified_Nitrososphaerota	Unclassified_Nitrososphaerota	Unclassified_Nitrososphaerota	Unclassified_Nitrososphaerota		Thaumarchaeota_archaeon_13_1_40CM_2_39_13_1	Archaea	Thermoproteota	Nitrososphaeria	Nitrososphaerales	Nitrosopumilaceae	Nitrosotalea	Nitrosotalea sp001920395	Contig	450617283950617	0	PRJNA297196	SAMN04327966	MNGZ00000000.1	NA	1805385		latest	Contig	Full	Major	2016-12-23	ASM191899v1	NA	NA	Thaumarchaeota archaeon 13_1_40CM_2_39_13_1		Banfield Lab, University of California, Berkeley	ftp://ftp.ncbi.nlm.nih.gov/genomes/all/GCA/001/918/995/GCA_001918995.1_ASM191899v1	derived from metagenome		NA	NA	NA	NA	611	611	0	GCA_001918995
GCA_001919175.1	GCA_001919175.1_ASM191917v1	1805092	/scratch/ecogenomics/frozenset/GCA/001/919/175/GCA_001919175.1_ASM191917v1	Archaea	Thermoproteota	Unclassified_Thermoproteota	Unclassified_Thermoproteota	Unclassified_Thermoproteota	Unclassified_Thermoproteota		Crenarchaeota_archaeon_13_1_40CM_2_52_14	Archaea	Thermoproteota	Bathyarchaeia	40CM-2-53-6	40CM-2-53-6	40CM-2-53-6	40CM-2-53-6 sp001918745	Contig	777777777777778	185185185185185	PRJNA297196	SAMN04327957	MNHJ00000000.1	NA	1805092		latest	Contig	Full	Major	2016-12-23	ASM191917v1	NA	NA	Crenarchaeota archaeon 13_1_40CM_2_52_14		Banfield Lab, University of California, Berkeley	ftp://ftp.ncbi.nlm.nih.gov/genomes/all/GCA/001/919/175/GCA_001919175.1_ASM191917v1	derived from metagenome		NA	NA	NA	NA	1728	1728	0	GCA_001919175
GCA_001919285.1	GCA_001919285.1_ASM191928v1	1805013	/scratch/ecogenomics/frozenset/GCA/001/919/285/GCA_001919285.1_ASM191928v1	Archaea	Unclassified_Archaea	Unclassified_Archaea	Unclassified_Archaea	Unclassified_Archaea	Unclassified_Archaea		archaeon_13_1_40CM_2_52_13	Archaea	Thermoproteota	Bathyarchaeia	40CM-2-53-6	40CM-2-53-6	40CM-2-53-6	40CM-2-53-6 sp001919285	Scaffold	580246913580247	123456790123457	PRJNA297196	SAMN04327953	MNHO00000000.1	NA	1805013		latest	Scaffold	Full	Major	2016-12-23	ASM191928v1	NA	NA	archaeon 13_1_40CM_2_52_13		Banfield Lab, University of California, Berkeley	ftp://ftp.ncbi.nlm.nih.gov/genomes/all/GCA/001/919/285/GCA_001919285.1_ASM191928v1	derived from metagenome		NA	NA	NA	NA	1574	1574	0	GCA_001919285
GCA_001919915.1	GCA_001919915.1_ASM191991v1	1805139	/scratch/ecogenomics/frozenset/GCA/001/919/915/GCA_001919915.1_ASM191991v1	Archaea	Euryarchaeota	Unclassified_Euryarchaeota	Unclassified_Euryarchaeota	Unclassified_Euryarchaeota	Unclassified_Euryarchaeota		Euryarchaeota_archaeon_13_1_20CM_4_64_14	NA	NA	NA	NA	NA	NA	NA	Scaffold	493827160493827	0	PRJNA297196	SAMN04327793	MNIT00000000.1	NA	1805139		latest	Scaffold	Full	Major	2016-12-23	ASM191991v1	NA	NA	Euryarchaeota archaeon 13_1_20CM_4_64_14		Banfield Lab, University of California, Berkeley	ftp://ftp.ncbi.nlm.nih.gov/genomes/all/GCA/001/919/915/GCA_001919915.1_ASM191991v1	derived from metagenome		NA	NA	NA	NA	964	964	0	GCA_001919915
GCA_001920395.1	GCA_001920395.1_ASM192039v1	1805383	/scratch/ecogenomics/frozenset/GCA/001/920/395/GCA_001920395.1_ASM192039v1	Archaea	Nitrososphaerota	Unclassified_Nitrososphaerota	Unclassified_Nitrososphaerota	Unclassified_Nitrososphaerota	Unclassified_Nitrososphaerota		Thaumarchaeota_archaeon_13_1_20CM_2_39_20	Archaea	Thermoproteota	Nitrososphaeria	Nitrososphaerales	Nitrosopumilaceae	Nitrosotalea	Nitrosotalea sp001920395	Scaffold	58641975308642	0	PRJNA297196	SAMN04327723	MNJS00000000.1	NA	1805383		latest	Scaffold	Full	Major	2016-12-23	ASM192039v1	NA	NA	Thaumarchaeota archaeon 13_1_20CM_2_39_20		Banfield Lab, University of California, Berkeley	ftp://ftp.ncbi.nlm.nih.gov/genomes/all/GCA/001/920/395/GCA_001920395.1_ASM192039v1	derived from metagenome		NA	NA	NA	NA	1135	1135	0	GCA_001920395
GCA_001920575.1	GCA_001920575.1_ASM192057v1	1805094	/scratch/ecogenomics/frozenset/GCA/001/920/575/GCA_001920575.1_ASM192057v1	Archaea	Thermoproteota	Unclassified_Thermoproteota	Unclassified_Thermoproteota	Unclassified_Thermoproteota	Unclassified_Thermoproteota		Crenarchaeota_archaeon_13_1_20CM_2_53_14	Archaea	Thermoproteota	Bathyarchaeia	40CM-2-53-6	40CM-2-53-6	40CM-2-53-6	40CM-2-53-6 sp001915065	Scaffold	691358024691358	308641975308642	PRJNA297196	SAMN04327724	MNKC00000000.1	NA	1805094		latest	Scaffold	Full	Major	2016-12-23	ASM192057v1	NA	NA	Crenarchaeota archaeon 13_1_20CM_2_53_14		Banfield Lab, University of California, Berkeley	ftp://ftp.ncbi.nlm.nih.gov/genomes/all/GCA/001/920/575/GCA_001920575.1_ASM192057v1	derived from metagenome		NA	NA	NA	NA	1598	1598	0	GCA_001920575
GCA_001920655.1	GCA_001920655.1_ASM192065v1	1805008	/scratch/ecogenomics/frozenset/GCA/001/920/655/GCA_001920655.1_ASM192065v1	Archaea	Unclassified_Archaea	Unclassified_Archaea	Unclassified_Archaea	Unclassified_Archaea	Unclassified_Archaea		archaeon_13_1_20CM_2_54_9	NA	NA	NA	NA	NA	NA	NA	Scaffold	419753086419753	123456790123457	PRJNA297196	SAMN04327726	MNKG00000000.1	NA	1805008		latest	Scaffold	Full	Major	2016-12-23	ASM192065v1	NA	NA	archaeon 13_1_20CM_2_54_9		Banfield Lab, University of California, Berkeley	ftp://ftp.ncbi.nlm.nih.gov/genomes/all/GCA/001/920/655/GCA_001920655.1_ASM192065v1	derived from metagenome		NA	NA	NA	NA	1825	1825	0	GCA_001920655
GCA_001940645.1	GCA_001940645.1_ASM194064v1	1841598	/scratch/ecogenomics/frozenset/GCA/001/940/645/GCA_001940645.1_ASM194064v1	Archaea	Candidatus_Heimdallarchaeota	Unclassified_Candidatus_Heimdallarchaeota	Unclassified_Candidatus_Heimdallarchaeota	Unclassified_Candidatus_Heimdallarchaeota	Unclassified_Candidatus_Heimdallarchaeota		Candidatus_Heimdallarchaeota_archaeon_LC_3	Archaea	Asgardarchaeota	Heimdallarchaeia	Hodarchaeales	LC-3	LC-3	LC-3 sp001940645	Contig	888888888888889	37037037037037	PRJNA319486	SAMN04924817	MDVS00000000.1	NA	1841598	LC_3	latest	Contig	Full	Major	2017-01-10	ASM194064v1	NA	NA	Candidatus_Heimdallarchaeota archaeon LC_3		Uppsala University	ftp://ftp.ncbi.nlm.nih.gov/genomes/all/GCA/001/940/645/GCA_001940645.1_ASM194064v1	derived from metagenome		NA	NA	NA	NA	5514	5514	0	GCA_001940645
GCA_001940655.1	GCA_001940655.1_ASM194065v1	1849166	/scratch/ecogenomics/frozenset/GCA/001/940/655/GCA_001940655.1_ASM194065v1	Archaea	Candidatus_Lokiarchaeota	Unclassified_Candidatus_Lokiarchaeota	Unclassified_Candidatus_Lokiarchaeota	Unclassified_Candidatus_Lokiarchaeota	Unclassified_Candidatus_Lokiarchaeota		Candidatus_Lokiarchaeota_archaeon_CR_4	Archaea	Asgardarchaeota	Lokiarchaeia	CR-4	CR-4	CR-4	CR-4 sp001940655	Scaffold	709876543209877	246913580246914	PRJNA288027	SAMN04958229	MBAA00000000.1	NA	1849166	CR_4	latest	Scaffold	Full	Major	2017-01-10	ASM194065v1	NA	NA	Candidatus_Lokiarchaeota archaeon CR_4		Banfield Lab, University of California, Berkeley	ftp://ftp.ncbi.nlm.nih.gov/genomes/all/GCA/001/940/655/GCA_001940655.1_ASM194065v1	derived from metagenome; fragmented assembly		NA	NA	NA	NA	4413	4413	0	GCA_001940655
GCA_001940665.1	GCA_001940665.1_ASM194066v1	1841599	/scratch/ecogenomics/frozenset/GCA/001/940/665/GCA_001940665.1_ASM194066v1	Archaea	Candidatus_Odinarchaeota	Unclassified_Candidatus_Odinarchaeota	Unclassified_Candidatus_Odinarchaeota	Unclassified_Candidatus_Odinarchaeota	Candidatus_Odinarchaeum		Candidatus_Odinarchaeum_yellowstonii	Archaea	Asgardarchaeota	Odinarchaeia	Odinarchaeales	LCB-4	LCB-4	LCB-4 sp001940665	Contig	969135802469136	0.617283950617284	PRJNA319486	SAMN04924820	MDVT00000000.1	NA	1841599	LCB_4	latest	Contig	Full	Major	2017-01-10	ASM194066v1	NA	NA	Candidatus_Odinarchaeota archaeon LCB_4		Uppsala University	ftp://ftp.ncbi.nlm.nih.gov/genomes/all/GCA/001/940/665/GCA_001940665.1_ASM194066v1	derived from metagenome		NA	NA	NA	NA	1584	1584	0	GCA_001940665
GCA_001940705.1	GCA_001940705.1_ASM194070v1	1837170	/scratch/ecogenomics/frozenset/GCA/001/940/705/GCA_001940705.1_ASM194070v1	Archaea	Candidatus_Thorarchaeota	Unclassified_Candidatus_Thorarchaeota	Unclassified_Candidatus_Thorarchaeota	Unclassified_Candidatus_Thorarchaeota	Unclassified_Candidatus_Thorarchaeota		Candidatus_Thorarchaeota_archaeon_AB_25	Archaea	Asgardarchaeota	Thorarchaeia	Thorarchaeales	Thorarchaeaceae	SMTZ1-45	SMTZ1-45 sp001940705	Contig	895061728395062	740740740740741	PRJNA319486	SAMN04924819	MEHG00000000.1	NA	1837170	AB_25	latest	Contig	Full	Major	2017-01-10	ASM194070v1	NA	NA	Candidatus_Thorarchaeota archaeon AB_25		Uppsala University	ftp://ftp.ncbi.nlm.nih.gov/genomes/all/GCA/001/940/705/GCA_001940705.1_ASM194070v1	derived from metagenome		NA	NA	NA	NA	2914	2914	0	GCA_001940705
GCA_001940725.1	GCA_001940725.1_ASM194072v1	1841597	/scratch/ecogenomics/frozenset/GCA/001/940/725/GCA_001940725.1_ASM194072v1	Archaea	Candidatus_Heimdallarchaeota	Unclassified_Candidatus_Heimdallarchaeota	Unclassified_Candidatus_Heimdallarchaeota	Unclassified_Candidatus_Heimdallarchaeota	Unclassified_Candidatus_Heimdallarchaeota		Candidatus_Heimdallarchaeota_archaeon_LC_2	Archaea	Asgardarchaeota	Heimdallarchaeia	UBA460	Kariarchaeaceae	LC-2	LC-2 sp001940725	Contig	746913580246914	432098765432099	PRJNA319486	SAMN04924815	MDVR00000000.1	NA	1841597	LC_2	latest	Contig	Full	Major	2017-01-10	ASM194072v1	NA	NA	Candidatus_Heimdallarchaeota archaeon LC_2		Uppsala University	ftp://ftp.ncbi.nlm.nih.gov/genomes/all/GCA/001/940/725/GCA_001940725.1_ASM194072v1	derived from metagenome		NA	NA	NA	NA	4586	4586	0	GCA_001940725
GCA_001940755.1	GCA_001940755.1_ASM194075v1	1841596	/scratch/ecogenomics/frozenset/GCA/001/940/755/GCA_001940755.1_ASM194075v1	Archaea	Candidatus_Heimdallarchaeota	Unclassified_Candidatus_Heimdallarchaeota	Unclassified_Candidatus_Heimdallarchaeota	Unclassified_Candidatus_Heimdallarchaeota	Unclassified_Candidatus_Heimdallarchaeota		Candidatus_Heimdallarchaeota_archaeon_AB_125	Archaea	Asgardarchaeota	Heimdallarchaeia	UBA460	UBA460	UBA460	UBA460 sp001940755	Contig	808641975308642	37037037037037	PRJNA319486	SAMN04924818	MEHH00000000.1	NA	1841596	AB_125	latest	Contig	Full	Major	2017-01-10	ASM194075v1	NA	NA	Candidatus_Heimdallarchaeota archaeon AB_125		Uppsala University	ftp://ftp.ncbi.nlm.nih.gov/genomes/all/GCA/001/940/755/GCA_001940755.1_ASM194075v1	derived from metagenome		NA	NA	NA	NA	2348	2348	0	GCA_001940755
GCA_002067005.1	GCA_002067005.1_ASM206700v1	1811728	/scratch/ecogenomics/frozenset/GCA/002/067/005/GCA_002067005.1_ASM206700v1	Archaea	Candidatus_Thermoplasmatota	Thermoplasmata	Methanomassiliicoccales	Unclassified_Methanomassiliicoccales	Unclassified_Methanomassiliicoccales		Methanomassiliicoccales_archaeon_PtaB.Bin215	NA	NA	NA	NA	NA	NA	NA	Contig	549382716049383	246913580246914	PRJNA310790	SAMN04534934	MVQA00000000.1	NA	1811728	PtaB.Bin215	latest	Contig	Full	Major	2017-03-22	ASM206700v1	NA	NA	Methanomassiliicoccales archaeon PtaB.Bin215		University of Illinois	ftp://ftp.ncbi.nlm.nih.gov/genomes/all/GCA/002/067/005/GCA_002067005.1_ASM206700v1	derived from metagenome		NA	NA	NA	NA	1681	1681	0	GCA_002067005
GCA_002067035.1	GCA_002067035.1_ASM206703v1	1811680	/scratch/ecogenomics/frozenset/GCA/002/067/035/GCA_002067035.1_ASM206703v1	Archaea	Euryarchaeota	Methanomicrobia	Methanomicrobiales	Methanoregulaceae	Methanoregula		Methanoregula_sp._PtaB.Bin085	Archaea	Halobacteriota	Methanomicrobia	Methanomicrobiales	Methanoregulaceae	Methanoregula	Methanoregula sp002067035	Contig	962962962962963	37037037037037	PRJNA310790	SAMN04534937	MVQB00000000.1	NA	1811680	PtaB.Bin085	latest	Contig	Full	Major	2017-03-22	ASM206703v1	NA	NA	Methanoregula sp. PtaB.Bin085		University of Illinois	ftp://ftp.ncbi.nlm.nih.gov/genomes/all/GCA/002/067/035/GCA_002067035.1_ASM206703v1	derived from metagenome		NA	NA	NA	NA	2878	2878	0	GCA_002067035
GCA_002067045.1	GCA_002067045.1_ASM206704v1	1811727	/scratch/ecogenomics/frozenset/GCA/002/067/045/GCA_002067045.1_ASM206704v1	Archaea	Candidatus_Thermoplasmatota	Thermoplasmata	Methanomassiliicoccales	Unclassified_Methanomassiliicoccales	Unclassified_Methanomassiliicoccales		Methanomassiliicoccales_archaeon_PtaB.Bin134	Archaea	Thermoplasmatota	Thermoplasmata	Methanomassiliicoccales	UBA472	UBA472	UBA472 sp002067045	Contig	820987654320988	185185185185185	PRJNA310790	SAMN04534933	MVPZ00000000.1	NA	1811727	PtaB.Bin134	latest	Contig	Full	Major	2017-03-22	ASM206704v1	NA	NA	Methanomassiliicoccales archaeon PtaB.Bin134		University of Illinois	ftp://ftp.ncbi.nlm.nih.gov/genomes/all/GCA/002/067/045/GCA_002067045.1_ASM206704v1	derived from metagenome		NA	NA	NA	NA	1844	1844	0	GCA_002067045
GCA_002067065.1	GCA_002067065.1_ASM206706v1	1811674	/scratch/ecogenomics/frozenset/GCA/002/067/065/GCA_002067065.1_ASM206706v1	Archaea	Euryarchaeota	Methanobacteria	Methanobacteriales	Methanobacteriaceae	Methanobacterium		Methanobacterium_sp._PtaB.Bin024	Archaea	Methanobacteriota	Methanobacteria	Methanobacteriales	Methanobacteriaceae	Methanobacterium	Methanobacterium sp002067065	Contig	845679012345679	123456790123457	PRJNA310790	SAMN04534929	MVPY00000000.1	NA	1811674	PtaB.Bin024	latest	Contig	Full	Major	2017-03-22	ASM206706v1	NA	NA	Methanobacterium sp. PtaB.Bin024		University of Illinois	ftp://ftp.ncbi.nlm.nih.gov/genomes/all/GCA/002/067/065/GCA_002067065.1_ASM206706v1	derived from metagenome		NA	NA	NA	NA	2454	2454	0	GCA_002067065
GCA_002067095.1	GCA_002067095.1_ASM206709v1	1811721	/scratch/ecogenomics/frozenset/GCA/002/067/095/GCA_002067095.1_ASM206709v1	Archaea	Euryarchaeota	Methanomicrobia	Methanomicrobiales	Methanoregulaceae	Unclassified_Methanoregulaceae		Methanoregulaceae_archaeon_PtaB.Bin056	Archaea	Halobacteriota	Methanomicrobia	Methanomicrobiales	Methanoregulaceae	Methanolinea_A	Methanolinea_A sp002067095	Contig	932098765432099	37037037037037	PRJNA310790	SAMN04534941	MVQD00000000.1	NA	1811721	PtaB.Bin056	latest	Contig	Full	Major	2017-03-22	ASM206709v1	NA	NA	Methanoregulaceae archaeon PtaB.Bin056		University of Illinois	ftp://ftp.ncbi.nlm.nih.gov/genomes/all/GCA/002/067/095/GCA_002067095.1_ASM206709v1	derived from metagenome		NA	NA	NA	NA	2243	2243	0	GCA_002067095
GCA_002067115.1	GCA_002067115.1_ASM206711v1	1811720	/scratch/ecogenomics/frozenset/GCA/002/067/115/GCA_002067115.1_ASM206711v1	Archaea	Euryarchaeota	Methanomicrobia	Methanomicrobiales	Methanoregulaceae	Unclassified_Methanoregulaceae		Methanoregulaceae_archaeon_PtaB.Bin009	Archaea	Halobacteriota	Methanomicrobia	Methanomicrobiales	Methanoregulaceae	Methanolinea_A	Methanolinea_A sp11423u	Contig	969135802469136	37037037037037	PRJNA310790	SAMN04534940	MVQC00000000.1	NA	1811720	PtaB.Bin009	latest	Contig	Full	Major	2017-03-22	ASM206711v1	NA	NA	Methanoregulaceae archaeon PtaB.Bin009		University of Illinois	ftp://ftp.ncbi.nlm.nih.gov/genomes/all/GCA/002/067/115/GCA_002067115.1_ASM206711v1	derived from metagenome		NA	NA	NA	NA	2250	2250	0	GCA_002067115
GCA_002067155.1	GCA_002067155.1_ASM206715v1	1811723	/scratch/ecogenomics/frozenset/GCA/002/067/155/GCA_002067155.1_ASM206715v1	Archaea	Euryarchaeota	Methanomicrobia	Methanomicrobiales	Methanoregulaceae	Unclassified_Methanoregulaceae		Methanoregulaceae_archaeon_PtaB.Bin152	Archaea	Halobacteriota	Methanomicrobia	Methanomicrobiales	Methanoregulaceae	Methanolinea_A	Methanolinea_A sp002067155	Contig	833333333333333	802469135802469	PRJNA310790	SAMN04534943	MVQF00000000.1	NA	1811723	PtaB.Bin152	latest	Contig	Full	Major	2017-03-22	ASM206715v1	NA	NA	Methanoregulaceae archaeon PtaB.Bin152		University of Illinois	ftp://ftp.ncbi.nlm.nih.gov/genomes/all/GCA/002/067/155/GCA_002067155.1_ASM206715v1	derived from metagenome		NA	NA	NA	NA	2049	2049	0	GCA_002067155
GCA_002067265.1	GCA_002067265.1_ASM206726v1	1811678	/scratch/ecogenomics/frozenset/GCA/002/067/265/GCA_002067265.1_ASM206726v1	Archaea	Euryarchaeota	Methanomicrobia	Methanosarcinales	Methanosarcinaceae	Methanomethylovorans		Methanomethylovorans_sp._PtaU1.Bin073	Archaea	Halobacteriota	Methanosarcinia	Methanosarcinales	Methanosarcinaceae	Methanomethylovorans	Methanomethylovorans sp002067265	Contig	796296296296296	123456790123457	PRJNA310790	SAMN04534927	MVQW00000000.1	NA	1811678	PtaU1.Bin073	latest	Contig	Full	Major	2017-03-22	ASM206726v1	NA	NA	Methanomethylovorans sp. PtaU1.Bin073		University of Illinois	ftp://ftp.ncbi.nlm.nih.gov/genomes/all/GCA/002/067/265/GCA_002067265.1_ASM206726v1	derived from metagenome		NA	NA	NA	NA	1884	1884	0	GCA_002067265
GCA_002067275.1	GCA_002067275.1_ASM206727v1	1811679	/scratch/ecogenomics/frozenset/GCA/002/067/275/GCA_002067275.1_ASM206727v1	Archaea	Euryarchaeota	Methanomicrobia	Methanosarcinales	Methanosarcinaceae	Methanomethylovorans		Methanomethylovorans_sp._PtaU1.Bin093	Archaea	Halobacteriota	Methanosarcinia	Methanosarcinales	Methanosarcinaceae	Methanomethylovorans	Methanomethylovorans sp002067275	Contig	901234567901235	123456790123457	PRJNA310790	SAMN04534928	MVQX00000000.1	NA	1811679	PtaU1.Bin093	latest	Contig	Full	Major	2017-03-22	ASM206727v1	NA	NA	Methanomethylovorans sp. PtaU1.Bin093		University of Illinois	ftp://ftp.ncbi.nlm.nih.gov/genomes/all/GCA/002/067/275/GCA_002067275.1_ASM206727v1	derived from metagenome		NA	NA	NA	NA	2042	2042	0	GCA_002067275
GCA_002067315.1	GCA_002067315.1_ASM206731v1	1811677	/scratch/ecogenomics/frozenset/GCA/002/067/315/GCA_002067315.1_ASM206731v1	Archaea	Euryarchaeota	Methanomicrobia	Methanocellales	Methanocellaceae	Methanocella		Methanocella_sp._PtaU1.Bin125	Archaea	Halobacteriota	Methanocellia	Methanocellales	Methanocellaceae	Methanocella_A	Methanocella_A sp002067315	Contig	100	740740740740741	PRJNA310790	SAMN04534932	MVRA00000000.1	NA	1811677	PtaU1.Bin125	latest	Contig	Full	Major	2017-03-22	ASM206731v1	NA	NA	Methanocella sp. PtaU1.Bin125		University of Illinois	ftp://ftp.ncbi.nlm.nih.gov/genomes/all/GCA/002/067/315/GCA_002067315.1_ASM206731v1	derived from metagenome		NA	NA	NA	NA	3251	3251	0	GCA_002067315
GCA_002067325.1	GCA_002067325.1_ASM206732v1	1811675	/scratch/ecogenomics/frozenset/GCA/002/067/325/GCA_002067325.1_ASM206732v1	Archaea	Euryarchaeota	Methanobacteria	Methanobacteriales	Methanobacteriaceae	Methanobacterium		Methanobacterium_sp._PtaU1.Bin097	Archaea	Methanobacteriota	Methanobacteria	Methanobacteriales	Methanobacteriaceae	Methanobacterium_A	Methanobacterium_A sp002067325	Contig	888888888888889	0.617283950617284	PRJNA310790	SAMN04534930	MVQY00000000.1	NA	1811675	PtaU1.Bin097	latest	Contig	Full	Major	2017-03-22	ASM206732v1	NA	NA	Methanobacterium sp. PtaU1.Bin097		University of Illinois	ftp://ftp.ncbi.nlm.nih.gov/genomes/all/GCA/002/067/325/GCA_002067325.1_ASM206732v1	derived from metagenome		NA	NA	NA	NA	2258	2258	0	GCA_002067325
GCA_002067365.1	GCA_002067365.1_ASM206736v1	1811688	/scratch/ecogenomics/frozenset/GCA/002/067/365/GCA_002067365.1_ASM206736v1	Archaea	Euryarchaeota	Methanomicrobia	Methanotrichales	Methanotrichaceae	Methanothrix		Methanosaeta_sp._PtaU1.Bin060	Archaea	Halobacteriota	Methanosarcinia	Methanotrichales	Methanotrichaceae	Methanothrix	Methanothrix sp002067365	Contig	975308641975309	0.617283950617284	PRJNA310790	SAMN04534952	MVRK00000000.1	NA	1811688	PtaU1.Bin060	latest	Contig	Full	Major	2017-03-22	ASM206736v1	NA	NA	Methanosaeta sp. PtaU1.Bin060		University of Illinois	ftp://ftp.ncbi.nlm.nih.gov/genomes/all/GCA/002/067/365/GCA_002067365.1_ASM206736v1	derived from metagenome		NA	NA	NA	NA	2786	2786	0	GCA_002067365
GCA_002067485.1	GCA_002067485.1_ASM206748v1	1811722	/scratch/ecogenomics/frozenset/GCA/002/067/485/GCA_002067485.1_ASM206748v1	Archaea	Euryarchaeota	Methanomicrobia	Methanomicrobiales	Methanoregulaceae	Unclassified_Methanoregulaceae		Methanoregulaceae_archaeon_PtaB.Bin108	Archaea	Halobacteriota	Methanomicrobia	Methanomicrobiales	Methanoregulaceae	Methanolinea_A	Methanolinea_A sp018262855	Contig	802469135802469	493827160493827	PRJNA310790	SAMN04534942	MVQE00000000.1	NA	1811722	PtaB.Bin108	latest	Contig	Full	Major	2017-03-22	ASM206748v1	NA	NA	Methanoregulaceae archaeon PtaB.Bin108		University of Illinois	ftp://ftp.ncbi.nlm.nih.gov/genomes/all/GCA/002/067/485/GCA_002067485.1_ASM206748v1	derived from metagenome		NA	NA	NA	NA	1943	1943	0	GCA_002067485
GCA_002067495.1	GCA_002067495.1_ASM206749v1	1811690	/scratch/ecogenomics/frozenset/GCA/002/067/495/GCA_002067495.1_ASM206749v1	Archaea	Euryarchaeota	Methanomicrobia	Methanotrichales	Methanotrichaceae	Methanothrix		Methanosaeta_sp._PtaB.Bin087	Archaea	Halobacteriota	Methanosarcinia	Methanotrichales	Methanotrichaceae	Methanothrix_A	Methanothrix_A sp001602645	Contig	944444444444444	37037037037037	PRJNA310790	SAMN04534954	MVQJ00000000.1	NA	1811690	PtaB.Bin087	latest	Contig	Full	Major	2017-03-22	ASM206749v1	NA	NA	Methanosaeta sp. PtaB.Bin087		University of Illinois	ftp://ftp.ncbi.nlm.nih.gov/genomes/all/GCA/002/067/495/GCA_002067495.1_ASM206749v1	derived from metagenome		NA	NA	NA	NA	2272	2272	0	GCA_002067495
GCA_002067565.1	GCA_002067565.1_ASM206756v1	1811676	/scratch/ecogenomics/frozenset/GCA/002/067/565/GCA_002067565.1_ASM206756v1	Archaea	Euryarchaeota	Methanobacteria	Methanobacteriales	Methanobacteriaceae	Methanobacterium		Methanobacterium_sp._PtaU1.Bin242	Archaea	Methanobacteriota	Methanobacteria	Methanobacteriales	Methanobacteriaceae	Methanobacterium_A	Methanobacterium_A sp002067565	Contig	685185185185185	0.617283950617284	PRJNA310790	SAMN04534931	MVQZ00000000.1	NA	1811676	PtaU1.Bin242	latest	Contig	Full	Major	2017-03-22	ASM206756v1	NA	NA	Methanobacterium sp. PtaU1.Bin242		University of Illinois	ftp://ftp.ncbi.nlm.nih.gov/genomes/all/GCA/002/067/565/GCA_002067565.1_ASM206756v1	derived from metagenome		NA	NA	NA	NA	1764	1764	0	GCA_002067565
GCA_002067635.1	GCA_002067635.1_ASM206763v1	1811729	/scratch/ecogenomics/frozenset/GCA/002/067/635/GCA_002067635.1_ASM206763v1	Archaea	Candidatus_Thermoplasmatota	Thermoplasmata	Methanomassiliicoccales	Unclassified_Methanomassiliicoccales	Unclassified_Methanomassiliicoccales		Methanomassiliicoccales_archaeon_PtaU1.Bin030	Archaea	Thermoplasmatota	Thermoplasmata	Methanomassiliicoccales	Methanomassiliicoccaceae	UBA6	UBA6 sp002067635	Contig	679012345679012	308641975308642	PRJNA310790	SAMN04534935	MVRB00000000.1	NA	1811729	PtaU1.Bin030	latest	Contig	Full	Major	2017-03-22	ASM206763v1	NA	NA	Methanomassiliicoccales archaeon PtaU1.Bin030		University of Illinois	ftp://ftp.ncbi.nlm.nih.gov/genomes/all/GCA/002/067/635/GCA_002067635.1_ASM206763v1	derived from metagenome		NA	NA	NA	NA	1579	1579	0	GCA_002067635
GCA_002067645.1	GCA_002067645.1_ASM206764v1	1811681	/scratch/ecogenomics/frozenset/GCA/002/067/645/GCA_002067645.1_ASM206764v1	Archaea	Euryarchaeota	Methanomicrobia	Methanomicrobiales	Methanoregulaceae	Methanoregula		Methanoregula_sp._PtaU1.Bin006	Archaea	Halobacteriota	Methanomicrobia	Methanomicrobiales	Methanoregulaceae	Methanoregula	Methanoregula sp002067035	Contig	962962962962963	37037037037037	PRJNA310790	SAMN04534938	MVRD00000000.1	NA	1811681	PtaU1.Bin006	latest	Contig	Full	Major	2017-03-22	ASM206764v1	NA	NA	Methanoregula sp. PtaU1.Bin006		University of Illinois	ftp://ftp.ncbi.nlm.nih.gov/genomes/all/GCA/002/067/645/GCA_002067645.1_ASM206764v1	derived from metagenome		NA	NA	NA	NA	2815	2815	0	GCA_002067645
GCA_002067665.1	GCA_002067665.1_ASM206766v1	1811725	/scratch/ecogenomics/frozenset/GCA/002/067/665/GCA_002067665.1_ASM206766v1	Archaea	Euryarchaeota	Methanomicrobia	Methanomicrobiales	Methanoregulaceae	Unclassified_Methanoregulaceae		Methanoregulaceae_archaeon_PtaU1.Bin066	Archaea	Halobacteriota	Methanomicrobia	Methanomicrobiales	Methanoregulaceae	Methanolinea_A	Methanolinea_A sp11423u	Contig	716049382716049	864197530864197	PRJNA310790	SAMN04534945	MVRG00000000.1	NA	1811725	PtaU1.Bin066	latest	Contig	Full	Major	2017-03-22	ASM206766v1	NA	NA	Methanoregulaceae archaeon PtaU1.Bin066		University of Illinois	ftp://ftp.ncbi.nlm.nih.gov/genomes/all/GCA/002/067/665/GCA_002067665.1_ASM206766v1	derived from metagenome		NA	NA	NA	NA	2136	2136	0	GCA_002067665
GCA_002067685.1	GCA_002067685.1_ASM206768v1	1811726	/scratch/ecogenomics/frozenset/GCA/002/067/685/GCA_002067685.1_ASM206768v1	Archaea	Euryarchaeota	Methanomicrobia	Methanomicrobiales	Methanoregulaceae	Unclassified_Methanoregulaceae		Methanoregulaceae_archaeon_PtaU1.Bin222	Archaea	Halobacteriota	Methanomicrobia	Methanomicrobiales	Methanoregulaceae	Methanolinea_A	Methanolinea_A sp018262855	Contig	777777777777778	493827160493827	PRJNA310790	SAMN04534946	MVRH00000000.1	NA	1811726	PtaU1.Bin222	latest	Contig	Full	Major	2017-03-22	ASM206768v1	NA	NA	Methanoregulaceae archaeon PtaU1.Bin222		University of Illinois	ftp://ftp.ncbi.nlm.nih.gov/genomes/all/GCA/002/067/685/GCA_002067685.1_ASM206768v1	derived from metagenome		NA	NA	NA	NA	2451	2451	0	GCA_002067685
GCA_002067705.1	GCA_002067705.1_ASM206770v1	1811689	/scratch/ecogenomics/frozenset/GCA/002/067/705/GCA_002067705.1_ASM206770v1	Archaea	Euryarchaeota	Methanomicrobia	Methanotrichales	Methanotrichaceae	Methanothrix		Methanosaeta_sp._PtaU1.Bin112	Archaea	Halobacteriota	Methanosarcinia	Methanotrichales	Methanotrichaceae	Methanothrix	Methanothrix sp002067705	Contig	981481481481482	185185185185185	PRJNA310790	SAMN04534953	MVRL00000000.1	NA	1811689	PtaU1.Bin112	latest	Contig	Full	Major	2017-03-22	ASM206770v1	NA	NA	Methanosaeta sp. PtaU1.Bin112		University of Illinois	ftp://ftp.ncbi.nlm.nih.gov/genomes/all/GCA/002/067/705/GCA_002067705.1_ASM206770v1	derived from metagenome		NA	NA	NA	NA	3446	3446	0	GCA_002067705
GCA_002067725.1	GCA_002067725.1_ASM206772v1	1811683	/scratch/ecogenomics/frozenset/GCA/002/067/725/GCA_002067725.1_ASM206772v1	Archaea	Euryarchaeota	Methanomicrobia	Methanotrichales	Methanotrichaceae	Methanothrix		Methanosaeta_sp._PtaB.Bin005	NA	NA	NA	NA	NA	NA	NA	Contig	691358024691358	0	PRJNA310790	SAMN04534947	MVQG00000000.1	NA	1811683	PtaB.Bin005	latest	Contig	Full	Major	2017-03-22	ASM206772v1	NA	NA	Methanosaeta sp. PtaB.Bin005		University of Illinois	ftp://ftp.ncbi.nlm.nih.gov/genomes/all/GCA/002/067/725/GCA_002067725.1_ASM206772v1	derived from metagenome; fragmented assembly		NA	NA	NA	NA	1592	1592	0	GCA_002067725
GCA_002067755.1	GCA_002067755.1_ASM206775v1	1811684	/scratch/ecogenomics/frozenset/GCA/002/067/755/GCA_002067755.1_ASM206775v1	Archaea	Euryarchaeota	Methanomicrobia	Methanotrichales	Methanotrichaceae	Methanothrix		Methanosaeta_sp._PtaB.Bin018	Archaea	Halobacteriota	Methanosarcinia	Methanotrichales	Methanotrichaceae	Methanothrix	Methanothrix sp002067755	Contig	944444444444444	123456790123457	PRJNA310790	SAMN04534948	MVQH00000000.1	NA	1811684	PtaB.Bin018	latest	Contig	Full	Major	2017-03-22	ASM206775v1	NA	NA	Methanosaeta sp. PtaB.Bin018		University of Illinois	ftp://ftp.ncbi.nlm.nih.gov/genomes/all/GCA/002/067/755/GCA_002067755.1_ASM206775v1	derived from metagenome		NA	NA	NA	NA	2326	2326	0	GCA_002067755
GCA_002067795.1	GCA_002067795.1_ASM206779v1	1811685	/scratch/ecogenomics/frozenset/GCA/002/067/795/GCA_002067795.1_ASM206779v1	Archaea	Euryarchaeota	Methanomicrobia	Methanotrichales	Methanotrichaceae	Methanothrix		Methanosaeta_sp._PtaB.Bin039	Archaea	Halobacteriota	Methanosarcinia	Methanotrichales	Methanotrichaceae	MVQI01	MVQI01 sp002067795	Contig	975308641975309	0.617283950617284	PRJNA310790	SAMN04534949	MVQI00000000.1	NA	1811685	PtaB.Bin039	latest	Contig	Full	Major	2017-03-22	ASM206779v1	NA	NA	Methanosaeta sp. PtaB.Bin039		University of Illinois	ftp://ftp.ncbi.nlm.nih.gov/genomes/all/GCA/002/067/795/GCA_002067795.1_ASM206779v1	derived from metagenome		NA	NA	NA	NA	2294	2294	0	GCA_002067795
GCA_002067865.1	GCA_002067865.1_ASM206786v1	1811730	/scratch/ecogenomics/frozenset/GCA/002/067/865/GCA_002067865.1_ASM206786v1	Archaea	Candidatus_Thermoplasmatota	Thermoplasmata	Methanomassiliicoccales	Unclassified_Methanomassiliicoccales	Unclassified_Methanomassiliicoccales		Methanomassiliicoccales_archaeon_PtaU1.Bin124	Archaea	Thermoplasmatota	Thermoplasmata	Methanomassiliicoccales	UBA472	MVRC01	MVRC01 sp002067865	Contig	969135802469136	185185185185185	PRJNA310790	SAMN04534936	MVRC00000000.1	NA	1811730	PtaU1.Bin124	latest	Contig	Full	Major	2017-03-22	ASM206786v1	NA	NA	Methanomassiliicoccales archaeon PtaU1.Bin124		University of Illinois	ftp://ftp.ncbi.nlm.nih.gov/genomes/all/GCA/002/067/865/GCA_002067865.1_ASM206786v1	derived from metagenome		NA	NA	NA	NA	2170	2170	0	GCA_002067865
GCA_002067895.1	GCA_002067895.1_ASM206789v1	1811682	/scratch/ecogenomics/frozenset/GCA/002/067/895/GCA_002067895.1_ASM206789v1	Archaea	Euryarchaeota	Methanomicrobia	Methanomicrobiales	Methanoregulaceae	Methanoregula		Methanoregula_sp._PtaU1.Bin051	Archaea	Halobacteriota	Methanomicrobia	Methanomicrobiales	Methanoregulaceae	MVRE01	MVRE01 sp002067895	Contig	975308641975309	555555555555556	PRJNA310790	SAMN04534939	MVRE00000000.1	NA	1811682	PtaU1.Bin051	latest	Contig	Full	Major	2017-03-22	ASM206789v1	NA	NA	Methanoregula sp. PtaU1.Bin051		University of Illinois	ftp://ftp.ncbi.nlm.nih.gov/genomes/all/GCA/002/067/895/GCA_002067895.1_ASM206789v1	derived from metagenome		NA	NA	NA	NA	2424	2424	0	GCA_002067895
GCA_002067905.1	GCA_002067905.1_ASM206790v1	1811686	/scratch/ecogenomics/frozenset/GCA/002/067/905/GCA_002067905.1_ASM206790v1	Archaea	Euryarchaeota	Methanomicrobia	Methanotrichales	Methanotrichaceae	Methanothrix		Methanosaeta_sp._PtaU1.Bin016	Archaea	Halobacteriota	Methanosarcinia	Methanotrichales	Methanotrichaceae	Methanothrix	Methanothrix sp002067755	Contig	679012345679012	123456790123457	PRJNA310790	SAMN04534950	MVRI00000000.1	NA	1811686	PtaU1.Bin016	latest	Contig	Full	Major	2017-03-22	ASM206790v1	NA	NA	Methanosaeta sp. PtaU1.Bin016		University of Illinois	ftp://ftp.ncbi.nlm.nih.gov/genomes/all/GCA/002/067/905/GCA_002067905.1_ASM206790v1	derived from metagenome		NA	NA	NA	NA	1931	1931	0	GCA_002067905
GCA_002067935.1	GCA_002067935.1_ASM206793v1	1811687	/scratch/ecogenomics/frozenset/GCA/002/067/935/GCA_002067935.1_ASM206793v1	Archaea	Euryarchaeota	Methanomicrobia	Methanotrichales	Methanotrichaceae	Methanothrix		Methanosaeta_sp._PtaU1.Bin028	Archaea	Halobacteriota	Methanosarcinia	Methanotrichales	Methanotrichaceae	MVQI01	MVQI01 sp002067795	Contig	635802469135803	0.617283950617284	PRJNA310790	SAMN04534951	MVRJ00000000.1	NA	1811687	PtaU1.Bin028	latest	Contig	Full	Major	2017-03-22	ASM206793v1	NA	NA	Methanosaeta sp. PtaU1.Bin028		University of Illinois	ftp://ftp.ncbi.nlm.nih.gov/genomes/all/GCA/002/067/935/GCA_002067935.1_ASM206793v1	derived from metagenome		NA	NA	NA	NA	1772	1772	0	GCA_002067935
GCA_002067955.1	GCA_002067955.1_ASM206795v1	1811691	/scratch/ecogenomics/frozenset/GCA/002/067/955/GCA_002067955.1_ASM206795v1	Archaea	Euryarchaeota	Methanomicrobia	Methanotrichales	Methanotrichaceae	Methanothrix		Methanosaeta_sp._PtaU1.Bin055	Archaea	Halobacteriota	Methanosarcinia	Methanotrichales	Methanotrichaceae	Methanothrix_A	Methanothrix_A sp001602645	Contig	91358024691358	37037037037037	PRJNA310790	SAMN04534955	MVRM00000000.1	NA	1811691	PtaU1.Bin055	latest	Contig	Full	Major	2017-03-22	ASM206795v1	NA	NA	Methanosaeta sp. PtaU1.Bin055		University of Illinois	ftp://ftp.ncbi.nlm.nih.gov/genomes/all/GCA/002/067/955/GCA_002067955.1_ASM206795v1	derived from metagenome		NA	NA	NA	NA	2055	2055	0	GCA_002067955
GCA_002083985.1	GCA_002083985.1_ASM208398v1	1933927	/scratch/ecogenomics/frozenset/GCA/002/083/985/GCA_002083985.1_ASM208398v1	Archaea	Candidatus_Altiarchaeota	Unclassified_Candidatus_Altiarchaeota	Candidatus_Altiarchaeales	Unclassified_Candidatus_Altiarchaeales	Unclassified_Candidatus_Altiarchaeales		Candidatus_Altiarchaeales_archaeon_A3	Archaea	Altiarchaeota	Altiarchaeia	Altiarchaeales	Altiarchaeaceae	Altiarchaeum	Altiarchaeum sp002083985	Scaffold	777777777777778	0	PRJNA340050	SAMN06213951	MTER00000000.1	NA	1933927	A3	latest	Scaffold	Full	Major	2017-04-10	ASM208398v1	NA	NA	Candidatus_Altiarchaeales archaeon A3		University of Michigan	ftp://ftp.ncbi.nlm.nih.gov/genomes/all/GCA/002/083/985/GCA_002083985.1_ASM208398v1	derived from metagenome		NA	NA	NA	NA	1305	1305	0	GCA_002083985
GCA_002168355.1	GCA_002168355.1_ASM216835v1	1986695	/scratch/ecogenomics/frozenset/GCA/002/168/355/GCA_002168355.1_ASM216835v1	Archaea	Euryarchaeota	Unclassified_Euryarchaeota	Unclassified_Euryarchaeota	Unclassified_Euryarchaeota	Unclassified_Euryarchaeota		Euryarchaeota_archaeon_TMED280	NA	NA	NA	NA	NA	NA	NA	Contig	444444444444444	0.617283950617284	PRJNA385857	SAMN06972134	NHLZ00000000.1	NA	1986695	TMED280	latest	Contig	Full	Major	2017-06-05	ASM216835v1	NA	NA	Euryarchaeota archaeon TMED280		Tara Oceans Consortium	ftp://ftp.ncbi.nlm.nih.gov/genomes/all/GCA/002/168/355/GCA_002168355.1_ASM216835v1	derived from metagenome		NA	NA	NA	NA	683	683	0	GCA_002168355
GCA_002168385.1	GCA_002168385.1_ASM216838v1	1986694	/scratch/ecogenomics/frozenset/GCA/002/168/385/GCA_002168385.1_ASM216838v1	Archaea	Euryarchaeota	Unclassified_Euryarchaeota	Unclassified_Euryarchaeota	Unclassified_Euryarchaeota	Unclassified_Euryarchaeota		Euryarchaeota_archaeon_TMED279	NA	NA	NA	NA	NA	NA	NA	Contig	530864197530864	0	PRJNA385857	SAMN06972133	NHLY00000000.1	NA	1986694	TMED279	latest	Contig	Full	Major	2017-06-05	ASM216838v1	NA	NA	Euryarchaeota archaeon TMED279		Tara Oceans Consortium	ftp://ftp.ncbi.nlm.nih.gov/genomes/all/GCA/002/168/385/GCA_002168385.1_ASM216838v1	derived from metagenome		NA	NA	NA	NA	852	852	0	GCA_002168385
GCA_002168725.1	GCA_002168725.1_ASM216872v1	1986692	/scratch/ecogenomics/frozenset/GCA/002/168/725/GCA_002168725.1_ASM216872v1	Archaea	Euryarchaeota	Unclassified_Euryarchaeota	Unclassified_Euryarchaeota	Unclassified_Euryarchaeota	Unclassified_Euryarchaeota		Euryarchaeota_archaeon_TMED252	NA	NA	NA	NA	NA	NA	NA	Contig	58641975308642	185185185185185	PRJNA385857	SAMN06972106	NHKX00000000.1	NA	1986692	TMED252	latest	Contig	Full	Major	2017-06-05	ASM216872v1	NA	NA	Euryarchaeota archaeon TMED252		Tara Oceans Consortium	ftp://ftp.ncbi.nlm.nih.gov/genomes/all/GCA/002/168/725/GCA_002168725.1_ASM216872v1	derived from metagenome		NA	NA	NA	NA	1016	1016	0	GCA_002168725
GCA_002168805.2	GCA_002168805.2_ASM216880v2	1986691	/scratch/ecogenomics/frozenset/GCA/002/168/805/GCA_002168805.2_ASM216880v2	Archaea	Euryarchaeota	Unclassified_Euryarchaeota	Unclassified_Euryarchaeota	Unclassified_Euryarchaeota	Unclassified_Euryarchaeota		Euryarchaeota_archaeon_TMED248	Archaea	Thermoplasmatota	Poseidoniia	Poseidoniales	Poseidoniaceae	MGIIa-L1	MGIIa-L1 sp002702945	Contig	814814814814815	37037037037037	PRJNA385857	SAMN06972102	NHKT00000000.2	NA	1986691	TMED248	latest	Contig	Full	Major	2018-11-25	ASM216880v2	NA	NA	Euryarchaeota archaeon TMED248		University of Southern California	ftp://ftp.ncbi.nlm.nih.gov/genomes/all/GCA/002/168/805/GCA_002168805.2_ASM216880v2	derived from metagenome		NA	NA	NA	NA	1430	1430	0	GCA_002168805
GCA_002169405.1	GCA_002169405.1_ASM216940v1	1986693	/scratch/ecogenomics/frozenset/GCA/002/169/405/GCA_002169405.1_ASM216940v1	Archaea	Euryarchaeota	Unclassified_Euryarchaeota	Unclassified_Euryarchaeota	Unclassified_Euryarchaeota	Unclassified_Euryarchaeota		Euryarchaeota_archaeon_TMED255	NA	NA	NA	NA	NA	NA	NA	Contig	62962962962963	185185185185185	PRJNA385857	SAMN06972109	NHLA00000000.1	NA	1986693	TMED255	latest	Contig	Full	Major	2017-06-05	ASM216940v1	NA	NA	Euryarchaeota archaeon TMED255		Tara Oceans Consortium	ftp://ftp.ncbi.nlm.nih.gov/genomes/all/GCA/002/169/405/GCA_002169405.1_ASM216940v1	derived from metagenome		NA	NA	NA	NA	1864	1864	0	GCA_002169405
GCA_002169555.1	GCA_002169555.1_ASM216955v1	1986690	/scratch/ecogenomics/frozenset/GCA/002/169/555/GCA_002169555.1_ASM216955v1	Archaea	Euryarchaeota	Unclassified_Euryarchaeota	Unclassified_Euryarchaeota	Unclassified_Euryarchaeota	Unclassified_Euryarchaeota		Euryarchaeota_archaeon_TMED215	Archaea	Thermoplasmatota	Poseidoniia	Poseidoniales	Thalassarchaeaceae	MGIIb-O5	MGIIb-O5 sp002506825	Contig	530864197530864	123456790123457	PRJNA385857	SAMN06972069	NHJM00000000.1	NA	1986690	TMED215	latest	Contig	Full	Major	2017-06-05	ASM216955v1	NA	NA	Euryarchaeota archaeon TMED215		Tara Oceans Consortium	ftp://ftp.ncbi.nlm.nih.gov/genomes/all/GCA/002/169/555/GCA_002169555.1_ASM216955v1	derived from metagenome		NA	NA	NA	NA	869	869	0	GCA_002169555
GCA_002170075.2	GCA_002170075.2_ASM217007v2	1986686	/scratch/ecogenomics/frozenset/GCA/002/170/075/GCA_002170075.2_ASM217007v2	Archaea	Euryarchaeota	Unclassified_Euryarchaeota	Unclassified_Euryarchaeota	Unclassified_Euryarchaeota	Unclassified_Euryarchaeota		Euryarchaeota_archaeon_TMED141	Archaea	Thermoplasmatota	Poseidoniia	Poseidoniales	Poseidoniaceae	MGIIa-L3	MGIIa-L3 sp11892u	Contig	765432098765432	123456790123457	PRJNA385857	SAMN06971995	NHGQ00000000.2	NA	1986686	TMED141	latest	Contig	Full	Major	2018-11-25	ASM217007v2	NA	NA	Euryarchaeota archaeon TMED141		University of Southern California	ftp://ftp.ncbi.nlm.nih.gov/genomes/all/GCA/002/170/075/GCA_002170075.2_ASM217007v2	derived from metagenome		NA	NA	NA	NA	1639	1639	0	GCA_002170075
GCA_002170315.2	GCA_002170315.2_ASM217031v2	1986698	/scratch/ecogenomics/frozenset/GCA/002/170/315/GCA_002170315.2_ASM217031v2	Archaea	Euryarchaeota	Unclassified_Euryarchaeota	Unclassified_Euryarchaeota	Unclassified_Euryarchaeota	Unclassified_Euryarchaeota		Euryarchaeota_archaeon_TMED99	Archaea	Thermoplasmatota	Poseidoniia	Poseidoniales	Poseidoniaceae	MGIIa-L1	MGIIa-L1 sp002170315	Contig	814814814814815	0.617283950617284	PRJNA385857	SAMN06971953	NHFA00000000.2	NA	1986698	TMED99	latest	Contig	Full	Major	2018-11-25	ASM217031v2	NA	NA	Euryarchaeota archaeon TMED99		University of Southern California	ftp://ftp.ncbi.nlm.nih.gov/genomes/all/GCA/002/170/315/GCA_002170315.2_ASM217031v2	derived from metagenome		NA	NA	NA	NA	1460	1460	0	GCA_002170315
GCA_002170365.2	GCA_002170365.2_ASM217036v2	1986696	/scratch/ecogenomics/frozenset/GCA/002/170/365/GCA_002170365.2_ASM217036v2	Archaea	Euryarchaeota	Unclassified_Euryarchaeota	Unclassified_Euryarchaeota	Unclassified_Euryarchaeota	Unclassified_Euryarchaeota		Euryarchaeota_archaeon_TMED85	Archaea	Thermoplasmatota	Poseidoniia	Poseidoniales	Thalassarchaeaceae	MGIIb-N2	MGIIb-N2 sp002502625	Contig	598765432098765	0	PRJNA385857	SAMN06971939	NHEM00000000.2	NA	1986696	TMED85	latest	Contig	Full	Major	2018-11-25	ASM217036v2	NA	NA	Euryarchaeota archaeon TMED85		University of Southern California	ftp://ftp.ncbi.nlm.nih.gov/genomes/all/GCA/002/170/365/GCA_002170365.2_ASM217036v2	derived from metagenome		NA	NA	NA	NA	1387	1387	0	GCA_002170365
GCA_002170775.2	GCA_002170775.2_ASM217077v2	1986689	/scratch/ecogenomics/frozenset/GCA/002/170/775/GCA_002170775.2_ASM217077v2	Archaea	Euryarchaeota	Unclassified_Euryarchaeota	Unclassified_Euryarchaeota	Unclassified_Euryarchaeota	Unclassified_Euryarchaeota		Euryarchaeota_archaeon_TMED192	Archaea	Thermoplasmatota	Poseidoniia	Poseidoniales	Thalassarchaeaceae	MGIIb-N1	MGIIb-N1 sp002170775	Contig	716049382716049	0	PRJNA385857	SAMN06972046	NHIP00000000.2	NA	1986689	TMED192	latest	Contig	Full	Major	2018-11-25	ASM217077v2	NA	NA	Euryarchaeota archaeon TMED192		University of Southern California	ftp://ftp.ncbi.nlm.nih.gov/genomes/all/GCA/002/170/775/GCA_002170775.2_ASM217077v2	derived from metagenome		NA	NA	NA	NA	1196	1196	0	GCA_002170775
GCA_002170935.1	GCA_002170935.1_ASM217093v1	1986687	/scratch/ecogenomics/frozenset/GCA/002/170/935/GCA_002170935.1_ASM217093v1	Archaea	Euryarchaeota	Unclassified_Euryarchaeota	Unclassified_Euryarchaeota	Unclassified_Euryarchaeota	Unclassified_Euryarchaeota		Euryarchaeota_archaeon_TMED164	NA	NA	NA	NA	NA	NA	NA	Contig	617283950617284	308641975308642	PRJNA385857	SAMN06972018	NHHN00000000.1	NA	1986687	TMED164	latest	Contig	Full	Major	2017-06-05	ASM217093v1	NA	NA	Euryarchaeota archaeon TMED164		Tara Oceans Consortium	ftp://ftp.ncbi.nlm.nih.gov/genomes/all/GCA/002/170/935/GCA_002170935.1_ASM217093v1	derived from metagenome		NA	NA	NA	NA	1134	1134	0	GCA_002170935
GCA_002171315.2	GCA_002171315.2_ASM217131v2	1986683	/scratch/ecogenomics/frozenset/GCA/002/171/315/GCA_002171315.2_ASM217131v2	Archaea	Euryarchaeota	Unclassified_Euryarchaeota	Unclassified_Euryarchaeota	Unclassified_Euryarchaeota	Unclassified_Euryarchaeota		Euryarchaeota_archaeon_TMED117	Archaea	Thermoplasmatota	Poseidoniia	Poseidoniales	Poseidoniaceae	MGIIa-L2	MGIIa-L2 sp002171315	Contig	567901234567901	0.617283950617284	PRJNA385857	SAMN06971971	NHFS00000000.2	NA	1986683	TMED117	latest	Contig	Full	Major	2018-11-25	ASM217131v2	NA	NA	Euryarchaeota archaeon TMED117		University of Southern California	ftp://ftp.ncbi.nlm.nih.gov/genomes/all/GCA/002/171/315/GCA_002171315.2_ASM217131v2	derived from metagenome		NA	NA	NA	NA	1203	1203	0	GCA_002171315
GCA_002171445.1	GCA_002171445.1_ASM217144v1	1986697	/scratch/ecogenomics/frozenset/GCA/002/171/445/GCA_002171445.1_ASM217144v1	Archaea	Euryarchaeota	Unclassified_Euryarchaeota	Unclassified_Euryarchaeota	Unclassified_Euryarchaeota	Unclassified_Euryarchaeota		Euryarchaeota_archaeon_TMED97	Archaea	Thermoplasmatota	Poseidoniia	Poseidoniales	Thalassarchaeaceae	MGIIb-O3	MGIIb-O3 sp002457145	Contig	790123456790123	123456790123457	PRJNA385857	SAMN06971951	NHEY00000000.1	NA	1986697	TMED97	latest	Contig	Full	Major	2017-06-05	ASM217144v1	NA	NA	Euryarchaeota archaeon TMED97		Tara Oceans Consortium	ftp://ftp.ncbi.nlm.nih.gov/genomes/all/GCA/002/171/445/GCA_002171445.1_ASM217144v1	derived from metagenome		NA	NA	NA	NA	1480	1480	0	GCA_002171445
GCA_002172185.1	GCA_002172185.1_ASM217218v1	1986688	/scratch/ecogenomics/frozenset/GCA/002/172/185/GCA_002172185.1_ASM217218v1	Archaea	Euryarchaeota	Unclassified_Euryarchaeota	Unclassified_Euryarchaeota	Unclassified_Euryarchaeota	Unclassified_Euryarchaeota		Euryarchaeota_archaeon_TMED173	Archaea	Thermoplasmatota	Poseidoniia	Poseidoniales	Thalassarchaeaceae	MGIIb-O3	MGIIb-O3 sp002172185	Contig	487654320987654	0	PRJNA385857	SAMN06972027	NHHW00000000.1	NA	1986688	TMED173	latest	Contig	Full	Major	2017-06-05	ASM217218v1	NA	NA	Euryarchaeota archaeon TMED173		Tara Oceans Consortium	ftp://ftp.ncbi.nlm.nih.gov/genomes/all/GCA/002/172/185/GCA_002172185.1_ASM217218v1	derived from metagenome		NA	NA	NA	NA	726	726	0	GCA_002172185
GCA_002172355.2	GCA_002172355.2_ASM217235v2	1986685	/scratch/ecogenomics/frozenset/GCA/002/172/355/GCA_002172355.2_ASM217235v2	Archaea	Euryarchaeota	Unclassified_Euryarchaeota	Unclassified_Euryarchaeota	Unclassified_Euryarchaeota	Unclassified_Euryarchaeota		Euryarchaeota_archaeon_TMED132	Archaea	Thermoplasmatota	Poseidoniia	Poseidoniales	Poseidoniaceae	MGIIa-L1	MGIIa-L1 sp002172355	Contig	753086419753086	185185185185185	PRJNA385857	SAMN06971986	NHGH00000000.2	NA	1986685	TMED132	latest	Contig	Full	Major	2018-06-20	ASM217235v2	NA	NA	Euryarchaeota archaeon TMED132		University of Southern California	ftp://ftp.ncbi.nlm.nih.gov/genomes/all/GCA/002/172/355/GCA_002172355.2_ASM217235v2	derived from metagenome		NA	NA	NA	NA	1234	1234	0	GCA_002172355
GCA_002172375.1	GCA_002172375.1_ASM217237v1	1986684	/scratch/ecogenomics/frozenset/GCA/002/172/375/GCA_002172375.1_ASM217237v1	Archaea	Euryarchaeota	Unclassified_Euryarchaeota	Unclassified_Euryarchaeota	Unclassified_Euryarchaeota	Unclassified_Euryarchaeota		Euryarchaeota_archaeon_TMED129	Archaea	Thermoplasmatota	Poseidoniia	Poseidoniales	Thalassarchaeaceae	MGIIb-O3	MGIIb-O3 sp002172375	Contig	759259259259259	0	PRJNA385857	SAMN06971983	NHGE00000000.1	NA	1986684	TMED129	latest	Contig	Full	Major	2017-06-05	ASM217237v1	NA	NA	Euryarchaeota archaeon TMED129		Tara Oceans Consortium	ftp://ftp.ncbi.nlm.nih.gov/genomes/all/GCA/002/172/375/GCA_002172375.1_ASM217237v1	derived from metagenome		NA	NA	NA	NA	1307	1307	0	GCA_002172375
GCA_002172575.1	GCA_002172575.1_ASM217257v1	1986682	/scratch/ecogenomics/frozenset/GCA/002/172/575/GCA_002172575.1_ASM217257v1	Archaea	Euryarchaeota	Unclassified_Euryarchaeota	Unclassified_Euryarchaeota	Unclassified_Euryarchaeota	Unclassified_Euryarchaeota		Euryarchaeota_archaeon_TMED103	NA	NA	NA	NA	NA	NA	NA	Contig	820987654320988	617283950617284	PRJNA385857	SAMN06971957	NHFE00000000.1	NA	1986682	TMED103	latest	Contig	Full	Major	2017-06-05	ASM217257v1	NA	NA	Euryarchaeota archaeon TMED103		Tara Oceans Consortium	ftp://ftp.ncbi.nlm.nih.gov/genomes/all/GCA/002/172/575/GCA_002172575.1_ASM217257v1	derived from metagenome		NA	NA	NA	NA	1636	1636	0	GCA_002172575
GCA_002204655.1	GCA_002204655.1_ASM220465v1	1961135	/scratch/ecogenomics/frozenset/GCA/002/204/655/GCA_002204655.1_ASM220465v1	Archaea	Candidatus_Thermoplasmatota	Thermoplasmata	Thermoplasmatales	Cuniculiplasmataceae	Cuniculiplasma		Cuniculiplasma_sp._C_DKE	Archaea	Thermoplasmatota	Thermoplasmata	Thermoplasmatales	Thermoplasmataceae	Cuniculiplasma	Cuniculiplasma divulgatum	Contig	574074074074074	0	PRJNA358824	SAMN06329911	MWKS00000000.1	NA	1961135	C_DKE	latest	Contig	Full	Major	2017-06-21	ASM220465v1	NA	NA	Cuniculiplasma sp. C_DKE		Karlsruhe Institute of Technology	ftp://ftp.ncbi.nlm.nih.gov/genomes/all/GCA/002/204/655/GCA_002204655.1_ASM220465v1	derived from metagenome		NA	NA	NA	NA	1531	1531	0	GCA_002204655
GCA_002204695.1	GCA_002204695.1_ASM220469v1	1961137	/scratch/ecogenomics/frozenset/GCA/002/204/695/GCA_002204695.1_ASM220469v1	Archaea	Candidatus_Thermoplasmatota	Thermoplasmata	Thermoplasmatales	Unclassified_Thermoplasmatales	Unclassified_Thermoplasmatales		Thermoplasmatales_archaeon_ARMAN	Archaea	Micrarchaeota	Micrarchaeia	Micrarchaeales	Micrarchaeaceae	Micrarchaeum_A	Micrarchaeum_A acidiphilum_A	Contig	746913580246914	0	PRJNA358824	SAMN06329909	MWKQ00000000.1	NA	1961137	A_DKE	latest	Contig	Full	Major	2017-06-21	ASM220469v1	NA	NA	Thermoplasmatales archaeon ARMAN		Karlsruhe Institute of Technology	ftp://ftp.ncbi.nlm.nih.gov/genomes/all/GCA/002/204/695/GCA_002204695.1_ASM220469v1	derived from metagenome		NA	NA	NA	NA	991	991	0	GCA_002204695
GCA_002204705.1	GCA_002204705.1_ASM220470v1	1961136	/scratch/ecogenomics/frozenset/GCA/002/204/705/GCA_002204705.1_ASM220470v1	Archaea	Candidatus_Thermoplasmatota	Thermoplasmata	Thermoplasmatales	Unclassified_Thermoplasmatales	Unclassified_Thermoplasmatales		Thermoplasmatales_archaeon_B_DKE	Archaea	Thermoplasmatota	Thermoplasmata	Thermoplasmatales	Thermoplasmataceae	B-DKE	B-DKE sp002204705	Contig	932098765432099	0.617283950617284	PRJNA358824	SAMN06329910	MWKR00000000.1	NA	1961136	B_DKE	latest	Contig	Full	Major	2017-06-21	ASM220470v1	NA	NA	Thermoplasmatales archaeon B_DKE		Karlsruhe Institute of Technology	ftp://ftp.ncbi.nlm.nih.gov/genomes/all/GCA/002/204/705/GCA_002204705.1_ASM220470v1	derived from metagenome		NA	NA	NA	NA	1950	1950	0	GCA_002204705
GCA_002254385.1	GCA_002254385.1_ASM225438v1	2012524	/scratch/ecogenomics/frozenset/GCA/002/254/385/GCA_002254385.1_ASM225438v1	Archaea	Candidatus_Thermoplasmatota	Thermoplasmata	Thermoplasmatales	Unclassified_Thermoplasmatales	Unclassified_Thermoplasmatales		Thermoplasmatales_archaeon_ex4484_6	Archaea	Thermoplasmatota	EX4484-6	EX4484-6	EX4484-6	EX4484-6	EX4484-6 sp002254385	Contig	604938271604938	0.617283950617284	PRJNA362212	SAMN06647974	NJDO00000000.1	NA	2012524	ex4484_6	latest	Contig	Full	Major	2017-08-16	ASM225438v1	NA	NA	Thermoplasmatales archaeon ex4484_6		The University of Texas at Austin	ftp://ftp.ncbi.nlm.nih.gov/genomes/all/GCA/002/254/385/GCA_002254385.1_ASM225438v1	derived from metagenome		NA	NA	NA	NA	1518	1518	0	GCA_002254385
GCA_002254395.1	GCA_002254395.1_ASM225439v1	2012516	/scratch/ecogenomics/frozenset/GCA/002/254/395/GCA_002254395.1_ASM225439v1	Archaea	Unclassified_Archaea	Unclassified_Archaea	Unclassified_Archaea	Unclassified_Archaea	Unclassified_Archaea		Candidatus_Pacearchaeota_archaeon_ex4484_71	Archaea	Nanoarchaeota	Nanoarchaeia	Pacearchaeales	GW2011-AR1	EX4484-71	EX4484-71 sp002254395	Contig	469135802469136	0	PRJNA362212	SAMN06647975	NJDN00000000.1	NA	2012516	ex4484_71	latest	Contig	Full	Major	2017-08-16	ASM225439v1	NA	NA	Candidatus_Pacearchaeota archaeon ex4484_71		The University of Texas at Austin	ftp://ftp.ncbi.nlm.nih.gov/genomes/all/GCA/002/254/395/GCA_002254395.1_ASM225439v1	derived from metagenome		NA	NA	NA	NA	463	463	0	GCA_002254395
GCA_002254405.1	GCA_002254405.1_ASM225440v1	2012508	/scratch/ecogenomics/frozenset/GCA/002/254/405/GCA_002254405.1_ASM225440v1	Archaea	Candidatus_Altiarchaeota	Unclassified_Candidatus_Altiarchaeota	Candidatus_Altiarchaeales	Unclassified_Candidatus_Altiarchaeales	Unclassified_Candidatus_Altiarchaeales		Candidatus_Altiarchaeales_archaeon_ex4484_96	Archaea	Altiarchaeota	Altiarchaeia	IMC4	QMZM01	EX4484-2	EX4484-2 sp002254405	Contig	641975308641975	0.617283950617284	PRJNA362212	SAMN06647981	NJDH00000000.1	NA	2012508	ex4484_96	latest	Contig	Full	Major	2017-08-16	ASM225440v1	NA	NA	Candidatus_Altiarchaeales archaeon ex4484_96		The University of Texas at Austin	ftp://ftp.ncbi.nlm.nih.gov/genomes/all/GCA/002/254/405/GCA_002254405.1_ASM225440v1	derived from metagenome		NA	NA	NA	NA	1009	1009	0	GCA_002254405
GCA_002254415.1	GCA_002254415.1_ASM225441v1	2012504	/scratch/ecogenomics/frozenset/GCA/002/254/415/GCA_002254415.1_ASM225441v1	Archaea	Candidatus_Aenigmarchaeota	Unclassified_Candidatus_Aenigmarchaeota	Unclassified_Candidatus_Aenigmarchaeota	Unclassified_Candidatus_Aenigmarchaeota	Unclassified_Candidatus_Aenigmarchaeota		Candidatus_Aenigmarchaeota_archaeon_ex4484_52	Archaea	EX4484-52	EX4484-52	EX4484-52	EX4484-52	EX4484-52	EX4484-52 sp002254415	Contig	469135802469136	0.617283950617284	PRJNA362212	SAMN06647971	NJDR00000000.1	NA	2012504	ex4484_52	latest	Contig	Full	Major	2017-08-16	ASM225441v1	NA	NA	Candidatus_Aenigmarchaeota archaeon ex4484_52		The University of Texas at Austin	ftp://ftp.ncbi.nlm.nih.gov/genomes/all/GCA/002/254/415/GCA_002254415.1_ASM225441v1	derived from metagenome		NA	NA	NA	NA	621	621	0	GCA_002254415
GCA_002254465.1	GCA_002254465.1_ASM225446v1	2012520	/scratch/ecogenomics/frozenset/GCA/002/254/465/GCA_002254465.1_ASM225446v1	Archaea	Thermoproteota	Thermoprotei	Desulfurococcales	Unclassified_Desulfurococcales	Unclassified_Desulfurococcales		Desulfurococcales_archaeon_ex4484_42	NA	NA	NA	NA	NA	NA	NA	Contig	808641975308642	432098765432099	PRJNA362212	SAMN06647969	NJDT00000000.1	NA	2012520	ex4484_42	latest	Contig	Full	Major	2017-08-16	ASM225446v1	NA	NA	Desulfurococcales archaeon ex4484_42		The University of Texas at Austin	ftp://ftp.ncbi.nlm.nih.gov/genomes/all/GCA/002/254/465/GCA_002254465.1_ASM225446v1	derived from metagenome		NA	NA	NA	NA	2046	2046	0	GCA_002254465
GCA_002254475.1	GCA_002254475.1_ASM225447v1	2012513	/scratch/ecogenomics/frozenset/GCA/002/254/475/GCA_002254475.1_ASM225447v1	Archaea	Candidatus_Bathyarchaeota	Unclassified_Candidatus_Bathyarchaeota	Unclassified_Candidatus_Bathyarchaeota	Unclassified_Candidatus_Bathyarchaeota	Unclassified_Candidatus_Bathyarchaeota		Candidatus_Bathyarchaeota_archaeon_ex4484_40	Archaea	Thermoproteota	Bathyarchaeia	B26-1	B26-1	B26-1	B26-1 sp001593925	Scaffold	672839506172839	0	PRJNA362212	SAMN06647968	NJDU00000000.1	NA	2012513	ex4484_40	latest	Scaffold	Full	Major	2017-08-16	ASM225447v1	NA	NA	Candidatus_Bathyarchaeota archaeon ex4484_40		The University of Texas at Austin	ftp://ftp.ncbi.nlm.nih.gov/genomes/all/GCA/002/254/475/GCA_002254475.1_ASM225447v1	derived from metagenome		NA	NA	NA	NA	1267	1267	0	GCA_002254475
GCA_002254485.1	GCA_002254485.1_ASM225448v1	2012522	/scratch/ecogenomics/frozenset/GCA/002/254/485/GCA_002254485.1_ASM225448v1	Archaea	Candidatus_Thermoplasmatota	Thermoplasmata	Thermoplasmatales	Unclassified_Thermoplasmatales	Unclassified_Thermoplasmatales		Thermoplasmatales_archaeon_ex4484_30	NA	NA	NA	NA	NA	NA	NA	Contig	759259259259259	555555555555556	PRJNA362212	SAMN06647965	NJDX00000000.1	NA	2012522	ex4484_30	latest	Contig	Full	Major	2017-08-16	ASM225448v1	NA	NA	Thermoplasmatales archaeon ex4484_30		The University of Texas at Austin	ftp://ftp.ncbi.nlm.nih.gov/genomes/all/GCA/002/254/485/GCA_002254485.1_ASM225448v1	derived from metagenome		NA	NA	NA	NA	1478	1478	0	GCA_002254485
GCA_002254495.1	GCA_002254495.1_ASM225449v1	2012514	/scratch/ecogenomics/frozenset/GCA/002/254/495/GCA_002254495.1_ASM225449v1	Archaea	Unclassified_Archaea	Unclassified_Archaea	Unclassified_Archaea	Unclassified_Archaea	Unclassified_Archaea		Candidatus_Pacearchaeota_archaeon_ex4484_26	NA	NA	NA	NA	NA	NA	NA	Contig	45679012345679	0	PRJNA362212	SAMN06647964	NJDY00000000.1	NA	2012514	ex4484_26	latest	Contig	Full	Major	2017-08-16	ASM225449v1	NA	NA	Candidatus_Pacearchaeota archaeon ex4484_26		The University of Texas at Austin	ftp://ftp.ncbi.nlm.nih.gov/genomes/all/GCA/002/254/495/GCA_002254495.1_ASM225449v1	derived from metagenome		NA	NA	NA	NA	505	505	0	GCA_002254495
GCA_002254545.1	GCA_002254545.1_ASM225454v1	2012503	/scratch/ecogenomics/frozenset/GCA/002/254/545/GCA_002254545.1_ASM225454v1	Archaea	Candidatus_Aenigmarchaeota	Unclassified_Candidatus_Aenigmarchaeota	Unclassified_Candidatus_Aenigmarchaeota	Unclassified_Candidatus_Aenigmarchaeota	Unclassified_Candidatus_Aenigmarchaeota		Candidatus_Aenigmarchaeota_archaeon_ex4484_224	Archaea	Aenigmatarchaeota	Aenigmatarchaeia	CG10238-14	EX4484-224	EX4484-224	EX4484-224 sp002254545	Contig	679012345679012	0	PRJNA362212	SAMN06647962	NJEA00000000.1	NA	2012503	ex4484_224	latest	Contig	Full	Major	2017-08-16	ASM225454v1	NA	NA	Candidatus_Aenigmarchaeota archaeon ex4484_224		The University of Texas at Austin	ftp://ftp.ncbi.nlm.nih.gov/genomes/all/GCA/002/254/545/GCA_002254545.1_ASM225454v1	derived from metagenome		NA	NA	NA	NA	589	589	0	GCA_002254545
GCA_002254565.1	GCA_002254565.1_ASM225456v1	2012506	/scratch/ecogenomics/frozenset/GCA/002/254/565/GCA_002254565.1_ASM225456v1	Archaea	Candidatus_Altiarchaeota	Unclassified_Candidatus_Altiarchaeota	Candidatus_Altiarchaeales	Unclassified_Candidatus_Altiarchaeales	Unclassified_Candidatus_Altiarchaeales		Candidatus_Altiarchaeales_archaeon_ex4484_2	Archaea	Altiarchaeota	Altiarchaeia	IMC4	QMZM01	EX4484-2	EX4484-2 sp002254565	Scaffold	895061728395062	0	PRJNA362212	SAMN06647956	NJEG00000000.1	NA	2012506	ex4484_2	latest	Scaffold	Full	Major	2017-08-16	ASM225456v1	NA	NA	Candidatus_Altiarchaeales archaeon ex4484_2		The University of Texas at Austin	ftp://ftp.ncbi.nlm.nih.gov/genomes/all/GCA/002/254/565/GCA_002254565.1_ASM225456v1	derived from metagenome		NA	NA	NA	NA	1481	1481	0	GCA_002254565
GCA_002254595.1	GCA_002254595.1_ASM225459v1	2012526	/scratch/ecogenomics/frozenset/GCA/002/254/595/GCA_002254595.1_ASM225459v1	Archaea	Thermoproteota	Thermoprotei	Thermofilales	Thermofilaceae	Thermofilum		Thermofilum_sp._ex4484_15	Archaea	Thermoproteota	Thermoproteia	Thermofilales	EX4484-15	EX4484-15	EX4484-15 sp002254595	Contig	549382716049383	123456790123457	PRJNA362212	SAMN06647953	NJEH00000000.1	NA	2012526	ex4484_15	latest	Contig	Full	Major	2017-08-16	ASM225459v1	NA	NA	Thermofilum sp. ex4484_15		The University of Texas at Austin	ftp://ftp.ncbi.nlm.nih.gov/genomes/all/GCA/002/254/595/GCA_002254595.1_ASM225459v1	derived from metagenome		NA	NA	NA	NA	809	809	0	GCA_002254595
GCA_002254645.1	GCA_002254645.1_ASM225464v1	2012527	/scratch/ecogenomics/frozenset/GCA/002/254/645/GCA_002254645.1_ASM225464v1	Archaea	Thermoproteota	Thermoprotei	Thermofilales	Thermofilaceae	Thermofilum		Thermofilum_sp._ex4484_79	NA	NA	NA	NA	NA	NA	NA	Contig	777777777777778	555555555555556	PRJNA362212	SAMN06647978	NJDK00000000.1	NA	2012527	ex4484_79	latest	Contig	Full	Major	2017-08-16	ASM225464v1	NA	NA	Thermofilum sp. ex4484_79		The University of Texas at Austin	ftp://ftp.ncbi.nlm.nih.gov/genomes/all/GCA/002/254/645/GCA_002254645.1_ASM225464v1	derived from metagenome		NA	NA	NA	NA	1716	1716	0	GCA_002254645
GCA_002254665.1	GCA_002254665.1_ASM225466v1	2012521	/scratch/ecogenomics/frozenset/GCA/002/254/665/GCA_002254665.1_ASM225466v1	Archaea	Thermoproteota	Thermoprotei	Desulfurococcales	Unclassified_Desulfurococcales	Unclassified_Desulfurococcales		Desulfurococcales_archaeon_ex4484_58	Archaea	Thermoproteota	Thermoproteia	Sulfolobales	Desulfurococcaceae	EX4484-58	EX4484-58 sp002254665	Contig	876543209876543	123456790123457	PRJNA362212	SAMN06647973	NJDP00000000.1	NA	2012521	ex4484_58	latest	Contig	Full	Major	2017-08-16	ASM225466v1	NA	NA	Desulfurococcales archaeon ex4484_58		The University of Texas at Austin	ftp://ftp.ncbi.nlm.nih.gov/genomes/all/GCA/002/254/665/GCA_002254665.1_ASM225466v1	derived from metagenome		NA	NA	NA	NA	1490	1490	0	GCA_002254665
GCA_002254685.1	GCA_002254685.1_ASM225468v1	2012505	/scratch/ecogenomics/frozenset/GCA/002/254/685/GCA_002254685.1_ASM225468v1	Archaea	Candidatus_Aenigmarchaeota	Unclassified_Candidatus_Aenigmarchaeota	Unclassified_Candidatus_Aenigmarchaeota	Unclassified_Candidatus_Aenigmarchaeota	Unclassified_Candidatus_Aenigmarchaeota		Candidatus_Aenigmarchaeota_archaeon_ex4484_56	NA	NA	NA	NA	NA	NA	NA	Contig	641975308641975	432098765432099	PRJNA362212	SAMN06647972	NJDQ00000000.1	NA	2012505	ex4484_56	latest	Contig	Full	Major	2017-08-16	ASM225468v1	NA	NA	Candidatus_Aenigmarchaeota archaeon ex4484_56		The University of Texas at Austin	ftp://ftp.ncbi.nlm.nih.gov/genomes/all/GCA/002/254/685/GCA_002254685.1_ASM225468v1	derived from metagenome		NA	NA	NA	NA	657	657	0	GCA_002254685
GCA_002254705.1	GCA_002254705.1_ASM225470v1	2012531	/scratch/ecogenomics/frozenset/GCA/002/254/705/GCA_002254705.1_ASM225470v1	Archaea	Candidatus_Woesearchaeota	Unclassified_Candidatus_Woesearchaeota	Unclassified_Candidatus_Woesearchaeota	Unclassified_Candidatus_Woesearchaeota	Unclassified_Candidatus_Woesearchaeota		Candidatus_Woesearchaeota_archaeon_ex4484_78	NA	NA	NA	NA	NA	NA	NA	Contig	462962962962963	740740740740741	PRJNA362212	SAMN06647977	NJDL00000000.1	NA	2012531	ex4484_78	latest	Contig	Full	Major	2017-08-16	ASM225470v1	NA	NA	Candidatus_Woesearchaeota archaeon ex4484_78		The University of Texas at Austin	ftp://ftp.ncbi.nlm.nih.gov/genomes/all/GCA/002/254/705/GCA_002254705.1_ASM225470v1	derived from metagenome		NA	NA	NA	NA	899	899	0	GCA_002254705
GCA_002254745.1	GCA_002254745.1_ASM225474v1	2012518	/scratch/ecogenomics/frozenset/GCA/002/254/745/GCA_002254745.1_ASM225474v1	Archaea	Thermoproteota	Thermoprotei	Desulfurococcales	Unclassified_Desulfurococcales	Unclassified_Desulfurococcales		Desulfurococcales_archaeon_ex4484_217_1	Archaea	Thermoproteota	Thermoproteia	EX4484-217-1	EX4484-217-1	EX4484-217-1	EX4484-217-1 sp002254745	Contig	746913580246914	0.617283950617284	PRJNA362212	SAMN06647959	NJED00000000.1	NA	2012518	ex4484_217_1	latest	Contig	Full	Major	2017-08-16	ASM225474v1	NA	NA	Desulfurococcales archaeon ex4484_217_1		The University of Texas at Austin	ftp://ftp.ncbi.nlm.nih.gov/genomes/all/GCA/002/254/745/GCA_002254745.1_ASM225474v1	derived from metagenome		NA	NA	NA	NA	940	940	0	GCA_002254745
GCA_002254765.1	GCA_002254765.1_ASM225476v1	2012523	/scratch/ecogenomics/frozenset/GCA/002/254/765/GCA_002254765.1_ASM225476v1	Archaea	Candidatus_Thermoplasmatota	Thermoplasmata	Thermoplasmatales	Unclassified_Thermoplasmatales	Unclassified_Thermoplasmatales		Thermoplasmatales_archaeon_ex4484_36	Archaea	Thermoplasmatota	EX4484-6	EX4484-6	EX4484-36	EX4484-36	EX4484-36 sp002254765	Contig	425925925925926	0	PRJNA362212	SAMN06647967	NJDV00000000.1	NA	2012523	ex4484_36	latest	Contig	Full	Major	2017-08-16	ASM225476v1	NA	NA	Thermoplasmatales archaeon ex4484_36		The University of Texas at Austin	ftp://ftp.ncbi.nlm.nih.gov/genomes/all/GCA/002/254/765/GCA_002254765.1_ASM225476v1	derived from metagenome		NA	NA	NA	NA	1030	1030	0	GCA_002254765
GCA_002254785.1	GCA_002254785.1_ASM225478v1	2011131	/scratch/ecogenomics/frozenset/GCA/002/254/785/GCA_002254785.1_ASM225478v1	Archaea	Euryarchaeota	Methanomicrobia	Methanophagales	Unclassified_Methanophagales	Unclassified_Methanophagales		ANME-1_cluster_archaeon_ex4572_4	Archaea	Halobacteriota	Syntropharchaeia	ANME-1	ANME-1	ANME1a	ANME1a sp003194425	Scaffold	734567901234568	0	PRJNA362212	SAMN06647984	NJEM00000000.1	NA	2011131	ex4572_4	latest	Scaffold	Full	Major	2017-08-16	ASM225478v1	NA	NA	ANME-1 cluster archaeon ex4572_4		The University of Texas at Austin	ftp://ftp.ncbi.nlm.nih.gov/genomes/all/GCA/002/254/785/GCA_002254785.1_ASM225478v1	derived from metagenome		NA	NA	NA	NA	1009	1009	0	GCA_002254785
GCA_002254805.1	GCA_002254805.1_ASM225480v1	2012515	/scratch/ecogenomics/frozenset/GCA/002/254/805/GCA_002254805.1_ASM225480v1	Archaea	Unclassified_Archaea	Unclassified_Archaea	Unclassified_Archaea	Unclassified_Archaea	Unclassified_Archaea		Candidatus_Pacearchaeota_archaeon_ex4484_31	Archaea	Nanoarchaeota	Nanoarchaeia	Pacearchaeales	EX4484-31	EX4484-31	EX4484-31 sp002254805	Contig	462962962962963	0	PRJNA362212	SAMN06647966	NJDW00000000.1	NA	2012515	ex4484_31	latest	Contig	Full	Major	2017-08-16	ASM225480v1	NA	NA	Candidatus_Pacearchaeota archaeon ex4484_31		The University of Texas at Austin	ftp://ftp.ncbi.nlm.nih.gov/genomes/all/GCA/002/254/805/GCA_002254805.1_ASM225480v1	derived from metagenome		NA	NA	NA	NA	336	336	0	GCA_002254805
GCA_002254825.2	GCA_002254825.2_ASM225482v2	1978124	/scratch/ecogenomics/frozenset/GCA/002/254/825/GCA_002254825.2_ASM225482v2	Archaea	Euryarchaeota	Methanomicrobia	Methanosarcinales	Unclassified_Methanosarcinales	Unclassified_Methanosarcinales		Methanosarcinales_archaeon_ex4572_44	Archaea	Halobacteriota	Methanosarcinia	Methanosarcinales	EX4572-44	EX4572-44	EX4572-44 sp002254825	Scaffold	728395061728395	0	PRJNA362212	SAMN06647985	NJEL00000000.2	NA	1978124	ex4572_44	latest	Scaffold	Full	Major	2017-10-26	ASM225482v2	NA	NA	Methanosarcinales archaeon ex4572_44		The University of Texas at Austin	ftp://ftp.ncbi.nlm.nih.gov/genomes/all/GCA/002/254/825/GCA_002254825.2_ASM225482v2	derived from metagenome		NA	NA	NA	NA	1051	1051	0	GCA_002254825
GCA_002254885.1	GCA_002254885.1_ASM225488v1	2012525	/scratch/ecogenomics/frozenset/GCA/002/254/885/GCA_002254885.1_ASM225488v1	Archaea	Candidatus_Thermoplasmatota	Thermoplasmata	Thermoplasmatales	Unclassified_Thermoplasmatales	Unclassified_Thermoplasmatales		Thermoplasmatales_archaeon_ex4572_165	Archaea	Thermoplasmatota	E2	DHVEG-1	DHVEG-1	EX4572-165	EX4572-165 sp002254885	Scaffold	679012345679012	185185185185185	PRJNA362212	SAMN06647982	NJDG00000000.1	NA	2012525	ex4572_165	latest	Scaffold	Full	Major	2017-08-16	ASM225488v1	NA	NA	Thermoplasmatales archaeon ex4572_165		The University of Texas at Austin	ftp://ftp.ncbi.nlm.nih.gov/genomes/all/GCA/002/254/885/GCA_002254885.1_ASM225488v1	derived from metagenome		NA	NA	NA	NA	1175	1175	0	GCA_002254885
GCA_002254895.1	GCA_002254895.1_ASM225489v1	2012533	/scratch/ecogenomics/frozenset/GCA/002/254/895/GCA_002254895.1_ASM225489v1	Archaea	Thermoproteota	Thermoprotei	Unclassified_Thermoprotei	Unclassified_Thermoprotei	Unclassified_Thermoprotei		Thermoprotei_archaeon_ex4572_64	Archaea	Thermoproteota	Thermoproteia	Thermoproteales	Thermocladiaceae	EX4572-64	EX4572-64 sp002254895	Scaffold	469135802469136	0	PRJNA362212	SAMN06647986	NJDF00000000.1	NA	2012533	ex4572_64	latest	Scaffold	Full	Major	2017-08-16	ASM225489v1	NA	NA	Thermoprotei archaeon ex4572_64		The University of Texas at Austin	ftp://ftp.ncbi.nlm.nih.gov/genomes/all/GCA/002/254/895/GCA_002254895.1_ASM225489v1	derived from metagenome		NA	NA	NA	NA	764	764	0	GCA_002254895
GCA_002254905.1	GCA_002254905.1_ASM225490v1	2012528	/scratch/ecogenomics/frozenset/GCA/002/254/905/GCA_002254905.1_ASM225490v1	Archaea	Thermoproteota	Thermoprotei	Thermofilales	Thermofilaceae	Thermofilum		Thermofilum_sp._ex4484_82	NA	NA	NA	NA	NA	NA	NA	Contig	54320987654321	617283950617284	PRJNA362212	SAMN06647979	NJDJ00000000.1	NA	2012528	ex4484_82	latest	Contig	Full	Major	2017-08-16	ASM225490v1	NA	NA	Thermofilum sp. ex4484_82		The University of Texas at Austin	ftp://ftp.ncbi.nlm.nih.gov/genomes/all/GCA/002/254/905/GCA_002254905.1_ASM225490v1	derived from metagenome		NA	NA	NA	NA	1911	1911	0	GCA_002254905
GCA_002254945.1	GCA_002254945.1_ASM225494v1	2012507	/scratch/ecogenomics/frozenset/GCA/002/254/945/GCA_002254945.1_ASM225494v1	Archaea	Candidatus_Altiarchaeota	Unclassified_Candidatus_Altiarchaeota	Candidatus_Altiarchaeales	Unclassified_Candidatus_Altiarchaeales	Unclassified_Candidatus_Altiarchaeales		Candidatus_Altiarchaeales_archaeon_ex4484_43	NA	NA	NA	NA	NA	NA	NA	Scaffold	716049382716049	493827160493827	PRJNA362212	SAMN06647970	NJDS00000000.1	NA	2012507	ex4484_43	latest	Scaffold	Full	Major	2017-08-16	ASM225494v1	NA	NA	Candidatus_Altiarchaeales archaeon ex4484_43		The University of Texas at Austin	ftp://ftp.ncbi.nlm.nih.gov/genomes/all/GCA/002/254/945/GCA_002254945.1_ASM225494v1	derived from metagenome		NA	NA	NA	NA	1179	1179	0	GCA_002254945
GCA_002254965.1	GCA_002254965.1_ASM225496v1	2012512	/scratch/ecogenomics/frozenset/GCA/002/254/965/GCA_002254965.1_ASM225496v1	Archaea	Candidatus_Bathyarchaeota	Unclassified_Candidatus_Bathyarchaeota	Unclassified_Candidatus_Bathyarchaeota	Unclassified_Candidatus_Bathyarchaeota	Unclassified_Candidatus_Bathyarchaeota		Candidatus_Bathyarchaeota_archaeon_ex4484_231	NA	NA	NA	NA	NA	NA	NA	Contig	58641975308642	617283950617284	PRJNA362212	SAMN06647963	NJDZ00000000.1	NA	2012512	ex4484_231	latest	Contig	Full	Major	2017-08-16	ASM225496v1	NA	NA	Candidatus_Bathyarchaeota archaeon ex4484_231		The University of Texas at Austin	ftp://ftp.ncbi.nlm.nih.gov/genomes/all/GCA/002/254/965/GCA_002254965.1_ASM225496v1	derived from metagenome		NA	NA	NA	NA	969	969	0	GCA_002254965
GCA_002254975.1	GCA_002254975.1_ASM225497v1	2012511	/scratch/ecogenomics/frozenset/GCA/002/254/975/GCA_002254975.1_ASM225497v1	Archaea	Candidatus_Bathyarchaeota	Unclassified_Candidatus_Bathyarchaeota	Unclassified_Candidatus_Bathyarchaeota	Unclassified_Candidatus_Bathyarchaeota	Unclassified_Candidatus_Bathyarchaeota		Candidatus_Bathyarchaeota_archaeon_ex4484_218	Archaea	Thermoproteota	Bathyarchaeia	B25	B25	EX4484-218	EX4484-218 sp002254975	Contig	592592592592593	0	PRJNA362212	SAMN06647961	NJEB00000000.1	NA	2012511	ex4484_218	latest	Contig	Full	Major	2017-08-16	ASM225497v1	NA	NA	Candidatus_Bathyarchaeota archaeon ex4484_218		The University of Texas at Austin	ftp://ftp.ncbi.nlm.nih.gov/genomes/all/GCA/002/254/975/GCA_002254975.1_ASM225497v1	derived from metagenome		NA	NA	NA	NA	737	737	0	GCA_002254975
GCA_002254985.1	GCA_002254985.1_ASM225498v1	2012519	/scratch/ecogenomics/frozenset/GCA/002/254/985/GCA_002254985.1_ASM225498v1	Archaea	Thermoproteota	Thermoprotei	Desulfurococcales	Unclassified_Desulfurococcales	Unclassified_Desulfurococcales		Desulfurococcales_archaeon_ex4484_217_2	NA	NA	NA	NA	NA	NA	NA	Contig	734567901234568	493827160493827	PRJNA362212	SAMN06647960	NJEC00000000.1	NA	2012519	ex4484_217_2	latest	Contig	Full	Major	2017-08-16	ASM225498v1	NA	NA	Desulfurococcales archaeon ex4484_217_2		The University of Texas at Austin	ftp://ftp.ncbi.nlm.nih.gov/genomes/all/GCA/002/254/985/GCA_002254985.1_ASM225498v1	derived from metagenome		NA	NA	NA	NA	2399	2399	0	GCA_002254985
GCA_002255025.1	GCA_002255025.1_ASM225502v1	2012509	/scratch/ecogenomics/frozenset/GCA/002/255/025/GCA_002255025.1_ASM225502v1	Archaea	Candidatus_Bathyarchaeota	Unclassified_Candidatus_Bathyarchaeota	Unclassified_Candidatus_Bathyarchaeota	Unclassified_Candidatus_Bathyarchaeota	Unclassified_Candidatus_Bathyarchaeota		Candidatus_Bathyarchaeota_archaeon_ex4484_135	Archaea	Thermoproteota	Bathyarchaeia	EX4484-135	EX4484-135	EX4484-135	EX4484-135 sp002255025	Contig	703703703703704	0.617283950617284	PRJNA362212	SAMN06647950	NJEJ00000000.1	NA	2012509	ex4484_135	latest	Contig	Full	Major	2017-08-16	ASM225502v1	NA	NA	Candidatus_Bathyarchaeota archaeon ex4484_135		The University of Texas at Austin	ftp://ftp.ncbi.nlm.nih.gov/genomes/all/GCA/002/255/025/GCA_002255025.1_ASM225502v1	derived from metagenome		NA	NA	NA	NA	1083	1083	0	GCA_002255025
GCA_002255045.1	GCA_002255045.1_ASM225504v1	2012510	/scratch/ecogenomics/frozenset/GCA/002/255/045/GCA_002255045.1_ASM225504v1	Archaea	Candidatus_Bathyarchaeota	Unclassified_Candidatus_Bathyarchaeota	Unclassified_Candidatus_Bathyarchaeota	Unclassified_Candidatus_Bathyarchaeota	Unclassified_Candidatus_Bathyarchaeota		Candidatus_Bathyarchaeota_archaeon_ex4484_205	Archaea	Thermoproteota	EX4484-205	EX4484-205	EX4484-205	EX4484-205	EX4484-205 sp002255045	Scaffold	87037037037037	617283950617284	PRJNA362212	SAMN06647958	NJEE00000000.1	NA	2012510	ex4484_205	latest	Scaffold	Full	Major	2017-08-16	ASM225504v1	NA	NA	Candidatus_Bathyarchaeota archaeon ex4484_205		The University of Texas at Austin	ftp://ftp.ncbi.nlm.nih.gov/genomes/all/GCA/002/255/045/GCA_002255045.1_ASM225504v1	derived from metagenome		NA	NA	NA	NA	1448	1448	0	GCA_002255045
GCA_002255055.1	GCA_002255055.1_ASM225505v1	2012502	/scratch/ecogenomics/frozenset/GCA/002/255/055/GCA_002255055.1_ASM225505v1	Archaea	Candidatus_Aenigmarchaeota	Unclassified_Candidatus_Aenigmarchaeota	Unclassified_Candidatus_Aenigmarchaeota	Unclassified_Candidatus_Aenigmarchaeota	Unclassified_Candidatus_Aenigmarchaeota		Candidatus_Aenigmarchaeota_archaeon_ex4484_14	NA	NA	NA	NA	NA	NA	NA	Scaffold	679012345679012	617283950617284	PRJNA362212	SAMN06647952	NJEI00000000.1	NA	2012502	ex4484_14	latest	Scaffold	Full	Major	2017-08-16	ASM225505v1	NA	NA	Candidatus_Aenigmarchaeota archaeon ex4484_14		The University of Texas at Austin	ftp://ftp.ncbi.nlm.nih.gov/genomes/all/GCA/002/255/055/GCA_002255055.1_ASM225505v1	derived from metagenome		NA	NA	NA	NA	880	880	0	GCA_002255055
GCA_002255065.1	GCA_002255065.1_ASM225506v1	2012517	/scratch/ecogenomics/frozenset/GCA/002/255/065/GCA_002255065.1_ASM225506v1	Archaea	Thermoproteota	Thermoprotei	Desulfurococcales	Unclassified_Desulfurococcales	Unclassified_Desulfurococcales		Desulfurococcales_archaeon_ex4484_204	Archaea	Thermoproteota	Thermoproteia	Sulfolobales	NBVN01	EX4484-204	EX4484-204 sp002255065	Contig	50	0.617283950617284	PRJNA362212	SAMN06647957	NJEF00000000.1	NA	2012517	ex4484_204	latest	Contig	Full	Major	2017-08-16	ASM225506v1	NA	NA	Desulfurococcales archaeon ex4484_204		The University of Texas at Austin	ftp://ftp.ncbi.nlm.nih.gov/genomes/all/GCA/002/255/065/GCA_002255065.1_ASM225506v1	derived from metagenome		NA	NA	NA	NA	1033	1033	0	GCA_002255065
GCA_002255105.1	GCA_002255105.1_ASM225510v1	2012532	/scratch/ecogenomics/frozenset/GCA/002/255/105/GCA_002255105.1_ASM225510v1	Archaea	Nitrososphaerota	Unclassified_Nitrososphaerota	Unclassified_Nitrososphaerota	Candidatus_Wolframiiraptoraceae	Candidatus_Wolframiiraptor		Thaumarchaeota_archaeon_ex4484_121	Archaea	Thermoproteota	Nitrososphaeria_A	Caldarchaeales	NZ13-MGT	EX4484-121	EX4484-121 sp002255105	Contig	530864197530864	0.617283950617284	PRJNA362212	SAMN06647949	NJEK00000000.1	NA	2012532	ex4484_121	latest	Contig	Full	Major	2017-08-16	ASM225510v1	NA	NA	Thaumarchaeota archaeon ex4484_121		The University of Texas at Austin	ftp://ftp.ncbi.nlm.nih.gov/genomes/all/GCA/002/255/105/GCA_002255105.1_ASM225510v1	derived from metagenome		NA	NA	NA	NA	961	961	0	GCA_002255105
GCA_002255125.1	GCA_002255125.1_ASM225512v1	1978125	/scratch/ecogenomics/frozenset/GCA/002/255/125/GCA_002255125.1_ASM225512v1	Archaea	Euryarchaeota	Unclassified_Euryarchaeota	Unclassified_Euryarchaeota	Unclassified_Euryarchaeota	Unclassified_Euryarchaeota		Euryarchaeota_archaeon_ex4484_162	NA	NA	NA	NA	NA	NA	NA	Contig	635802469135803	617283950617284	PRJNA362212	SAMN06647954	NJEP00000000.1	NA	1978125	ex4484_162	latest	Contig	Full	Major	2017-08-16	ASM225512v1	NA	NA	Euryarchaeota archaeon ex4484_162		The University of Texas at Austin	ftp://ftp.ncbi.nlm.nih.gov/genomes/all/GCA/002/255/125/GCA_002255125.1_ASM225512v1	derived from metagenome		NA	NA	NA	NA	640	640	0	GCA_002255125
GCA_002255135.1	GCA_002255135.1_ASM225513v1	1978123	/scratch/ecogenomics/frozenset/GCA/002/255/135/GCA_002255135.1_ASM225513v1	Archaea	Euryarchaeota	Methanomicrobia	Methanosarcinales	Unclassified_Methanosarcinales	Unclassified_Methanosarcinales		Methanosarcinales_archaeon_ex4484_138	Archaea	Halobacteriota	Methanosarcinia	Methanosarcinales	EX4572-44	EX4572-44	EX4572-44 sp002254825	Scaffold	58641975308642	0	PRJNA362212	SAMN06647951	NJEQ00000000.1	NA	1978123	ex4484_138	latest	Scaffold	Full	Major	2017-08-16	ASM225513v1	NA	NA	Methanosarcinales archaeon ex4484_138		The University of Texas at Austin	ftp://ftp.ncbi.nlm.nih.gov/genomes/all/GCA/002/255/135/GCA_002255135.1_ASM225513v1	derived from metagenome		NA	NA	NA	NA	1118	1118	0	GCA_002255135
GCA_002256575.1	GCA_002256575.1_ASM225657v1	1917473	/scratch/ecogenomics/frozenset/GCA/002/256/575/GCA_002256575.1_ASM225657v1	Archaea	Euryarchaeota	Methanomicrobia	Methanotrichales	Methanotrichaceae	Methanothrix		Methanosaeta_sp._NSM2	Archaea	Halobacteriota	Methanosarcinia	Methanotrichales	Methanotrichaceae	Methanothrix	Methanothrix sp002256595	Scaffold	876543209876543	123456790123457	PRJNA338276	SAMN05908749	NOLD00000000.1	NA	1917473	NSM2	latest	Scaffold	Full	Major	2017-08-16	ASM225657v1	NA	NA	Methanosaeta sp. NSM2		The Ohio State University	ftp://ftp.ncbi.nlm.nih.gov/genomes/all/GCA/002/256/575/GCA_002256575.1_ASM225657v1	derived from metagenome		NA	NA	NA	NA	1920	1920	0	GCA_002256575
GCA_002256595.1	GCA_002256595.1_ASM225659v1	1917472	/scratch/ecogenomics/frozenset/GCA/002/256/595/GCA_002256595.1_ASM225659v1	Archaea	Euryarchaeota	Methanomicrobia	Methanotrichales	Methanotrichaceae	Methanothrix		Methanosaeta_sp._NSP1	Archaea	Halobacteriota	Methanosarcinia	Methanotrichales	Methanotrichaceae	Methanothrix	Methanothrix sp002256595	Scaffold	827160493827161	0	PRJNA338276	SAMN05908746	NOLC00000000.1	NA	1917472	NSP1	latest	Scaffold	Full	Major	2017-08-16	ASM225659v1	NA	NA	Methanosaeta sp. NSP1		The Ohio State University	ftp://ftp.ncbi.nlm.nih.gov/genomes/all/GCA/002/256/595/GCA_002256595.1_ASM225659v1	derived from metagenome		NA	NA	NA	NA	1714	1714	0	GCA_002256595
GCA_002256605.1	GCA_002256605.1_ASM225660v1	1917475	/scratch/ecogenomics/frozenset/GCA/002/256/605/GCA_002256605.1_ASM225660v1	Archaea	Euryarchaeota	Methanomicrobia	Methanotrichales	Methanotrichaceae	Methanothrix		Methanosaeta_sp._ASP1-1	NA	NA	NA	NA	NA	NA	NA	Contig	54320987654321	0	PRJNA338276	SAMN05908752	NOLF00000000.1	NA	1917475	ASP1-1	latest	Contig	Full	Major	2017-08-16	ASM225660v1	NA	NA	Methanosaeta sp. ASP1-1		The Ohio State University	ftp://ftp.ncbi.nlm.nih.gov/genomes/all/GCA/002/256/605/GCA_002256605.1_ASM225660v1	derived from metagenome; fragmented assembly		NA	NA	NA	NA	882	882	0	GCA_002256605
GCA_002256665.1	GCA_002256665.1_ASM225666v1	1917477	/scratch/ecogenomics/frozenset/GCA/002/256/665/GCA_002256665.1_ASM225666v1	Archaea	Euryarchaeota	Methanomicrobia	Methanotrichales	Methanotrichaceae	Methanothrix		Methanosaeta_sp._ASM2	NA	NA	NA	NA	NA	NA	NA	Contig	753086419753086	123456790123457	PRJNA338276	SAMN05908754	NOLH00000000.1	NA	1917477	ASM2	latest	Contig	Full	Major	2017-08-16	ASM225666v1	NA	NA	Methanosaeta sp. ASM2		The Ohio State University	ftp://ftp.ncbi.nlm.nih.gov/genomes/all/GCA/002/256/665/GCA_002256665.1_ASM225666v1	derived from metagenome; fragmented assembly		NA	NA	NA	NA	1350	1350	0	GCA_002256665
GCA_002256715.1	GCA_002256715.1_ASM225671v1	1917474	/scratch/ecogenomics/frozenset/GCA/002/256/715/GCA_002256715.1_ASM225671v1	Archaea	Euryarchaeota	Methanomicrobia	Methanotrichales	Methanotrichaceae	Methanothrix		Methanosaeta_sp._ASO1	NA	NA	NA	NA	NA	NA	NA	Contig	746913580246914	0.617283950617284	PRJNA338276	SAMN05908755	NOLE00000000.1	NA	1917474	ASO1	latest	Contig	Full	Major	2017-08-16	ASM225671v1	NA	NA	Methanosaeta sp. ASO1		The Ohio State University	ftp://ftp.ncbi.nlm.nih.gov/genomes/all/GCA/002/256/715/GCA_002256715.1_ASM225671v1	derived from metagenome; fragmented assembly		NA	NA	NA	NA	1353	1353	0	GCA_002256715
GCA_002356395.1	GCA_002356395.1_ASM235639v1	2017966	/scratch/ecogenomics/frozenset/GCA/002/356/395/GCA_002356395.1_ASM235639v1	Archaea	Euryarchaeota	Methanobacteria	Methanobacteriales	Methanobacteriaceae	Methanothermobacter		Methanothermobacter_sp._EMTCatA1	Archaea	Methanobacteriota	Methanobacteria	Methanobacteriales	Methanothermobacteraceae	Methanothermobacter	Methanothermobacter thermautotrophicus	Complete Genome	987654320987654	185185185185185	PRJDB5909	SAMD00084331		NA	2017966	EMTCatA1	latest	Complete Genome	Full	Major	2017-07-08	ASM235639v1	NA	NA	Methanothermobacter sp. EMTCatA1		Department of System Innovation, Graduate School of Engineering, the University of Tokyo, Tokyo, Japan	ftp://ftp.ncbi.nlm.nih.gov/genomes/all/GCA/002/356/395/GCA_002356395.1_ASM235639v1	derived from environmental source		NA	NA	NA	NA	1814	1814	0	GCA_002356395
GCA_002412205.1	GCA_002412205.1_ASM241220v1	2012530	/scratch/ecogenomics/frozenset/GCA/002/412/205/GCA_002412205.1_ASM241220v1	Archaea	Candidatus_Geothermarchaeota	Unclassified_Candidatus_Geothermarchaeota	Unclassified_Candidatus_Geothermarchaeota	Unclassified_Candidatus_Geothermarchaeota	Unclassified_Candidatus_Geothermarchaeota		Candidatus_Geothermarchaeota_archaeon_ex4572_27	NA	NA	NA	NA	NA	NA	NA	Scaffold	561728395061728	617283950617284	PRJNA362212	SAMN06647983	NJEN00000000.1	NA	2012530	ex4572_27	latest	Scaffold	Full	Major	2017-10-03	ASM241220v1	NA	NA	Candidatus_Geothermarchaeota archaeon ex4572_27		The University of Texas at Austin	ftp://ftp.ncbi.nlm.nih.gov/genomes/all/GCA/002/412/205/GCA_002412205.1_ASM241220v1	derived from metagenome		NA	NA	NA	NA	1505	1505	0	GCA_002412205
GCA_002457145.1	GCA_002457145.1_ASM245714v1	2007299	/scratch/ecogenomics/frozenset/GCA/002/457/145/GCA_002457145.1_ASM245714v1	Archaea	Candidatus_Thermoplasmatota	Candidatus_Poseidoniia	Candidatus_Poseidoniales	Unclassified_Candidatus_Poseidoniales	Unclassified_Candidatus_Poseidoniales		Marine_Group_II_euryarchaeote_MED-G38	Archaea	Thermoplasmatota	Poseidoniia	Poseidoniales	Thalassarchaeaceae	MGIIb-O3	MGIIb-O3 sp002457145	Contig	666666666666667	0	PRJNA352798	SAMN06890649	NTJP00000000.1	NA	2007299	MED-G38	latest	Contig	Full	Major	2017-10-05	ASM245714v1	NA	NA	Marine Group II euryarchaeote MED-G38		Universidad Miguel Hernandez	ftp://ftp.ncbi.nlm.nih.gov/genomes/all/GCA/002/457/145/GCA_002457145.1_ASM245714v1	derived from metagenome		NA	NA	NA	NA	1169	1169	0	GCA_002457145
GCA_002457155.1	GCA_002457155.1_ASM245715v1	2007296	/scratch/ecogenomics/frozenset/GCA/002/457/155/GCA_002457155.1_ASM245715v1	Archaea	Candidatus_Thermoplasmatota	Candidatus_Poseidoniia	Candidatus_Poseidoniales	Unclassified_Candidatus_Poseidoniales	Unclassified_Candidatus_Poseidoniales		Marine_Group_II_euryarchaeote_MED-G35	Archaea	Thermoplasmatota	Poseidoniia	Poseidoniales	Thalassarchaeaceae	MGIIb-O3	MGIIb-O3 sp002457155	Contig	666666666666667	0	PRJNA352798	SAMN06890646	NTJS00000000.1	NA	2007296	MED-G35	latest	Contig	Full	Major	2017-10-05	ASM245715v1	NA	NA	Marine Group II euryarchaeote MED-G35		Universidad Miguel Hernandez	ftp://ftp.ncbi.nlm.nih.gov/genomes/all/GCA/002/457/155/GCA_002457155.1_ASM245715v1	derived from metagenome		NA	NA	NA	NA	1035	1035	0	GCA_002457155
GCA_002457195.1	GCA_002457195.1_ASM245719v1	2007294	/scratch/ecogenomics/frozenset/GCA/002/457/195/GCA_002457195.1_ASM245719v1	Archaea	Candidatus_Thermoplasmatota	Candidatus_Poseidoniia	Candidatus_Poseidoniales	Unclassified_Candidatus_Poseidoniales	Unclassified_Candidatus_Poseidoniales		Marine_Group_II_euryarchaeote_MED-G33	Archaea	Thermoplasmatota	Poseidoniia	Poseidoniales	Thalassarchaeaceae	MGIIb-P	MGIIb-P sp002457195	Contig	598765432098765	0	PRJNA352798	SAMN06890644	NTJU00000000.1	NA	2007294	MED-G33	latest	Contig	Full	Major	2017-10-05	ASM245719v1	NA	NA	Marine Group II euryarchaeote MED-G33		Universidad Miguel Hernandez	ftp://ftp.ncbi.nlm.nih.gov/genomes/all/GCA/002/457/195/GCA_002457195.1_ASM245719v1	derived from metagenome		NA	NA	NA	NA	1053	1053	0	GCA_002457195
GCA_002457555.1	GCA_002457555.1_ASM245755v1	2007298	/scratch/ecogenomics/frozenset/GCA/002/457/555/GCA_002457555.1_ASM245755v1	Archaea	Candidatus_Thermoplasmatota	Candidatus_Poseidoniia	Candidatus_Poseidoniales	Unclassified_Candidatus_Poseidoniales	Unclassified_Candidatus_Poseidoniales		Marine_Group_II_euryarchaeote_MED-G37	Archaea	Thermoplasmatota	Poseidoniia	Poseidoniales	Thalassarchaeaceae	MGIIb-O1	MGIIb-O1 sp002457555	Contig	777777777777778	0	PRJNA352798	SAMN06890648	NTJQ00000000.1	NA	2007298	MED-G37	latest	Contig	Full	Major	2017-10-05	ASM245755v1	NA	NA	Marine Group II euryarchaeote MED-G37		Universidad Miguel Hernandez	ftp://ftp.ncbi.nlm.nih.gov/genomes/all/GCA/002/457/555/GCA_002457555.1_ASM245755v1	derived from metagenome		NA	NA	NA	NA	1089	1089	0	GCA_002457555
GCA_002457595.1	GCA_002457595.1_ASM245759v1	2007297	/scratch/ecogenomics/frozenset/GCA/002/457/595/GCA_002457595.1_ASM245759v1	Archaea	Candidatus_Thermoplasmatota	Candidatus_Poseidoniia	Candidatus_Poseidoniales	Unclassified_Candidatus_Poseidoniales	Unclassified_Candidatus_Poseidoniales		Marine_Group_II_euryarchaeote_MED-G36	Archaea	Thermoplasmatota	Poseidoniia	Poseidoniales	Thalassarchaeaceae	MGIIb-O1	MGIIb-O1 sp002457595	Contig	697530864197531	0	PRJNA352798	SAMN06890647	NTJR00000000.1	NA	2007297	MED-G36	latest	Contig	Full	Major	2017-10-05	ASM245759v1	NA	NA	Marine Group II euryarchaeote MED-G36		Universidad Miguel Hernandez	ftp://ftp.ncbi.nlm.nih.gov/genomes/all/GCA/002/457/595/GCA_002457595.1_ASM245759v1	derived from metagenome		NA	NA	NA	NA	828	828	0	GCA_002457595
GCA_002457605.1	GCA_002457605.1_ASM245760v1	2007295	/scratch/ecogenomics/frozenset/GCA/002/457/605/GCA_002457605.1_ASM245760v1	Archaea	Candidatus_Thermoplasmatota	Candidatus_Poseidoniia	Candidatus_Poseidoniales	Unclassified_Candidatus_Poseidoniales	Unclassified_Candidatus_Poseidoniales		Marine_Group_II_euryarchaeote_MED-G34	Archaea	Thermoplasmatota	Poseidoniia	Poseidoniales	Thalassarchaeaceae	Thalassarchaeum	Thalassarchaeum sp002457605	Contig	567901234567901	0	PRJNA352798	SAMN06890645	NTJT00000000.1	NA	2007295	MED-G34	latest	Contig	Full	Major	2017-10-05	ASM245760v1	NA	NA	Marine Group II euryarchaeote MED-G34		Universidad Miguel Hernandez	ftp://ftp.ncbi.nlm.nih.gov/genomes/all/GCA/002/457/605/GCA_002457605.1_ASM245760v1	derived from metagenome		NA	NA	NA	NA	899	899	0	GCA_002457605
GCA_002490245.1	GCA_002490245.1_ASM249024v1	2041147	/scratch/ecogenomics/frozenset/GCA/002/490/245/GCA_002490245.1_ASM249024v1	Archaea	Candidatus_Bathyarchaeota	Unclassified_Candidatus_Bathyarchaeota	Unclassified_Candidatus_Bathyarchaeota	Unclassified_Candidatus_Bathyarchaeota	Unclassified_Candidatus_Bathyarchaeota		Candidatus_Bathyarchaeota_archaeon_B24-2	Archaea	Thermoproteota	Bathyarchaeia	B26-1	B24-2	B24-2	B24-2 sp002490245	Scaffold	888888888888889	246913580246914	PRJNA312413	SAMN07701645	PCNA00000000.1	NA	2041147	B24-2	latest	Scaffold	Full	Major	2017-10-09	ASM249024v1	NA	NA	Candidatus_Bathyarchaeota archaeon B24-2		Shanghai Jiao Tong University	ftp://ftp.ncbi.nlm.nih.gov/genomes/all/GCA/002/490/245/GCA_002490245.1_ASM249024v1	derived from metagenome		NA	NA	NA	NA	1404	1404	0	GCA_002490245
GCA_002687735.1	GCA_002687735.1_ASM268773v1	2026736	/scratch/ecogenomics/frozenset/GCA/002/687/735/GCA_002687735.1_ASM268773v1	Archaea	Candidatus_Diapherotrites	Unclassified_Candidatus_Diapherotrites	Unclassified_Candidatus_Diapherotrites	Unclassified_Candidatus_Diapherotrites	Unclassified_Candidatus_Diapherotrites		Candidatus_Diapherotrites_archaeon	Archaea	Iainarchaeota	Iainarchaeia	Iainarchaeales	Iainarchaeaceae	UBA493	UBA493 sp002687735	Contig	679012345679012	0	PRJNA391943	SAMN07618689	NZBD00000000.1	NA	2026736	ARS1427	latest	Contig	Full	Major	2017-10-24	ASM268773v1	NA	NA	Candidatus_Diapherotrites archaeon		Tara Oceans Consortium	ftp://ftp.ncbi.nlm.nih.gov/genomes/all/GCA/002/687/735/GCA_002687735.1_ASM268773v1	derived from metagenome		NA	NA	NA	NA	607	607	0	GCA_002687735
GCA_002726865.1	GCA_002726865.1_ASM272686v1	2026714	/scratch/ecogenomics/frozenset/GCA/002/726/865/GCA_002726865.1_ASM272686v1	Archaea	Candidatus_Bathyarchaeota	Unclassified_Candidatus_Bathyarchaeota	Unclassified_Candidatus_Bathyarchaeota	Unclassified_Candidatus_Bathyarchaeota	Unclassified_Candidatus_Bathyarchaeota		Candidatus_Bathyarchaeota_archaeon	Archaea	Thermoproteota	Bathyarchaeia	TCS64	TCS64	GCA-2726865	GCA-2726865 sp002726865	Contig	925925925925926	740740740740741	PRJNA391943	SAMN07618418	PBSW00000000.1	NA	2026714	NP77	latest	Contig	Full	Major	2017-10-26	ASM272686v1	NA	NA	Candidatus_Bathyarchaeota archaeon		Tara Oceans Consortium	ftp://ftp.ncbi.nlm.nih.gov/genomes/all/GCA/002/726/865/GCA_002726865.1_ASM272686v1	derived from metagenome		NA	NA	NA	NA	1880	1880	0	GCA_002726865
GCA_002727105.1	GCA_002727105.1_ASM272710v1	1483399	/scratch/ecogenomics/frozenset/GCA/002/727/105/GCA_002727105.1_ASM272710v1	Archaea	Euryarchaeota	Halobacteria	Haloferacales	Halorubraceae	Halorubrum		Halorubrum_sp._C3	NA	NA	NA	NA	NA	NA	NA	Scaffold	753086419753086	0.617283950617284	PRJNA232799	SAMN02716033	NHOB00000000.1	NA	1483399		latest	Scaffold	Full	Major	2017-10-26	ASM272710v1	NA	NA	Halorubrum sp. C3	strain=C3	University of Conn.	ftp://ftp.ncbi.nlm.nih.gov/genomes/all/GCA/002/727/105/GCA_002727105.1_ASM272710v1	fragmented assembly		NA	NA	NA	NA	3590	3590	0	GCA_002727105
GCA_002737445.1	GCA_002737445.1_ASM273744v1	2026886	/scratch/ecogenomics/frozenset/GCA/002/737/445/GCA_002737445.1_ASM273744v1	Archaea	Nitrososphaerota	Unclassified_Nitrososphaerota	Nitrosopumilales	Nitrosopumilaceae	Nitrosarchaeum		Nitrosarchaeum_sp.	Archaea	Thermoproteota	Nitrososphaeria	Nitrososphaerales	Nitrosopumilaceae	Nitrosarchaeum	Nitrosarchaeum sp002737445	Contig	925925925925926	0	PRJNA396997	SAMN07460787	NSIR00000000.1	NA	2026886	Baikal-G1	latest	Contig	Full	Major	2017-10-30	ASM273744v1	NA	NA	Nitrosarchaeum sp.		Evolutionary Genomics Group	ftp://ftp.ncbi.nlm.nih.gov/genomes/all/GCA/002/737/445/GCA_002737445.1_ASM273744v1	derived from metagenome		NA	NA	NA	NA	1389	1389	0	GCA_002737445
GCA_002762655.1	GCA_002762655.1_ASM276265v1	2014242	/scratch/ecogenomics/frozenset/GCA/002/762/655/GCA_002762655.1_ASM276265v1	Archaea	Candidatus_Altiarchaeota	Unclassified_Candidatus_Altiarchaeota	Candidatus_Altiarchaeales	Unclassified_Candidatus_Altiarchaeales	Candidatus_Altiarchaeum		Candidatus_Altiarchaeum_sp._CG12_big_fil_rev_8_21_14_0_65_33_22	Archaea	Altiarchaeota	Altiarchaeia	Altiarchaeales	Altiarchaeaceae	Altiarchaeum	Altiarchaeum hamiconexum	Scaffold	827160493827161	0	PRJNA362739	SAMN06659547	PCUZ00000000.1	NA	2014242	CG12_big_fil_rev_8_21_14_0_65_33_22	latest	Scaffold	Full	Major	2017-11-13	ASM276265v1	NA	NA	Candidatus_Altiarchaeum sp. CG12_big_fil_rev_8_21_14_0_65_33_22		None	ftp://ftp.ncbi.nlm.nih.gov/genomes/all/GCA/002/762/655/GCA_002762655.1_ASM276265v1	derived from metagenome		NA	NA	NA	NA	1138	1138	0	GCA_002762655
GCA_002762665.1	GCA_002762665.1_ASM276266v1	2014257	/scratch/ecogenomics/frozenset/GCA/002/762/665/GCA_002762665.1_ASM276266v1	Archaea	Candidatus_Huberarchaea	Unclassified_Candidatus_Huberarchaea	Unclassified_Candidatus_Huberarchaea	Unclassified_Candidatus_Huberarchaea	Candidatus_Huberarchaeum		Candidatus_Huberarchaeum_crystalense	Archaea	Huberarchaeota	Huberarchaeia	Huberarchaeales	Huberarchaeaceae	Huberarchaeum	Huberarchaeum crystalense	Scaffold	567901234567901	0	PRJNA362739	SAMN06659618	PCUF00000000.1	NA	2014257	CG18_big_fil_WC_8_21_14_2_50_31_19	latest	Scaffold	Full	Major	2017-11-13	ASM276266v1	NA	NA	Candidatus_Huberarchaeum crystalense		None	ftp://ftp.ncbi.nlm.nih.gov/genomes/all/GCA/002/762/665/GCA_002762665.1_ASM276266v1	derived from metagenome		NA	NA	NA	NA	425	425	0	GCA_002762665
GCA_002762695.1	GCA_002762695.1_ASM276269v1	1974469	/scratch/ecogenomics/frozenset/GCA/002/762/695/GCA_002762695.1_ASM276269v1	Archaea	Candidatus_Woesearchaeota	Unclassified_Candidatus_Woesearchaeota	Unclassified_Candidatus_Woesearchaeota	Unclassified_Candidatus_Woesearchaeota	Unclassified_Candidatus_Woesearchaeota		Candidatus_Woesearchaeota_archaeon_CG11_big_fil_rev_8_21_14_0_20_57_5	NA	NA	NA	NA	NA	NA	NA	Scaffold	530864197530864	0.617283950617284	PRJNA362739	SAMN06659543	PCVD00000000.1	NA	1974469	CG11_big_fil_rev_8_21_14_0_20_57_5	latest	Scaffold	Full	Major	2017-11-13	ASM276269v1	NA	NA	Candidatus_Woesearchaeota archaeon CG11_big_fil_rev_8_21_14_0_20_57_5		None	ftp://ftp.ncbi.nlm.nih.gov/genomes/all/GCA/002/762/695/GCA_002762695.1_ASM276269v1	derived from metagenome; fragmented assembly		NA	NA	NA	NA	1285	1285	0	GCA_002762695
GCA_002762705.1	GCA_002762705.1_ASM276270v1	1974468	/scratch/ecogenomics/frozenset/GCA/002/762/705/GCA_002762705.1_ASM276270v1	Archaea	Candidatus_Woesearchaeota	Unclassified_Candidatus_Woesearchaeota	Unclassified_Candidatus_Woesearchaeota	Unclassified_Candidatus_Woesearchaeota	Unclassified_Candidatus_Woesearchaeota		Candidatus_Woesearchaeota_archaeon_CG11_big_fil_rev_8_21_14_0_20_43_8	Archaea	Nanoarchaeota	Nanoarchaeia	Woesearchaeales	CG08-08-20-14	CG08-08-20-14	CG08-08-20-14 sp002762705	Scaffold	740740740740741	123456790123457	PRJNA362739	SAMN06659542	PCVE00000000.1	NA	1974468	CG11_big_fil_rev_8_21_14_0_20_43_8	latest	Scaffold	Full	Major	2017-11-13	ASM276270v1	NA	NA	Candidatus_Woesearchaeota archaeon CG11_big_fil_rev_8_21_14_0_20_43_8		None	ftp://ftp.ncbi.nlm.nih.gov/genomes/all/GCA/002/762/705/GCA_002762705.1_ASM276270v1	derived from metagenome		NA	NA	NA	NA	1764	1764	0	GCA_002762705
GCA_002762735.1	GCA_002762735.1_ASM276273v1	1974447	/scratch/ecogenomics/frozenset/GCA/002/762/735/GCA_002762735.1_ASM276273v1	Archaea	Unclassified_Archaea	Unclassified_Archaea	Unclassified_Archaea	Unclassified_Archaea	Unclassified_Archaea		Candidatus_Pacearchaeota_archaeon_CG11_big_fil_rev_8_21_14_0_20_30_13	Archaea	Nanoarchaeota	Nanoarchaeia	Pacearchaeales	GW2011-AR1	GW2011-AR1	GW2011-AR1 sp002762735	Scaffold	555555555555556	0	PRJNA362739	SAMN06659526	PCVV00000000.1	NA	1974447	CG11_big_fil_rev_8_21_14_0_20_30_13	latest	Scaffold	Full	Major	2017-11-13	ASM276273v1	NA	NA	Candidatus_Pacearchaeota archaeon CG11_big_fil_rev_8_21_14_0_20_30_13		None	ftp://ftp.ncbi.nlm.nih.gov/genomes/all/GCA/002/762/735/GCA_002762735.1_ASM276273v1	derived from metagenome		NA	NA	NA	NA	784	784	0	GCA_002762735
GCA_002762745.1	GCA_002762745.1_ASM276274v1	1974467	/scratch/ecogenomics/frozenset/GCA/002/762/745/GCA_002762745.1_ASM276274v1	Archaea	Candidatus_Woesearchaeota	Unclassified_Candidatus_Woesearchaeota	Unclassified_Candidatus_Woesearchaeota	Unclassified_Candidatus_Woesearchaeota	Unclassified_Candidatus_Woesearchaeota		Candidatus_Woesearchaeota_archaeon_CG10_big_fil_rev_8_21_14_0_10_47_5	NA	NA	NA	NA	NA	NA	NA	Scaffold	401234567901235	0.617283950617284	PRJNA362739	SAMN06659471	PCXW00000000.1	NA	1974467	CG10_big_fil_rev_8_21_14_0_10_47_5	latest	Scaffold	Full	Major	2017-11-13	ASM276274v1	NA	NA	Candidatus_Woesearchaeota archaeon CG10_big_fil_rev_8_21_14_0_10_47_5		None	ftp://ftp.ncbi.nlm.nih.gov/genomes/all/GCA/002/762/745/GCA_002762745.1_ASM276274v1	derived from metagenome; fragmented assembly		NA	NA	NA	NA	830	830	0	GCA_002762745
GCA_002762765.1	GCA_002762765.1_ASM276276v1	1974466	/scratch/ecogenomics/frozenset/GCA/002/762/765/GCA_002762765.1_ASM276276v1	Archaea	Candidatus_Woesearchaeota	Unclassified_Candidatus_Woesearchaeota	Unclassified_Candidatus_Woesearchaeota	Unclassified_Candidatus_Woesearchaeota	Unclassified_Candidatus_Woesearchaeota		Candidatus_Woesearchaeota_archaeon_CG10_big_fil_rev_8_21_14_0_10_45_5	NA	NA	NA	NA	NA	NA	NA	Scaffold	462962962962963	0	PRJNA362739	SAMN06659470	PCXX00000000.1	NA	1974466	CG10_big_fil_rev_8_21_14_0_10_45_5	latest	Scaffold	Full	Major	2017-11-13	ASM276276v1	NA	NA	Candidatus_Woesearchaeota archaeon CG10_big_fil_rev_8_21_14_0_10_45_5		None	ftp://ftp.ncbi.nlm.nih.gov/genomes/all/GCA/002/762/765/GCA_002762765.1_ASM276276v1	derived from metagenome; fragmented assembly		NA	NA	NA	NA	746	746	0	GCA_002762765
GCA_002762785.1	GCA_002762785.1_ASM276278v1	1974465	/scratch/ecogenomics/frozenset/GCA/002/762/785/GCA_002762785.1_ASM276278v1	Archaea	Candidatus_Woesearchaeota	Unclassified_Candidatus_Woesearchaeota	Unclassified_Candidatus_Woesearchaeota	Unclassified_Candidatus_Woesearchaeota	Unclassified_Candidatus_Woesearchaeota		Candidatus_Woesearchaeota_archaeon_CG10_big_fil_rev_8_21_14_0_10_45_16	Archaea	Nanoarchaeota	Nanoarchaeia	Woesearchaeales	GW2011-AR9	PCXY01	PCXY01 sp002762785	Scaffold	827160493827161	123456790123457	PRJNA362739	SAMN06659469	PCXY00000000.1	NA	1974465	CG10_big_fil_rev_8_21_14_0_10_45_16	latest	Scaffold	Full	Major	2017-11-13	ASM276278v1	NA	NA	Candidatus_Woesearchaeota archaeon CG10_big_fil_rev_8_21_14_0_10_45_16		None	ftp://ftp.ncbi.nlm.nih.gov/genomes/all/GCA/002/762/785/GCA_002762785.1_ASM276278v1	derived from metagenome		NA	NA	NA	NA	1259	1259	0	GCA_002762785
GCA_002762795.1	GCA_002762795.1_ASM276279v1	1974463	/scratch/ecogenomics/frozenset/GCA/002/762/795/GCA_002762795.1_ASM276279v1	Archaea	Candidatus_Woesearchaeota	Unclassified_Candidatus_Woesearchaeota	Unclassified_Candidatus_Woesearchaeota	Unclassified_Candidatus_Woesearchaeota	Unclassified_Candidatus_Woesearchaeota		Candidatus_Woesearchaeota_archaeon_CG10_big_fil_rev_8_21_14_0_10_37_12	Archaea	Nanoarchaeota	Nanoarchaeia	Woesearchaeales	ARS49	1-14-0-10-37-12	1-14-0-10-37-12 sp002762795	Scaffold	716049382716049	0.617283950617284	PRJNA362739	SAMN06659467	PCYA00000000.1	NA	1974463	CG10_big_fil_rev_8_21_14_0_10_37_12	latest	Scaffold	Full	Major	2017-11-13	ASM276279v1	NA	NA	Candidatus_Woesearchaeota archaeon CG10_big_fil_rev_8_21_14_0_10_37_12		None	ftp://ftp.ncbi.nlm.nih.gov/genomes/all/GCA/002/762/795/GCA_002762795.1_ASM276279v1	derived from metagenome		NA	NA	NA	NA	1463	1463	0	GCA_002762795
GCA_002762835.1	GCA_002762835.1_ASM276283v1	1974460	/scratch/ecogenomics/frozenset/GCA/002/762/835/GCA_002762835.1_ASM276283v1	Archaea	Candidatus_Woesearchaeota	Unclassified_Candidatus_Woesearchaeota	Unclassified_Candidatus_Woesearchaeota	Unclassified_Candidatus_Woesearchaeota	Unclassified_Candidatus_Woesearchaeota		Candidatus_Woesearchaeota_archaeon_CG10_big_fil_rev_8_21_14_0_10_34_12	NA	NA	NA	NA	NA	NA	NA	Scaffold	395061728395062	0	PRJNA362739	SAMN06659464	PCYD00000000.1	NA	1974460	CG10_big_fil_rev_8_21_14_0_10_34_12	latest	Scaffold	Full	Major	2017-11-13	ASM276283v1	NA	NA	Candidatus_Woesearchaeota archaeon CG10_big_fil_rev_8_21_14_0_10_34_12		None	ftp://ftp.ncbi.nlm.nih.gov/genomes/all/GCA/002/762/835/GCA_002762835.1_ASM276283v1	derived from metagenome		NA	NA	NA	NA	661	661	0	GCA_002762835
GCA_002762845.1	GCA_002762845.1_ASM276284v1	1974462	/scratch/ecogenomics/frozenset/GCA/002/762/845/GCA_002762845.1_ASM276284v1	Archaea	Candidatus_Woesearchaeota	Unclassified_Candidatus_Woesearchaeota	Unclassified_Candidatus_Woesearchaeota	Unclassified_Candidatus_Woesearchaeota	Unclassified_Candidatus_Woesearchaeota		Candidatus_Woesearchaeota_archaeon_CG10_big_fil_rev_8_21_14_0_10_36_11	Archaea	Nanoarchaeota	Nanoarchaeia	Woesearchaeales	GW2011-AR9	PCYB01	PCYB01 sp002762845	Scaffold	691358024691358	0.617283950617284	PRJNA362739	SAMN06659466	PCYB00000000.1	NA	1974462	CG10_big_fil_rev_8_21_14_0_10_36_11	latest	Scaffold	Full	Major	2017-11-13	ASM276284v1	NA	NA	Candidatus_Woesearchaeota archaeon CG10_big_fil_rev_8_21_14_0_10_36_11		None	ftp://ftp.ncbi.nlm.nih.gov/genomes/all/GCA/002/762/845/GCA_002762845.1_ASM276284v1	derived from metagenome		NA	NA	NA	NA	890	890	0	GCA_002762845
GCA_002762855.1	GCA_002762855.1_ASM276285v1	1974461	/scratch/ecogenomics/frozenset/GCA/002/762/855/GCA_002762855.1_ASM276285v1	Archaea	Candidatus_Woesearchaeota	Unclassified_Candidatus_Woesearchaeota	Unclassified_Candidatus_Woesearchaeota	Unclassified_Candidatus_Woesearchaeota	Unclassified_Candidatus_Woesearchaeota		Candidatus_Woesearchaeota_archaeon_CG10_big_fil_rev_8_21_14_0_10_34_8	NA	NA	NA	NA	NA	NA	NA	Scaffold	604938271604938	37037037037037	PRJNA362739	SAMN06659465	PCYC00000000.1	NA	1974461	CG10_big_fil_rev_8_21_14_0_10_34_8	latest	Scaffold	Full	Major	2017-11-13	ASM276285v1	NA	NA	Candidatus_Woesearchaeota archaeon CG10_big_fil_rev_8_21_14_0_10_34_8		None	ftp://ftp.ncbi.nlm.nih.gov/genomes/all/GCA/002/762/855/GCA_002762855.1_ASM276285v1	derived from metagenome		NA	NA	NA	NA	1417	1417	0	GCA_002762855
GCA_002762865.1	GCA_002762865.1_ASM276286v1	1974459	/scratch/ecogenomics/frozenset/GCA/002/762/865/GCA_002762865.1_ASM276286v1	Archaea	Candidatus_Woesearchaeota	Unclassified_Candidatus_Woesearchaeota	Unclassified_Candidatus_Woesearchaeota	Unclassified_Candidatus_Woesearchaeota	Unclassified_Candidatus_Woesearchaeota		Candidatus_Woesearchaeota_archaeon_CG10_big_fil_rev_8_21_14_0_10_33_12	Archaea	Nanoarchaeota	Nanoarchaeia	Woesearchaeales	CG1-02-33-12	CG1-02-33-12	CG1-02-33-12 sp002762865	Scaffold	759259259259259	0.617283950617284	PRJNA362739	SAMN06659463	PCYE00000000.1	NA	1974459	CG10_big_fil_rev_8_21_14_0_10_33_12	latest	Scaffold	Full	Major	2017-11-13	ASM276286v1	NA	NA	Candidatus_Woesearchaeota archaeon CG10_big_fil_rev_8_21_14_0_10_33_12		None	ftp://ftp.ncbi.nlm.nih.gov/genomes/all/GCA/002/762/865/GCA_002762865.1_ASM276286v1	derived from metagenome		NA	NA	NA	NA	1166	1166	0	GCA_002762865
GCA_002762915.1	GCA_002762915.1_ASM276291v1	1974458	/scratch/ecogenomics/frozenset/GCA/002/762/915/GCA_002762915.1_ASM276291v1	Archaea	Candidatus_Woesearchaeota	Unclassified_Candidatus_Woesearchaeota	Unclassified_Candidatus_Woesearchaeota	Unclassified_Candidatus_Woesearchaeota	Unclassified_Candidatus_Woesearchaeota		Candidatus_Woesearchaeota_archaeon_CG10_big_fil_rev_8_21_14_0_10_32_9	Archaea	Nanoarchaeota	Nanoarchaeia	Woesearchaeales	21-14-0-10-32-9	21-14-0-10-32-9	21-14-0-10-32-9 sp002762915	Scaffold	648148148148148	0	PRJNA362739	SAMN06659462	PCYF00000000.1	NA	1974458	CG10_big_fil_rev_8_21_14_0_10_32_9	latest	Scaffold	Full	Major	2017-11-13	ASM276291v1	NA	NA	Candidatus_Woesearchaeota archaeon CG10_big_fil_rev_8_21_14_0_10_32_9		None	ftp://ftp.ncbi.nlm.nih.gov/genomes/all/GCA/002/762/915/GCA_002762915.1_ASM276291v1	derived from metagenome		NA	NA	NA	NA	870	870	0	GCA_002762915
GCA_002762925.1	GCA_002762925.1_ASM276292v1	1974456	/scratch/ecogenomics/frozenset/GCA/002/762/925/GCA_002762925.1_ASM276292v1	Archaea	Candidatus_Woesearchaeota	Unclassified_Candidatus_Woesearchaeota	Unclassified_Candidatus_Woesearchaeota	Unclassified_Candidatus_Woesearchaeota	Unclassified_Candidatus_Woesearchaeota		Candidatus_Woesearchaeota_archaeon_CG10_big_fil_rev_8_21_14_0_10_30_7	NA	NA	NA	NA	NA	NA	NA	Scaffold	438271604938272	0	PRJNA362739	SAMN06659460	PCYH00000000.1	NA	1974456	CG10_big_fil_rev_8_21_14_0_10_30_7	latest	Scaffold	Full	Major	2017-11-13	ASM276292v1	NA	NA	Candidatus_Woesearchaeota archaeon CG10_big_fil_rev_8_21_14_0_10_30_7		None	ftp://ftp.ncbi.nlm.nih.gov/genomes/all/GCA/002/762/925/GCA_002762925.1_ASM276292v1	derived from metagenome		NA	NA	NA	NA	929	929	0	GCA_002762925
GCA_002762955.1	GCA_002762955.1_ASM276295v1	1974421	/scratch/ecogenomics/frozenset/GCA/002/762/955/GCA_002762955.1_ASM276295v1	Archaea	Candidatus_Micrarchaeota	Unclassified_Candidatus_Micrarchaeota	Unclassified_Candidatus_Micrarchaeota	Unclassified_Candidatus_Micrarchaeota	Unclassified_Candidatus_Micrarchaeota		Candidatus_Micrarchaeota_archaeon_CG11_big_fil_rev_8_21_14_0_20_47_5	NA	NA	NA	NA	NA	NA	NA	Scaffold	512345679012346	0	PRJNA362739	SAMN06659510	PCWL00000000.1	NA	1974421	CG11_big_fil_rev_8_21_14_0_20_47_5	latest	Scaffold	Full	Major	2017-11-13	ASM276295v1	NA	NA	Candidatus_Micrarchaeota archaeon CG11_big_fil_rev_8_21_14_0_20_47_5		None	ftp://ftp.ncbi.nlm.nih.gov/genomes/all/GCA/002/762/955/GCA_002762955.1_ASM276295v1	derived from metagenome; fragmented assembly		NA	NA	NA	NA	1076	1076	0	GCA_002762955
GCA_002762965.1	GCA_002762965.1_ASM276296v1	2022692	/scratch/ecogenomics/frozenset/GCA/002/762/965/GCA_002762965.1_ASM276296v1	Archaea	Nitrososphaerota	Unclassified_Nitrososphaerota	Nitrosopumilales	Unclassified_Nitrosopumilales	Unclassified_Nitrosopumilales		Nitrosopumilales_archaeon_CG11_big_fil_rev_8_21_14_0_20_33_24	NA	NA	NA	NA	NA	NA	NA	Scaffold	537037037037037	185185185185185	PRJNA362739	SAMN06659514	PCWH00000000.1	NA	2022692	CG11_big_fil_rev_8_21_14_0_20_33_24	latest	Scaffold	Full	Major	2017-11-13	ASM276296v1	NA	NA	Nitrosopumilales archaeon CG11_big_fil_rev_8_21_14_0_20_33_24		None	ftp://ftp.ncbi.nlm.nih.gov/genomes/all/GCA/002/762/965/GCA_002762965.1_ASM276296v1	derived from metagenome; fragmented assembly		NA	NA	NA	NA	1523	1523	0	GCA_002762965
GCA_002762975.1	GCA_002762975.1_ASM276297v1	1974407	/scratch/ecogenomics/frozenset/GCA/002/762/975/GCA_002762975.1_ASM276297v1	Archaea	Candidatus_Diapherotrites	Unclassified_Candidatus_Diapherotrites	Unclassified_Candidatus_Diapherotrites	Unclassified_Candidatus_Diapherotrites	Unclassified_Candidatus_Diapherotrites		Candidatus_Diapherotrites_archaeon_CG11_big_fil_rev_8_21_14_0_20_37_9	Archaea	Iainarchaeota	Iainarchaeia	Iainarchaeales	Iainarchaeaceae	PCWY01	PCWY01 sp002762975	Scaffold	808641975308642	0.617283950617284	PRJNA362739	SAMN06659496	PCWY00000000.1	NA	1974407	CG11_big_fil_rev_8_21_14_0_20_37_9	latest	Scaffold	Full	Major	2017-11-13	ASM276297v1	NA	NA	Candidatus_Diapherotrites archaeon CG11_big_fil_rev_8_21_14_0_20_37_9		None	ftp://ftp.ncbi.nlm.nih.gov/genomes/all/GCA/002/762/975/GCA_002762975.1_ASM276297v1	derived from metagenome		NA	NA	NA	NA	1219	1219	0	GCA_002762975
GCA_002762985.1	GCA_002762985.1_ASM276298v1	1974464	/scratch/ecogenomics/frozenset/GCA/002/762/985/GCA_002762985.1_ASM276298v1	Archaea	Candidatus_Woesearchaeota	Unclassified_Candidatus_Woesearchaeota	Unclassified_Candidatus_Woesearchaeota	Unclassified_Candidatus_Woesearchaeota	Unclassified_Candidatus_Woesearchaeota		Candidatus_Woesearchaeota_archaeon_CG10_big_fil_rev_8_21_14_0_10_44_13	Archaea	Nanoarchaeota	Nanoarchaeia	Woesearchaeales	UBA12501	1-14-0-10-44-13	1-14-0-10-44-13 sp002762985	Scaffold	820987654320988	0	PRJNA362739	SAMN06659468	PCXZ00000000.1	NA	1974464	CG10_big_fil_rev_8_21_14_0_10_44_13	latest	Scaffold	Full	Major	2017-11-13	ASM276298v1	NA	NA	Candidatus_Woesearchaeota archaeon CG10_big_fil_rev_8_21_14_0_10_44_13		None	ftp://ftp.ncbi.nlm.nih.gov/genomes/all/GCA/002/762/985/GCA_002762985.1_ASM276298v1	derived from metagenome		NA	NA	NA	NA	1513	1513	0	GCA_002762985
GCA_002763025.1	GCA_002763025.1_ASM276302v1	1974457	/scratch/ecogenomics/frozenset/GCA/002/763/025/GCA_002763025.1_ASM276302v1	Archaea	Candidatus_Woesearchaeota	Unclassified_Candidatus_Woesearchaeota	Unclassified_Candidatus_Woesearchaeota	Unclassified_Candidatus_Woesearchaeota	Unclassified_Candidatus_Woesearchaeota		Candidatus_Woesearchaeota_archaeon_CG10_big_fil_rev_8_21_14_0_10_32_24	Archaea	Nanoarchaeota	Nanoarchaeia	Woesearchaeales	GW2011-AR9	1-14-0-10-32-24	1-14-0-10-32-24 sp002763025	Scaffold	623456790123457	0	PRJNA362739	SAMN06659461	PCYG00000000.1	NA	1974457	CG10_big_fil_rev_8_21_14_0_10_32_24	latest	Scaffold	Full	Major	2017-11-13	ASM276302v1	NA	NA	Candidatus_Woesearchaeota archaeon CG10_big_fil_rev_8_21_14_0_10_32_24		None	ftp://ftp.ncbi.nlm.nih.gov/genomes/all/GCA/002/763/025/GCA_002763025.1_ASM276302v1	derived from metagenome		NA	NA	NA	NA	791	791	0	GCA_002763025
GCA_002763035.1	GCA_002763035.1_ASM276303v1	1974445	/scratch/ecogenomics/frozenset/GCA/002/763/035/GCA_002763035.1_ASM276303v1	Archaea	Unclassified_Archaea	Unclassified_Archaea	Unclassified_Archaea	Unclassified_Archaea	Unclassified_Archaea		Candidatus_Pacearchaeota_archaeon_CG10_big_fil_rev_8_21_14_0_10_35_13	Archaea	Nanoarchaeota	Nanoarchaeia	Pacearchaeales	GW2011-AR1	PFDC01	PFDC01 sp002763035	Scaffold	549382716049383	0	PRJNA362739	SAMN06659410	PFDC00000000.1	NA	1974445	CG10_big_fil_rev_8_21_14_0_10_35_13	latest	Scaffold	Full	Major	2017-11-13	ASM276303v1	NA	NA	Candidatus_Pacearchaeota archaeon CG10_big_fil_rev_8_21_14_0_10_35_13		None	ftp://ftp.ncbi.nlm.nih.gov/genomes/all/GCA/002/763/035/GCA_002763035.1_ASM276303v1	derived from metagenome		NA	NA	NA	NA	973	973	0	GCA_002763035
GCA_002763075.1	GCA_002763075.1_ASM276307v1	1974444	/scratch/ecogenomics/frozenset/GCA/002/763/075/GCA_002763075.1_ASM276307v1	Archaea	Unclassified_Archaea	Unclassified_Archaea	Unclassified_Archaea	Unclassified_Archaea	Unclassified_Archaea		Candidatus_Pacearchaeota_archaeon_CG10_big_fil_rev_8_21_14_0_10_34_76	Archaea	Nanoarchaeota	Nanoarchaeia	Pacearchaeales	GW2011-AR1	1-14-0-10-34-76	1-14-0-10-34-76 sp002763075	Scaffold	574074074074074	0	PRJNA362739	SAMN06659409	PFDB00000000.1	NA	1974444	CG10_big_fil_rev_8_21_14_0_10_34_76	latest	Scaffold	Full	Major	2017-11-13	ASM276307v1	NA	NA	Candidatus_Pacearchaeota archaeon CG10_big_fil_rev_8_21_14_0_10_34_76		None	ftp://ftp.ncbi.nlm.nih.gov/genomes/all/GCA/002/763/075/GCA_002763075.1_ASM276307v1	derived from metagenome		NA	NA	NA	NA	1077	1077	0	GCA_002763075
GCA_002763085.1	GCA_002763085.1_ASM276308v1	1974441	/scratch/ecogenomics/frozenset/GCA/002/763/085/GCA_002763085.1_ASM276308v1	Archaea	Unclassified_Archaea	Unclassified_Archaea	Unclassified_Archaea	Unclassified_Archaea	Unclassified_Archaea		Candidatus_Pacearchaeota_archaeon_CG10_big_fil_rev_8_21_14_0_10_32_14	Archaea	Nanoarchaeota	Nanoarchaeia	Pacearchaeales	GW2011-AR1	PFCY01	PFCY01 sp002763085	Scaffold	555555555555556	0	PRJNA362739	SAMN06659406	PFCY00000000.1	NA	1974441	CG10_big_fil_rev_8_21_14_0_10_32_14	latest	Scaffold	Full	Major	2017-11-13	ASM276308v1	NA	NA	Candidatus_Pacearchaeota archaeon CG10_big_fil_rev_8_21_14_0_10_32_14		None	ftp://ftp.ncbi.nlm.nih.gov/genomes/all/GCA/002/763/085/GCA_002763085.1_ASM276308v1	derived from metagenome		NA	NA	NA	NA	1375	1375	0	GCA_002763085
GCA_002763105.1	GCA_002763105.1_ASM276310v1	1974440	/scratch/ecogenomics/frozenset/GCA/002/763/105/GCA_002763105.1_ASM276310v1	Archaea	Unclassified_Archaea	Unclassified_Archaea	Unclassified_Archaea	Unclassified_Archaea	Unclassified_Archaea		Candidatus_Pacearchaeota_archaeon_CG10_big_fil_rev_8_21_14_0_10_31_9	Archaea	Nanoarchaeota	Nanoarchaeia	Pacearchaeales	GW2011-AR1	MNVX01	MNVX01 sp001872185	Scaffold	518518518518518	0	PRJNA362739	SAMN06659405	PFCX00000000.1	NA	1974440	CG10_big_fil_rev_8_21_14_0_10_31_9	latest	Scaffold	Full	Major	2017-11-13	ASM276310v1	NA	NA	Candidatus_Pacearchaeota archaeon CG10_big_fil_rev_8_21_14_0_10_31_9		None	ftp://ftp.ncbi.nlm.nih.gov/genomes/all/GCA/002/763/105/GCA_002763105.1_ASM276310v1	derived from metagenome		NA	NA	NA	NA	996	996	0	GCA_002763105
GCA_002763115.1	GCA_002763115.1_ASM276311v1	1974439	/scratch/ecogenomics/frozenset/GCA/002/763/115/GCA_002763115.1_ASM276311v1	Archaea	Unclassified_Archaea	Unclassified_Archaea	Unclassified_Archaea	Unclassified_Archaea	Unclassified_Archaea		Candidatus_Pacearchaeota_archaeon_CG10_big_fil_rev_8_21_14_0_10_31_59	Archaea	Nanoarchaeota	Nanoarchaeia	Pacearchaeales	CG1-02-31-27	CG1-02-31-27	CG1-02-31-27 sp002763115	Scaffold	617283950617284	0.617283950617284	PRJNA362739	SAMN06659404	PFCW00000000.1	NA	1974439	CG10_big_fil_rev_8_21_14_0_10_31_59	latest	Scaffold	Full	Major	2017-11-13	ASM276311v1	NA	NA	Candidatus_Pacearchaeota archaeon CG10_big_fil_rev_8_21_14_0_10_31_59		None	ftp://ftp.ncbi.nlm.nih.gov/genomes/all/GCA/002/763/115/GCA_002763115.1_ASM276311v1	derived from metagenome		NA	NA	NA	NA	700	700	0	GCA_002763115
GCA_002763155.1	GCA_002763155.1_ASM276315v1	1974437	/scratch/ecogenomics/frozenset/GCA/002/763/155/GCA_002763155.1_ASM276315v1	Archaea	Unclassified_Archaea	Unclassified_Archaea	Unclassified_Archaea	Unclassified_Archaea	Unclassified_Archaea		Candidatus_Pacearchaeota_archaeon_CG10_big_fil_rev_8_21_14_0_10_30_48	Archaea	Nanoarchaeota	Nanoarchaeia	Pacearchaeales	GW2011-AR1	PFCU01	PFCU01 sp002763155	Scaffold	518518518518518	0	PRJNA362739	SAMN06659402	PFCU00000000.1	NA	1974437	CG10_big_fil_rev_8_21_14_0_10_30_48	latest	Scaffold	Full	Major	2017-11-13	ASM276315v1	NA	NA	Candidatus_Pacearchaeota archaeon CG10_big_fil_rev_8_21_14_0_10_30_48		None	ftp://ftp.ncbi.nlm.nih.gov/genomes/all/GCA/002/763/155/GCA_002763155.1_ASM276315v1	derived from metagenome		NA	NA	NA	NA	780	780	0	GCA_002763155
GCA_002763165.1	GCA_002763165.1_ASM276316v1	1974438	/scratch/ecogenomics/frozenset/GCA/002/763/165/GCA_002763165.1_ASM276316v1	Archaea	Unclassified_Archaea	Unclassified_Archaea	Unclassified_Archaea	Unclassified_Archaea	Unclassified_Archaea		Candidatus_Pacearchaeota_archaeon_CG10_big_fil_rev_8_21_14_0_10_31_24	NA	NA	NA	NA	NA	NA	NA	Scaffold	574074074074074	0.617283950617284	PRJNA362739	SAMN06659403	PFCV00000000.1	NA	1974438	CG10_big_fil_rev_8_21_14_0_10_31_24	latest	Scaffold	Full	Major	2017-11-13	ASM276316v1	NA	NA	Candidatus_Pacearchaeota archaeon CG10_big_fil_rev_8_21_14_0_10_31_24		None	ftp://ftp.ncbi.nlm.nih.gov/genomes/all/GCA/002/763/165/GCA_002763165.1_ASM276316v1	derived from metagenome		NA	NA	NA	NA	1115	1115	0	GCA_002763165
GCA_002763205.1	GCA_002763205.1_ASM276320v1	1974420	/scratch/ecogenomics/frozenset/GCA/002/763/205/GCA_002763205.1_ASM276320v1	Archaea	Candidatus_Micrarchaeota	Unclassified_Candidatus_Micrarchaeota	Unclassified_Candidatus_Micrarchaeota	Unclassified_Candidatus_Micrarchaeota	Unclassified_Candidatus_Micrarchaeota		Candidatus_Micrarchaeota_archaeon_CG10_big_fil_rev_8_21_14_0_10_60_32	Archaea	Micrarchaeota	Micrarchaeia	Norongarragalinales	Norongarragalinaceae	UBA93	UBA93 sp002792915	Scaffold	697530864197531	0	PRJNA362739	SAMN06659388	PFCF00000000.1	NA	1974420	CG10_big_fil_rev_8_21_14_0_10_60_32	latest	Scaffold	Full	Major	2017-11-13	ASM276320v1	NA	NA	Candidatus_Micrarchaeota archaeon CG10_big_fil_rev_8_21_14_0_10_60_32		None	ftp://ftp.ncbi.nlm.nih.gov/genomes/all/GCA/002/763/205/GCA_002763205.1_ASM276320v1	derived from metagenome		NA	NA	NA	NA	798	798	0	GCA_002763205
GCA_002763225.1	GCA_002763225.1_ASM276322v1	1974406	/scratch/ecogenomics/frozenset/GCA/002/763/225/GCA_002763225.1_ASM276322v1	Archaea	Candidatus_Diapherotrites	Unclassified_Candidatus_Diapherotrites	Unclassified_Candidatus_Diapherotrites	Unclassified_Candidatus_Diapherotrites	Unclassified_Candidatus_Diapherotrites		Candidatus_Diapherotrites_archaeon_CG10_big_fil_rev_8_21_14_0_10_31_34	Archaea	Iainarchaeota	Iainarchaeia	Iainarchaeales	1-14-0-10-31-34	1-14-0-10-31-34	1-14-0-10-31-34 sp002763225	Scaffold	746913580246914	0.617283950617284	PRJNA362739	SAMN06659339	PFAI00000000.1	NA	1974406	CG10_big_fil_rev_8_21_14_0_10_31_34	latest	Scaffold	Full	Major	2017-11-13	ASM276322v1	NA	NA	Candidatus_Diapherotrites archaeon CG10_big_fil_rev_8_21_14_0_10_31_34		None	ftp://ftp.ncbi.nlm.nih.gov/genomes/all/GCA/002/763/225/GCA_002763225.1_ASM276322v1	derived from metagenome		NA	NA	NA	NA	1100	1100	0	GCA_002763225
GCA_002763255.1	GCA_002763255.1_ASM276325v1	1974416	/scratch/ecogenomics/frozenset/GCA/002/763/255/GCA_002763255.1_ASM276325v1	Archaea	Candidatus_Micrarchaeota	Unclassified_Candidatus_Micrarchaeota	Unclassified_Candidatus_Micrarchaeota	Unclassified_Candidatus_Micrarchaeota	Unclassified_Candidatus_Micrarchaeota		Candidatus_Micrarchaeota_archaeon_CG09_land_8_20_14_0_10_60_16	Archaea	Micrarchaeota	Micrarchaeia	Norongarragalinales	Norongarragalinaceae	UBA93	UBA93 sp002792915	Scaffold	703703703703704	0	PRJNA362739	SAMN06659307	PEZC00000000.1	NA	1974416	CG09_land_8_20_14_0_10_60_16	latest	Scaffold	Full	Major	2017-11-13	ASM276325v1	NA	NA	Candidatus_Micrarchaeota archaeon CG09_land_8_20_14_0_10_60_16		None	ftp://ftp.ncbi.nlm.nih.gov/genomes/all/GCA/002/763/255/GCA_002763255.1_ASM276325v1	derived from metagenome		NA	NA	NA	NA	865	865	0	GCA_002763255
GCA_002763265.1	GCA_002763265.1_ASM276326v1	1975556	/scratch/ecogenomics/frozenset/GCA/002/763/265/GCA_002763265.1_ASM276326v1	Archaea	Unclassified_Archaea	Unclassified_Archaea	Unclassified_Archaea	Unclassified_Archaea	Unclassified_Archaea		archaeon_CG10_big_fil_rev_8_21_14_0_10_43_11	Archaea	Nanoarchaeota	Nanoarchaeia	PEZQ01	PEZQ01	PEZQ01	PEZQ01 sp002763265	Scaffold	759259259259259	0	PRJNA362739	SAMN06659321	PEZQ00000000.1	NA	1975556	CG10_big_fil_rev_8_21_14_0_10_43_11	latest	Scaffold	Full	Major	2017-11-13	ASM276326v1	NA	NA	archaeon CG10_big_fil_rev_8_21_14_0_10_43_11		None	ftp://ftp.ncbi.nlm.nih.gov/genomes/all/GCA/002/763/265/GCA_002763265.1_ASM276326v1	derived from metagenome		NA	NA	NA	NA	1077	1077	0	GCA_002763265
GCA_002763275.1	GCA_002763275.1_ASM276327v1	1974415	/scratch/ecogenomics/frozenset/GCA/002/763/275/GCA_002763275.1_ASM276327v1	Archaea	Candidatus_Micrarchaeota	Unclassified_Candidatus_Micrarchaeota	Unclassified_Candidatus_Micrarchaeota	Unclassified_Candidatus_Micrarchaeota	Unclassified_Candidatus_Micrarchaeota		Candidatus_Micrarchaeota_archaeon_CG09_land_8_20_14_0_10_55_25	Archaea	Micrarchaeota	Micrarchaeia	Norongarragalinales	Norongarragalinaceae	UBA95	UBA95 sp002499405	Scaffold	703703703703704	0	PRJNA362739	SAMN06659306	PEZB00000000.1	NA	1974415	CG09_land_8_20_14_0_10_55_25	latest	Scaffold	Full	Major	2017-11-13	ASM276327v1	NA	NA	Candidatus_Micrarchaeota archaeon CG09_land_8_20_14_0_10_55_25		None	ftp://ftp.ncbi.nlm.nih.gov/genomes/all/GCA/002/763/275/GCA_002763275.1_ASM276327v1	derived from metagenome		NA	NA	NA	NA	749	749	0	GCA_002763275
GCA_002763285.1	GCA_002763285.1_ASM276328v1	1974436	/scratch/ecogenomics/frozenset/GCA/002/763/285/GCA_002763285.1_ASM276328v1	Archaea	Unclassified_Archaea	Unclassified_Archaea	Unclassified_Archaea	Unclassified_Archaea	Unclassified_Archaea		Candidatus_Pacearchaeota_archaeon_CG09_land_8_20_14_0_10_30_9	NA	NA	NA	NA	NA	NA	NA	Scaffold	493827160493827	0	PRJNA362739	SAMN06659309	PEZE00000000.1	NA	1974436	CG09_land_8_20_14_0_10_30_9	latest	Scaffold	Full	Major	2017-11-13	ASM276328v1	NA	NA	Candidatus_Pacearchaeota archaeon CG09_land_8_20_14_0_10_30_9		None	ftp://ftp.ncbi.nlm.nih.gov/genomes/all/GCA/002/763/285/GCA_002763285.1_ASM276328v1	derived from metagenome; fragmented assembly		NA	NA	NA	NA	766	766	0	GCA_002763285
GCA_002763335.1	GCA_002763335.1_ASM276333v1	1974455	/scratch/ecogenomics/frozenset/GCA/002/763/335/GCA_002763335.1_ASM276333v1	Archaea	Candidatus_Woesearchaeota	Unclassified_Candidatus_Woesearchaeota	Unclassified_Candidatus_Woesearchaeota	Unclassified_Candidatus_Woesearchaeota	Unclassified_Candidatus_Woesearchaeota		Candidatus_Woesearchaeota_archaeon_CG08_land_8_20_14_0_20_47_9	Archaea	Nanoarchaeota	Nanoarchaeia	Woesearchaeales	CG1-02-47-18	CG1-02-47-18	CG1-02-47-18 sp002763335	Scaffold	722222222222222	0.617283950617284	PRJNA362739	SAMN06659297	PEYS00000000.1	NA	1974455	CG08_land_8_20_14_0_20_47_9	latest	Scaffold	Full	Major	2017-11-13	ASM276333v1	NA	NA	Candidatus_Woesearchaeota archaeon CG08_land_8_20_14_0_20_47_9		None	ftp://ftp.ncbi.nlm.nih.gov/genomes/all/GCA/002/763/335/GCA_002763335.1_ASM276333v1	derived from metagenome		NA	NA	NA	NA	1213	1213	0	GCA_002763335
GCA_002763345.1	GCA_002763345.1_ASM276334v1	1974414	/scratch/ecogenomics/frozenset/GCA/002/763/345/GCA_002763345.1_ASM276334v1	Archaea	Candidatus_Micrarchaeota	Unclassified_Candidatus_Micrarchaeota	Unclassified_Candidatus_Micrarchaeota	Unclassified_Candidatus_Micrarchaeota	Unclassified_Candidatus_Micrarchaeota		Candidatus_Micrarchaeota_archaeon_CG08_land_8_20_14_0_20_59_11	Archaea	Micrarchaeota	Micrarchaeia	Norongarragalinales	Norongarragalinaceae	Norongarragalina	Norongarragalina sp002763345	Scaffold	666666666666667	0	PRJNA362739	SAMN06659278	PEXZ00000000.1	NA	1974414	CG08_land_8_20_14_0_20_59_11	latest	Scaffold	Full	Major	2017-11-13	ASM276334v1	NA	NA	Candidatus_Micrarchaeota archaeon CG08_land_8_20_14_0_20_59_11		None	ftp://ftp.ncbi.nlm.nih.gov/genomes/all/GCA/002/763/345/GCA_002763345.1_ASM276334v1	derived from metagenome		NA	NA	NA	NA	866	866	0	GCA_002763345
GCA_002778425.1	GCA_002778425.1_ASM277842v1	1974419	/scratch/ecogenomics/frozenset/GCA/002/778/425/GCA_002778425.1_ASM277842v1	Archaea	Candidatus_Micrarchaeota	Unclassified_Candidatus_Micrarchaeota	Unclassified_Candidatus_Micrarchaeota	Unclassified_Candidatus_Micrarchaeota	Unclassified_Candidatus_Micrarchaeota		Candidatus_Micrarchaeota_archaeon_CG10_big_fil_rev_8_21_14_0_10_59_7	NA	NA	NA	NA	NA	NA	NA	Scaffold	604938271604938	802469135802469	PRJNA362739	SAMN06659385	PFCC00000000.1	NA	1974419	CG10_big_fil_rev_8_21_14_0_10_59_7	latest	Scaffold	Full	Major	2017-11-16	ASM277842v1	NA	NA	Candidatus_Micrarchaeota archaeon CG10_big_fil_rev_8_21_14_0_10_59_7		None	ftp://ftp.ncbi.nlm.nih.gov/genomes/all/GCA/002/778/425/GCA_002778425.1_ASM277842v1	derived from metagenome; fragmented assembly		NA	NA	NA	NA	960	960	0	GCA_002778425
GCA_002778455.1	GCA_002778455.1_ASM277845v1	1974417	/scratch/ecogenomics/frozenset/GCA/002/778/455/GCA_002778455.1_ASM277845v1	Archaea	Candidatus_Micrarchaeota	Unclassified_Candidatus_Micrarchaeota	Unclassified_Candidatus_Micrarchaeota	Unclassified_Candidatus_Micrarchaeota	Unclassified_Candidatus_Micrarchaeota		Candidatus_Micrarchaeota_archaeon_CG10_big_fil_rev_8_21_14_0_10_45_29	Archaea	Micrarchaeota	Micrarchaeia	Anstonellales	Anstonellaceae	1-14-0-10-45-29	1-14-0-10-45-29 sp002778455	Scaffold	845679012345679	0	PRJNA362739	SAMN06659386	PFCD00000000.1	NA	1974417	CG10_big_fil_rev_8_21_14_0_10_45_29	latest	Scaffold	Full	Major	2017-11-16	ASM277845v1	NA	NA	Candidatus_Micrarchaeota archaeon CG10_big_fil_rev_8_21_14_0_10_45_29		None	ftp://ftp.ncbi.nlm.nih.gov/genomes/all/GCA/002/778/455/GCA_002778455.1_ASM277845v1	derived from metagenome		NA	NA	NA	NA	1144	1144	0	GCA_002778455
GCA_002778895.1	GCA_002778895.1_ASM277889v1	1974405	/scratch/ecogenomics/frozenset/GCA/002/778/895/GCA_002778895.1_ASM277889v1	Archaea	Candidatus_Diapherotrites	Unclassified_Candidatus_Diapherotrites	Unclassified_Candidatus_Diapherotrites	Unclassified_Candidatus_Diapherotrites	Unclassified_Candidatus_Diapherotrites		Candidatus_Diapherotrites_archaeon_CG09_land_8_20_14_0_10_32_12	NA	NA	NA	NA	NA	NA	NA	Scaffold	54320987654321	308641975308642	PRJNA362739	SAMN06659304	PEYZ00000000.1	NA	1974405	CG09_land_8_20_14_0_10_32_12	latest	Scaffold	Full	Major	2017-11-16	ASM277889v1	NA	NA	Candidatus_Diapherotrites archaeon CG09_land_8_20_14_0_10_32_12		None	ftp://ftp.ncbi.nlm.nih.gov/genomes/all/GCA/002/778/895/GCA_002778895.1_ASM277889v1	derived from metagenome; fragmented assembly		NA	NA	NA	NA	631	631	0	GCA_002778895
GCA_002778915.1	GCA_002778915.1_ASM277891v1	1974413	/scratch/ecogenomics/frozenset/GCA/002/778/915/GCA_002778915.1_ASM277891v1	Archaea	Candidatus_Micrarchaeota	Unclassified_Candidatus_Micrarchaeota	Unclassified_Candidatus_Micrarchaeota	Unclassified_Candidatus_Micrarchaeota	Unclassified_Candidatus_Micrarchaeota		Candidatus_Micrarchaeota_archaeon_CG08_land_8_20_14_0_20_49_17	Archaea	Micrarchaeota	Micrarchaeia	Anstonellales	UBA8471	UBA8471	UBA8471 sp001871535	Scaffold	703703703703704	246913580246914	PRJNA362739	SAMN06659279	PEYA00000000.1	NA	1974413	CG08_land_8_20_14_0_20_49_17	latest	Scaffold	Full	Major	2017-11-16	ASM277891v1	NA	NA	Candidatus_Micrarchaeota archaeon CG08_land_8_20_14_0_20_49_17		None	ftp://ftp.ncbi.nlm.nih.gov/genomes/all/GCA/002/778/915/GCA_002778915.1_ASM277891v1	derived from metagenome		NA	NA	NA	NA	1077	1077	0	GCA_002778915
GCA_002779005.1	GCA_002779005.1_ASM277900v1	1975561	/scratch/ecogenomics/frozenset/GCA/002/779/005/GCA_002779005.1_ASM277900v1	Archaea	Euryarchaeota	Hadesarchaea	Unclassified_Hadesarchaea	Unclassified_Hadesarchaea	Unclassified_Hadesarchaea		Hadesarchaea_archaeon_CG08_land_8_20_14_0_20_51_8	NA	NA	NA	NA	NA	NA	NA	Scaffold	635802469135803	0	PRJNA362739	SAMN06659270	PEXR00000000.1	NA	1975561	CG08_land_8_20_14_0_20_51_8	latest	Scaffold	Full	Major	2017-11-16	ASM277900v1	NA	NA	Hadesarchaea archaeon CG08_land_8_20_14_0_20_51_8		None	ftp://ftp.ncbi.nlm.nih.gov/genomes/all/GCA/002/779/005/GCA_002779005.1_ASM277900v1	derived from metagenome		NA	NA	NA	NA	721	721	0	GCA_002779005
GCA_002779065.1	GCA_002779065.1_ASM277906v1	1974404	/scratch/ecogenomics/frozenset/GCA/002/779/065/GCA_002779065.1_ASM277906v1	Archaea	Candidatus_Diapherotrites	Unclassified_Candidatus_Diapherotrites	Unclassified_Candidatus_Diapherotrites	Unclassified_Candidatus_Diapherotrites	Unclassified_Candidatus_Diapherotrites		Candidatus_Diapherotrites_archaeon_CG08_land_8_20_14_0_20_34_12	Archaea	Iainarchaeota	Iainarchaeia	Iainarchaeales	0-14-0-20-34-12	0-14-0-20-34-12	0-14-0-20-34-12 sp002779065	Scaffold	802469135802469	0	PRJNA362739	SAMN06659264	PEXL00000000.1	NA	1974404	CG08_land_8_20_14_0_20_34_12	latest	Scaffold	Full	Major	2017-11-16	ASM277906v1	NA	NA	Candidatus_Diapherotrites archaeon CG08_land_8_20_14_0_20_34_12		None	ftp://ftp.ncbi.nlm.nih.gov/genomes/all/GCA/002/779/065/GCA_002779065.1_ASM277906v1	derived from metagenome		NA	NA	NA	NA	1017	1017	0	GCA_002779065
GCA_002779075.1	GCA_002779075.1_ASM277907v1	1974403	/scratch/ecogenomics/frozenset/GCA/002/779/075/GCA_002779075.1_ASM277907v1	Archaea	Candidatus_Diapherotrites	Unclassified_Candidatus_Diapherotrites	Unclassified_Candidatus_Diapherotrites	Unclassified_Candidatus_Diapherotrites	Unclassified_Candidatus_Diapherotrites		Candidatus_Diapherotrites_archaeon_CG08_land_8_20_14_0_20_30_16	Archaea	Iainarchaeota	Iainarchaeia	0-14-0-20-30-16	0-14-0-20-30-16	0-14-0-20-30-16	0-14-0-20-30-16 sp002779075	Scaffold	635802469135803	0	PRJNA362739	SAMN06659263	PEXK00000000.1	NA	1974403	CG08_land_8_20_14_0_20_30_16	latest	Scaffold	Full	Major	2017-11-16	ASM277907v1	NA	NA	Candidatus_Diapherotrites archaeon CG08_land_8_20_14_0_20_30_16		None	ftp://ftp.ncbi.nlm.nih.gov/genomes/all/GCA/002/779/075/GCA_002779075.1_ASM277907v1	derived from metagenome		NA	NA	NA	NA	782	782	0	GCA_002779075
GCA_002779235.1	GCA_002779235.1_ASM277923v1	1974453	/scratch/ecogenomics/frozenset/GCA/002/779/235/GCA_002779235.1_ASM277923v1	Archaea	Candidatus_Woesearchaeota	Unclassified_Candidatus_Woesearchaeota	Unclassified_Candidatus_Woesearchaeota	Unclassified_Candidatus_Woesearchaeota	Unclassified_Candidatus_Woesearchaeota		Candidatus_Woesearchaeota_archaeon_CG07_land_8_20_14_0_80_44_23	Archaea	Nanoarchaeota	Nanoarchaeia	Woesearchaeales	0-14-0-80-44-23	0-14-0-80-44-23	0-14-0-80-44-23 sp002779235	Scaffold	746913580246914	0.617283950617284	PRJNA362739	SAMN06659256	PEXD00000000.1	NA	1974453	CG07_land_8_20_14_0_80_44_23	latest	Scaffold	Full	Major	2017-11-16	ASM277923v1	NA	NA	Candidatus_Woesearchaeota archaeon CG07_land_8_20_14_0_80_44_23		None	ftp://ftp.ncbi.nlm.nih.gov/genomes/all/GCA/002/779/235/GCA_002779235.1_ASM277923v1	derived from metagenome		NA	NA	NA	NA	975	975	0	GCA_002779235
GCA_002779555.1	GCA_002779555.1_ASM277955v1	1974385	/scratch/ecogenomics/frozenset/GCA/002/779/555/GCA_002779555.1_ASM277955v1	Archaea	Candidatus_Bathyarchaeota	Unclassified_Candidatus_Bathyarchaeota	Unclassified_Candidatus_Bathyarchaeota	Unclassified_Candidatus_Bathyarchaeota	Unclassified_Candidatus_Bathyarchaeota		Candidatus_Bathyarchaeota_archaeon_CG07_land_8_20_14_0_80_47_9	Archaea	Thermoproteota	Bathyarchaeia	B26-1	UBA233	20-14-0-80-47-9	20-14-0-80-47-9 sp002779555	Scaffold	790123456790123	185185185185185	PRJNA362739	SAMN06659235	PEWI00000000.1	NA	1974385	CG07_land_8_20_14_0_80_47_9	latest	Scaffold	Full	Major	2017-11-16	ASM277955v1	NA	NA	Candidatus_Bathyarchaeota archaeon CG07_land_8_20_14_0_80_47_9		None	ftp://ftp.ncbi.nlm.nih.gov/genomes/all/GCA/002/779/555/GCA_002779555.1_ASM277955v1	derived from metagenome		NA	NA	NA	NA	1731	1731	0	GCA_002779555
GCA_002779595.1	GCA_002779595.1_ASM277959v1	1975558	/scratch/ecogenomics/frozenset/GCA/002/779/595/GCA_002779595.1_ASM277959v1	Archaea	Unclassified_Archaea	Unclassified_Archaea	Unclassified_Archaea	Unclassified_Archaea	Unclassified_Archaea		archaeon_CG07_land_8_20_14_0_80_38_8	Archaea	Nanoarchaeota	Nanoarchaeia	Tiddalikarchaeales	Tiddalikarchaeaceae	CG07-land	CG07-land sp002779595	Scaffold	691358024691358	0	PRJNA362739	SAMN06659232	PEWF00000000.1	NA	1975558	CG07_land_8_20_14_0_80_38_8	latest	Scaffold	Full	Major	2017-11-16	ASM277959v1	NA	NA	archaeon CG07_land_8_20_14_0_80_38_8		None	ftp://ftp.ncbi.nlm.nih.gov/genomes/all/GCA/002/779/595/GCA_002779595.1_ASM277959v1	derived from metagenome		NA	NA	NA	NA	1004	1004	0	GCA_002779595
GCA_002779685.1	GCA_002779685.1_ASM277968v1	1974412	/scratch/ecogenomics/frozenset/GCA/002/779/685/GCA_002779685.1_ASM277968v1	Archaea	Candidatus_Micrarchaeota	Unclassified_Candidatus_Micrarchaeota	Unclassified_Candidatus_Micrarchaeota	Unclassified_Candidatus_Micrarchaeota	Unclassified_Candidatus_Micrarchaeota		Candidatus_Micrarchaeota_archaeon_CG06_land_8_20_14_3_00_50_6	NA	NA	NA	NA	NA	NA	NA	Scaffold	604938271604938	0	PRJNA362739	SAMN06659219	PEVS00000000.1	NA	1974412	CG06_land_8_20_14_3_00_50_6	latest	Scaffold	Full	Major	2017-11-16	ASM277968v1	NA	NA	Candidatus_Micrarchaeota archaeon CG06_land_8_20_14_3_00_50_6		None	ftp://ftp.ncbi.nlm.nih.gov/genomes/all/GCA/002/779/685/GCA_002779685.1_ASM277968v1	derived from metagenome; fragmented assembly		NA	NA	NA	NA	1111	1111	0	GCA_002779685
GCA_002779795.1	GCA_002779795.1_ASM277979v1	1975555	/scratch/ecogenomics/frozenset/GCA/002/779/795/GCA_002779795.1_ASM277979v1	Archaea	Unclassified_Archaea	Unclassified_Archaea	Unclassified_Archaea	Unclassified_Archaea	Unclassified_Archaea		archaeon_CG06_land_8_20_14_3_00_37_11	Archaea	Nanoarchaeota	Nanoarchaeia	Tiddalikarchaeales	Tiddalikarchaeaceae	CG07-land	CG07-land sp002779595	Scaffold	648148148148148	0	PRJNA362739	SAMN06659213	PEVM00000000.1	NA	1975555	CG06_land_8_20_14_3_00_37_11	latest	Scaffold	Full	Major	2017-11-16	ASM277979v1	NA	NA	archaeon CG06_land_8_20_14_3_00_37_11		None	ftp://ftp.ncbi.nlm.nih.gov/genomes/all/GCA/002/779/795/GCA_002779795.1_ASM277979v1	derived from metagenome		NA	NA	NA	NA	927	927	0	GCA_002779795
GCA_002780105.1	GCA_002780105.1_ASM278010v1	1974452	/scratch/ecogenomics/frozenset/GCA/002/780/105/GCA_002780105.1_ASM278010v1	Archaea	Candidatus_Woesearchaeota	Unclassified_Candidatus_Woesearchaeota	Unclassified_Candidatus_Woesearchaeota	Unclassified_Candidatus_Woesearchaeota	Unclassified_Candidatus_Woesearchaeota		Candidatus_Woesearchaeota_archaeon_CG06_land_8_20_14_3_00_33_13	Archaea	Nanoarchaeota	Nanoarchaeia	Woesearchaeales	CG1-02-33-12	CG1-02-33-12	CG1-02-33-12 sp002762865	Scaffold	691358024691358	123456790123457	PRJNA362739	SAMN06659228	PEWB00000000.1	NA	1974452	CG06_land_8_20_14_3_00_33_13	latest	Scaffold	Full	Major	2017-11-16	ASM278010v1	NA	NA	Candidatus_Woesearchaeota archaeon CG06_land_8_20_14_3_00_33_13		None	ftp://ftp.ncbi.nlm.nih.gov/genomes/all/GCA/002/780/105/GCA_002780105.1_ASM278010v1	derived from metagenome		NA	NA	NA	NA	974	974	0	GCA_002780105
GCA_002780285.1	GCA_002780285.1_ASM278028v1	1974435	/scratch/ecogenomics/frozenset/GCA/002/780/285/GCA_002780285.1_ASM278028v1	Archaea	Unclassified_Archaea	Unclassified_Archaea	Unclassified_Archaea	Unclassified_Archaea	Unclassified_Archaea		Candidatus_Pacearchaeota_archaeon_CG06_land_8_20_14_3_00_35_12	Archaea	Nanoarchaeota	Nanoarchaeia	Pacearchaeales	PEVX01	PEVX01	PEVX01 sp002780285	Scaffold	617283950617284	0	PRJNA362739	SAMN06659224	PEVX00000000.1	NA	1974435	CG06_land_8_20_14_3_00_35_12	latest	Scaffold	Full	Major	2017-11-16	ASM278028v1	NA	NA	Candidatus_Pacearchaeota archaeon CG06_land_8_20_14_3_00_35_12		None	ftp://ftp.ncbi.nlm.nih.gov/genomes/all/GCA/002/780/285/GCA_002780285.1_ASM278028v1	derived from metagenome		NA	NA	NA	NA	673	673	0	GCA_002780285
GCA_002781145.1	GCA_002781145.1_ASM278114v1	1974382	/scratch/ecogenomics/frozenset/GCA/002/781/145/GCA_002781145.1_ASM278114v1	Archaea	Candidatus_Aenigmarchaeota	Unclassified_Candidatus_Aenigmarchaeota	Unclassified_Candidatus_Aenigmarchaeota	Unclassified_Candidatus_Aenigmarchaeota	Unclassified_Candidatus_Aenigmarchaeota		Candidatus_Aenigmarchaeota_archaeon_CG01_land_8_20_14_3_00_37_9	Archaea	Aenigmatarchaeota	Aenigmatarchaeia	CG10238-14	CG10238-14	CG10238-14	CG10238-14 sp002789635	Scaffold	709876543209877	185185185185185	PRJNA362739	SAMN06659156	PETH00000000.1	NA	1974382	CG01_land_8_20_14_3_00_37_9	latest	Scaffold	Full	Major	2017-11-16	ASM278114v1	NA	NA	Candidatus_Aenigmarchaeota archaeon CG01_land_8_20_14_3_00_37_9		None	ftp://ftp.ncbi.nlm.nih.gov/genomes/all/GCA/002/781/145/GCA_002781145.1_ASM278114v1	derived from metagenome		NA	NA	NA	NA	1097	1097	0	GCA_002781145
GCA_002781385.1	GCA_002781385.1_ASM278138v1	1975560	/scratch/ecogenomics/frozenset/GCA/002/781/385/GCA_002781385.1_ASM278138v1	Archaea	Euryarchaeota	Unclassified_Euryarchaeota	Unclassified_Euryarchaeota	Unclassified_Euryarchaeota	Unclassified_Euryarchaeota		Euryarchaeota_archaeon_CG01_land_8_20_14_3_00_38_12	NA	NA	NA	NA	NA	NA	NA	Scaffold	833333333333333	37037037037037	PRJNA362739	SAMN06659157	PETI00000000.1	NA	1975560	CG01_land_8_20_14_3_00_38_12	latest	Scaffold	Full	Major	2017-11-16	ASM278138v1	NA	NA	Euryarchaeota archaeon CG01_land_8_20_14_3_00_38_12		None	ftp://ftp.ncbi.nlm.nih.gov/genomes/all/GCA/002/781/385/GCA_002781385.1_ASM278138v1	derived from metagenome; fragmented assembly		NA	NA	NA	NA	1746	1746	0	GCA_002781385
GCA_002781805.1	GCA_002781805.1_ASM278180v1	2022694	/scratch/ecogenomics/frozenset/GCA/002/781/805/GCA_002781805.1_ASM278180v1	Archaea	Nitrososphaerota	Unclassified_Nitrososphaerota	Nitrosopumilales	Unclassified_Nitrosopumilales	Unclassified_Nitrosopumilales		Nitrosopumilales_archaeon_CG15_BIG_FIL_POST_REV_8_21_14_020_37_12	Archaea	Thermoproteota	Nitrososphaeria	Nitrososphaerales	Nitrosopumilaceae	Nitrosarchaeum_A	Nitrosarchaeum_A sp002781805	Scaffold	555555555555556	0	PRJNA362739	SAMN06659576	PFFZ00000000.1	NA	2022694	CG15_BIG_FIL_POST_REV_8_21_14_020_37_12	latest	Scaffold	Full	Major	2017-11-16	ASM278180v1	NA	NA	Nitrosopumilales archaeon CG15_BIG_FIL_POST_REV_8_21_14_020_37_12		None	ftp://ftp.ncbi.nlm.nih.gov/genomes/all/GCA/002/781/805/GCA_002781805.1_ASM278180v1	derived from metagenome		NA	NA	NA	NA	1166	1166	0	GCA_002781805
GCA_002781865.1	GCA_002781865.1_ASM278186v1	1974383	/scratch/ecogenomics/frozenset/GCA/002/781/865/GCA_002781865.1_ASM278186v1	Archaea	Candidatus_Aenigmarchaeota	Unclassified_Candidatus_Aenigmarchaeota	Unclassified_Candidatus_Aenigmarchaeota	Unclassified_Candidatus_Aenigmarchaeota	Unclassified_Candidatus_Aenigmarchaeota		Candidatus_Aenigmarchaeota_archaeon_CG15_BIG_FIL_POST_REV_8_21_14_020_37_27	Archaea	Aenigmatarchaeota	Aenigmatarchaeia	CG10238-14	CG10238-14	CG10238-14	CG10238-14 sp002789635	Scaffold	654320987654321	0	PRJNA362739	SAMN06659570	PFGF00000000.1	NA	1974383	CG15_BIG_FIL_POST_REV_8_21_14_020_37_27	latest	Scaffold	Full	Major	2017-11-16	ASM278186v1	NA	NA	Candidatus_Aenigmarchaeota archaeon CG15_BIG_FIL_POST_REV_8_21_14_020_37_27		None	ftp://ftp.ncbi.nlm.nih.gov/genomes/all/GCA/002/781/865/GCA_002781865.1_ASM278186v1	derived from metagenome		NA	NA	NA	NA	1049	1049	0	GCA_002781865
GCA_002782745.1	GCA_002782745.1_ASM278274v1	1974384	/scratch/ecogenomics/frozenset/GCA/002/782/745/GCA_002782745.1_ASM278274v1	Archaea	Candidatus_Bathyarchaeota	Unclassified_Candidatus_Bathyarchaeota	Unclassified_Candidatus_Bathyarchaeota	Unclassified_Candidatus_Bathyarchaeota	Unclassified_Candidatus_Bathyarchaeota		Candidatus_Bathyarchaeota_archaeon_CG_4_8_14_3_um_filter_42_8	NA	NA	NA	NA	NA	NA	NA	Scaffold	512345679012346	679012345679012	PRJNA362739	SAMN06659910	PFIN00000000.1	NA	1974384	CG_4_8_14_3_um_filter_42_8	latest	Scaffold	Full	Major	2017-11-16	ASM278274v1	NA	NA	Candidatus_Bathyarchaeota archaeon CG_4_8_14_3_um_filter_42_8		None	ftp://ftp.ncbi.nlm.nih.gov/genomes/all/GCA/002/782/745/GCA_002782745.1_ASM278274v1	derived from metagenome; fragmented assembly		NA	NA	NA	NA	886	886	0	GCA_002782745
GCA_002782805.1	GCA_002782805.1_ASM278280v1	1974380	/scratch/ecogenomics/frozenset/GCA/002/782/805/GCA_002782805.1_ASM278280v1	Archaea	Candidatus_Aenigmarchaeota	Unclassified_Candidatus_Aenigmarchaeota	Unclassified_Candidatus_Aenigmarchaeota	Unclassified_Candidatus_Aenigmarchaeota	Unclassified_Candidatus_Aenigmarchaeota		Candidatus_Aenigmarchaeota_archaeon_CG_4_8_14_3_um_filter_37_24	Archaea	Aenigmatarchaeota	Aenigmatarchaeia	CG10238-14	CG10238-14	CG10238-14	CG10238-14 sp002789635	Scaffold	654320987654321	0	PRJNA362739	SAMN06659902	PFIV00000000.1	NA	1974380	CG_4_8_14_3_um_filter_37_24	latest	Scaffold	Full	Major	2017-11-16	ASM278280v1	NA	NA	Candidatus_Aenigmarchaeota archaeon CG_4_8_14_3_um_filter_37_24		None	ftp://ftp.ncbi.nlm.nih.gov/genomes/all/GCA/002/782/805/GCA_002782805.1_ASM278280v1	derived from metagenome		NA	NA	NA	NA	1004	1004	0	GCA_002782805
GCA_002783425.1	GCA_002783425.1_ASM278342v1	2022693	/scratch/ecogenomics/frozenset/GCA/002/783/425/GCA_002783425.1_ASM278342v1	Archaea	Nitrososphaerota	Unclassified_Nitrososphaerota	Nitrosopumilales	Unclassified_Nitrosopumilales	Unclassified_Nitrosopumilales		Nitrosopumilales_archaeon_CG15_BIG_FIL_POST_REV_8_21_14_020_33_23	NA	NA	NA	NA	NA	NA	NA	Scaffold	58641975308642	0.617283950617284	PRJNA362739	SAMN06659575	PFGA00000000.1	NA	2022693	CG15_BIG_FIL_POST_REV_8_21_14_020_33_23	latest	Scaffold	Full	Major	2017-11-16	ASM278342v1	NA	NA	Nitrosopumilales archaeon CG15_BIG_FIL_POST_REV_8_21_14_020_33_23		None	ftp://ftp.ncbi.nlm.nih.gov/genomes/all/GCA/002/783/425/GCA_002783425.1_ASM278342v1	derived from metagenome; fragmented assembly		NA	NA	NA	NA	1496	1496	0	GCA_002783425
GCA_002783845.1	GCA_002783845.1_ASM278384v1	2014239	/scratch/ecogenomics/frozenset/GCA/002/783/845/GCA_002783845.1_ASM278384v1	Archaea	Candidatus_Altiarchaeota	Unclassified_Candidatus_Altiarchaeota	Candidatus_Altiarchaeales	Unclassified_Candidatus_Altiarchaeales	Candidatus_Altiarchaeum		Candidatus_Altiarchaeum_sp._CG_4_8_14_3_um_filter_33_2054	Archaea	Altiarchaeota	Altiarchaeia	Altiarchaeales	Altiarchaeaceae	Altiarchaeum	Altiarchaeum hamiconexum	Scaffold	722222222222222	0	PRJNA362739	SAMN06659903	PFIU00000000.1	NA	2014239	CG_4_8_14_3_um_filter_33_2054	latest	Scaffold	Full	Major	2017-11-16	ASM278384v1	NA	NA	Candidatus_Altiarchaeum sp. CG_4_8_14_3_um_filter_33_2054		None	ftp://ftp.ncbi.nlm.nih.gov/genomes/all/GCA/002/783/845/GCA_002783845.1_ASM278384v1	derived from metagenome		NA	NA	NA	NA	899	899	0	GCA_002783845
GCA_002784265.1	GCA_002784265.1_ASM278426v1	1974379	/scratch/ecogenomics/frozenset/GCA/002/784/265/GCA_002784265.1_ASM278426v1	Archaea	Candidatus_Aenigmarchaeota	Unclassified_Candidatus_Aenigmarchaeota	Unclassified_Candidatus_Aenigmarchaeota	Unclassified_Candidatus_Aenigmarchaeota	Unclassified_Candidatus_Aenigmarchaeota		Candidatus_Aenigmarchaeota_archaeon_CG_4_10_14_3_um_filter_37_21	Archaea	Aenigmatarchaeota	Aenigmatarchaeia	CG10238-14	CG10238-14	CG10238-14	CG10238-14 sp002789635	Scaffold	666666666666667	0.617283950617284	PRJNA362739	SAMN06659854	PFKR00000000.1	NA	1974379	CG_4_10_14_3_um_filter_37_21	latest	Scaffold	Full	Major	2017-11-16	ASM278426v1	NA	NA	Candidatus_Aenigmarchaeota archaeon CG_4_10_14_3_um_filter_37_21		None	ftp://ftp.ncbi.nlm.nih.gov/genomes/all/GCA/002/784/265/GCA_002784265.1_ASM278426v1	derived from metagenome		NA	NA	NA	NA	1118	1118	0	GCA_002784265
GCA_002784405.1	GCA_002784405.1_ASM278440v1	1974451	/scratch/ecogenomics/frozenset/GCA/002/784/405/GCA_002784405.1_ASM278440v1	Archaea	Candidatus_Woesearchaeota	Unclassified_Candidatus_Woesearchaeota	Unclassified_Candidatus_Woesearchaeota	Unclassified_Candidatus_Woesearchaeota	Unclassified_Candidatus_Woesearchaeota		Candidatus_Woesearchaeota_archaeon_CG_4_10_14_0_8_um_filter_47_5	NA	NA	NA	NA	NA	NA	NA	Scaffold	450617283950617	0.617283950617284	PRJNA362739	SAMN06659845	PFLA00000000.1	NA	1974451	CG_4_10_14_0_8_um_filter_47_5	latest	Scaffold	Full	Major	2017-11-16	ASM278440v1	NA	NA	Candidatus_Woesearchaeota archaeon CG_4_10_14_0_8_um_filter_47_5		None	ftp://ftp.ncbi.nlm.nih.gov/genomes/all/GCA/002/784/405/GCA_002784405.1_ASM278440v1	derived from metagenome; fragmented assembly		NA	NA	NA	NA	1016	1016	0	GCA_002784405
GCA_002784645.1	GCA_002784645.1_ASM278464v1	1974428	/scratch/ecogenomics/frozenset/GCA/002/784/645/GCA_002784645.1_ASM278464v1	Archaea	Unclassified_Archaea	Unclassified_Archaea	Unclassified_Archaea	Unclassified_Archaea	Unclassified_Archaea		Candidatus_Pacearchaeota_archaeon_CG_4_10_14_0_8_um_filter_35_169	Archaea	Nanoarchaeota	Nanoarchaeia	Pacearchaeales	GW2011-AR1	CG1-02-35-32	CG1-02-35-32 sp002792635	Scaffold	561728395061728	0	PRJNA362739	SAMN06659829	PFLQ00000000.1	NA	1974428	CG_4_10_14_0_8_um_filter_35_169	latest	Scaffold	Full	Major	2017-11-16	ASM278464v1	NA	NA	Candidatus_Pacearchaeota archaeon CG_4_10_14_0_8_um_filter_35_169		None	ftp://ftp.ncbi.nlm.nih.gov/genomes/all/GCA/002/784/645/GCA_002784645.1_ASM278464v1	derived from metagenome		NA	NA	NA	NA	953	953	0	GCA_002784645
GCA_002784675.1	GCA_002784675.1_ASM278467v1	2022695	/scratch/ecogenomics/frozenset/GCA/002/784/675/GCA_002784675.1_ASM278467v1	Archaea	Nitrososphaerota	Unclassified_Nitrososphaerota	Nitrosopumilales	Unclassified_Nitrosopumilales	Unclassified_Nitrosopumilales		Nitrosopumilales_archaeon_CG_4_10_14_0_8_um_filter_34_8	NA	NA	NA	NA	NA	NA	NA	Scaffold	833333333333333	123456790123457	PRJNA362739	SAMN06659824	PFLV00000000.1	NA	2022695	CG_4_10_14_0_8_um_filter_34_8	latest	Scaffold	Full	Major	2017-11-16	ASM278467v1	NA	NA	Nitrosopumilales archaeon CG_4_10_14_0_8_um_filter_34_8		None	ftp://ftp.ncbi.nlm.nih.gov/genomes/all/GCA/002/784/675/GCA_002784675.1_ASM278467v1	derived from metagenome; fragmented assembly		NA	NA	NA	NA	1989	1989	0	GCA_002784675
GCA_002785255.1	GCA_002785255.1_ASM278525v1	1974411	/scratch/ecogenomics/frozenset/GCA/002/785/255/GCA_002785255.1_ASM278525v1	Archaea	Candidatus_Micrarchaeota	Unclassified_Candidatus_Micrarchaeota	Unclassified_Candidatus_Micrarchaeota	Unclassified_Candidatus_Micrarchaeota	Unclassified_Candidatus_Micrarchaeota		Candidatus_Micrarchaeota_archaeon_CG_4_10_14_0_8_um_filter_60_7	Archaea	Micrarchaeota	Micrarchaeia	Norongarragalinales	Norongarragalinaceae	UBA93	UBA93 sp002792915	Scaffold	679012345679012	0	PRJNA362739	SAMN06659821	PFLY00000000.1	NA	1974411	CG_4_10_14_0_8_um_filter_60_7	latest	Scaffold	Full	Major	2017-11-16	ASM278525v1	NA	NA	Candidatus_Micrarchaeota archaeon CG_4_10_14_0_8_um_filter_60_7		None	ftp://ftp.ncbi.nlm.nih.gov/genomes/all/GCA/002/785/255/GCA_002785255.1_ASM278525v1	derived from metagenome		NA	NA	NA	NA	936	936	0	GCA_002785255
GCA_002785505.1	GCA_002785505.1_ASM278550v1	2014241	/scratch/ecogenomics/frozenset/GCA/002/785/505/GCA_002785505.1_ASM278550v1	Archaea	Candidatus_Altiarchaeota	Unclassified_Candidatus_Altiarchaeota	Candidatus_Altiarchaeales	Unclassified_Candidatus_Altiarchaeales	Candidatus_Altiarchaeum		Candidatus_Altiarchaeum_sp._CG03_land_8_20_14_0_80_32_618	Archaea	Altiarchaeota	Altiarchaeia	Altiarchaeales	Altiarchaeaceae	Altiarchaeum	Altiarchaeum hamiconexum	Scaffold	87037037037037	0	PRJNA362739	SAMN06659185	PEUK00000000.1	NA	2014241	CG03_land_8_20_14_0_80_32_618	latest	Scaffold	Full	Major	2017-11-16	ASM278550v1	NA	NA	Candidatus_Altiarchaeum sp. CG03_land_8_20_14_0_80_32_618		None	ftp://ftp.ncbi.nlm.nih.gov/genomes/all/GCA/002/785/505/GCA_002785505.1_ASM278550v1	derived from metagenome		NA	NA	NA	NA	1334	1334	0	GCA_002785505
GCA_002785565.1	GCA_002785565.1_ASM278556v1	1974418	/scratch/ecogenomics/frozenset/GCA/002/785/565/GCA_002785565.1_ASM278556v1	Archaea	Candidatus_Micrarchaeota	Unclassified_Candidatus_Micrarchaeota	Unclassified_Candidatus_Micrarchaeota	Unclassified_Candidatus_Micrarchaeota	Unclassified_Candidatus_Micrarchaeota		Candidatus_Micrarchaeota_archaeon_CG10_big_fil_rev_8_21_14_0_10_54_18	Archaea	Micrarchaeota	Micrarchaeia	Norongarragalinales	Norongarragalinaceae	UBA95	UBA95 sp002499405	Scaffold	722222222222222	0.617283950617284	PRJNA362739	SAMN06659387	PFCE00000000.1	NA	1974418	CG10_big_fil_rev_8_21_14_0_10_54_18	latest	Scaffold	Full	Major	2017-11-17	ASM278556v1	NA	NA	Candidatus_Micrarchaeota archaeon CG10_big_fil_rev_8_21_14_0_10_54_18		None	ftp://ftp.ncbi.nlm.nih.gov/genomes/all/GCA/002/785/565/GCA_002785565.1_ASM278556v1	derived from metagenome		NA	NA	NA	NA	815	815	0	GCA_002785565
GCA_002788515.1	GCA_002788515.1_ASM278851v1	2022696	/scratch/ecogenomics/frozenset/GCA/002/788/515/GCA_002788515.1_ASM278851v1	Archaea	Nitrososphaerota	Unclassified_Nitrososphaerota	Nitrosopumilales	Unclassified_Nitrosopumilales	Unclassified_Nitrosopumilales		Nitrosopumilales_archaeon_CG_4_9_14_0_2_um_filter_34_16	Archaea	Thermoproteota	Nitrososphaeria	Nitrososphaerales	Nitrosopumilaceae	Nitrosopumilus	Nitrosopumilus sp002788515	Scaffold	740740740740741	0.617283950617284	PRJNA362739	SAMN06659982	PFRJ00000000.1	NA	2022696	CG_4_9_14_0_2_um_filter_34_16	latest	Scaffold	Full	Major	2017-11-16	ASM278851v1	NA	NA	Nitrosopumilales archaeon CG_4_9_14_0_2_um_filter_34_16		DOE Joint Genome Institute	ftp://ftp.ncbi.nlm.nih.gov/genomes/all/GCA/002/788/515/GCA_002788515.1_ASM278851v1	derived from metagenome		NA	NA	NA	NA	1629	1629	0	GCA_002788515
GCA_002788575.1	GCA_002788575.1_ASM278857v1	1974429	/scratch/ecogenomics/frozenset/GCA/002/788/575/GCA_002788575.1_ASM278857v1	Archaea	Unclassified_Archaea	Unclassified_Archaea	Unclassified_Archaea	Unclassified_Archaea	Unclassified_Archaea		Candidatus_Pacearchaeota_archaeon_CG_4_9_14_0_2_um_filter_30_8	NA	NA	NA	NA	NA	NA	NA	Scaffold	407407407407407	0	PRJNA362739	SAMN06659987	PFRO00000000.1	NA	1974429	CG_4_9_14_0_2_um_filter_30_8	latest	Scaffold	Full	Major	2017-11-16	ASM278857v1	NA	NA	Candidatus_Pacearchaeota archaeon CG_4_9_14_0_2_um_filter_30_8		DOE Joint Genome Institute	ftp://ftp.ncbi.nlm.nih.gov/genomes/all/GCA/002/788/575/GCA_002788575.1_ASM278857v1	derived from metagenome		NA	NA	NA	NA	581	581	0	GCA_002788575
GCA_002788615.1	GCA_002788615.1_ASM278861v1	1974430	/scratch/ecogenomics/frozenset/GCA/002/788/615/GCA_002788615.1_ASM278861v1	Archaea	Unclassified_Archaea	Unclassified_Archaea	Unclassified_Archaea	Unclassified_Archaea	Unclassified_Archaea		Candidatus_Pacearchaeota_archaeon_CG_4_9_14_0_2_um_filter_39_13	Archaea	Nanoarchaeota	Nanoarchaeia	Pacearchaeales	GW2011-AR1	CG1-02-39-14	CG1-02-39-14 sp001872315	Scaffold	537037037037037	0	PRJNA362739	SAMN06659988	PFRP00000000.1	NA	1974430	CG_4_9_14_0_2_um_filter_39_13	latest	Scaffold	Full	Major	2017-11-16	ASM278861v1	NA	NA	Candidatus_Pacearchaeota archaeon CG_4_9_14_0_2_um_filter_39_13		DOE Joint Genome Institute	ftp://ftp.ncbi.nlm.nih.gov/genomes/all/GCA/002/788/615/GCA_002788615.1_ASM278861v1	derived from metagenome		NA	NA	NA	NA	931	931	0	GCA_002788615
GCA_002789105.1	GCA_002789105.1_ASM278910v1	2014240	/scratch/ecogenomics/frozenset/GCA/002/789/105/GCA_002789105.1_ASM278910v1	Archaea	Candidatus_Altiarchaeota	Unclassified_Candidatus_Altiarchaeota	Candidatus_Altiarchaeales	Unclassified_Candidatus_Altiarchaeales	Candidatus_Altiarchaeum		Candidatus_Altiarchaeum_sp._CG_4_9_14_0_8_um_filter_32_206	Archaea	Altiarchaeota	Altiarchaeia	Altiarchaeales	Altiarchaeaceae	Altiarchaeum	Altiarchaeum hamiconexum	Scaffold	771604938271605	0	PRJNA362739	SAMN06660013	PFSO00000000.1	NA	2014240	CG_4_9_14_0_8_um_filter_32_206	latest	Scaffold	Full	Major	2017-11-16	ASM278910v1	NA	NA	Candidatus_Altiarchaeum sp. CG_4_9_14_0_8_um_filter_32_206		DOE Joint Genome Institute	ftp://ftp.ncbi.nlm.nih.gov/genomes/all/GCA/002/789/105/GCA_002789105.1_ASM278910v1	derived from metagenome		NA	NA	NA	NA	916	916	0	GCA_002789105
GCA_002789395.1	GCA_002789395.1_ASM278939v1	2022697	/scratch/ecogenomics/frozenset/GCA/002/789/395/GCA_002789395.1_ASM278939v1	Archaea	Nitrososphaerota	Unclassified_Nitrososphaerota	Nitrosopumilales	Unclassified_Nitrosopumilales	Unclassified_Nitrosopumilales		Nitrosopumilales_archaeon_CG_4_9_14_0_8_um_filter_34_10	NA	NA	NA	NA	NA	NA	NA	Scaffold	777777777777778	0	PRJNA362739	SAMN06660028	PFTD00000000.1	NA	2022697	CG_4_9_14_0_8_um_filter_34_10	latest	Scaffold	Full	Major	2017-11-16	ASM278939v1	NA	NA	Nitrosopumilales archaeon CG_4_9_14_0_8_um_filter_34_10		DOE Joint Genome Institute	ftp://ftp.ncbi.nlm.nih.gov/genomes/all/GCA/002/789/395/GCA_002789395.1_ASM278939v1	derived from metagenome; fragmented assembly		NA	NA	NA	NA	1871	1871	0	GCA_002789395
GCA_002789435.1	GCA_002789435.1_ASM278943v1	1974431	/scratch/ecogenomics/frozenset/GCA/002/789/435/GCA_002789435.1_ASM278943v1	Archaea	Unclassified_Archaea	Unclassified_Archaea	Unclassified_Archaea	Unclassified_Archaea	Unclassified_Archaea		Candidatus_Pacearchaeota_archaeon_CG_4_9_14_0_8_um_filter_35_24	Archaea	Nanoarchaeota	Nanoarchaeia	Pacearchaeales	GW2011-AR1	CG1-02-35-32	CG1-02-35-32 sp002792635	Scaffold	561728395061728	0	PRJNA362739	SAMN06660030	PFTF00000000.1	NA	1974431	CG_4_9_14_0_8_um_filter_35_24	latest	Scaffold	Full	Major	2017-11-16	ASM278943v1	NA	NA	Candidatus_Pacearchaeota archaeon CG_4_9_14_0_8_um_filter_35_24		DOE Joint Genome Institute	ftp://ftp.ncbi.nlm.nih.gov/genomes/all/GCA/002/789/435/GCA_002789435.1_ASM278943v1	derived from metagenome		NA	NA	NA	NA	951	951	0	GCA_002789435
GCA_002789635.1	GCA_002789635.1_ASM278963v1	1974381	/scratch/ecogenomics/frozenset/GCA/002/789/635/GCA_002789635.1_ASM278963v1	Archaea	Candidatus_Aenigmarchaeota	Unclassified_Candidatus_Aenigmarchaeota	Unclassified_Candidatus_Aenigmarchaeota	Unclassified_Candidatus_Aenigmarchaeota	Unclassified_Candidatus_Aenigmarchaeota		Candidatus_Aenigmarchaeota_archaeon_CG_4_9_14_3_um_filter_37_18	Archaea	Aenigmatarchaeota	Aenigmatarchaeia	CG10238-14	CG10238-14	CG10238-14	CG10238-14 sp002789635	Scaffold	666666666666667	0	PRJNA362739	SAMN06660041	PFTQ00000000.1	NA	1974381	CG_4_9_14_3_um_filter_37_18	latest	Scaffold	Full	Major	2017-11-16	ASM278963v1	NA	NA	Candidatus_Aenigmarchaeota archaeon CG_4_9_14_3_um_filter_37_18		DOE Joint Genome Institute	ftp://ftp.ncbi.nlm.nih.gov/genomes/all/GCA/002/789/635/GCA_002789635.1_ASM278963v1	derived from metagenome		NA	NA	NA	NA	1092	1092	0	GCA_002789635
GCA_002790055.1	GCA_002790055.1_ASM279005v1	1975559	/scratch/ecogenomics/frozenset/GCA/002/790/055/GCA_002790055.1_ASM279005v1	Archaea	Euryarchaeota	Unclassified_Euryarchaeota	Unclassified_Euryarchaeota	Unclassified_Euryarchaeota	Unclassified_Euryarchaeota		Euryarchaeota_archaeon_CG_4_9_14_3_um_filter_38_12	NA	NA	NA	NA	NA	NA	NA	Scaffold	833333333333333	185185185185185	PRJNA362739	SAMN06660063	PFUM00000000.1	NA	1975559	CG_4_9_14_3_um_filter_38_12	latest	Scaffold	Full	Major	2017-11-16	ASM279005v1	NA	NA	Euryarchaeota archaeon CG_4_9_14_3_um_filter_38_12		DOE Joint Genome Institute	ftp://ftp.ncbi.nlm.nih.gov/genomes/all/GCA/002/790/055/GCA_002790055.1_ASM279005v1	derived from metagenome; fragmented assembly		NA	NA	NA	NA	1585	1585	0	GCA_002790055
GCA_002790875.1	GCA_002790875.1_ASM279087v1	1974432	/scratch/ecogenomics/frozenset/GCA/002/790/875/GCA_002790875.1_ASM279087v1	Archaea	Unclassified_Archaea	Unclassified_Archaea	Unclassified_Archaea	Unclassified_Archaea	Unclassified_Archaea		Candidatus_Pacearchaeota_archaeon_CG_4_9_14_3_um_filter_30_11	Archaea	Nanoarchaeota	Nanoarchaeia	Pacearchaeales	GW2011-AR1	GW2011-AR1	GW2011-AR1 sp002762735	Scaffold	518518518518518	0	PRJNA362739	SAMN06660102	PFVZ00000000.1	NA	1974432	CG_4_9_14_3_um_filter_30_11	latest	Scaffold	Full	Major	2017-11-16	ASM279087v1	NA	NA	Candidatus_Pacearchaeota archaeon CG_4_9_14_3_um_filter_30_11		DOE Joint Genome Institute	ftp://ftp.ncbi.nlm.nih.gov/genomes/all/GCA/002/790/875/GCA_002790875.1_ASM279087v1	derived from metagenome		NA	NA	NA	NA	740	740	0	GCA_002790875
GCA_002790895.1	GCA_002790895.1_ASM279089v1	1974433	/scratch/ecogenomics/frozenset/GCA/002/790/895/GCA_002790895.1_ASM279089v1	Archaea	Unclassified_Archaea	Unclassified_Archaea	Unclassified_Archaea	Unclassified_Archaea	Unclassified_Archaea		Candidatus_Pacearchaeota_archaeon_CG_4_9_14_3_um_filter_31_7	Archaea	Nanoarchaeota	Nanoarchaeia	Pacearchaeales	CG1-02-31-27	CG1-02-31-27	CG1-02-31-27 sp002763115	Scaffold	481481481481481	0	PRJNA362739	SAMN06660103	PFWA00000000.1	NA	1974433	CG_4_9_14_3_um_filter_31_7	latest	Scaffold	Full	Major	2017-11-16	ASM279089v1	NA	NA	Candidatus_Pacearchaeota archaeon CG_4_9_14_3_um_filter_31_7		DOE Joint Genome Institute	ftp://ftp.ncbi.nlm.nih.gov/genomes/all/GCA/002/790/895/GCA_002790895.1_ASM279089v1	derived from metagenome		NA	NA	NA	NA	542	542	0	GCA_002790895
GCA_002790905.1	GCA_002790905.1_ASM279090v1	1974434	/scratch/ecogenomics/frozenset/GCA/002/790/905/GCA_002790905.1_ASM279090v1	Archaea	Unclassified_Archaea	Unclassified_Archaea	Unclassified_Archaea	Unclassified_Archaea	Unclassified_Archaea		Candidatus_Pacearchaeota_archaeon_CG_4_9_14_3_um_filter_35_19	Archaea	Nanoarchaeota	Nanoarchaeia	Pacearchaeales	GW2011-AR1	CG1-02-35-32	CG1-02-35-32 sp002792635	Scaffold	561728395061728	0.617283950617284	PRJNA362739	SAMN06660104	PFWB00000000.1	NA	1974434	CG_4_9_14_3_um_filter_35_19	latest	Scaffold	Full	Major	2017-11-16	ASM279090v1	NA	NA	Candidatus_Pacearchaeota archaeon CG_4_9_14_3_um_filter_35_19		DOE Joint Genome Institute	ftp://ftp.ncbi.nlm.nih.gov/genomes/all/GCA/002/790/905/GCA_002790905.1_ASM279090v1	derived from metagenome		NA	NA	NA	NA	986	986	0	GCA_002790905
GCA_002791795.1	GCA_002791795.1_ASM279179v1	2014238	/scratch/ecogenomics/frozenset/GCA/002/791/795/GCA_002791795.1_ASM279179v1	Archaea	Candidatus_Altiarchaeota	Unclassified_Candidatus_Altiarchaeota	Candidatus_Altiarchaeales	Unclassified_Candidatus_Altiarchaeales	Candidatus_Altiarchaeum		Candidatus_Altiarchaeum_sp._CG_4_10_14_0_8_um_filter_32_851	NA	NA	NA	NA	NA	NA	NA	Scaffold	790123456790123	0	PRJNA362739	SAMN06659791	PFNC00000000.1	NA	2014238	CG_4_10_14_0_8_um_filter_32_851	latest	Scaffold	Full	Major	2017-11-16	ASM279179v1	NA	NA	Candidatus_Altiarchaeum sp. CG_4_10_14_0_8_um_filter_32_851		DOE Joint Genome Institute	ftp://ftp.ncbi.nlm.nih.gov/genomes/all/GCA/002/791/795/GCA_002791795.1_ASM279179v1	derived from metagenome; fragmented assembly		NA	NA	NA	NA	1116	1116	0	GCA_002791795
GCA_002791855.1	GCA_002791855.1_ASM279185v1	1974378	/scratch/ecogenomics/frozenset/GCA/002/791/855/GCA_002791855.1_ASM279185v1	Archaea	Candidatus_Aenigmarchaeota	Unclassified_Candidatus_Aenigmarchaeota	Unclassified_Candidatus_Aenigmarchaeota	Unclassified_Candidatus_Aenigmarchaeota	Unclassified_Candidatus_Aenigmarchaeota		Candidatus_Aenigmarchaeota_archaeon_CG_4_10_14_0_8_um_filter_37_24	Archaea	Aenigmatarchaeota	Aenigmatarchaeia	CG10238-14	CG10238-14	CG10238-14	CG10238-14 sp002789635	Scaffold	672839506172839	0	PRJNA362739	SAMN06659788	PFNF00000000.1	NA	1974378	CG_4_10_14_0_8_um_filter_37_24	latest	Scaffold	Full	Major	2017-11-16	ASM279185v1	NA	NA	Candidatus_Aenigmarchaeota archaeon CG_4_10_14_0_8_um_filter_37_24		DOE Joint Genome Institute	ftp://ftp.ncbi.nlm.nih.gov/genomes/all/GCA/002/791/855/GCA_002791855.1_ASM279185v1	derived from metagenome		NA	NA	NA	NA	1067	1067	0	GCA_002791855
GCA_002792055.1	GCA_002792055.1_ASM279205v1	1974448	/scratch/ecogenomics/frozenset/GCA/002/792/055/GCA_002792055.1_ASM279205v1	Archaea	Candidatus_Woesearchaeota	Unclassified_Candidatus_Woesearchaeota	Unclassified_Candidatus_Woesearchaeota	Unclassified_Candidatus_Woesearchaeota	Unclassified_Candidatus_Woesearchaeota		Candidatus_Woesearchaeota_archaeon_CG_4_10_14_0_2_um_filter_33_10	Archaea	Nanoarchaeota	Nanoarchaeia	Woesearchaeales	CG1-02-33-12	CG1-02-33-12	CG1-02-33-12 sp002762865	Scaffold	709876543209877	246913580246914	PRJNA362739	SAMN06659776	PFNR00000000.1	NA	1974448	CG_4_10_14_0_2_um_filter_33_10	latest	Scaffold	Full	Major	2017-11-16	ASM279205v1	NA	NA	Candidatus_Woesearchaeota archaeon CG_4_10_14_0_2_um_filter_33_10		DOE Joint Genome Institute	ftp://ftp.ncbi.nlm.nih.gov/genomes/all/GCA/002/792/055/GCA_002792055.1_ASM279205v1	derived from metagenome		NA	NA	NA	NA	1113	1113	0	GCA_002792055
GCA_002792075.1	GCA_002792075.1_ASM279207v1	1974450	/scratch/ecogenomics/frozenset/GCA/002/792/075/GCA_002792075.1_ASM279207v1	Archaea	Candidatus_Woesearchaeota	Unclassified_Candidatus_Woesearchaeota	Unclassified_Candidatus_Woesearchaeota	Unclassified_Candidatus_Woesearchaeota	Unclassified_Candidatus_Woesearchaeota		Candidatus_Woesearchaeota_archaeon_CG_4_10_14_0_2_um_filter_57_5	NA	NA	NA	NA	NA	NA	NA	Scaffold	580246913580247	0	PRJNA362739	SAMN06659778	PFNP00000000.1	NA	1974450	CG_4_10_14_0_2_um_filter_57_5	latest	Scaffold	Full	Major	2017-11-16	ASM279207v1	NA	NA	Candidatus_Woesearchaeota archaeon CG_4_10_14_0_2_um_filter_57_5		DOE Joint Genome Institute	ftp://ftp.ncbi.nlm.nih.gov/genomes/all/GCA/002/792/075/GCA_002792075.1_ASM279207v1	derived from metagenome; fragmented assembly		NA	NA	NA	NA	1361	1361	0	GCA_002792075
GCA_002792115.1	GCA_002792115.1_ASM279211v1	1974449	/scratch/ecogenomics/frozenset/GCA/002/792/115/GCA_002792115.1_ASM279211v1	Archaea	Candidatus_Woesearchaeota	Unclassified_Candidatus_Woesearchaeota	Unclassified_Candidatus_Woesearchaeota	Unclassified_Candidatus_Woesearchaeota	Unclassified_Candidatus_Woesearchaeota		Candidatus_Woesearchaeota_archaeon_CG_4_10_14_0_2_um_filter_33_13	Archaea	Nanoarchaeota	Nanoarchaeia	Woesearchaeales	GW2011-AR9	GCA-002792115	GCA-002792115 sp002792115	Scaffold	746913580246914	0.617283950617284	PRJNA362739	SAMN06659777	PFNQ00000000.1	NA	1974449	CG_4_10_14_0_2_um_filter_33_13	latest	Scaffold	Full	Major	2017-11-16	ASM279211v1	NA	NA	Candidatus_Woesearchaeota archaeon CG_4_10_14_0_2_um_filter_33_13		DOE Joint Genome Institute	ftp://ftp.ncbi.nlm.nih.gov/genomes/all/GCA/002/792/115/GCA_002792115.1_ASM279211v1	derived from metagenome		NA	NA	NA	NA	1410	1410	0	GCA_002792115
GCA_002792635.1	GCA_002792635.1_ASM279263v1	1974427	/scratch/ecogenomics/frozenset/GCA/002/792/635/GCA_002792635.1_ASM279263v1	Archaea	Unclassified_Archaea	Unclassified_Archaea	Unclassified_Archaea	Unclassified_Archaea	Unclassified_Archaea		Candidatus_Pacearchaeota_archaeon_CG_4_10_14_0_2_um_filter_35_33	Archaea	Nanoarchaeota	Nanoarchaeia	Pacearchaeales	GW2011-AR1	CG1-02-35-32	CG1-02-35-32 sp002792635	Scaffold	561728395061728	0	PRJNA362739	SAMN06659750	PFOR00000000.1	NA	1974427	CG_4_10_14_0_2_um_filter_35_33	latest	Scaffold	Full	Major	2017-11-16	ASM279263v1	NA	NA	Candidatus_Pacearchaeota archaeon CG_4_10_14_0_2_um_filter_35_33		DOE Joint Genome Institute	ftp://ftp.ncbi.nlm.nih.gov/genomes/all/GCA/002/792/635/GCA_002792635.1_ASM279263v1	derived from metagenome		NA	NA	NA	NA	950	950	0	GCA_002792635
GCA_002792655.1	GCA_002792655.1_ASM279265v1	1974426	/scratch/ecogenomics/frozenset/GCA/002/792/655/GCA_002792655.1_ASM279265v1	Archaea	Unclassified_Archaea	Unclassified_Archaea	Unclassified_Archaea	Unclassified_Archaea	Unclassified_Archaea		Candidatus_Pacearchaeota_archaeon_CG_4_10_14_0_2_um_filter_31_10	Archaea	Nanoarchaeota	Nanoarchaeia	Pacearchaeales	CG1-02-31-27	CG1-02-31-27	CG1-02-31-27 sp002763115	Scaffold	604938271604938	0.617283950617284	PRJNA362739	SAMN06659749	PFOS00000000.1	NA	1974426	CG_4_10_14_0_2_um_filter_31_10	latest	Scaffold	Full	Major	2017-11-16	ASM279265v1	NA	NA	Candidatus_Pacearchaeota archaeon CG_4_10_14_0_2_um_filter_31_10		DOE Joint Genome Institute	ftp://ftp.ncbi.nlm.nih.gov/genomes/all/GCA/002/792/655/GCA_002792655.1_ASM279265v1	derived from metagenome		NA	NA	NA	NA	688	688	0	GCA_002792655
GCA_002792675.1	GCA_002792675.1_ASM279267v1	1974425	/scratch/ecogenomics/frozenset/GCA/002/792/675/GCA_002792675.1_ASM279267v1	Archaea	Unclassified_Archaea	Unclassified_Archaea	Unclassified_Archaea	Unclassified_Archaea	Unclassified_Archaea		Candidatus_Pacearchaeota_archaeon_CG_4_10_14_0_2_um_filter_30_11	Archaea	Nanoarchaeota	Nanoarchaeia	Pacearchaeales	GW2011-AR1	GW2011-AR1	GW2011-AR1 sp002762735	Scaffold	475308641975309	0	PRJNA362739	SAMN06659748	PFOT00000000.1	NA	1974425	CG_4_10_14_0_2_um_filter_30_11	latest	Scaffold	Full	Major	2017-11-16	ASM279267v1	NA	NA	Candidatus_Pacearchaeota archaeon CG_4_10_14_0_2_um_filter_30_11		DOE Joint Genome Institute	ftp://ftp.ncbi.nlm.nih.gov/genomes/all/GCA/002/792/675/GCA_002792675.1_ASM279267v1	derived from metagenome		NA	NA	NA	NA	618	618	0	GCA_002792675
GCA_002792685.1	GCA_002792685.1_ASM279268v1	1974424	/scratch/ecogenomics/frozenset/GCA/002/792/685/GCA_002792685.1_ASM279268v1	Archaea	Unclassified_Archaea	Unclassified_Archaea	Unclassified_Archaea	Unclassified_Archaea	Unclassified_Archaea		Candidatus_Pacearchaeota_archaeon_CG_4_10_14_0_2_um_filter_05_32_18	Archaea	Nanoarchaeota	Nanoarchaeia	Pacearchaeales	GW2011-AR1	MNVX01	MNVX01 sp001872185	Scaffold	549382716049383	0	PRJNA362739	SAMN06659747	PFOU00000000.1	NA	1974424	CG_4_10_14_0_2_um_filter_05_32_18	latest	Scaffold	Full	Major	2017-11-16	ASM279268v1	NA	NA	Candidatus_Pacearchaeota archaeon CG_4_10_14_0_2_um_filter_05_32_18		DOE Joint Genome Institute	ftp://ftp.ncbi.nlm.nih.gov/genomes/all/GCA/002/792/685/GCA_002792685.1_ASM279268v1	derived from metagenome		NA	NA	NA	NA	944	944	0	GCA_002792685
GCA_002792915.1	GCA_002792915.1_ASM279291v1	1974410	/scratch/ecogenomics/frozenset/GCA/002/792/915/GCA_002792915.1_ASM279291v1	Archaea	Candidatus_Micrarchaeota	Unclassified_Candidatus_Micrarchaeota	Unclassified_Candidatus_Micrarchaeota	Unclassified_Candidatus_Micrarchaeota	Unclassified_Candidatus_Micrarchaeota		Candidatus_Micrarchaeota_archaeon_CG_4_10_14_0_2_um_filter_60_11	Archaea	Micrarchaeota	Micrarchaeia	Norongarragalinales	Norongarragalinaceae	UBA93	UBA93 sp002792915	Scaffold	734567901234568	0	PRJNA362739	SAMN06659736	PFPF00000000.1	NA	1974410	CG_4_10_14_0_2_um_filter_60_11	latest	Scaffold	Full	Major	2017-11-16	ASM279291v1	NA	NA	Candidatus_Micrarchaeota archaeon CG_4_10_14_0_2_um_filter_60_11		DOE Joint Genome Institute	ftp://ftp.ncbi.nlm.nih.gov/genomes/all/GCA/002/792/915/GCA_002792915.1_ASM279291v1	derived from metagenome		NA	NA	NA	NA	851	851	0	GCA_002792915
GCA_002792935.1	GCA_002792935.1_ASM279293v1	1974409	/scratch/ecogenomics/frozenset/GCA/002/792/935/GCA_002792935.1_ASM279293v1	Archaea	Candidatus_Micrarchaeota	Unclassified_Candidatus_Micrarchaeota	Unclassified_Candidatus_Micrarchaeota	Unclassified_Candidatus_Micrarchaeota	Unclassified_Candidatus_Micrarchaeota		Candidatus_Micrarchaeota_archaeon_CG_4_10_14_0_2_um_filter_55_9	Archaea	Micrarchaeota	Micrarchaeia	Norongarragalinales	Norongarragalinaceae	UBA95	UBA95 sp002499405	Scaffold	709876543209877	123456790123457	PRJNA362739	SAMN06659735	PFPG00000000.1	NA	1974409	CG_4_10_14_0_2_um_filter_55_9	latest	Scaffold	Full	Major	2017-11-16	ASM279293v1	NA	NA	Candidatus_Micrarchaeota archaeon CG_4_10_14_0_2_um_filter_55_9		DOE Joint Genome Institute	ftp://ftp.ncbi.nlm.nih.gov/genomes/all/GCA/002/792/935/GCA_002792935.1_ASM279293v1	derived from metagenome		NA	NA	NA	NA	785	785	0	GCA_002792935
GCA_002792955.1	GCA_002792955.1_ASM279295v1	1974408	/scratch/ecogenomics/frozenset/GCA/002/792/955/GCA_002792955.1_ASM279295v1	Archaea	Candidatus_Micrarchaeota	Unclassified_Candidatus_Micrarchaeota	Unclassified_Candidatus_Micrarchaeota	Unclassified_Candidatus_Micrarchaeota	Unclassified_Candidatus_Micrarchaeota		Candidatus_Micrarchaeota_archaeon_CG_4_10_14_0_2_um_filter_49_7	NA	NA	NA	NA	NA	NA	NA	Scaffold	771604938271605	123456790123457	PRJNA362739	SAMN06659734	PFPH00000000.1	NA	1974408	CG_4_10_14_0_2_um_filter_49_7	latest	Scaffold	Full	Major	2017-11-16	ASM279295v1	NA	NA	Candidatus_Micrarchaeota archaeon CG_4_10_14_0_2_um_filter_49_7		DOE Joint Genome Institute	ftp://ftp.ncbi.nlm.nih.gov/genomes/all/GCA/002/792/955/GCA_002792955.1_ASM279295v1	derived from metagenome; fragmented assembly		NA	NA	NA	NA	1420	1420	0	GCA_002792955
GCA_002793375.1	GCA_002793375.1_ASM279337v1	1974402	/scratch/ecogenomics/frozenset/GCA/002/793/375/GCA_002793375.1_ASM279337v1	Archaea	Candidatus_Diapherotrites	Unclassified_Candidatus_Diapherotrites	Unclassified_Candidatus_Diapherotrites	Unclassified_Candidatus_Diapherotrites	Unclassified_Candidatus_Diapherotrites		Candidatus_Diapherotrites_archaeon_CG_4_10_14_0_2_um_filter_31_5	NA	NA	NA	NA	NA	NA	NA	Scaffold	37037037037037	0.617283950617284	PRJNA362739	SAMN06659713	PFQC00000000.1	NA	1974402	CG_4_10_14_0_2_um_filter_31_5	latest	Scaffold	Full	Major	2017-11-16	ASM279337v1	NA	NA	Candidatus_Diapherotrites archaeon CG_4_10_14_0_2_um_filter_31_5		DOE Joint Genome Institute	ftp://ftp.ncbi.nlm.nih.gov/genomes/all/GCA/002/793/375/GCA_002793375.1_ASM279337v1	derived from metagenome; fragmented assembly		NA	NA	NA	NA	655	655	0	GCA_002793375
GCA_002793475.1	GCA_002793475.1_ASM279347v1	1975557	/scratch/ecogenomics/frozenset/GCA/002/793/475/GCA_002793475.1_ASM279347v1	Archaea	Unclassified_Archaea	Unclassified_Archaea	Unclassified_Archaea	Unclassified_Archaea	Unclassified_Archaea		archaeon_CG_4_10_14_0_2_um_filter_Archaea_38_6	NA	NA	NA	NA	NA	NA	NA	Scaffold	481481481481481	0	PRJNA362739	SAMN06659708	PFQH00000000.1	NA	1975557	CG_4_10_14_0_2_um_filter_38_6	latest	Scaffold	Full	Major	2017-11-16	ASM279347v1	NA	NA	archaeon CG_4_10_14_0_2_um_filter_Archaea_38_6		DOE Joint Genome Institute	ftp://ftp.ncbi.nlm.nih.gov/genomes/all/GCA/002/793/475/GCA_002793475.1_ASM279347v1	derived from metagenome; fragmented assembly		NA	NA	NA	NA	681	681	0	GCA_002793475
GCA_002794135.1	GCA_002794135.1_ASM279413v1	1974454	/scratch/ecogenomics/frozenset/GCA/002/794/135/GCA_002794135.1_ASM279413v1	Archaea	Candidatus_Woesearchaeota	Unclassified_Candidatus_Woesearchaeota	Unclassified_Candidatus_Woesearchaeota	Unclassified_Candidatus_Woesearchaeota	Unclassified_Candidatus_Woesearchaeota		Candidatus_Woesearchaeota_archaeon_CG08_land_8_20_14_0_20_43_7	Archaea	Nanoarchaeota	Nanoarchaeia	Woesearchaeales	CG08-08-20-14	CG08-08-20-14	CG08-08-20-14 sp002762705	Scaffold	722222222222222	123456790123457	PRJNA362739	SAMN06659296	PEYR00000000.1	NA	1974454	CG08_land_8_20_14_0_20_43_7	latest	Scaffold	Full	Major	2017-11-13	ASM279413v1	NA	NA	Candidatus_Woesearchaeota archaeon CG08_land_8_20_14_0_20_43_7		DOE Joint Genome Institute	ftp://ftp.ncbi.nlm.nih.gov/genomes/all/GCA/002/794/135/GCA_002794135.1_ASM279413v1	derived from metagenome		NA	NA	NA	NA	1669	1669	0	GCA_002794135
GCA_002794155.1	GCA_002794155.1_ASM279415v1	1974446	/scratch/ecogenomics/frozenset/GCA/002/794/155/GCA_002794155.1_ASM279415v1	Archaea	Unclassified_Archaea	Unclassified_Archaea	Unclassified_Archaea	Unclassified_Archaea	Unclassified_Archaea		Candidatus_Pacearchaeota_archaeon_CG10_big_fil_rev_8_21_14_0_10_35_219	Archaea	Nanoarchaeota	Nanoarchaeia	Pacearchaeales	GW2011-AR1	CG1-02-35-32	CG1-02-35-32 sp002792635	Scaffold	537037037037037	0	PRJNA362739	SAMN06659411	PFDD00000000.1	NA	1974446	CG10_big_fil_rev_8_21_14_0_10_35_219	latest	Scaffold	Full	Major	2017-11-13	ASM279415v1	NA	NA	Candidatus_Pacearchaeota archaeon CG10_big_fil_rev_8_21_14_0_10_35_219		DOE Joint Genome Institute	ftp://ftp.ncbi.nlm.nih.gov/genomes/all/GCA/002/794/155/GCA_002794155.1_ASM279415v1	derived from metagenome		NA	NA	NA	NA	902	902	0	GCA_002794155
GCA_002794175.1	GCA_002794175.1_ASM279417v1	1974443	/scratch/ecogenomics/frozenset/GCA/002/794/175/GCA_002794175.1_ASM279417v1	Archaea	Unclassified_Archaea	Unclassified_Archaea	Unclassified_Archaea	Unclassified_Archaea	Unclassified_Archaea		Candidatus_Pacearchaeota_archaeon_CG10_big_fil_rev_8_21_14_0_10_34_12	NA	NA	NA	NA	NA	NA	NA	Scaffold	462962962962963	123456790123457	PRJNA362739	SAMN06659408	PFDA00000000.1	NA	1974443	CG10_big_fil_rev_8_21_14_0_10_34_12	latest	Scaffold	Full	Major	2017-11-13	ASM279417v1	NA	NA	Candidatus_Pacearchaeota archaeon CG10_big_fil_rev_8_21_14_0_10_34_12		DOE Joint Genome Institute	ftp://ftp.ncbi.nlm.nih.gov/genomes/all/GCA/002/794/175/GCA_002794175.1_ASM279417v1	derived from metagenome		NA	NA	NA	NA	729	729	0	GCA_002794175
GCA_002835825.1	GCA_002835825.1_ASM283582v1	2052170	/scratch/ecogenomics/frozenset/GCA/002/835/825/GCA_002835825.1_ASM283582v1	Archaea	Euryarchaeota	Methanomicrobia	Methanomicrobiales	Methanoregulaceae	Methanoregula		Methanoregula_sp.	Archaea	Halobacteriota	Methanomicrobia	Methanomicrobiales	Methanoregulaceae	Methanoregula	Methanoregula sp002835825	Contig	864197530864197	432098765432099	PRJNA398511	SAMN08132988	PIZH00000000.1	NA	2052170	PD_MW2_B	latest	Contig	Full	Major	2017-12-12	ASM283582v1	NA	NA	Methanoregula sp.		National Energy Technology Laboratory	ftp://ftp.ncbi.nlm.nih.gov/genomes/all/GCA/002/835/825/GCA_002835825.1_ASM283582v1	derived from metagenome		NA	NA	NA	NA	2961	2961	0	GCA_002835825
GCA_002838935.1	GCA_002838935.1_ASM283893v1	2013852	/scratch/ecogenomics/frozenset/GCA/002/838/935/GCA_002838935.1_ASM283893v1	Archaea	Candidatus_Thermoplasmatota	Thermoplasmata	Unclassified_Thermoplasmata	Unclassified_Thermoplasmata	Unclassified_Thermoplasmata		Thermoplasmata_archaeon_HGW-Thermoplasmata-1	Archaea	Thermoplasmatota	E2	UBA9212	GCA-002838935	GCA-002838935	GCA-002838935 sp002838935	Scaffold	950617283950617	308641975308642	PRJNA321556	SAMN06767769	PGXE00000000.1	NA	2013852	HGW-Thermoplasmata-1	latest	Scaffold	Full	Major	2017-12-13	ASM283893v1	NA	NA	Thermoplasmata archaeon HGW-Thermoplasmata-1		UC Berkeley	ftp://ftp.ncbi.nlm.nih.gov/genomes/all/GCA/002/838/935/GCA_002838935.1_ASM283893v1	derived from metagenome		NA	NA	NA	NA	1350	1350	0	GCA_002838935
GCA_002838995.1	GCA_002838995.1_ASM283899v1	2013853	/scratch/ecogenomics/frozenset/GCA/002/838/995/GCA_002838995.1_ASM283899v1	Archaea	Candidatus_Thermoplasmatota	Thermoplasmata	Unclassified_Thermoplasmata	Unclassified_Thermoplasmata	Unclassified_Thermoplasmata		Thermoplasmata_archaeon_HGW-Thermoplasmata-2	NA	NA	NA	NA	NA	NA	NA	Contig	740740740740741	0	PRJNA321556	SAMN06767770	PGXD00000000.1	NA	2013853	HGW-Thermoplasmata-2	latest	Contig	Full	Major	2017-12-13	ASM283899v1	NA	NA	Thermoplasmata archaeon HGW-Thermoplasmata-2		UC Berkeley	ftp://ftp.ncbi.nlm.nih.gov/genomes/all/GCA/002/838/995/GCA_002838995.1_ASM283899v1	derived from metagenome; fragmented assembly		NA	NA	NA	NA	851	851	0	GCA_002838995
GCA_002839545.1	GCA_002839545.1_ASM283954v1	2013824	/scratch/ecogenomics/frozenset/GCA/002/839/545/GCA_002839545.1_ASM283954v1	Archaea	Euryarchaeota	Methanomicrobia	Methanosarcinales	Candidatus_Methanoperedenaceae	Unclassified_Candidatus_Methanoperedenaceae		Candidatus_Methanoperedenaceae_archaeon_HGW-Methanoperedenaceae-1	Archaea	Halobacteriota	Methanosarcinia	Methanosarcinales	Methanoperedenaceae	Methanoperedens_A	Methanoperedens_A sp002839545	Scaffold	944444444444444	246913580246914	PRJNA321556	SAMN06767741	PGYG00000000.1	NA	2013824	HGW-Methanoperedenaceae-1	latest	Scaffold	Full	Major	2017-12-13	ASM283954v1	NA	NA	Candidatus_Methanoperedenaceae archaeon HGW-Methanoperedenaceae-1		UC Berkeley	ftp://ftp.ncbi.nlm.nih.gov/genomes/all/GCA/002/839/545/GCA_002839545.1_ASM283954v1	derived from metagenome		NA	NA	NA	NA	2122	2122	0	GCA_002839545
GCA_002839575.1	GCA_002839575.1_ASM283957v1	2013822	/scratch/ecogenomics/frozenset/GCA/002/839/575/GCA_002839575.1_ASM283957v1	Archaea	Euryarchaeota	Methanomicrobia	Methanomicrobiales	Unclassified_Methanomicrobiales	Unclassified_Methanomicrobiales		Methanomicrobiales_archaeon_HGW-Methanomicrobiales-6	Archaea	Halobacteriota	Methanomicrobia	Methanomicrobiales	Methanoculleaceae	Methanoculleus	Methanoculleus sp002839575	Scaffold	833333333333333	246913580246914	PRJNA321556	SAMN06767740	PGYH00000000.1	NA	2013822	HGW-Methanomicrobiales-6	latest	Scaffold	Full	Major	2017-12-13	ASM283957v1	NA	NA	Methanomicrobiales archaeon HGW-Methanomicrobiales-6		UC Berkeley	ftp://ftp.ncbi.nlm.nih.gov/genomes/all/GCA/002/839/575/GCA_002839575.1_ASM283957v1	derived from metagenome		NA	NA	NA	NA	2528	2528	0	GCA_002839575
GCA_002839605.1	GCA_002839605.1_ASM283960v1	2013819	/scratch/ecogenomics/frozenset/GCA/002/839/605/GCA_002839605.1_ASM283960v1	Archaea	Euryarchaeota	Methanomicrobia	Methanomicrobiales	Unclassified_Methanomicrobiales	Unclassified_Methanomicrobiales		Methanomicrobiales_archaeon_HGW-Methanomicrobiales-3	Archaea	Halobacteriota	Methanomicrobia	Methanomicrobiales	Methanoregulaceae	Methanoregula	Methanoregula sp002839605	Scaffold	975308641975309	432098765432099	PRJNA321556	SAMN06767737	PGYK00000000.1	NA	2013819	HGW-Methanomicrobiales-3	latest	Scaffold	Full	Major	2017-12-13	ASM283960v1	NA	NA	Methanomicrobiales archaeon HGW-Methanomicrobiales-3		UC Berkeley	ftp://ftp.ncbi.nlm.nih.gov/genomes/all/GCA/002/839/605/GCA_002839605.1_ASM283960v1	derived from metagenome		NA	NA	NA	NA	2538	2538	0	GCA_002839605
GCA_002839625.1	GCA_002839625.1_ASM283962v1	2013820	/scratch/ecogenomics/frozenset/GCA/002/839/625/GCA_002839625.1_ASM283962v1	Archaea	Euryarchaeota	Methanomicrobia	Methanomicrobiales	Unclassified_Methanomicrobiales	Unclassified_Methanomicrobiales		Methanomicrobiales_archaeon_HGW-Methanomicrobiales-4	NA	NA	NA	NA	NA	NA	NA	Scaffold	641975308641975	432098765432099	PRJNA321556	SAMN06767738	PGYJ00000000.1	NA	2013820	HGW-Methanomicrobiales-4	latest	Scaffold	Full	Major	2017-12-13	ASM283962v1	NA	NA	Methanomicrobiales archaeon HGW-Methanomicrobiales-4		UC Berkeley	ftp://ftp.ncbi.nlm.nih.gov/genomes/all/GCA/002/839/625/GCA_002839625.1_ASM283962v1	derived from metagenome; fragmented assembly		NA	NA	NA	NA	2087	2087	0	GCA_002839625
GCA_002839645.1	GCA_002839645.1_ASM283964v1	2013818	/scratch/ecogenomics/frozenset/GCA/002/839/645/GCA_002839645.1_ASM283964v1	Archaea	Euryarchaeota	Methanomicrobia	Methanomicrobiales	Unclassified_Methanomicrobiales	Unclassified_Methanomicrobiales		Methanomicrobiales_archaeon_HGW-Methanomicrobiales-2	Archaea	Halobacteriota	Methanomicrobia	Methanomicrobiales	Methanoculleaceae	Methanoculleus	Methanoculleus sp002839645	Scaffold	975308641975309	246913580246914	PRJNA321556	SAMN06767736	PGYL00000000.1	NA	2013818	HGW-Methanomicrobiales-2	latest	Scaffold	Full	Major	2017-12-13	ASM283964v1	NA	NA	Methanomicrobiales archaeon HGW-Methanomicrobiales-2		UC Berkeley	ftp://ftp.ncbi.nlm.nih.gov/genomes/all/GCA/002/839/645/GCA_002839645.1_ASM283964v1	derived from metagenome		NA	NA	NA	NA	2624	2624	0	GCA_002839645
GCA_002839675.1	GCA_002839675.1_ASM283967v1	2013817	/scratch/ecogenomics/frozenset/GCA/002/839/675/GCA_002839675.1_ASM283967v1	Archaea	Euryarchaeota	Methanomicrobia	Methanomicrobiales	Unclassified_Methanomicrobiales	Unclassified_Methanomicrobiales		Methanomicrobiales_archaeon_HGW-Methanomicrobiales-1	Archaea	Halobacteriota	Methanomicrobia	Methanomicrobiales	Methanoregulaceae	Methanoregula	Methanoregula sp002839675	Scaffold	969135802469136	37037037037037	PRJNA321556	SAMN06767735	PGYM00000000.1	NA	2013817	HGW-Methanomicrobiales-1	latest	Scaffold	Full	Major	2017-12-13	ASM283967v1	NA	NA	Methanomicrobiales archaeon HGW-Methanomicrobiales-1		UC Berkeley	ftp://ftp.ncbi.nlm.nih.gov/genomes/all/GCA/002/839/675/GCA_002839675.1_ASM283967v1	derived from metagenome		NA	NA	NA	NA	2456	2456	0	GCA_002839675
GCA_002839685.1	GCA_002839685.1_ASM283968v1	2013816	/scratch/ecogenomics/frozenset/GCA/002/839/685/GCA_002839685.1_ASM283968v1	Archaea	Euryarchaeota	Methanobacteria	Methanobacteriales	Unclassified_Methanobacteriales	Unclassified_Methanobacteriales		Methanobacteriales_archaeon_HGW-Methanobacteriales-2	Archaea	Methanobacteriota	Methanobacteria	Methanobacteriales	Methanobacteriaceae	Methanobacterium	Methanobacterium subterraneum	Scaffold	938271604938272	123456790123457	PRJNA321556	SAMN06767734	PGYN00000000.1	NA	2013816	HGW-Methanobacteriales-2	latest	Scaffold	Full	Major	2017-12-13	ASM283968v1	NA	NA	Methanobacteriales archaeon HGW-Methanobacteriales-2		UC Berkeley	ftp://ftp.ncbi.nlm.nih.gov/genomes/all/GCA/002/839/685/GCA_002839685.1_ASM283968v1	derived from metagenome		NA	NA	NA	NA	2480	2480	0	GCA_002839685
GCA_002839705.1	GCA_002839705.1_ASM283970v1	2013815	/scratch/ecogenomics/frozenset/GCA/002/839/705/GCA_002839705.1_ASM283970v1	Archaea	Euryarchaeota	Methanobacteria	Methanobacteriales	Unclassified_Methanobacteriales	Unclassified_Methanobacteriales		Methanobacteriales_archaeon_HGW-Methanobacteriales-1	Archaea	Methanobacteriota	Methanobacteria	Methanobacteriales	Methanobacteriaceae	UBA349	UBA349 sp002839705	Scaffold	987654320987654	0	PRJNA321556	SAMN06767733	PGYO00000000.1	NA	2013815	HGW-Methanobacteriales-1	latest	Scaffold	Full	Major	2017-12-13	ASM283970v1	NA	NA	Methanobacteriales archaeon HGW-Methanobacteriales-1		UC Berkeley	ftp://ftp.ncbi.nlm.nih.gov/genomes/all/GCA/002/839/705/GCA_002839705.1_ASM283970v1	derived from metagenome		NA	NA	NA	NA	2412	2412	0	GCA_002839705
GCA_002841095.1	GCA_002841095.1_ASM284109v1	2013674	/scratch/ecogenomics/frozenset/GCA/002/841/095/GCA_002841095.1_ASM284109v1	Archaea	Candidatus_Altiarchaeota	Unclassified_Candidatus_Altiarchaeota	Candidatus_Altiarchaeales	Unclassified_Candidatus_Altiarchaeales	Unclassified_Candidatus_Altiarchaeales		Candidatus_Altiarchaeales_archaeon_HGW-Altiarchaeales-2	NA	NA	NA	NA	NA	NA	NA	Scaffold	518518518518518	246913580246914	PRJNA321556	SAMN06767575	PHDX00000000.1	NA	2013674	HGW-Altiarchaeales-2	latest	Scaffold	Full	Major	2017-12-13	ASM284109v1	NA	NA	Candidatus_Altiarchaeales archaeon HGW-Altiarchaeales-2		UC Berkeley	ftp://ftp.ncbi.nlm.nih.gov/genomes/all/GCA/002/841/095/GCA_002841095.1_ASM284109v1	derived from metagenome; fragmented assembly		NA	NA	NA	NA	1751	1751	0	GCA_002841095
GCA_002841105.1	GCA_002841105.1_ASM284110v1	2013673	/scratch/ecogenomics/frozenset/GCA/002/841/105/GCA_002841105.1_ASM284110v1	Archaea	Candidatus_Altiarchaeota	Unclassified_Candidatus_Altiarchaeota	Candidatus_Altiarchaeales	Unclassified_Candidatus_Altiarchaeales	Unclassified_Candidatus_Altiarchaeales		Candidatus_Altiarchaeales_archaeon_HGW-Altiarchaeales-1	Archaea	Altiarchaeota	Altiarchaeia	Altiarchaeales	Altiarchaeaceae	Altiarchaeum	Altiarchaeum sp002841105	Scaffold	709876543209877	0.617283950617284	PRJNA321556	SAMN06767574	PHDY00000000.1	NA	2013673	HGW-Altiarchaeales-1	latest	Scaffold	Full	Major	2017-12-13	ASM284110v1	NA	NA	Candidatus_Altiarchaeales archaeon HGW-Altiarchaeales-1		UC Berkeley	ftp://ftp.ncbi.nlm.nih.gov/genomes/all/GCA/002/841/105/GCA_002841105.1_ASM284110v1	derived from metagenome		NA	NA	NA	NA	2007	2007	0	GCA_002841105
GCA_002841675.1	GCA_002841675.1_ASM284167v1	2013767	/scratch/ecogenomics/frozenset/GCA/002/841/675/GCA_002841675.1_ASM284167v1	Archaea	Euryarchaeota	Unclassified_Euryarchaeota	Unclassified_Euryarchaeota	Unclassified_Euryarchaeota	Unclassified_Euryarchaeota		Euryarchaeota_archaeon_HGW-Euryarchaeota-1	NA	NA	NA	NA	NA	NA	NA	Scaffold	425925925925926	0.617283950617284	PRJNA321556	SAMN06767667	PHAJ00000000.1	NA	2013767	HGW-Euryarchaeota-1	latest	Scaffold	Full	Major	2017-12-13	ASM284167v1	NA	NA	Euryarchaeota archaeon HGW-Euryarchaeota-1		UC Berkeley	ftp://ftp.ncbi.nlm.nih.gov/genomes/all/GCA/002/841/675/GCA_002841675.1_ASM284167v1	derived from metagenome; fragmented assembly		NA	NA	NA	NA	671	671	0	GCA_002841675
GCA_002842715.1	GCA_002842715.1_ASM284271v1	2013675	/scratch/ecogenomics/frozenset/GCA/002/842/715/GCA_002842715.1_ASM284271v1	Archaea	Candidatus_Altiarchaeota	Unclassified_Candidatus_Altiarchaeota	Candidatus_Altiarchaeales	Unclassified_Candidatus_Altiarchaeales	Unclassified_Candidatus_Altiarchaeales		Candidatus_Altiarchaeales_archaeon_HGW-Altiarchaeales-3	NA	NA	NA	NA	NA	NA	NA	Scaffold	512345679012346	0	PRJNA321556	SAMN06767576	PHDW00000000.1	NA	2013675	HGW-Altiarchaeales-3	latest	Scaffold	Full	Major	2017-12-13	ASM284271v1	NA	NA	Candidatus_Altiarchaeales archaeon HGW-Altiarchaeales-3		UC Berkeley	ftp://ftp.ncbi.nlm.nih.gov/genomes/all/GCA/002/842/715/GCA_002842715.1_ASM284271v1	derived from metagenome; fragmented assembly		NA	NA	NA	NA	608	608	0	GCA_002842715
GCA_002855745.1	GCA_002855745.1_ASM285574v1	1980981	/scratch/ecogenomics/frozenset/GCA/002/855/745/GCA_002855745.1_ASM285574v1	Archaea	Thermoproteota	Thermoprotei	Thermofilales	Thermofilaceae	Thermofilum		Thermofilum_sp._NZ13	Archaea	Thermoproteota	Thermoproteia	Thermofilales	Thermofilaceae	Infirmifilum	Infirmifilum sp002855745	Contig	950617283950617	246913580246914	PRJNA381623	SAMN06688848	NDWX00000000.1	NA	1980981	NZ13	latest	Contig	Full	Major	2018-01-03	ASM285574v1	NA	NA	Thermofilum sp. NZ13		Portland State University	ftp://ftp.ncbi.nlm.nih.gov/genomes/all/GCA/002/855/745/GCA_002855745.1_ASM285574v1	derived from metagenome		NA	NA	NA	NA	1930	1930	0	GCA_002855745
GCA_002877855.1	GCA_002877855.1_ASM287785v1	2060322	/scratch/ecogenomics/frozenset/GCA/002/877/855/GCA_002877855.1_ASM287785v1	Archaea	Thermoproteota	Thermoprotei	Acidilobales	Caldisphaeraceae	Caldisphaera		Caldisphaera_sp.	Archaea	Thermoproteota	Thermoproteia	Sulfolobales	Acidilobaceae	Caldisphaera	Caldisphaera sp002877855	Contig	648148148148148	0	PRJNA419931	SAMN08107328	PNIA00000000.1	NA	2060322	ZAV-19	latest	Contig	Full	Major	2018-01-11	ASM287785v1	NA	NA	Caldisphaera sp.		Laetitia Wilkins's shared submissions	ftp://ftp.ncbi.nlm.nih.gov/genomes/all/GCA/002/877/855/GCA_002877855.1_ASM287785v1	derived from metagenome		NA	NA	NA	NA	939	939	0	GCA_002877855
GCA_002878135.1	GCA_002878135.1_ASM287813v1	2060325	/scratch/ecogenomics/frozenset/GCA/002/878/135/GCA_002878135.1_ASM287813v1	Archaea	Candidatus_Thermoplasmatota	Unclassified_Candidatus_Thermoplasmatota	Unclassified_Candidatus_Thermoplasmatota	Unclassified_Candidatus_Thermoplasmatota	Aciduliprofundum		Aciduliprofundum_sp.	Archaea	Thermoplasmatota	Thermoplasmata	ARK-15	ARK-15	ARK-15	ARK-15 sp002878135	Contig	975308641975309	0.617283950617284	PRJNA419931	SAMN08107308	PNIT00000000.1	NA	2060325	ARK-15	latest	Contig	Full	Major	2018-01-11	ASM287813v1	NA	NA	Aciduliprofundum sp.		Laetitia Wilkins's shared submissions	ftp://ftp.ncbi.nlm.nih.gov/genomes/all/GCA/002/878/135/GCA_002878135.1_ASM287813v1	derived from metagenome		NA	NA	NA	NA	1454	1454	0	GCA_002878135
GCA_002878195.1	GCA_002878195.1_ASM287819v1	1971748	/scratch/ecogenomics/frozenset/GCA/002/878/195/GCA_002878195.1_ASM287819v1	Archaea	Nitrososphaerota	Nitrososphaeria	Nitrososphaerales	Nitrososphaeraceae	Nitrososphaera		Nitrososphaera_sp.	NA	NA	NA	NA	NA	NA	NA	Contig	444444444444444	0	PRJNA419931	SAMN08107294	PNJF00000000.1	NA	1971748	ARK-01	latest	Contig	Full	Major	2018-01-11	ASM287819v1	NA	NA	Nitrososphaera sp.		Laetitia Wilkins's shared submissions	ftp://ftp.ncbi.nlm.nih.gov/genomes/all/GCA/002/878/195/GCA_002878195.1_ASM287819v1	derived from metagenome; fragmented assembly		NA	NA	NA	NA	890	890	0	GCA_002878195
GCA_002897655.1	GCA_002897655.1_ASM289765v1	2005741	/scratch/ecogenomics/frozenset/GCA/002/897/655/GCA_002897655.1_ASM289765v1	Archaea	Unclassified_Archaea	Unclassified_Archaea	Unclassified_Archaea	Unclassified_Archaea	Unclassified_Archaea		archaeon_BMS3Abin17	Archaea	Nanoarchaeota	Nanoarchaeia	Pacearchaeales	GW2011-AR1	BMS3ABIN17	BMS3ABIN17 sp002897655	Contig	574074074074074	0	PRJDB5792	SAMD00081377	BDTJ00000000.1	NA	2005741	BMS3Abin17	latest	Contig	Full	Major	2017-12-14	ASM289765v1	NA	NA	archaeon BMS3Abin17		JAMSTEC	ftp://ftp.ncbi.nlm.nih.gov/genomes/all/GCA/002/897/655/GCA_002897655.1_ASM289765v1	derived from environmental source		NA	NA	NA	NA	1382	1382	0	GCA_002897655
GCA_002897955.1	GCA_002897955.1_ASM289795v1	2005738	/scratch/ecogenomics/frozenset/GCA/002/897/955/GCA_002897955.1_ASM289795v1	Archaea	Unclassified_Archaea	Unclassified_Archaea	Unclassified_Archaea	Unclassified_Archaea	Unclassified_Archaea		archaeon_BMS3Bbin15	Archaea	Hydrothermarchaeota	Hydrothermarchaeia	Hydrothermarchaeales	BMS3B	BMS3B	BMS3B sp002897955	Contig	932098765432099	123456790123457	PRJDB5792	SAMD00081392	BDTY00000000.1	NA	2005738	BMS3Bbin15	latest	Contig	Full	Major	2017-12-14	ASM289795v1	NA	NA	archaeon BMS3Bbin15		JAMSTEC	ftp://ftp.ncbi.nlm.nih.gov/genomes/all/GCA/002/897/955/GCA_002897955.1_ASM289795v1	derived from environmental source		NA	NA	NA	NA	1951	1951	0	GCA_002897955
GCA_002898035.1	GCA_002898035.1_ASM289803v1	2005739	/scratch/ecogenomics/frozenset/GCA/002/898/035/GCA_002898035.1_ASM289803v1	Archaea	Unclassified_Archaea	Unclassified_Archaea	Unclassified_Archaea	Unclassified_Archaea	Unclassified_Archaea		archaeon_BMS3Bbin16	Archaea	Hydrothermarchaeota	Hydrothermarchaeia	Hydrothermarchaeales	SZUA-236	SZUA-236	SZUA-236 sp002923215	Contig	734567901234568	0	PRJDB5792	SAMD00081393	BDTZ00000000.1	NA	2005739	BMS3Bbin16	latest	Contig	Full	Major	2017-12-14	ASM289803v1	NA	NA	archaeon BMS3Bbin16		JAMSTEC	ftp://ftp.ncbi.nlm.nih.gov/genomes/all/GCA/002/898/035/GCA_002898035.1_ASM289803v1	derived from environmental source		NA	NA	NA	NA	1292	1292	0	GCA_002898035
GCA_002898355.1	GCA_002898355.1_ASM289835v1	2035437	/scratch/ecogenomics/frozenset/GCA/002/898/355/GCA_002898355.1_ASM289835v1	Archaea	Unclassified_Archaea	Unclassified_Archaea	Unclassified_Archaea	Unclassified_Archaea	Unclassified_Archaea		archaeon_HR01	Archaea	Thermoproteota	Nitrososphaeria_A	Caldarchaeales	Caldarchaeaceae	HRBIN01	HRBIN01 sp002898355	Contig	91358024691358	123456790123457	PRJDB6348	SAMD00093751	BEHD00000000.1	NA	2035437	HRbin01	latest	Contig	Full	Major	2017-12-04	ASM289835v1	NA	NA	archaeon HR01		Japan Agency for Marine-Earth Science and Technology	ftp://ftp.ncbi.nlm.nih.gov/genomes/all/GCA/002/898/355/GCA_002898355.1_ASM289835v1	derived from environmental source		NA	NA	NA	NA	1916	1916	0	GCA_002898355
GCA_002898395.1	GCA_002898395.1_ASM289839v1	2035438	/scratch/ecogenomics/frozenset/GCA/002/898/395/GCA_002898395.1_ASM289839v1	Archaea	Unclassified_Archaea	Unclassified_Archaea	Unclassified_Archaea	Unclassified_Archaea	Unclassified_Archaea		archaeon_HR02	Archaea	Thermoproteota	Nitrososphaeria_A	Caldarchaeales	HR02	HRBIN02	HRBIN02 sp002898395	Contig	932098765432099	0.617283950617284	PRJDB6348	SAMD00093752	BEHE00000000.1	NA	2035438	HRbin02	latest	Contig	Full	Major	2017-12-04	ASM289839v1	NA	NA	archaeon HR02		Japan Agency for Marine-Earth Science and Technology	ftp://ftp.ncbi.nlm.nih.gov/genomes/all/GCA/002/898/395/GCA_002898395.1_ASM289839v1	derived from environmental source		NA	NA	NA	NA	1939	1939	0	GCA_002898395
GCA_002898445.1	GCA_002898445.1_ASM289844v1	2035441	/scratch/ecogenomics/frozenset/GCA/002/898/445/GCA_002898445.1_ASM289844v1	Archaea	Unclassified_Archaea	Unclassified_Archaea	Unclassified_Archaea	Unclassified_Archaea	Unclassified_Archaea		archaeon_HR05	Archaea	Thermoproteota	Nitrososphaeria	Nitrososphaerales	Nitrosocaldaceae	Nitrosocaldus	Nitrosocaldus cavascurensis	Contig	530864197530864	0	PRJDB6348	SAMD00093755	BEHH00000000.1	NA	2035441	HRbin05	latest	Contig	Full	Major	2017-12-04	ASM289844v1	NA	NA	archaeon HR05		Japan Agency for Marine-Earth Science and Technology	ftp://ftp.ncbi.nlm.nih.gov/genomes/all/GCA/002/898/445/GCA_002898445.1_ASM289844v1	derived from environmental source		NA	NA	NA	NA	721	721	0	GCA_002898445
GCA_002898655.1	GCA_002898655.1_ASM289865v1	2035440	/scratch/ecogenomics/frozenset/GCA/002/898/655/GCA_002898655.1_ASM289865v1	Archaea	Unclassified_Archaea	Unclassified_Archaea	Unclassified_Archaea	Unclassified_Archaea	Unclassified_Archaea		archaeon_HR04	Archaea	Thermoproteota	Nitrososphaeria	Nitrososphaerales	Nitrosocaldaceae	Nitrosocaldus	Nitrosocaldus sp002898655	Contig	617283950617284	0	PRJDB6348	SAMD00093754	BEHG00000000.1	NA	2035440	HRbin04	latest	Contig	Full	Major	2017-12-04	ASM289865v1	NA	NA	archaeon HR04		Japan Agency for Marine-Earth Science and Technology	ftp://ftp.ncbi.nlm.nih.gov/genomes/all/GCA/002/898/655/GCA_002898655.1_ASM289865v1	derived from environmental source		NA	NA	NA	NA	1362	1362	0	GCA_002898655
GCA_002898815.1	GCA_002898815.1_ASM289881v1	2035442	/scratch/ecogenomics/frozenset/GCA/002/898/815/GCA_002898815.1_ASM289881v1	Archaea	Unclassified_Archaea	Unclassified_Archaea	Unclassified_Archaea	Unclassified_Archaea	Unclassified_Archaea		archaeon_HR06	NA	NA	NA	NA	NA	NA	NA	Contig	580246913580247	0	PRJDB6348	SAMD00093756	BEHI00000000.1	NA	2035442	HRbin06	latest	Contig	Full	Major	2017-12-04	ASM289881v1	NA	NA	archaeon HR06		Japan Agency for Marine-Earth Science and Technology	ftp://ftp.ncbi.nlm.nih.gov/genomes/all/GCA/002/898/815/GCA_002898815.1_ASM289881v1	derived from environmental source; fragmented assembly		NA	NA	NA	NA	1119	1119	0	GCA_002898815
GCA_002899805.1	GCA_002899805.1_ASM289980v1	2060324	/scratch/ecogenomics/frozenset/GCA/002/899/805/GCA_002899805.1_ASM289980v1	Archaea	Thermoproteota	Thermoprotei	Fervidicoccales	Fervidicoccaceae	Fervidicoccus		Fervidicoccus_sp.	Archaea	Thermoproteota	Thermoproteia	Sulfolobales	Fervidicoccaceae	ARK-14	ARK-14 sp002899805	Contig	790123456790123	0.617283950617284	PRJNA419931	SAMN08107307	POCB00000000.1	NA	2060324	ARK-14	latest	Contig	Full	Major	2018-01-25	ASM289980v1	NA	NA	Fervidicoccus sp.		Laetitia Wilkins's shared submissions	ftp://ftp.ncbi.nlm.nih.gov/genomes/all/GCA/002/899/805/GCA_002899805.1_ASM289980v1	derived from metagenome		NA	NA	NA	NA	1685	1685	0	GCA_002899805
GCA_002900535.1	GCA_002900535.1_ASM290053v1	1933279	/scratch/ecogenomics/frozenset/GCA/002/900/535/GCA_002900535.1_ASM290053v1	Archaea	Candidatus_Thermoplasmatota	Thermoplasmata	Unclassified_Thermoplasmata	Unclassified_Thermoplasmata	Unclassified_Thermoplasmata		Thermoplasmata_archaeon_M9B1D	Archaea	Thermoplasmatota	E2	DHVEG-1	DHVEG-1	M9B1D	M9B1D sp002900535	Contig	808641975308642	185185185185185	PRJNA360036	SAMN06205424	MUGC00000000.1	NA	1933279	M9B1D	latest	Contig	Full	Major	2018-01-26	ASM290053v1	NA	NA	Thermoplasmata archaeon M9B1D		The University of Hong Kong	ftp://ftp.ncbi.nlm.nih.gov/genomes/all/GCA/002/900/535/GCA_002900535.1_ASM290053v1	derived from metagenome		NA	NA	NA	NA	1847	1847	0	GCA_002900535
GCA_002900545.1	GCA_002900545.1_ASM290054v1	1933281	/scratch/ecogenomics/frozenset/GCA/002/900/545/GCA_002900545.1_ASM290054v1	Archaea	Candidatus_Thermoplasmatota	Thermoplasmata	Unclassified_Thermoplasmata	Unclassified_Thermoplasmata	Unclassified_Thermoplasmata		Thermoplasmata_archaeon_M11B2D	Archaea	Thermoplasmatota	E2	DHVEG-1	DHVEG-1	SM1-50	SM1-50 sp002900555	Contig	746913580246914	617283950617284	PRJNA360036	SAMN06205426	MUGE00000000.1	NA	1933281	M11B2D	latest	Contig	Full	Major	2018-01-26	ASM290054v1	NA	NA	Thermoplasmata archaeon M11B2D		The University of Hong Kong	ftp://ftp.ncbi.nlm.nih.gov/genomes/all/GCA/002/900/545/GCA_002900545.1_ASM290054v1	derived from metagenome		NA	NA	NA	NA	1773	1773	0	GCA_002900545
GCA_002900555.1	GCA_002900555.1_ASM290055v1	1933280	/scratch/ecogenomics/frozenset/GCA/002/900/555/GCA_002900555.1_ASM290055v1	Archaea	Candidatus_Thermoplasmatota	Thermoplasmata	Unclassified_Thermoplasmata	Unclassified_Thermoplasmata	Unclassified_Thermoplasmata		Thermoplasmata_archaeon_M9B2D	Archaea	Thermoplasmatota	E2	DHVEG-1	DHVEG-1	SM1-50	SM1-50 sp002900555	Contig	827160493827161	493827160493827	PRJNA360036	SAMN06205425	MUGD00000000.1	NA	1933280	M9B2D	latest	Contig	Full	Major	2018-01-26	ASM290055v1	NA	NA	Thermoplasmata archaeon M9B2D		The University of Hong Kong	ftp://ftp.ncbi.nlm.nih.gov/genomes/all/GCA/002/900/555/GCA_002900555.1_ASM290055v1	derived from metagenome		NA	NA	NA	NA	2784	2784	0	GCA_002900555
GCA_002923215.1	GCA_002923215.1_ASM292321v1	2005740	/scratch/ecogenomics/frozenset/GCA/002/923/215/GCA_002923215.1_ASM292321v1	Archaea	Unclassified_Archaea	Unclassified_Archaea	Unclassified_Archaea	Unclassified_Archaea	Unclassified_Archaea		archaeon_BMS3Abin16	Archaea	Hydrothermarchaeota	Hydrothermarchaeia	Hydrothermarchaeales	SZUA-236	SZUA-236	SZUA-236 sp002923215	Contig	833333333333333	185185185185185	PRJDB5792	SAMD00081376	BDTI00000000.1	NA	2005740	BMS3Abin16	latest	Contig	Full	Major	2018-01-25	ASM292321v1	NA	NA	archaeon BMS3Abin16		JAMSTEC	ftp://ftp.ncbi.nlm.nih.gov/genomes/all/GCA/002/923/215/GCA_002923215.1_ASM292321v1	derived from environmental source		NA	NA	NA	NA	1863	1863	0	GCA_002923215
GCA_002926195.1	GCA_002926195.1_ASM292619v1	1968520	/scratch/ecogenomics/frozenset/GCA/002/926/195/GCA_002926195.1_ASM292619v1	Archaea	Euryarchaeota	Methanomicrobia	Methanosarcinales	Unclassified_Methanosarcinales	Unclassified_Methanosarcinales		ANME-2_cluster_archaeon_HR1	Archaea	Halobacteriota	Methanosarcinia	Methanosarcinales	Methanocomedenaceae	Methanomarinus	Methanomarinus sp002926195	Scaffold	944444444444444	0	PRJNA290197	SAMN06562579	MZXQ00000000.1	NA	1968520	HR1	latest	Scaffold	Full	Major	2018-02-13	ASM292619v1	GCF_002926195.1	identical	ANME-2 cluster archaeon HR1		California Institute of Technology	ftp://ftp.ncbi.nlm.nih.gov/genomes/all/GCA/002/926/195/GCA_002926195.1_ASM292619v1	derived from metagenome		NA	NA	NA	NA	2175	2175	0	GCA_002926195
GCA_003009755.1	GCA_003009755.1_ASM300975v1	1919232	/scratch/ecogenomics/frozenset/GCA/003/009/755/GCA_003009755.1_ASM300975v1	Archaea	Candidatus_Thermoplasmatota	Thermoplasmata	Thermoplasmatales	Unclassified_Thermoplasmatales	Unclassified_Thermoplasmatales		Thermoplasmatales_archaeon_SW_10_69_26	Archaea	Thermoplasmatota	SW-10-69-26	SW-10-69-26	SW-10-69-26	SW-10-69-26	SW-10-69-26 sp003009755	Scaffold	950617283950617	123456790123457	PRJNA351262	SAMN06020844	PXUB00000000.1	NA	1919232	SW_10_69_26	latest	Scaffold	Full	Major	2018-03-19	ASM300975v1	NA	NA	Thermoplasmatales archaeon SW_10_69_26		None	ftp://ftp.ncbi.nlm.nih.gov/genomes/all/GCA/003/009/755/GCA_003009755.1_ASM300975v1	derived from metagenome		NA	NA	NA	NA	2548	2548	0	GCA_003009755
GCA_003009775.1	GCA_003009775.1_ASM300977v1	1919222	/scratch/ecogenomics/frozenset/GCA/003/009/775/GCA_003009775.1_ASM300977v1	Archaea	Euryarchaeota	Nanohaloarchaea	Unclassified_Nanohaloarchaea	Unclassified_Nanohaloarchaea	Unclassified_Nanohaloarchaea		Nanohaloarchaea_archaeon_SW_7_46_7	NA	NA	NA	NA	NA	NA	NA	Scaffold	45679012345679	308641975308642	PRJNA351262	SAMN06020718	PXPF00000000.1	NA	1919222	SW_7_46_7	latest	Scaffold	Full	Major	2018-03-19	ASM300977v1	NA	NA	Nanohaloarchaea archaeon SW_7_46_7		None	ftp://ftp.ncbi.nlm.nih.gov/genomes/all/GCA/003/009/775/GCA_003009775.1_ASM300977v1	derived from metagenome; fragmented assembly		NA	NA	NA	NA	776	776	0	GCA_003009775
GCA_003009795.1	GCA_003009795.1_ASM300979v1	1919221	/scratch/ecogenomics/frozenset/GCA/003/009/795/GCA_003009795.1_ASM300979v1	Archaea	Euryarchaeota	Nanohaloarchaea	Unclassified_Nanohaloarchaea	Unclassified_Nanohaloarchaea	Unclassified_Nanohaloarchaea		Nanohaloarchaea_archaeon_SW_7_43_1	Archaea	Nanohaloarchaeota	Nanosalinia	Nanosalinales	Nanosalinaceae	SW-4-43-9	SW-4-43-9 sp003009795	Contig	753086419753086	0.617283950617284	PRJNA351262	SAMN06020717	PXPE00000000.1	NA	1919221	SW_7_43_1	latest	Contig	Full	Major	2018-03-19	ASM300979v1	NA	NA	Nanohaloarchaea archaeon SW_7_43_1		None	ftp://ftp.ncbi.nlm.nih.gov/genomes/all/GCA/003/009/795/GCA_003009795.1_ASM300979v1	derived from metagenome		NA	NA	NA	NA	1050	1050	0	GCA_003009795
GCA_003009815.1	GCA_003009815.1_ASM300981v1	1919220	/scratch/ecogenomics/frozenset/GCA/003/009/815/GCA_003009815.1_ASM300981v1	Archaea	Euryarchaeota	Nanohaloarchaea	Unclassified_Nanohaloarchaea	Unclassified_Nanohaloarchaea	Unclassified_Nanohaloarchaea		Nanohaloarchaea_archaeon_SW_4_43_9	Archaea	Nanohaloarchaeota	Nanosalinia	Nanosalinales	Nanosalinaceae	SW-4-43-9	SW-4-43-9 sp003009815	Scaffold	685185185185185	0	PRJNA351262	SAMN06020716	PXPD00000000.1	NA	1919220	SW_4_43_9	latest	Scaffold	Full	Major	2018-03-19	ASM300981v1	NA	NA	Nanohaloarchaea archaeon SW_4_43_9		None	ftp://ftp.ncbi.nlm.nih.gov/genomes/all/GCA/003/009/815/GCA_003009815.1_ASM300981v1	derived from metagenome		NA	NA	NA	NA	791	791	0	GCA_003009815
GCA_003009825.1	GCA_003009825.1_ASM300982v1	1919219	/scratch/ecogenomics/frozenset/GCA/003/009/825/GCA_003009825.1_ASM300982v1	Archaea	Euryarchaeota	Nanohaloarchaea	Unclassified_Nanohaloarchaea	Unclassified_Nanohaloarchaea	Unclassified_Nanohaloarchaea		Nanohaloarchaea_archaeon_SW_10_44_10	NA	NA	NA	NA	NA	NA	NA	Scaffold	54320987654321	432098765432099	PRJNA351262	SAMN06020715	PXPC00000000.1	NA	1919219	SW_10_44_10	latest	Scaffold	Full	Major	2018-03-19	ASM300982v1	NA	NA	Nanohaloarchaea archaeon SW_10_44_10		None	ftp://ftp.ncbi.nlm.nih.gov/genomes/all/GCA/003/009/825/GCA_003009825.1_ASM300982v1	derived from metagenome; fragmented assembly		NA	NA	NA	NA	575	575	0	GCA_003009825
GCA_003019345.1	GCA_003019345.1_ASM301934v1	1978162	/scratch/ecogenomics/frozenset/GCA/003/019/345/GCA_003019345.1_ASM301934v1	Archaea	Candidatus_Marsarchaeota	Unclassified_Candidatus_Marsarchaeota	Unclassified_Candidatus_Marsarchaeota	Unclassified_Candidatus_Marsarchaeota	Unclassified_Candidatus_Marsarchaeota		Candidatus_Marsarchaeota_G2_archaeon_ECH_B_SAG-M15	Archaea	Thermoproteota	Thermoproteia	Marsarchaeales	Marsarchaeaceae	ECH-B-1	ECH-B-1 sp003019535	Contig	623456790123457	0	PRJNA362583	SAMN06639952	NEXJ00000000.1	NA	1978162	ECH_B_SAG-M15	latest	Contig	Full	Major	2018-03-27	ASM301934v1	NA	NA	Candidatus_Marsarchaeota G2 archaeon ECH_B_SAG-M15		Montana State University	ftp://ftp.ncbi.nlm.nih.gov/genomes/all/GCA/003/019/345/GCA_003019345.1_ASM301934v1	derived from metagenome		NA	NA	NA	NA	1190	1190	0	GCA_003019345
GCA_003019385.1	GCA_003019385.1_ASM301938v1	1978167	/scratch/ecogenomics/frozenset/GCA/003/019/385/GCA_003019385.1_ASM301938v1	Archaea	Candidatus_Marsarchaeota	Unclassified_Candidatus_Marsarchaeota	Unclassified_Candidatus_Marsarchaeota	Unclassified_Candidatus_Marsarchaeota	Unclassified_Candidatus_Marsarchaeota		Candidatus_Marsarchaeota_G2_archaeon_ECH_B_SAG-G16	Archaea	Thermoproteota	Thermoproteia	Marsarchaeales	Marsarchaeaceae	BE-D	BE-D sp003019595	Contig	432098765432099	0	PRJNA362583	SAMN06639957	NEXO00000000.1	NA	1978167	ECH_B_SAG-G16	latest	Contig	Full	Major	2018-03-27	ASM301938v1	NA	NA	Candidatus_Marsarchaeota G2 archaeon ECH_B_SAG-G16		Montana State University	ftp://ftp.ncbi.nlm.nih.gov/genomes/all/GCA/003/019/385/GCA_003019385.1_ASM301938v1	derived from metagenome		NA	NA	NA	NA	1224	1224	0	GCA_003019385
GCA_003019415.1	GCA_003019415.1_ASM301941v1	1978165	/scratch/ecogenomics/frozenset/GCA/003/019/415/GCA_003019415.1_ASM301941v1	Archaea	Candidatus_Marsarchaeota	Unclassified_Candidatus_Marsarchaeota	Unclassified_Candidatus_Marsarchaeota	Unclassified_Candidatus_Marsarchaeota	Unclassified_Candidatus_Marsarchaeota		Candidatus_Marsarchaeota_G2_archaeon_ECH_B_SAG-F08	Archaea	Thermoproteota	Thermoproteia	Marsarchaeales	Marsarchaeaceae	BE-D	BE-D sp003019595	Contig	580246913580247	0.617283950617284	PRJNA362583	SAMN06639955	NEXM00000000.1	NA	1978165	ECH_B_SAG-F08	latest	Contig	Full	Major	2018-03-27	ASM301941v1	NA	NA	Candidatus_Marsarchaeota G2 archaeon ECH_B_SAG-F08		Montana State University	ftp://ftp.ncbi.nlm.nih.gov/genomes/all/GCA/003/019/415/GCA_003019415.1_ASM301941v1	derived from metagenome		NA	NA	NA	NA	975	975	0	GCA_003019415
GCA_003019445.1	GCA_003019445.1_ASM301944v1	1978153	/scratch/ecogenomics/frozenset/GCA/003/019/445/GCA_003019445.1_ASM301944v1	Archaea	Candidatus_Marsarchaeota	Unclassified_Candidatus_Marsarchaeota	Unclassified_Candidatus_Marsarchaeota	Unclassified_Candidatus_Marsarchaeota	Unclassified_Candidatus_Marsarchaeota		Candidatus_Marsarchaeota_G1_archaeon_OSP_B	NA	NA	NA	NA	NA	NA	NA	Contig	604938271604938	0	PRJNA362583	SAMN06639943	NEXA00000000.1	NA	1978153	OSP_B	latest	Contig	Full	Major	2018-03-27	ASM301944v1	NA	NA	Candidatus_Marsarchaeota G1 archaeon OSP_B		Montana State University	ftp://ftp.ncbi.nlm.nih.gov/genomes/all/GCA/003/019/445/GCA_003019445.1_ASM301944v1	derived from metagenome; fragmented assembly		NA	NA	NA	NA	1281	1281	0	GCA_003019445
GCA_003019475.1	GCA_003019475.1_ASM301947v1	1978161	/scratch/ecogenomics/frozenset/GCA/003/019/475/GCA_003019475.1_ASM301947v1	Archaea	Candidatus_Marsarchaeota	Unclassified_Candidatus_Marsarchaeota	Unclassified_Candidatus_Marsarchaeota	Unclassified_Candidatus_Marsarchaeota	Unclassified_Candidatus_Marsarchaeota		Candidatus_Marsarchaeota_G2_archaeon_ECH_B_3	Archaea	Thermoproteota	Thermoproteia	Marsarchaeales	Marsarchaeaceae	ECH-B-1	ECH-B-1 sp003019535	Contig	925925925925926	0	PRJNA362583	SAMN06639951	NEXI00000000.1	NA	1978161	ECH_B_3	latest	Contig	Full	Major	2018-03-27	ASM301947v1	NA	NA	Candidatus_Marsarchaeota G2 archaeon ECH_B_3		Montana State University	ftp://ftp.ncbi.nlm.nih.gov/genomes/all/GCA/003/019/475/GCA_003019475.1_ASM301947v1	derived from metagenome		NA	NA	NA	NA	2405	2405	0	GCA_003019475
GCA_003019485.1	GCA_003019485.1_ASM301948v1	1978163	/scratch/ecogenomics/frozenset/GCA/003/019/485/GCA_003019485.1_ASM301948v1	Archaea	Candidatus_Marsarchaeota	Unclassified_Candidatus_Marsarchaeota	Unclassified_Candidatus_Marsarchaeota	Unclassified_Candidatus_Marsarchaeota	Unclassified_Candidatus_Marsarchaeota		Candidatus_Marsarchaeota_G2_archaeon_ECH_B_SAG-C16	Archaea	Thermoproteota	Thermoproteia	Marsarchaeales	Marsarchaeaceae	ECH-B-1	ECH-B-1 sp003019535	Contig	604938271604938	0	PRJNA362583	SAMN06639953	NEXK00000000.1	NA	1978163	ECH_B_SAG-C16	latest	Contig	Full	Major	2018-03-27	ASM301948v1	NA	NA	Candidatus_Marsarchaeota G2 archaeon ECH_B_SAG-C16		Montana State University	ftp://ftp.ncbi.nlm.nih.gov/genomes/all/GCA/003/019/485/GCA_003019485.1_ASM301948v1	derived from metagenome		NA	NA	NA	NA	1297	1297	0	GCA_003019485
GCA_003019515.1	GCA_003019515.1_ASM301951v1	1978160	/scratch/ecogenomics/frozenset/GCA/003/019/515/GCA_003019515.1_ASM301951v1	Archaea	Candidatus_Marsarchaeota	Unclassified_Candidatus_Marsarchaeota	Unclassified_Candidatus_Marsarchaeota	Unclassified_Candidatus_Marsarchaeota	Unclassified_Candidatus_Marsarchaeota		Candidatus_Marsarchaeota_G2_archaeon_ECH_B_2	Archaea	Thermoproteota	Thermoproteia	Marsarchaeales	Marsarchaeaceae	ECH-B-1	ECH-B-1 sp003019535	Contig	925925925925926	0	PRJNA362583	SAMN06639950	NEXH00000000.1	NA	1978160	ECH_B_2	latest	Contig	Full	Major	2018-03-27	ASM301951v1	NA	NA	Candidatus_Marsarchaeota G2 archaeon ECH_B_2		Montana State University	ftp://ftp.ncbi.nlm.nih.gov/genomes/all/GCA/003/019/515/GCA_003019515.1_ASM301951v1	derived from metagenome		NA	NA	NA	NA	2487	2487	0	GCA_003019515
GCA_003019535.1	GCA_003019535.1_ASM301953v1	1978159	/scratch/ecogenomics/frozenset/GCA/003/019/535/GCA_003019535.1_ASM301953v1	Archaea	Candidatus_Marsarchaeota	Unclassified_Candidatus_Marsarchaeota	Unclassified_Candidatus_Marsarchaeota	Unclassified_Candidatus_Marsarchaeota	Unclassified_Candidatus_Marsarchaeota		Candidatus_Marsarchaeota_G2_archaeon_ECH_B_1	Archaea	Thermoproteota	Thermoproteia	Marsarchaeales	Marsarchaeaceae	ECH-B-1	ECH-B-1 sp003019535	Contig	925925925925926	0	PRJNA362583	SAMN06639949	NEXG00000000.1	NA	1978159	ECH_B_1	latest	Contig	Full	Major	2018-03-27	ASM301953v1	NA	NA	Candidatus_Marsarchaeota G2 archaeon ECH_B_1		Montana State University	ftp://ftp.ncbi.nlm.nih.gov/genomes/all/GCA/003/019/535/GCA_003019535.1_ASM301953v1	derived from metagenome		NA	NA	NA	NA	2470	2470	0	GCA_003019535
GCA_003019545.1	GCA_003019545.1_ASM301954v1	1978157	/scratch/ecogenomics/frozenset/GCA/003/019/545/GCA_003019545.1_ASM301954v1	Archaea	Candidatus_Marsarchaeota	Unclassified_Candidatus_Marsarchaeota	Unclassified_Candidatus_Marsarchaeota	Unclassified_Candidatus_Marsarchaeota	Unclassified_Candidatus_Marsarchaeota		Candidatus_Marsarchaeota_G2_archaeon_OSP_D	Archaea	Thermoproteota	Thermoproteia	Marsarchaeales	Marsarchaeaceae	ECH-B-1	ECH-B-1 sp003019535	Contig	858024691358025	432098765432099	PRJNA362583	SAMN06639947	NEXE00000000.1	NA	1978157	OSP_D	latest	Contig	Full	Major	2018-03-27	ASM301954v1	NA	NA	Candidatus_Marsarchaeota G2 archaeon OSP_D		Montana State University	ftp://ftp.ncbi.nlm.nih.gov/genomes/all/GCA/003/019/545/GCA_003019545.1_ASM301954v1	derived from metagenome		NA	NA	NA	NA	2862	2862	0	GCA_003019545
GCA_003019565.1	GCA_003019565.1_ASM301956v1	1978155	/scratch/ecogenomics/frozenset/GCA/003/019/565/GCA_003019565.1_ASM301956v1	Archaea	Candidatus_Marsarchaeota	Unclassified_Candidatus_Marsarchaeota	Unclassified_Candidatus_Marsarchaeota	Unclassified_Candidatus_Marsarchaeota	Unclassified_Candidatus_Marsarchaeota		Candidatus_Marsarchaeota_G1_archaeon_OSP_D	NA	NA	NA	NA	NA	NA	NA	Contig	493827160493827	123456790123457	PRJNA362583	SAMN06639945	NEXC00000000.1	NA	1978155	OSP_D	latest	Contig	Full	Major	2018-03-27	ASM301956v1	NA	NA	Candidatus_Marsarchaeota G1 archaeon OSP_D		Montana State University	ftp://ftp.ncbi.nlm.nih.gov/genomes/all/GCA/003/019/565/GCA_003019565.1_ASM301956v1	derived from metagenome		NA	NA	NA	NA	2047	2047	0	GCA_003019565
GCA_003019595.1	GCA_003019595.1_ASM301959v1	1978156	/scratch/ecogenomics/frozenset/GCA/003/019/595/GCA_003019595.1_ASM301959v1	Archaea	Candidatus_Marsarchaeota	Unclassified_Candidatus_Marsarchaeota	Unclassified_Candidatus_Marsarchaeota	Unclassified_Candidatus_Marsarchaeota	Unclassified_Candidatus_Marsarchaeota		Candidatus_Marsarchaeota_G1_archaeon_BE_D	Archaea	Thermoproteota	Thermoproteia	Marsarchaeales	Marsarchaeaceae	BE-D	BE-D sp003019595	Contig	907407407407407	123456790123457	PRJNA362583	SAMN06639946	NEXD00000000.1	NA	1978156	BE_D	latest	Contig	Full	Major	2018-03-27	ASM301959v1	NA	NA	Candidatus_Marsarchaeota G1 archaeon BE_D		Montana State University	ftp://ftp.ncbi.nlm.nih.gov/genomes/all/GCA/003/019/595/GCA_003019595.1_ASM301959v1	derived from metagenome		NA	NA	NA	NA	2359	2359	0	GCA_003019595
GCA_003019615.1	GCA_003019615.1_ASM301961v1	1978154	/scratch/ecogenomics/frozenset/GCA/003/019/615/GCA_003019615.1_ASM301961v1	Archaea	Candidatus_Marsarchaeota	Unclassified_Candidatus_Marsarchaeota	Unclassified_Candidatus_Marsarchaeota	Unclassified_Candidatus_Marsarchaeota	Unclassified_Candidatus_Marsarchaeota		Candidatus_Marsarchaeota_G1_archaeon_OSP_C	Archaea	Thermoproteota	Thermoproteia	Marsarchaeales	Marsarchaeaceae	BE-D	BE-D sp003019595	Contig	827160493827161	123456790123457	PRJNA362583	SAMN06639944	NEXB00000000.1	NA	1978154	OSP_C	latest	Contig	Full	Major	2018-03-27	ASM301961v1	NA	NA	Candidatus_Marsarchaeota G1 archaeon OSP_C		Montana State University	ftp://ftp.ncbi.nlm.nih.gov/genomes/all/GCA/003/019/615/GCA_003019615.1_ASM301961v1	derived from metagenome		NA	NA	NA	NA	2129	2129	0	GCA_003019615
GCA_003020925.1	GCA_003020925.1_ASM302092v1	1919182	/scratch/ecogenomics/frozenset/GCA/003/020/925/GCA_003020925.1_ASM302092v1	Archaea	Euryarchaeota	Halobacteria	Halobacteriales	Unclassified_Halobacteriales	Unclassified_Halobacteriales		Halobacteriales_archaeon_QS_6_64_34	Archaea	Halobacteriota	Halobacteria	Halobacteriales	Haloarculaceae	Halomicroarcula	Halomicroarcula sp003020925	Scaffold	895061728395062	123456790123457	PRJNA351262	SAMN06020784	PXRT00000000.1	NA	1919182	QS_6_64_34	latest	Scaffold	Full	Major	2018-03-27	ASM302092v1	NA	NA	Halobacteriales archaeon QS_6_64_34		None	ftp://ftp.ncbi.nlm.nih.gov/genomes/all/GCA/003/020/925/GCA_003020925.1_ASM302092v1	derived from metagenome		NA	NA	NA	NA	2155	2155	0	GCA_003020925
GCA_003020945.1	GCA_003020945.1_ASM302094v1	1919183	/scratch/ecogenomics/frozenset/GCA/003/020/945/GCA_003020945.1_ASM302094v1	Archaea	Euryarchaeota	Halobacteria	Halobacteriales	Unclassified_Halobacteriales	Unclassified_Halobacteriales		Halobacteriales_archaeon_QS_6_71_20	Archaea	Halobacteriota	Halobacteria	Halobacteriales	Haloferacaceae	Halobaculum	Halobaculum sp003020945	Scaffold	919753086419753	0	PRJNA351262	SAMN06020785	PXRU00000000.1	NA	1919183	QS_6_71_20	latest	Scaffold	Full	Major	2018-03-27	ASM302094v1	NA	NA	Halobacteriales archaeon QS_6_71_20		None	ftp://ftp.ncbi.nlm.nih.gov/genomes/all/GCA/003/020/945/GCA_003020945.1_ASM302094v1	derived from metagenome		NA	NA	NA	NA	2456	2456	0	GCA_003020945
GCA_003020965.1	GCA_003020965.1_ASM302096v1	1919175	/scratch/ecogenomics/frozenset/GCA/003/020/965/GCA_003020965.1_ASM302096v1	Archaea	Euryarchaeota	Halobacteria	Halobacteriales	Unclassified_Halobacteriales	Unclassified_Halobacteriales		Halobacteriales_archaeon_QS_4_69_225	Archaea	Halobacteriota	Halobacteria	Halobacteriales	Haloarculaceae	Natronomonas	Natronomonas sp003020965	Scaffold	888888888888889	185185185185185	PRJNA351262	SAMN06020776	PXRL00000000.1	NA	1919175	QS_4_69_225	latest	Scaffold	Full	Major	2018-03-27	ASM302096v1	NA	NA	Halobacteriales archaeon QS_4_69_225		None	ftp://ftp.ncbi.nlm.nih.gov/genomes/all/GCA/003/020/965/GCA_003020965.1_ASM302096v1	derived from metagenome		NA	NA	NA	NA	2741	2741	0	GCA_003020965
GCA_003020985.1	GCA_003020985.1_ASM302098v1	1919178	/scratch/ecogenomics/frozenset/GCA/003/020/985/GCA_003020985.1_ASM302098v1	Archaea	Euryarchaeota	Halobacteria	Halobacteriales	Unclassified_Halobacteriales	Unclassified_Halobacteriales		Halobacteriales_archaeon_QS_4_70_19	Archaea	Halobacteriota	Halobacteria	Halobacteriales	Haloarculaceae	Haloglomus	Haloglomus sp003020985	Scaffold	907407407407407	0.617283950617284	PRJNA351262	SAMN06020777	PXRM00000000.1	NA	1919178	QS_4_70_19	latest	Scaffold	Full	Major	2018-03-27	ASM302098v1	NA	NA	Halobacteriales archaeon QS_4_70_19		None	ftp://ftp.ncbi.nlm.nih.gov/genomes/all/GCA/003/020/985/GCA_003020985.1_ASM302098v1	derived from metagenome		NA	NA	NA	NA	2632	2632	0	GCA_003020985
GCA_003021005.1	GCA_003021005.1_ASM302100v1	1919171	/scratch/ecogenomics/frozenset/GCA/003/021/005/GCA_003021005.1_ASM302100v1	Archaea	Euryarchaeota	Halobacteria	Halobacteriales	Unclassified_Halobacteriales	Unclassified_Halobacteriales		Halobacteriales_archaeon_QS_1_69_70	Archaea	Halobacteriota	Halobacteria	Halobacteriales	Haloarculaceae	Natronomonas	Natronomonas sp003021005	Scaffold	882716049382716	185185185185185	PRJNA351262	SAMN06020773	PXRI00000000.1	NA	1919171	QS_1_69_70	latest	Scaffold	Full	Major	2018-03-27	ASM302100v1	NA	NA	Halobacteriales archaeon QS_1_69_70		None	ftp://ftp.ncbi.nlm.nih.gov/genomes/all/GCA/003/021/005/GCA_003021005.1_ASM302100v1	derived from metagenome		NA	NA	NA	NA	2230	2230	0	GCA_003021005
GCA_003021015.1	GCA_003021015.1_ASM302101v1	1919174	/scratch/ecogenomics/frozenset/GCA/003/021/015/GCA_003021015.1_ASM302101v1	Archaea	Euryarchaeota	Halobacteria	Halobacteriales	Unclassified_Halobacteriales	Unclassified_Halobacteriales		Halobacteriales_archaeon_QS_4_66_20	Archaea	Halobacteriota	Halobacteria	Halobacteriales	Haloarculaceae	Halovenus	Halovenus sp003021015	Scaffold	864197530864197	185185185185185	PRJNA351262	SAMN06020775	PXRK00000000.1	NA	1919174	QS_4_66_20	latest	Scaffold	Full	Major	2018-03-27	ASM302101v1	NA	NA	Halobacteriales archaeon QS_4_66_20		None	ftp://ftp.ncbi.nlm.nih.gov/genomes/all/GCA/003/021/015/GCA_003021015.1_ASM302101v1	derived from metagenome		NA	NA	NA	NA	2669	2669	0	GCA_003021015
GCA_003021045.1	GCA_003021045.1_ASM302104v1	1919177	/scratch/ecogenomics/frozenset/GCA/003/021/045/GCA_003021045.1_ASM302104v1	Archaea	Euryarchaeota	Halobacteria	Halobacteriales	Unclassified_Halobacteriales	Unclassified_Halobacteriales		Halobacteriales_archaeon_QS_4_69_34	Archaea	Halobacteriota	Halobacteria	Halobacteriales	Halococcaceae	Halococcus	Halococcus sp003021045	Scaffold	876543209876543	0	PRJNA351262	SAMN06020778	PXRN00000000.1	NA	1919177	QS_4_69_34	latest	Scaffold	Full	Major	2018-03-27	ASM302104v1	NA	NA	Halobacteriales archaeon QS_4_69_34		None	ftp://ftp.ncbi.nlm.nih.gov/genomes/all/GCA/003/021/045/GCA_003021045.1_ASM302104v1	derived from metagenome		NA	NA	NA	NA	2276	2276	0	GCA_003021045
GCA_003021085.1	GCA_003021085.1_ASM302108v1	1919169	/scratch/ecogenomics/frozenset/GCA/003/021/085/GCA_003021085.1_ASM302108v1	Archaea	Euryarchaeota	Halobacteria	Halobacteriales	Unclassified_Halobacteriales	Unclassified_Halobacteriales		Halobacteriales_archaeon_QS_1_68_20	Archaea	Halobacteriota	Halobacteria	Halobacteriales	PXRE01	PXRE01	PXRE01 sp003021085	Scaffold	901234567901235	246913580246914	PRJNA351262	SAMN06020769	PXRE00000000.1	NA	1919169	QS_1_68_20	latest	Scaffold	Full	Major	2018-03-27	ASM302108v1	NA	NA	Halobacteriales archaeon QS_1_68_20		None	ftp://ftp.ncbi.nlm.nih.gov/genomes/all/GCA/003/021/085/GCA_003021085.1_ASM302108v1	derived from metagenome		NA	NA	NA	NA	3250	3250	0	GCA_003021085
GCA_003021105.1	GCA_003021105.1_ASM302110v1	1919168	/scratch/ecogenomics/frozenset/GCA/003/021/105/GCA_003021105.1_ASM302110v1	Archaea	Euryarchaeota	Halobacteria	Halobacteriales	Unclassified_Halobacteriales	Unclassified_Halobacteriales		Halobacteriales_archaeon_QS_1_68_17	Archaea	Halobacteriota	Halobacteria	Halobacteriales	Haloarculaceae	QS-1-68-17	QS-1-68-17 sp003021105	Scaffold	432098765432099	0	PRJNA351262	SAMN06020771	PXRG00000000.1	NA	1919168	QS_1_68_17	latest	Scaffold	Full	Major	2018-03-27	ASM302110v1	NA	NA	Halobacteriales archaeon QS_1_68_17		None	ftp://ftp.ncbi.nlm.nih.gov/genomes/all/GCA/003/021/105/GCA_003021105.1_ASM302110v1	derived from metagenome		NA	NA	NA	NA	1996	1996	0	GCA_003021105
GCA_003021145.1	GCA_003021145.1_ASM302114v1	1919166	/scratch/ecogenomics/frozenset/GCA/003/021/145/GCA_003021145.1_ASM302114v1	Archaea	Euryarchaeota	Halobacteria	Halobacteriales	Unclassified_Halobacteriales	Unclassified_Halobacteriales		Halobacteriales_archaeon_QH_9_66_26	Archaea	Halobacteriota	Halobacteria	Halobacteriales	Halococcaceae	Halococcus	Halococcus sp003022685	Scaffold	820987654320988	0.617283950617284	PRJNA351262	SAMN06020768	PXRD00000000.1	NA	1919166	QH_9_66_26	latest	Scaffold	Full	Major	2018-03-27	ASM302114v1	NA	NA	Halobacteriales archaeon QH_9_66_26		None	ftp://ftp.ncbi.nlm.nih.gov/genomes/all/GCA/003/021/145/GCA_003021145.1_ASM302114v1	derived from metagenome		NA	NA	NA	NA	2194	2194	0	GCA_003021145
GCA_003021165.1	GCA_003021165.1_ASM302116v1	1919159	/scratch/ecogenomics/frozenset/GCA/003/021/165/GCA_003021165.1_ASM302116v1	Archaea	Euryarchaeota	Halobacteria	Halobacteriales	Unclassified_Halobacteriales	Unclassified_Halobacteriales		Halobacteriales_archaeon_QH_7_66_37	NA	NA	NA	NA	NA	NA	NA	Scaffold	518518518518518	0	PRJNA351262	SAMN06020761	PXQW00000000.1	NA	1919159	QH_7_66_37	latest	Scaffold	Full	Major	2018-03-27	ASM302116v1	NA	NA	Halobacteriales archaeon QH_7_66_37		None	ftp://ftp.ncbi.nlm.nih.gov/genomes/all/GCA/003/021/165/GCA_003021165.1_ASM302116v1	derived from metagenome		NA	NA	NA	NA	1629	1629	0	GCA_003021165
GCA_003021175.1	GCA_003021175.1_ASM302117v1	1919158	/scratch/ecogenomics/frozenset/GCA/003/021/175/GCA_003021175.1_ASM302117v1	Archaea	Euryarchaeota	Halobacteria	Halobacteriales	Unclassified_Halobacteriales	Unclassified_Halobacteriales		Halobacteriales_archaeon_QH_7_66_36	Archaea	Halobacteriota	Halobacteria	Halobacteriales	Haloarculaceae	CBA1134	CBA1134 sp003021175	Scaffold	932098765432099	185185185185185	PRJNA351262	SAMN06020760	PXQV00000000.1	NA	1919158	QH_7_66_36	latest	Scaffold	Full	Major	2018-03-27	ASM302117v1	NA	NA	Halobacteriales archaeon QH_7_66_36		None	ftp://ftp.ncbi.nlm.nih.gov/genomes/all/GCA/003/021/175/GCA_003021175.1_ASM302117v1	derived from metagenome		NA	NA	NA	NA	2551	2551	0	GCA_003021175
GCA_003021205.1	GCA_003021205.1_ASM302120v1	1919155	/scratch/ecogenomics/frozenset/GCA/003/021/205/GCA_003021205.1_ASM302120v1	Archaea	Euryarchaeota	Halobacteria	Halobacteriales	Unclassified_Halobacteriales	Unclassified_Halobacteriales		Halobacteriales_archaeon_QH_6_66_25	Archaea	Halobacteriota	Halobacteria	Halobacteriales	Haloarculaceae	Halovenus	Halovenus sp003022845	Scaffold	45679012345679	0.617283950617284	PRJNA351262	SAMN06020757	PXQS00000000.1	NA	1919155	QH_6_66_25	latest	Scaffold	Full	Major	2018-03-27	ASM302120v1	NA	NA	Halobacteriales archaeon QH_6_66_25		None	ftp://ftp.ncbi.nlm.nih.gov/genomes/all/GCA/003/021/205/GCA_003021205.1_ASM302120v1	derived from metagenome		NA	NA	NA	NA	1450	1450	0	GCA_003021205
GCA_003021225.1	GCA_003021225.1_ASM302122v1	1919153	/scratch/ecogenomics/frozenset/GCA/003/021/225/GCA_003021225.1_ASM302122v1	Archaea	Euryarchaeota	Halobacteria	Halobacteriales	Unclassified_Halobacteriales	Unclassified_Halobacteriales		Halobacteriales_archaeon_QH_3_68_24	NA	NA	NA	NA	NA	NA	NA	Scaffold	62962962962963	246913580246914	PRJNA351262	SAMN06020755	PXQQ00000000.1	NA	1919153	QH_3_68_24	latest	Scaffold	Full	Major	2018-03-27	ASM302122v1	NA	NA	Halobacteriales archaeon QH_3_68_24		None	ftp://ftp.ncbi.nlm.nih.gov/genomes/all/GCA/003/021/225/GCA_003021225.1_ASM302122v1	derived from metagenome		NA	NA	NA	NA	2243	2243	0	GCA_003021225
GCA_003021235.1	GCA_003021235.1_ASM302123v1	1919154	/scratch/ecogenomics/frozenset/GCA/003/021/235/GCA_003021235.1_ASM302123v1	Archaea	Euryarchaeota	Halobacteria	Halobacteriales	Unclassified_Halobacteriales	Unclassified_Halobacteriales		Halobacteriales_archaeon_QH_6_64_20	Archaea	Halobacteriota	Halobacteria	Halobacteriales	Halococcaceae	Halococcus	Halococcus sp003021235	Scaffold	91358024691358	246913580246914	PRJNA351262	SAMN06020756	PXQR00000000.1	NA	1919154	QH_6_64_20	latest	Scaffold	Full	Major	2018-03-27	ASM302123v1	NA	NA	Halobacteriales archaeon QH_6_64_20		None	ftp://ftp.ncbi.nlm.nih.gov/genomes/all/GCA/003/021/235/GCA_003021235.1_ASM302123v1	derived from metagenome		NA	NA	NA	NA	3326	3326	0	GCA_003021235
GCA_003021285.1	GCA_003021285.1_ASM302128v1	1919151	/scratch/ecogenomics/frozenset/GCA/003/021/285/GCA_003021285.1_ASM302128v1	Archaea	Euryarchaeota	Halobacteria	Halobacteriales	Unclassified_Halobacteriales	Unclassified_Halobacteriales		Halobacteriales_archaeon_QH_2_65_14	Archaea	Halobacteriota	Halobacteria	Halobacteriales	Haloarculaceae	Halovenus	Halovenus sp003021285	Scaffold	740740740740741	0.617283950617284	PRJNA351262	SAMN06020753	PXQO00000000.1	NA	1919151	QH_2_65_14	latest	Scaffold	Full	Major	2018-03-27	ASM302128v1	NA	NA	Halobacteriales archaeon QH_2_65_14		None	ftp://ftp.ncbi.nlm.nih.gov/genomes/all/GCA/003/021/285/GCA_003021285.1_ASM302128v1	derived from metagenome		NA	NA	NA	NA	1767	1767	0	GCA_003021285
GCA_003021305.1	GCA_003021305.1_ASM302130v1	1919149	/scratch/ecogenomics/frozenset/GCA/003/021/305/GCA_003021305.1_ASM302130v1	Archaea	Euryarchaeota	Halobacteria	Halobacteriales	Unclassified_Halobacteriales	Unclassified_Halobacteriales		Halobacteriales_archaeon_QH_10_67_22	Archaea	Halobacteriota	Halobacteria	Halobacteriales	Haloarculaceae	QH-10-67-22	QH-10-67-22 sp003021305	Scaffold	876543209876543	0.617283950617284	PRJNA351262	SAMN06020752	PXQN00000000.1	NA	1919149	QH_10_67_22	latest	Scaffold	Full	Major	2018-03-27	ASM302130v1	NA	NA	Halobacteriales archaeon QH_10_67_22		None	ftp://ftp.ncbi.nlm.nih.gov/genomes/all/GCA/003/021/305/GCA_003021305.1_ASM302130v1	derived from metagenome		NA	NA	NA	NA	2338	2338	0	GCA_003021305
GCA_003021325.1	GCA_003021325.1_ASM302132v1	1919150	/scratch/ecogenomics/frozenset/GCA/003/021/325/GCA_003021325.1_ASM302132v1	Archaea	Euryarchaeota	Halobacteria	Halobacteriales	Unclassified_Halobacteriales	Unclassified_Halobacteriales		Halobacteriales_archaeon_QH_10_70_21	Archaea	Halobacteriota	Halobacteria	Halobacteriales	Haloarculaceae	Natronomonas	Natronomonas sp003021325	Scaffold	432098765432099	185185185185185	PRJNA351262	SAMN06020751	PXQM00000000.1	NA	1919150	QH_10_70_21	latest	Scaffold	Full	Major	2018-03-27	ASM302132v1	NA	NA	Halobacteriales archaeon QH_10_70_21		None	ftp://ftp.ncbi.nlm.nih.gov/genomes/all/GCA/003/021/325/GCA_003021325.1_ASM302132v1	derived from metagenome		NA	NA	NA	NA	1957	1957	0	GCA_003021325
GCA_003021335.1	GCA_003021335.1_ASM302133v1	1919148	/scratch/ecogenomics/frozenset/GCA/003/021/335/GCA_003021335.1_ASM302133v1	Archaea	Euryarchaeota	Halobacteria	Halobacteriales	Unclassified_Halobacteriales	Unclassified_Halobacteriales		Halobacteriales_archaeon_QH_10_67_13	Archaea	Halobacteriota	Halobacteria	Halobacteriales	Haloarculaceae	Halovenus	Halovenus sp003021335	Scaffold	611111111111111	0.617283950617284	PRJNA351262	SAMN06020750	PXQL00000000.1	NA	1919148	QH_10_67_13	latest	Scaffold	Full	Major	2018-03-27	ASM302133v1	NA	NA	Halobacteriales archaeon QH_10_67_13		None	ftp://ftp.ncbi.nlm.nih.gov/genomes/all/GCA/003/021/335/GCA_003021335.1_ASM302133v1	derived from metagenome		NA	NA	NA	NA	1451	1451	0	GCA_003021335
GCA_003021365.1	GCA_003021365.1_ASM302136v1	1919146	/scratch/ecogenomics/frozenset/GCA/003/021/365/GCA_003021365.1_ASM302136v1	Archaea	Euryarchaeota	Halobacteria	Halobacteriales	Unclassified_Halobacteriales	Unclassified_Halobacteriales		Halobacteriales_archaeon_QH_1_68_42	NA	NA	NA	NA	NA	NA	NA	Scaffold	45679012345679	185185185185185	PRJNA351262	SAMN06020748	PXQJ00000000.1	NA	1919146	QH_1_68_42	latest	Scaffold	Full	Major	2018-03-27	ASM302136v1	NA	NA	Halobacteriales archaeon QH_1_68_42		None	ftp://ftp.ncbi.nlm.nih.gov/genomes/all/GCA/003/021/365/GCA_003021365.1_ASM302136v1	derived from metagenome		NA	NA	NA	NA	2046	2046	0	GCA_003021365
GCA_003021655.1	GCA_003021655.1_ASM302165v1	1919176	/scratch/ecogenomics/frozenset/GCA/003/021/655/GCA_003021655.1_ASM302165v1	Archaea	Euryarchaeota	Halobacteria	Halobacteriales	Unclassified_Halobacteriales	Unclassified_Halobacteriales		Halobacteriales_archaeon_QS_4_69_31	Archaea	Halobacteriota	Halobacteria	Halobacteriales	Haloarculaceae	QS-4-69-31	QS-4-69-31 sp003021655	Scaffold	882716049382716	0	PRJNA351262	SAMN06020780	PXRP00000000.1	NA	1919176	QS_4_69_31	latest	Scaffold	Full	Major	2018-03-27	ASM302165v1	NA	NA	Halobacteriales archaeon QS_4_69_31		None	ftp://ftp.ncbi.nlm.nih.gov/genomes/all/GCA/003/021/655/GCA_003021655.1_ASM302165v1	derived from metagenome		NA	NA	NA	NA	2546	2546	0	GCA_003021655
GCA_003021685.1	GCA_003021685.1_ASM302168v1	1919173	/scratch/ecogenomics/frozenset/GCA/003/021/685/GCA_003021685.1_ASM302168v1	Archaea	Euryarchaeota	Halobacteria	Halobacteriales	Unclassified_Halobacteriales	Unclassified_Halobacteriales		Halobacteriales_archaeon_QS_4_62_28	Archaea	Halobacteriota	Halobacteria	Halobacteriales	Haloarculaceae	Halomicrobium	Halomicrobium sp003021685	Scaffold	777777777777778	0	PRJNA351262	SAMN06020779	PXRO00000000.1	NA	1919173	QS_4_62_28	latest	Scaffold	Full	Major	2018-03-27	ASM302168v1	NA	NA	Halobacteriales archaeon QS_4_62_28		None	ftp://ftp.ncbi.nlm.nih.gov/genomes/all/GCA/003/021/685/GCA_003021685.1_ASM302168v1	derived from metagenome		NA	NA	NA	NA	2514	2514	0	GCA_003021685
GCA_003021705.1	GCA_003021705.1_ASM302170v1	1919172	/scratch/ecogenomics/frozenset/GCA/003/021/705/GCA_003021705.1_ASM302170v1	Archaea	Euryarchaeota	Halobacteria	Halobacteriales	Unclassified_Halobacteriales	Unclassified_Halobacteriales		Halobacteriales_archaeon_QS_3_64_16	Archaea	Halobacteriota	Halobacteria	Halobacteriales	Halococcaceae	Halococcus	Halococcus sp003021705	Scaffold	765432098765432	0.617283950617284	PRJNA351262	SAMN06020774	PXRJ00000000.1	NA	1919172	QS_3_64_16	latest	Scaffold	Full	Major	2018-03-27	ASM302170v1	NA	NA	Halobacteriales archaeon QS_3_64_16		None	ftp://ftp.ncbi.nlm.nih.gov/genomes/all/GCA/003/021/705/GCA_003021705.1_ASM302170v1	derived from metagenome		NA	NA	NA	NA	2645	2645	0	GCA_003021705
GCA_003021725.1	GCA_003021725.1_ASM302172v1	1919162	/scratch/ecogenomics/frozenset/GCA/003/021/725/GCA_003021725.1_ASM302172v1	Archaea	Euryarchaeota	Halobacteria	Halobacteriales	Unclassified_Halobacteriales	Unclassified_Halobacteriales		Halobacteriales_archaeon_QH_8_64_26	Archaea	Halobacteriota	Halobacteria	Halobacteriales	Halococcaceae	Halococcus	Halococcus sp003021725	Scaffold	845679012345679	0.617283950617284	PRJNA351262	SAMN06020765	PXRA00000000.1	NA	1919162	QH_8_64_26	latest	Scaffold	Full	Major	2018-03-27	ASM302172v1	NA	NA	Halobacteriales archaeon QH_8_64_26		None	ftp://ftp.ncbi.nlm.nih.gov/genomes/all/GCA/003/021/725/GCA_003021725.1_ASM302172v1	derived from metagenome		NA	NA	NA	NA	2844	2844	0	GCA_003021725
GCA_003021745.1	GCA_003021745.1_ASM302174v1	1919161	/scratch/ecogenomics/frozenset/GCA/003/021/745/GCA_003021745.1_ASM302174v1	Archaea	Euryarchaeota	Halobacteria	Halobacteriales	Unclassified_Halobacteriales	Unclassified_Halobacteriales		Halobacteriales_archaeon_QH_7_69_31	Archaea	Halobacteriota	Halobacteria	Halobacteriales	Haloarculaceae	Natronomonas	Natronomonas sp003021745	Scaffold	617283950617284	0.617283950617284	PRJNA351262	SAMN06020763	PXQY00000000.1	NA	1919161	QH_7_69_31	latest	Scaffold	Full	Major	2018-03-27	ASM302174v1	NA	NA	Halobacteriales archaeon QH_7_69_31		None	ftp://ftp.ncbi.nlm.nih.gov/genomes/all/GCA/003/021/745/GCA_003021745.1_ASM302174v1	derived from metagenome		NA	NA	NA	NA	2060	2060	0	GCA_003021745
GCA_003021755.1	GCA_003021755.1_ASM302175v1	1919164	/scratch/ecogenomics/frozenset/GCA/003/021/755/GCA_003021755.1_ASM302175v1	Archaea	Euryarchaeota	Halobacteria	Halobacteriales	Unclassified_Halobacteriales	Unclassified_Halobacteriales		Halobacteriales_archaeon_QH_8_67_36	Archaea	Halobacteriota	Halobacteria	Halobacteriales	Haloarculaceae	Halomicroarcula	Halomicroarcula sp003021755	Scaffold	765432098765432	0	PRJNA351262	SAMN06020764	PXQZ00000000.1	NA	1919164	QH_8_67_36	latest	Scaffold	Full	Major	2018-03-27	ASM302175v1	NA	NA	Halobacteriales archaeon QH_8_67_36		None	ftp://ftp.ncbi.nlm.nih.gov/genomes/all/GCA/003/021/755/GCA_003021755.1_ASM302175v1	derived from metagenome		NA	NA	NA	NA	1678	1678	0	GCA_003021755
GCA_003021785.1	GCA_003021785.1_ASM302178v1	1919157	/scratch/ecogenomics/frozenset/GCA/003/021/785/GCA_003021785.1_ASM302178v1	Archaea	Euryarchaeota	Halobacteria	Halobacteriales	Unclassified_Halobacteriales	Unclassified_Halobacteriales		Halobacteriales_archaeon_QH_7_65_31	Archaea	Halobacteriota	Halobacteria	Halobacteriales	Haloarculaceae	CBA1134	CBA1134 sp003021785	Scaffold	932098765432099	123456790123457	PRJNA351262	SAMN06020759	PXQU00000000.1	NA	1919157	QH_7_65_31	latest	Scaffold	Full	Major	2018-03-27	ASM302178v1	NA	NA	Halobacteriales archaeon QH_7_65_31		None	ftp://ftp.ncbi.nlm.nih.gov/genomes/all/GCA/003/021/785/GCA_003021785.1_ASM302178v1	derived from metagenome		NA	NA	NA	NA	2326	2326	0	GCA_003021785
GCA_003021795.1	GCA_003021795.1_ASM302179v1	1919156	/scratch/ecogenomics/frozenset/GCA/003/021/795/GCA_003021795.1_ASM302179v1	Archaea	Euryarchaeota	Halobacteria	Halobacteriales	Unclassified_Halobacteriales	Unclassified_Halobacteriales		Halobacteriales_archaeon_QH_6_68_27	NA	NA	NA	NA	NA	NA	NA	Scaffold	45679012345679	0	PRJNA351262	SAMN06020758	PXQT00000000.1	NA	1919156	QH_6_68_27	latest	Scaffold	Full	Major	2018-03-27	ASM302179v1	NA	NA	Halobacteriales archaeon QH_6_68_27		None	ftp://ftp.ncbi.nlm.nih.gov/genomes/all/GCA/003/021/795/GCA_003021795.1_ASM302179v1	derived from metagenome; fragmented assembly		NA	NA	NA	NA	1667	1667	0	GCA_003021795
GCA_003021975.1	GCA_003021975.1_ASM302197v1	1919181	/scratch/ecogenomics/frozenset/GCA/003/021/975/GCA_003021975.1_ASM302197v1	Archaea	Euryarchaeota	Halobacteria	Halobacteriales	Unclassified_Halobacteriales	Unclassified_Halobacteriales		Halobacteriales_archaeon_QS_5_70_17	Archaea	Halobacteriota	Halobacteria	Halobacteriales	Haloarculaceae	Halomarina	Halomarina sp003021975	Scaffold	808641975308642	0.617283950617284	PRJNA351262	SAMN06020782	PXRR00000000.1	NA	1919181	QS_5_70_17	latest	Scaffold	Full	Major	2018-03-27	ASM302197v1	NA	NA	Halobacteriales archaeon QS_5_70_17		None	ftp://ftp.ncbi.nlm.nih.gov/genomes/all/GCA/003/021/975/GCA_003021975.1_ASM302197v1	derived from metagenome		NA	NA	NA	NA	2438	2438	0	GCA_003021975
GCA_003022005.1	GCA_003022005.1_ASM302200v1	1919180	/scratch/ecogenomics/frozenset/GCA/003/022/005/GCA_003022005.1_ASM302200v1	Archaea	Euryarchaeota	Halobacteria	Halobacteriales	Unclassified_Halobacteriales	Unclassified_Halobacteriales		Halobacteriales_archaeon_QS_5_70_15	Archaea	Halobacteriota	Halobacteria	Halobacteriales	Haloarculaceae	QS-5-70-15	QS-5-70-15 sp003022005	Scaffold	753086419753086	246913580246914	PRJNA351262	SAMN06020781	PXRQ00000000.1	NA	1919180	QS_5_70_15	latest	Scaffold	Full	Major	2018-03-27	ASM302200v1	NA	NA	Halobacteriales archaeon QS_5_70_15		None	ftp://ftp.ncbi.nlm.nih.gov/genomes/all/GCA/003/022/005/GCA_003022005.1_ASM302200v1	derived from metagenome		NA	NA	NA	NA	2965	2965	0	GCA_003022005
GCA_003022045.1	GCA_003022045.1_ASM302204v1	1919163	/scratch/ecogenomics/frozenset/GCA/003/022/045/GCA_003022045.1_ASM302204v1	Archaea	Euryarchaeota	Halobacteria	Halobacteriales	Unclassified_Halobacteriales	Unclassified_Halobacteriales		Halobacteriales_archaeon_QH_8_67_27	Archaea	Halobacteriota	Halobacteria	Halobacteriales	Haloarculaceae	Halosimplex	Halosimplex sp003023165	Scaffold	623456790123457	0	PRJNA351262	SAMN06020767	PXRC00000000.1	NA	1919163	QH_8_67_27	latest	Scaffold	Full	Major	2018-03-27	ASM302204v1	NA	NA	Halobacteriales archaeon QH_8_67_27		None	ftp://ftp.ncbi.nlm.nih.gov/genomes/all/GCA/003/022/045/GCA_003022045.1_ASM302204v1	derived from metagenome		NA	NA	NA	NA	2087	2087	0	GCA_003022045
GCA_003022055.1	GCA_003022055.1_ASM302205v1	1919165	/scratch/ecogenomics/frozenset/GCA/003/022/055/GCA_003022055.1_ASM302205v1	Archaea	Euryarchaeota	Halobacteria	Halobacteriales	Unclassified_Halobacteriales	Unclassified_Halobacteriales		Halobacteriales_archaeon_QH_8_68_33	NA	NA	NA	NA	NA	NA	NA	Scaffold	462962962962963	0.617283950617284	PRJNA351262	SAMN06020766	PXRB00000000.1	NA	1919165	QH_8_68_33	latest	Scaffold	Full	Major	2018-03-27	ASM302205v1	NA	NA	Halobacteriales archaeon QH_8_68_33		None	ftp://ftp.ncbi.nlm.nih.gov/genomes/all/GCA/003/022/055/GCA_003022055.1_ASM302205v1	derived from metagenome		NA	NA	NA	NA	1641	1641	0	GCA_003022055
GCA_003022085.1	GCA_003022085.1_ASM302208v1	1919147	/scratch/ecogenomics/frozenset/GCA/003/022/085/GCA_003022085.1_ASM302208v1	Archaea	Euryarchaeota	Halobacteria	Halobacteriales	Unclassified_Halobacteriales	Unclassified_Halobacteriales		Halobacteriales_archaeon_QH_10_65_19	Archaea	Halobacteriota	Halobacteria	Halobacteriales	Haloarculaceae	Halovenus	Halovenus sp003022085	Scaffold	462962962962963	0	PRJNA351262	SAMN06020749	PXQK00000000.1	NA	1919147	QH_10_65_19	latest	Scaffold	Full	Major	2018-03-27	ASM302208v1	NA	NA	Halobacteriales archaeon QH_10_65_19		None	ftp://ftp.ncbi.nlm.nih.gov/genomes/all/GCA/003/022/085/GCA_003022085.1_ASM302208v1	derived from metagenome		NA	NA	NA	NA	1440	1440	0	GCA_003022085
GCA_003022685.1	GCA_003022685.1_ASM302268v1	1919209	/scratch/ecogenomics/frozenset/GCA/003/022/685/GCA_003022685.1_ASM302268v1	Archaea	Euryarchaeota	Halobacteria	Halobacteriales	Unclassified_Halobacteriales	Unclassified_Halobacteriales		Halobacteriales_archaeon_SW_9_67_24	Archaea	Halobacteriota	Halobacteria	Halobacteriales	Halococcaceae	Halococcus	Halococcus sp003022685	Scaffold	771604938271605	0	PRJNA351262	SAMN06020812	PXSV00000000.1	NA	1919209	SW_9_67_24	latest	Scaffold	Full	Major	2018-03-27	ASM302268v1	NA	NA	Halobacteriales archaeon SW_9_67_24		None	ftp://ftp.ncbi.nlm.nih.gov/genomes/all/GCA/003/022/685/GCA_003022685.1_ASM302268v1	derived from metagenome		NA	NA	NA	NA	2034	2034	0	GCA_003022685
GCA_003022725.1	GCA_003022725.1_ASM302272v1	1919203	/scratch/ecogenomics/frozenset/GCA/003/022/725/GCA_003022725.1_ASM302272v1	Archaea	Euryarchaeota	Halobacteria	Halobacteriales	Unclassified_Halobacteriales	Unclassified_Halobacteriales		Halobacteriales_archaeon_SW_7_65_23	Archaea	Halobacteriota	Halobacteria	Halobacteriales	Haloarculaceae	Halovenus	Halovenus sp003022725	Scaffold	839506172839506	246913580246914	PRJNA351262	SAMN06020807	PXSQ00000000.1	NA	1919203	SW_7_65_23	latest	Scaffold	Full	Major	2018-03-27	ASM302272v1	NA	NA	Halobacteriales archaeon SW_7_65_23		None	ftp://ftp.ncbi.nlm.nih.gov/genomes/all/GCA/003/022/725/GCA_003022725.1_ASM302272v1	derived from metagenome		NA	NA	NA	NA	2378	2378	0	GCA_003022725
GCA_003022745.1	GCA_003022745.1_ASM302274v1	1919210	/scratch/ecogenomics/frozenset/GCA/003/022/745/GCA_003022745.1_ASM302274v1	Archaea	Euryarchaeota	Halobacteria	Halobacteriales	Unclassified_Halobacteriales	Unclassified_Halobacteriales		Halobacteriales_archaeon_SW_9_67_25	Archaea	Halobacteriota	Halobacteria	Halobacteriales	Haloarculaceae	SW-9-67-25	SW-9-67-25 sp003022745	Scaffold	654320987654321	0.617283950617284	PRJNA351262	SAMN06020811	PXSU00000000.1	NA	1919210	SW_9_67_25	latest	Scaffold	Full	Major	2018-03-27	ASM302274v1	NA	NA	Halobacteriales archaeon SW_9_67_25		None	ftp://ftp.ncbi.nlm.nih.gov/genomes/all/GCA/003/022/745/GCA_003022745.1_ASM302274v1	derived from metagenome		NA	NA	NA	NA	1785	1785	0	GCA_003022745
GCA_003022765.1	GCA_003022765.1_ASM302276v1	1919206	/scratch/ecogenomics/frozenset/GCA/003/022/765/GCA_003022765.1_ASM302276v1	Archaea	Euryarchaeota	Halobacteria	Halobacteriales	Unclassified_Halobacteriales	Unclassified_Halobacteriales		Halobacteriales_archaeon_SW_8_65_20	Archaea	Halobacteriota	Halobacteria	Halobacteriales	Haloarculaceae	CBA1134	CBA1134 sp003021785	Scaffold	87037037037037	0	PRJNA351262	SAMN06020808	PXSR00000000.1	NA	1919206	SW_8_65_20	latest	Scaffold	Full	Major	2018-03-27	ASM302276v1	NA	NA	Halobacteriales archaeon SW_8_65_20		None	ftp://ftp.ncbi.nlm.nih.gov/genomes/all/GCA/003/022/765/GCA_003022765.1_ASM302276v1	derived from metagenome		NA	NA	NA	NA	2202	2202	0	GCA_003022765
GCA_003022785.1	GCA_003022785.1_ASM302278v1	1919204	/scratch/ecogenomics/frozenset/GCA/003/022/785/GCA_003022785.1_ASM302278v1	Archaea	Euryarchaeota	Halobacteria	Halobacteriales	Unclassified_Halobacteriales	Unclassified_Halobacteriales		Halobacteriales_archaeon_SW_7_68_16	NA	NA	NA	NA	NA	NA	NA	Scaffold	728395061728395	432098765432099	PRJNA351262	SAMN06020805	PXSO00000000.1	NA	1919204	SW_7_68_16	latest	Scaffold	Full	Major	2018-03-27	ASM302278v1	NA	NA	Halobacteriales archaeon SW_7_68_16		None	ftp://ftp.ncbi.nlm.nih.gov/genomes/all/GCA/003/022/785/GCA_003022785.1_ASM302278v1	derived from metagenome		NA	NA	NA	NA	1822	1822	0	GCA_003022785
GCA_003022805.1	GCA_003022805.1_ASM302280v1	1919205	/scratch/ecogenomics/frozenset/GCA/003/022/805/GCA_003022805.1_ASM302280v1	Archaea	Euryarchaeota	Halobacteria	Halobacteriales	Unclassified_Halobacteriales	Unclassified_Halobacteriales		Halobacteriales_archaeon_SW_7_71_33	Archaea	Halobacteriota	Halobacteria	Halobacteriales	SW-7-71-33	SW-7-71-33	SW-7-71-33 sp003022865	Scaffold	808641975308642	0.617283950617284	PRJNA351262	SAMN06020806	PXSP00000000.1	NA	1919205	SW_7_71_33	latest	Scaffold	Full	Major	2018-03-27	ASM302280v1	NA	NA	Halobacteriales archaeon SW_7_71_33		None	ftp://ftp.ncbi.nlm.nih.gov/genomes/all/GCA/003/022/805/GCA_003022805.1_ASM302280v1	derived from metagenome		NA	NA	NA	NA	1630	1630	0	GCA_003022805
GCA_003022815.1	GCA_003022815.1_ASM302281v1	1919199	/scratch/ecogenomics/frozenset/GCA/003/022/815/GCA_003022815.1_ASM302281v1	Archaea	Euryarchaeota	Halobacteria	Halobacteriales	Unclassified_Halobacteriales	Unclassified_Halobacteriales		Halobacteriales_archaeon_SW_5_68_122	Archaea	Halobacteriota	Halobacteria	Halobacteriales	Haloarculaceae	Natronomonas	Natronomonas sp003022815	Scaffold	493827160493827	123456790123457	PRJNA351262	SAMN06020802	PXSL00000000.1	NA	1919199	SW_5_68_122	latest	Scaffold	Full	Major	2018-03-27	ASM302281v1	NA	NA	Halobacteriales archaeon SW_5_68_122		None	ftp://ftp.ncbi.nlm.nih.gov/genomes/all/GCA/003/022/815/GCA_003022815.1_ASM302281v1	derived from metagenome		NA	NA	NA	NA	1483	1483	0	GCA_003022815
GCA_003022845.1	GCA_003022845.1_ASM302284v1	1919194	/scratch/ecogenomics/frozenset/GCA/003/022/845/GCA_003022845.1_ASM302284v1	Archaea	Euryarchaeota	Halobacteria	Halobacteriales	Unclassified_Halobacteriales	Unclassified_Halobacteriales		Halobacteriales_archaeon_SW_10_66_29	Archaea	Halobacteriota	Halobacteria	Halobacteriales	Haloarculaceae	Halovenus	Halovenus sp003022845	Scaffold	648148148148148	123456790123457	PRJNA351262	SAMN06020796	PXSF00000000.1	NA	1919194	SW_10_66_29	latest	Scaffold	Full	Major	2018-03-27	ASM302284v1	NA	NA	Halobacteriales archaeon SW_10_66_29		None	ftp://ftp.ncbi.nlm.nih.gov/genomes/all/GCA/003/022/845/GCA_003022845.1_ASM302284v1	derived from metagenome		NA	NA	NA	NA	2060	2060	0	GCA_003022845
GCA_003022865.1	GCA_003022865.1_ASM302286v1	1919200	/scratch/ecogenomics/frozenset/GCA/003/022/865/GCA_003022865.1_ASM302286v1	Archaea	Euryarchaeota	Halobacteria	Halobacteriales	Unclassified_Halobacteriales	Unclassified_Halobacteriales		Halobacteriales_archaeon_SW_5_70_135	Archaea	Halobacteriota	Halobacteria	Halobacteriales	SW-7-71-33	SW-7-71-33	SW-7-71-33 sp003022865	Scaffold	765432098765432	0	PRJNA351262	SAMN06020801	PXSK00000000.1	NA	1919200	SW_5_70_135	latest	Scaffold	Full	Major	2018-03-27	ASM302286v1	NA	NA	Halobacteriales archaeon SW_5_70_135		None	ftp://ftp.ncbi.nlm.nih.gov/genomes/all/GCA/003/022/865/GCA_003022865.1_ASM302286v1	derived from metagenome		NA	NA	NA	NA	1597	1597	0	GCA_003022865
GCA_003022885.1	GCA_003022885.1_ASM302288v1	1919198	/scratch/ecogenomics/frozenset/GCA/003/022/885/GCA_003022885.1_ASM302288v1	Archaea	Euryarchaeota	Halobacteria	Halobacteriales	Unclassified_Halobacteriales	Unclassified_Halobacteriales		Halobacteriales_archaeon_SW_12_71_31	NA	NA	NA	NA	NA	NA	NA	Scaffold	506172839506173	0	PRJNA351262	SAMN06020798	PXSH00000000.1	NA	1919198	SW_12_71_31	latest	Scaffold	Full	Major	2018-03-27	ASM302288v1	NA	NA	Halobacteriales archaeon SW_12_71_31		None	ftp://ftp.ncbi.nlm.nih.gov/genomes/all/GCA/003/022/885/GCA_003022885.1_ASM302288v1	derived from metagenome		NA	NA	NA	NA	874	874	0	GCA_003022885
GCA_003022905.1	GCA_003022905.1_ASM302290v1	1919192	/scratch/ecogenomics/frozenset/GCA/003/022/905/GCA_003022905.1_ASM302290v1	Archaea	Euryarchaeota	Halobacteria	Halobacteriales	Unclassified_Halobacteriales	Unclassified_Halobacteriales		Halobacteriales_archaeon_QS_9_68_42	Archaea	Halobacteriota	Halobacteria	Halobacteriales	Haloarculaceae	Natronomonas	Natronomonas sp003022905	Scaffold	45679012345679	0.617283950617284	PRJNA351262	SAMN06020795	PXSE00000000.1	NA	1919192	QS_9_68_42	latest	Scaffold	Full	Major	2018-03-27	ASM302290v1	NA	NA	Halobacteriales archaeon QS_9_68_42		None	ftp://ftp.ncbi.nlm.nih.gov/genomes/all/GCA/003/022/905/GCA_003022905.1_ASM302290v1	derived from metagenome		NA	NA	NA	NA	1584	1584	0	GCA_003022905
GCA_003022925.1	GCA_003022925.1_ASM302292v1	1919186	/scratch/ecogenomics/frozenset/GCA/003/022/925/GCA_003022925.1_ASM302292v1	Archaea	Euryarchaeota	Halobacteria	Halobacteriales	Unclassified_Halobacteriales	Unclassified_Halobacteriales		Halobacteriales_archaeon_QS_8_65_32	Archaea	Halobacteriota	Halobacteria	Halobacteriales	Halococcaceae	Halococcus	Halococcus sp003022925	Scaffold	895061728395062	308641975308642	PRJNA351262	SAMN06020789	PXRY00000000.1	NA	1919186	QS_8_65_32	latest	Scaffold	Full	Major	2018-03-27	ASM302292v1	NA	NA	Halobacteriales archaeon QS_8_65_32		None	ftp://ftp.ncbi.nlm.nih.gov/genomes/all/GCA/003/022/925/GCA_003022925.1_ASM302292v1	derived from metagenome		NA	NA	NA	NA	2999	2999	0	GCA_003022925
GCA_003022945.1	GCA_003022945.1_ASM302294v1	1919188	/scratch/ecogenomics/frozenset/GCA/003/022/945/GCA_003022945.1_ASM302294v1	Archaea	Euryarchaeota	Halobacteria	Halobacteriales	Unclassified_Halobacteriales	Unclassified_Halobacteriales		Halobacteriales_archaeon_QS_8_69_73	Archaea	Halobacteriota	Halobacteria	Halobacteriales	Haloarculaceae	Natronomonas	Natronomonas sp003022945	Scaffold	691358024691358	123456790123457	PRJNA351262	SAMN06020790	PXRZ00000000.1	NA	1919188	QS_8_69_73	latest	Scaffold	Full	Major	2018-03-27	ASM302294v1	NA	NA	Halobacteriales archaeon QS_8_69_73		None	ftp://ftp.ncbi.nlm.nih.gov/genomes/all/GCA/003/022/945/GCA_003022945.1_ASM302294v1	derived from metagenome		NA	NA	NA	NA	2377	2377	0	GCA_003022945
GCA_003023165.1	GCA_003023165.1_ASM302316v1	1919189	/scratch/ecogenomics/frozenset/GCA/003/023/165/GCA_003023165.1_ASM302316v1	Archaea	Euryarchaeota	Halobacteria	Halobacteriales	Unclassified_Halobacteriales	Unclassified_Halobacteriales		Halobacteriales_archaeon_QS_9_67_15	Archaea	Halobacteriota	Halobacteria	Halobacteriales	Haloarculaceae	Halosimplex	Halosimplex sp003023165	Scaffold	753086419753086	0	PRJNA351262	SAMN06020794	PXSD00000000.1	NA	1919189	QS_9_67_15	latest	Scaffold	Full	Major	2018-03-27	ASM302316v1	NA	NA	Halobacteriales archaeon QS_9_67_15		None	ftp://ftp.ncbi.nlm.nih.gov/genomes/all/GCA/003/023/165/GCA_003023165.1_ASM302316v1	derived from metagenome		NA	NA	NA	NA	2248	2248	0	GCA_003023165
GCA_003023185.1	GCA_003023185.1_ASM302318v1	1919190	/scratch/ecogenomics/frozenset/GCA/003/023/185/GCA_003023185.1_ASM302318v1	Archaea	Euryarchaeota	Halobacteria	Halobacteriales	Unclassified_Halobacteriales	Unclassified_Halobacteriales		Halobacteriales_archaeon_QS_9_67_17	Archaea	Halobacteriota	Halobacteria	Halobacteriales	Haloarculaceae	CBA1134	CBA1134 sp003023185	Scaffold	722222222222222	0.617283950617284	PRJNA351262	SAMN06020792	PXSB00000000.1	NA	1919190	QS_9_67_17	latest	Scaffold	Full	Major	2018-03-27	ASM302318v1	NA	NA	Halobacteriales archaeon QS_9_67_17		None	ftp://ftp.ncbi.nlm.nih.gov/genomes/all/GCA/003/023/185/GCA_003023185.1_ASM302318v1	derived from metagenome		NA	NA	NA	NA	2026	2026	0	GCA_003023185
GCA_003023195.1	GCA_003023195.1_ASM302319v1	1919187	/scratch/ecogenomics/frozenset/GCA/003/023/195/GCA_003023195.1_ASM302319v1	Archaea	Euryarchaeota	Halobacteria	Halobacteriales	Unclassified_Halobacteriales	Unclassified_Halobacteriales		Halobacteriales_archaeon_QS_8_69_26	Archaea	Halobacteriota	Halobacteria	Halobacteriales	SW-7-71-33	SW-7-71-33	SW-7-71-33 sp003023195	Scaffold	858024691358025	246913580246914	PRJNA351262	SAMN06020788	PXRX00000000.1	NA	1919187	QS_8_69_26	latest	Scaffold	Full	Major	2018-03-27	ASM302319v1	NA	NA	Halobacteriales archaeon QS_8_69_26		None	ftp://ftp.ncbi.nlm.nih.gov/genomes/all/GCA/003/023/195/GCA_003023195.1_ASM302319v1	derived from metagenome		NA	NA	NA	NA	2923	2923	0	GCA_003023195
GCA_003023215.1	GCA_003023215.1_ASM302321v1	1919202	/scratch/ecogenomics/frozenset/GCA/003/023/215/GCA_003023215.1_ASM302321v1	Archaea	Euryarchaeota	Halobacteria	Halobacteriales	Unclassified_Halobacteriales	Unclassified_Halobacteriales		Halobacteriales_archaeon_SW_6_65_46	Archaea	Halobacteriota	Halobacteria	Halobacteriales	Haloarculaceae	CBA1134	CBA1134 sp003021785	Scaffold	919753086419753	123456790123457	PRJNA351262	SAMN06020804	PXSN00000000.1	NA	1919202	SW_6_65_46	latest	Scaffold	Full	Major	2018-03-27	ASM302321v1	NA	NA	Halobacteriales archaeon SW_6_65_46		None	ftp://ftp.ncbi.nlm.nih.gov/genomes/all/GCA/003/023/215/GCA_003023215.1_ASM302321v1	derived from metagenome		NA	NA	NA	NA	1977	1977	0	GCA_003023215
GCA_003023405.1	GCA_003023405.1_ASM302340v1	1919208	/scratch/ecogenomics/frozenset/GCA/003/023/405/GCA_003023405.1_ASM302340v1	Archaea	Euryarchaeota	Halobacteria	Halobacteriales	Unclassified_Halobacteriales	Unclassified_Halobacteriales		Halobacteriales_archaeon_SW_8_68_21	Archaea	Halobacteriota	Halobacteria	Halobacteriales	Haloferacaceae	Halorubrum	Halorubrum sp003023405	Scaffold	888888888888889	0	PRJNA351262	SAMN06020810	PXST00000000.1	NA	1919208	SW_8_68_21	latest	Scaffold	Full	Major	2018-03-27	ASM302340v1	NA	NA	Halobacteriales archaeon SW_8_68_21		None	ftp://ftp.ncbi.nlm.nih.gov/genomes/all/GCA/003/023/405/GCA_003023405.1_ASM302340v1	derived from metagenome		NA	NA	NA	NA	2105	2105	0	GCA_003023405
GCA_003023415.1	GCA_003023415.1_ASM302341v1	1919207	/scratch/ecogenomics/frozenset/GCA/003/023/415/GCA_003023415.1_ASM302341v1	Archaea	Euryarchaeota	Halobacteria	Halobacteriales	Unclassified_Halobacteriales	Unclassified_Halobacteriales		Halobacteriales_archaeon_SW_8_66_22	Archaea	Halobacteriota	Halobacteria	Halobacteriales	Haloarculaceae	Halovenus	Halovenus sp003021015	Scaffold	679012345679012	123456790123457	PRJNA351262	SAMN06020809	PXSS00000000.1	NA	1919207	SW_8_66_22	latest	Scaffold	Full	Major	2018-03-27	ASM302341v1	NA	NA	Halobacteriales archaeon SW_8_66_22		None	ftp://ftp.ncbi.nlm.nih.gov/genomes/all/GCA/003/023/415/GCA_003023415.1_ASM302341v1	derived from metagenome		NA	NA	NA	NA	2022	2022	0	GCA_003023415
GCA_003023445.1	GCA_003023445.1_ASM302344v1	1919196	/scratch/ecogenomics/frozenset/GCA/003/023/445/GCA_003023445.1_ASM302344v1	Archaea	Euryarchaeota	Halobacteria	Halobacteriales	Unclassified_Halobacteriales	Unclassified_Halobacteriales		Halobacteriales_archaeon_SW_12_67_38	NA	NA	NA	NA	NA	NA	NA	Scaffold	561728395061728	0.617283950617284	PRJNA351262	SAMN06020800	PXSJ00000000.1	NA	1919196	SW_12_67_38	latest	Scaffold	Full	Major	2018-03-27	ASM302344v1	NA	NA	Halobacteriales archaeon SW_12_67_38		None	ftp://ftp.ncbi.nlm.nih.gov/genomes/all/GCA/003/023/445/GCA_003023445.1_ASM302344v1	derived from metagenome		NA	NA	NA	NA	1613	1613	0	GCA_003023445
GCA_003023455.1	GCA_003023455.1_ASM302345v1	1919197	/scratch/ecogenomics/frozenset/GCA/003/023/455/GCA_003023455.1_ASM302345v1	Archaea	Euryarchaeota	Halobacteria	Halobacteriales	Unclassified_Halobacteriales	Unclassified_Halobacteriales		Halobacteriales_archaeon_SW_12_69_24	NA	NA	NA	NA	NA	NA	NA	Scaffold	419753086419753	432098765432099	PRJNA351262	SAMN06020799	PXSI00000000.1	NA	1919197	SW_12_69_24	latest	Scaffold	Full	Major	2018-03-27	ASM302345v1	NA	NA	Halobacteriales archaeon SW_12_69_24		None	ftp://ftp.ncbi.nlm.nih.gov/genomes/all/GCA/003/023/455/GCA_003023455.1_ASM302345v1	derived from metagenome		NA	NA	NA	NA	1184	1184	0	GCA_003023455
[truncated: 736 more rows]
[truncated: 3 more columns]

## Sheet: archaea img genomes
taxon_oid	Domain	Sequencing Status	Study Name	Genome Name / Sample Name	Sequencing Center	IMG Genome ID	Phylum	Class	Order	Family	Genus	Species	GTDB-Tk Domain	GTDB-Tk Phylum	GTDB-Tk Class	GTDB-Tk Order	GTDB-Tk Family	GTDB-Tk Genus	GTDB-Tk Species	Add Date	Is Public	NCBI Taxon ID	Public Release Date	Strain	NCBI Assembly Accession	NCBI Bioproject Accession	NCBI Biosample Accession	NCBI GenBank ID	Genome Size * assembled	Gene Count * assembled	CDS Count * assembled	CheckM2 Completeness	CheckM2 Contamination	JGI Data Utilization Status
[truncated: 1,722 more rows]

[truncated: 2 more sheets: bacteria genomes, bacteria new lineages]
