# Supplementary material for: Navigating the archaeal frontier: insights and projections from bioinformatic pipelines
Source: Front Microbiol. 2024 Sep 23;15:1433224. doi: 10.3389/fmicb.2024.1433224 (PMC11459464; doi:10.3389/fmicb.2024.1433224)
Supplement: Supplementary file 3 [file Table_2.XLSX]

## Sheet: Sheet1
Supplementary Table 2. Custom cutoffs for bc1 complex
KO	Cutoff
K00410	75
K00411	45
K00412	210
K00413	50
K03886	56
K03887	170
K08388	171.53
K08389	91.87
K03890	100
K03891	300
