# Supplementary material for: Navigating the archaeal frontier: insights and projections from bioinformatic pipelines
Source: Front Microbiol. 2024 Sep 23;15:1433224. doi: 10.3389/fmicb.2024.1433224 (PMC11459464; doi:10.3389/fmicb.2024.1433224)
Supplement: Supplementary file 4 [file Table_3.XLSX]

## Sheet: uncharacterized TIGRs -NCBIFams
			Supplementary Table 3. NCBIFams (TIGRFams) classified as "uncharacterized"
ncbi_accession	source_identifier	label	sequence_cutoff	domain_cutoff	hmm_length	family_type	for_structural_annotation	for_naming	for_AMRFinder	product_namegene_symbol	ec_numbers	go_terms	pmids	taxonomic_range	taxonomic_range_name	taxonomic_rank_name		n_refseq_protein_hits	source	name_orig	hmm_name	comment
NF033857.1		BPSL0067_fam	27	27	115	subfamily	Y	Y	N	BPSL0067 family protein					1224	Pseudomonadota	phylum	966	NCBIFAM	BPSL0067 family protein	BPSL0067 family protein	null
TIGR01626.1	TIGR01626	ytfJ_HI0045	151.1	151.1	184	hypoth_equivalog	Y	Y	N	YtfJ family protein					1236	Gammaproteobacteria	class	5413	JCVI	conserved hypothetical protein YtfJ-family, TIGR01626	YtfJ family protein	This model represents sequences from gamma proteobacteria that are related to the E. coli protein, YtfJ.
TIGR01742.1	TIGR01742	SA_tandem_lipo	160.45	160.45	255	subfamily	Y	Y	N	tandem-type lipoprotein				2.38952e+07	1280	Staphylococcus aureus	species	10238	JCVI	Staphylococcus tandem lipoproteins	tandem-type lipoprotein	Members of this family are predicted lipoproteins (mostly), found in Staphylococcus aureus in several different tandem clusters in pathogenicity islands. Members are also found, clustered, in Staphylococcus epidermidis. Nguyen, et al. (PMID:26083414) discuss a cluster, SAUSA300_0410 to SAUSA300_0419, and name the first of these lpl1.
NF012200.0		choice_anch_D	45	25	108	domain	Y	Y	N	choice-of-anchor D domain-containing protein					131567	cellular organisms	no rank	7265	NCBIFAM	choice-of-anchor D domain	choice-of-anchor D domain	This HMM describes a repeat domain just over 100 amino acids long and usually found in tandem copies. Members appear to be extracellular proteins that have some C-terminal anchoring domain, such as type IX secrection (T9SS) or PEP-CTERM.
NF012211.1		tand_rpt_95	90	30	98	domain	Y	Y	N	tandem-95 repeat protein					131567	cellular organisms	no rank	32469	NCBIFAM	tandem-95 repeat protein	tandem-95 repeat	This 95-amino acid repeat occurs in tandem in proteins that may be several thousand amino acids long.
NF033208.1		choice_anch_E	2024-08-23	2024-08-23	172	domain	Y	Y	N	choice-of-anchor E domain-containing protein					131567	cellular organisms	no rank	721	NCBIFAM	choice-of-anchor E domain	choice-of-anchor E domain-containing protein	This HMM describes a domain just over 100 amino acids long and usually found in tandem copies. Members appear to be extracellular proteins that have some C-terminal anchoring domain, usually PEP-CTERM but occasionally a type IX secrection (T9SS) recognition domain.
NF033447.1		BrxE_fam	40	40	169	subfamily	Y	Y	N	BrxE family protein					131567	cellular organisms	no rank	516	NCBIFAM	BrxE family protein	BrxE family protein	This family is uncharacterized, but a subgroup within this family is BrxE, a protein of unknown function found in type 6 BREX phage resistance systems.
NF033488.1		lmo0937_fam_TM	30	30	43	equivalog	Y	Y	N	lmo0937 family membrane protein				22128349	131567	cellular organisms	no rank	5117	NCBIFAM	lmo0937 family membrane protein	lmo0937 family membrane protein	Members of this family are very small (about 45 amino acids) and highly hydrophobic, suggesting a presence in the membrane, and have a broad phylogenetic distribution. The member protein lmo0937, from the pathogen Listeria monocytogenes, is described as up-regulated when the bacterium is in the mouse spleen, suggesting a role in stress response.
NF033507.1		Loki-CTERM	19	19	26	subfamily_domain	Y	Y	N	Loki-CTERM sorting domain-containing protein				22037399	131567	cellular organisms	no rank	139	NCBIFAM	Loki-CTERM sorting domain-containing protein	Loki-CTERM protein-sorting domain	This C-terminal protein-sorting signal appears restricted to the Asgard archaea, including the Lokiarchaeota, but resembles the PGF-CTERM sorting signal found on the S-layer-forming major cell surface glycoprotein of halophilic archaea. The most likely sorting enzyme is archaeosortase H (ArtH, model NF041736), which is most closely related to ArtA, the processing enzyme for PGF-CTERM. Note that m…
NF033679.1		DNRLRE_dom	34	34	164	domain	Y	Y	N	DNRLRE domain-containing protein				1.8629e+07	131567	cellular organisms	no rank	18981	NCBIFAM	DNRLRE domain-containing protein	DNRLRE domain	The DNRLRE domain, with a length of about 160 amino acids, appears typically in large, repetitive surface proteins of bacteria and archaea, sometimes repeated several times. It occurs, notably, three times in the C-terminal region of the enzyme disaggregatase from the archaeal species Methanosarcina mazei, each time with the motif DNRLRE, for which the domain is named. Archaeal proteins within th…
NF033846.1		Rumino_NPXTG	2024-05-23	2024-05-23	30	domain	Y	Y	N	NPXTG-anchored protein					131567	cellular organisms	no rank	809	NCBIFAM	NPXTG-anchored protein	NPXTG family C-terminal sorting domain	Rumino_NPXTG represents a flavor of C-terminal protein sorting signal in species related to Ruminococcus albus. In that lineage, multiple sortases per genome may be found, including multiple B-type sortases. Proteins found by this HMM (more than 12 encoded in a representative complete genome) may represent substrates of a panel of related sortases, while additional proteins found in Ruminococcus …
NF033859.1		SMEK_N	30	30	97	domain	Y	Y	N	SMEK domain-containing protein					131567	cellular organisms	no rank	2851	NCBIFAM	SMEK domain-containing protein	SMEK domain	The SMEK domain is named for four genera in which multiple, diverse members of this uncommon family of bacterial proteins are found: Staphylococcus, Mycoplasma, Escherichia, and Klebsiella. Members of the family are highly variable in length. This domain occurs as the N-terminal region. The four scattered invariant residues in the seed alignment, which may provide a clue to function, are Glu, Asp…
NF038065.1		Pr6Pr	30	30	162	domain	Y	Y	N	Pr6Pr family membrane protein			GO:0016020		131567	cellular organisms	no rank	13966	NCBIFAM		Pr6Pr family membrane protein	This family is defined by TCDB as prokaryotic 6 TMS (Pr6Pr) family membrane protein(http://www.tcdb.org/search/result.php?tc=9.b.302). The function of this family proteins is not understood.
NF038084.1		DHCW_cupin	70	70	106	hypoth_equivalog	Y	Y	N	DHCW motif cupin fold protein					131567	cellular organisms	no rank	3792	NCBIFAM		DHCW motif cupin fold protein	Members of this uncharacterized protein family resemble other cupin superfamily small barrel proteins. This family has a signature motif, DHCW, for which the family is named.
NF038085.1		MSMEG_6728_fam	100	100	149	subfamily	Y	Y	N	MSMEG_6728 family protein					131567	cellular organisms	no rank	2763	NCBIFAM		MSMEG_6728 family protein
NF038114.1		rightmost	35	35	113	domain	Y	Y	N	PxKF domain-containing protein					131567	cellular organisms	no rank	874	NCBIFAM		PxKF domain	The PxKF domain is found in a number of extracellular proteins, always as the most C-terminal domain (710 of 710 at the time of HMM construction). Upstream regions of proteins with the PxKF domain often mark them as members of largely surface-associated proteins, processed and anchored by the type IX secretion system, exosortases, rhombosortases, etc. The species distribution of PxKF domain-conta…
NF038117.1		choice_anch_I	300	300	458	subfamily_domain	Y	Y	N	choice-of-anchor I family protein				14707128	131567	cellular organisms	no rank	8635	NCBIFAM		choice-of-anchor I domain	This domain is found in the N-terminal third of the alkaline phosphatase PhoA of Synechocystis sp. PCC 6803 (see AGF50645.1), upstream of the region presumed to have phosphatase activity. It is found in a number of other cyanobacterial proteins called PhoA, although those annotations may be incorrect. Proteins with this domain include a number with the PEP-CTERM protein-sorting domain, but also a…
NF038123.1		NF038123_dom	40	40	206	domain	Y	Y	N	spondin domain-containing protein				21569239	131567	cellular organisms	no rank	5115	NCBIFAM		spondin domain
NF038131.1		choice_anch_K	30	30	169	domain	Y	Y	N	choice-of-anchor K domain-containing protein					131567	cellular organisms	no rank	1631	NCBIFAM		choice-of-anchor K domain	The choice-of-anchor K is a rather uncommon extracellular domain about 170 amino acids long. A substantial fraction of member proteins have C-terminal regions that target them for sorting to the cell surface, including PEP-CTERM, its variant VPLPA-CTERM, and LPXTG. The domain is found occasionally in RTX toxin-like proteins.
NF038133.1		choice_anch_L	27	27	219	domain	Y	Y	N	choice-of-anchor L domain-containing protein					131567	cellular organisms	no rank	6994	NCBIFAM		choice-of-anchor L domain	The choice-of-anchor L domain, about 220 amino acids long, is an extracellular domain found often with a C-terminal cell surface, such as PEP-CTERM or the type IX secretion system (T9SS) type B sorting signal. It tends to be found only once per protein, but the family contains some members proteins over 4000 residues long.
NF038162.1		RctB_rel_intein	1150	1150	961	exception	Y	Y	N	intein-containing RctB family protein				16485279	131567	cellular organisms	no rank	51	NCBIFAM		intein-containing RctB family protein
NF038316.1		DrmE_fam	80	80	838	subfamily	Y	Y	N	DrmE family protein				29085076	131567	cellular organisms	no rank	488	NCBIFAM		DrmE family protein	Members of this extremely diverse family include DrmE, a protein of unknown function sometimes found as part of a DISARM antiphage defense systems.
NF038324.1		DrmB_fam	240	240	604	subfamily	Y	Y	N	DrmB family protein	drmB			29085076	131567	cellular organisms	no rank	4643	NCBIFAM		DrmB family protein	Members of the seed alignment for this HMM are the DISARM anti-phage system protein DrmB from both class I and class II.
NF038353.1		FxLYD_dom	23	23	71	domain	Y	Y	N	FxLYD domain-containing protein					131567	cellular organisms	no rank	5418	NCBIFAM		FxLYD domain	The uncharacterized FxLYD domain, named for the strongest (but not invariant) motif, spans about 75 amino acids usually in the C-terminal region of a protein.
NF038356.1		actino_DLW39	24	24	38	hypoth_equivalog	Y	Y	N	DLW-39 family protein					131567	cellular organisms	no rank	2180	NCBIFAM		DLW-39 family protein	DLW-39 is a small protein, restricted to the Actinobacteria. Its sequence features a highly hydrophobic stretch of about 15 amino acids, flanked by pairs of basic residues, and C-terminal region in which most members share the motif DLW. Members typically are about 39 amino acids in length when a start site supported by sequence conservation is chosen. The family is uncharacterized.
NF038399.1		NH_RiPP_Os17	40	40	63	domain	Y	Y	N	Os1348 family NHLP clan protein				33324389	131567	cellular organisms	no rank	304	NCBIFAM		Os1348 family NHLP clan protein	This HMM describes a region about 63 amino acids in length, including RiPP precursors Os1348 and Franean1_4349, showing some sequence similarity to both NHLP family RiPP precursors and to the nitrile hydratase alpha subunit itself. Some members of the family are long proteins, with this domain at or near the N-terminus.
NF038402.1		TroA_like	30	30	219	subfamily	Y	Y	N	helical backbone metal receptor					131567	cellular organisms	no rank	36850	NCBIFAM		helical backbone metal receptor
NF040586.1		FxSxx_TPR	300	300	830	equivalog	Y	Y	N	FxSxx-COOH system tetratricopeptide repeat protein	fxsT			3.21012e+07	131567	cellular organisms	no rank	6951	NCBIFAM		FxSxx-COOH system tetratricopeptide repeat protein	Members of this family are typically about 850 amino acids long, or 1300 long because of an additional N-terminal domain. Proteins have a P-loop motif, GxGGxGKT, near the N-terminus of the region covered by this HMM, and a region over 400 residues long of tetratricopeptide repeat sequence. The family is found regularly next to other components of FxSxx-COOH systems, which feature an FxsB family r…
NF040603.2		choice_anch_P	27	27	185	subfamily	Y	Y	N	choice-of-anchor P family protein					131567	cellular organisms	no rank	2529	NCBIFAM		choice-of-anchor P family protein
NF040700.1		VPA1262_N_dom	80	80	478	domain	Y	Y	N	VPA1262 family N-terminal domain-containing protein				16672049	131567	cellular organisms	no rank	1180	NCBIFAM		VPA1262 family N-terminal domain	The founding member VPA1262, of this domain family is a large protein of 1104 amino acids, found in a pathogenicity island of Vibrio parahaemolyticus RIMD 2210633. Many homologs of half that length share homology only to the N-terminal half. Members of the family share well-conserved DP[FY] and HDR motifs. The related model NF040699 describes full-length homologs of VPA1262. The function is unkno…
NF040893.1		SAVMC3_10250	50	50	234	subfamily	Y	Y	N	SAVMC3_10250 family protein					131567	cellular organisms	no rank	569	NCBIFAM		SAVMC3_10250 family protein
NF040913.1		DsrE_rel_ELSE	152	152	125	equivalog	Y	Y	N	SaoD/DsrE family protein					131567	cellular organisms	no rank	179	NCBIFAM		SaoD/DsrE family protein	Members of this family are closely related to SaoD (see NF040732), and both families are distantly related to DsrE.
NF041046.1		UGSC_fam	125	125	147	equivalog	Y	Y	N	UGSC family (seleno)protein					131567	cellular organisms	no rank	632	NCBIFAM		UGSC family (seleno)protein	This family includes selenoprotein members with a UGSC motif, and non-selenoprotein members with a CGSC motif. Selenoprotein members were discussed in Zhang, et al., "Selenium Metabolism and Selenoproteins in Prokaryotes: A Bioinformatics Perspective" (2022).
NF041052.1		OsmC_like_Se	95	95	144	domain	Y	Y	N	OsmC-related (seleno)protein				35883471	131567	cellular organisms	no rank	292	NCBIFAM		OsmC-related (seleno)protein	Members of this family are distantly related to the hydroperoxide resistance protein OsmC (osmotically inducible protein) of Escherichia. Proteins found by the HMM include large numbers of selenoproteins, most of which currently are known only from Metagenome-Assembled Genomes (MAGs) of uncultured organisms, a large fraction of which are assigned to the Chloroflexi.
NF041212.1		Uxx_star	66	66	70	subfamily	Y	Y	N	Uxx-star family glutaredoxin-like (seleno)protein					131567	cellular organisms	no rank	212	NCBIFAM		Uxx-star family glutaredoxin-like (seleno)protein	A number of proteins with glutaredoxin-like folds, a length of about 75 amino acids, and a CxxC, C/UxxT, or CxxS motif near the N-terminus end with a UXX-COOH motif. That final motif typically is missed during coding region feature prediction by genome annotation pipelines. This HMM covers proteins from several distinctive families with this feature. The seed alignment illustrates the final selen…
NF041216.1		CU044_2847_fam	23	23	91	subfamily	Y	Y	N	CU044_2847 family protein					131567	cellular organisms	no rank	5551	NCBIFAM		CU044_2847 family protein
NF041373.1		HGG_STG	29	29	38	domain	Y	Y	N	HGGxSTG domain-containing protein					131567	cellular organisms	no rank	2259	NCBIFAM		HGGxSTG domain
NF041518.1		choice_anch_Q	25	23	58	domain	Y	Y	N	choice-of-anchor Q domain-containing protein					131567	cellular organisms	no rank	11055	NCBIFAM		choice-of-anchor Q domain
NF041523.1		post_COAP_1	40	40	115	domain	Y	Y	N	post-COAP-1 domain-containing protein					131567	cellular organisms	no rank	79	NCBIFAM		post-COAP-1 domain	Post-COAP-1 was identified as a C-terminal domain, about 115 amino acids in length, found in a subset of proteins with the choice-of-anchor P (COAP) domain (see NF040603). This domain is seen primarily in non-cultured prokaryotes with a broad taxonomic bacteria and archaea.
NF041539.1		choice_anch_R	30	30	155	domain	Y	Y	N	choice-of-anchor R domain-containing protein					131567	cellular organisms	no rank	394	NCBIFAM		choice-of-anchor R domain	The most frequent C-terminal anchoring domain for members of this family is PEP-CTERM (see TIGR02595) or a PEP-CTERM-related variant sorting signal domain processed by one of the specialty exosortases. Some member proteins are found instead with dockerin-like C-terminal repeats and a GC motif at the extreme C-terminus. The GC-type dockerin domain occurs, so far, primarily in metagenome-assembled …
NF041635.1		STM3941_fam	40	40	157	subfamily	Y	Y	N	STM3941 family protein					131567	cellular organisms	no rank	3834	NCBIFAM		STM3941 family protein
NF041646.1		VC0807_fam	65	65	189	subfamily	Y	Y	N	VC0807 family protein					131567	cellular organisms	no rank	7913	NCBIFAM		VC0807 family protein	Members of this broadly distributed bacterial protein family are hydrophobic in nature, and apparently homologous to members of the DUF3159 (PF11361) family.
NF041766.1		choice_anch_U	32	32	92	domain	Y	Y	N	choice-of-anchor U domain-containing protein					131567	cellular organisms	no rank	3911	NCBIFAM		choice-of-anchor U domain
NF041770.1		CFI_box_CTERM	40	40	69	domain	Y	Y	N	CFI-box-CTERM domain-containing protein					131567	cellular organisms	no rank	2324	NCBIFAM		CFI-box-CTERM domain	The prokaryotic CFI-box motif was shown in model NF041763 to be a probable protein modification site, first modified on the Cys sidechain and then, most likely cleaved in a manner resembling the CAAX box in eukaryotes. At least 12 otherwise unrelated proteins in Desulfatibacillum aliphaticivorans strain AK-01 (CP001322.1) share the motif at or close to the C-terminal. ACL06505.1 has the CFI motif…
NF041895.1		choice_anch_V	42	42	150	domain	Y	Y	N	choice-of-anchor V domain-containing protein					131567	cellular organisms	no rank	468	NCBIFAM		choice-of-anchor V domain	This bacterial domain of about 150 amino acids in length is found typically immediately after the signal peptide in proteins with C-terminal sorting signals, mostly the MYXO-CTERM (as in MXAN_6652 and its equivalogs) or T9SS type A sorting domains.
NF041908.1		HVO_2922	90	90	54	equivalog	Y	Y	N	HVO_2922 family protein				31161645	131567	cellular organisms	no rank	523	NCBIFAM		HVO_2922 family protein	Short proteins of this family are differentially expressed in response to environmental stresses, such as changes in iron and salt concentrations. These proteins contain the DUF1508 domain of unknown function and are conserved among Haloarchaea and related archaeal species.
NF041918.1		SAMP1	60	60	91	equivalog	Y	Y	N	ubiquitin-like small modifier protein 1			GO:0008641	2.00544e+07	131567	cellular organisms	no rank	2679	NCBIFAM		ubiquitin-like small modifier protein 1
NF041928.1		choice_anch_W	45	45	196	domain	Y	Y	N	choice-of-anchor W domain-containing protein					131567	cellular organisms	no rank	277	NCBIFAM		choice-of-anchor W domain	The great majority of proteins in the seed alignment are PEP-CTERM proteins, that is, proteins thought to be sorted to the cell surface in an exosortase-dependent process. Some members of the seed alignment instead have a possible alternative anchoring sequence with a TWGxxK motif near the C-terminus. A few members of the broader family have additional domains and a C-terminal LPXTG (sortase-depe…
NF041940.1		choice_anch_X	25	25	37	domain	Y	Y	N	choice-of-anchor X domain-containing protein					131567	cellular organisms	no rank	3406	NCBIFAM		choice-of-anchor X domain	Members of this domain family are highly variable in architecture, and found in both prokaryotes and eukaryotes. Prokaryotic members include proteins with C-terminal sorting signals for processing by rhombosortases and myxosortases and eventual surface attachment. Eukaryotic member proteins include human calcium-activated chloride channel regulator 4.
TIGR00003.1	TIGR00003	TIGR00003	62	31	66	subfamily_domain	Y	Y	N	copper ion binding protein			GO:0005507		131567	cellular organisms	no rank	36011	JCVI	copper ion binding protein	copper ion binding protein	This HMM describes an apparently copper-specific subfamily of the metal-binding domain HMA (Pfam family PF00403). Closely related sequences outside this model include mercury resistance proteins and repeated domains of eukaryotic copper transport proteins. Members of this family are strictly prokaryotic. The model identifies both small proteins consisting of just this domain and N-terminal region…
TIGR00106.1	TIGR00106	TIGR00106	54.7	54.7	97	hypoth_equivalog	Y	Y	N	MTH1187 family thiamine-binding protein				12866058	131567	cellular organisms	no rank	7992	JCVI	uncharacterized protein, MTH1187 family	MTH1187 family thiamine-binding protein	This protein has been crystallized in both Methanobacterium thermoautotrophicum and yeast, but its function remains unknown. Both crystal structures showed sulfate ions bound at the interface of two dimers to form a tetramer.
TIGR00153.1	TIGR00153	TIGR00153	104.3	104.3	217	hypoth_equivalog	Y	Y	N	TIGR00153 family protein					131567	cellular organisms	no rank	3049	JCVI	TIGR00153 family protein	TIGR00153 family protein	An apparent homolog with a suggested function is Pit accessory protein from Sinorhizobium meliloti, which may be involved in phosphate (Pi) transport.
TIGR00251.3	TIGR00251	TIGR00251	35	35	71	subfamily	Y	Y	N	DUF167 family protein				12975589	131567	cellular organisms	no rank	14043	JCVI	TIGR00251 family protein	DUF167 family protein	This family is conserved from E. coli K-12 (where the member is named YggU) to the archaea. The function of this small protein is unknown. This model has been revised to better agree with PF02594, which defines the DUF167 family. See HMM PRK05090.1 for YggU proteins within the DUF167 family.
TIGR00257.1	TIGR00257	IMPACT_YIGZ	167.95	167.95	205	hypoth_equivalog	Y	Y	N	YigZ family protein				15103642	131567	cellular organisms	no rank	22876	JCVI	uncharacterized protein, YigZ family	YigZ family protein	This uncharacterized protein family includes YigZ, which has been crystallized, from E. coli. YigZ is homologous to the protein product of the mouse IMPACT gene. Crystallography shows a two-domain stucture, and the C-terminal domain is suggested to bind nucleic acids. The function is unknown. Note that the ortholog from E. coli was shown fused to the pepQ gene in GenBank entry X54687. This caused…
TIGR00259.1	TIGR00259	thylakoid_BtpA	153.4	153.4	257	subfamily	Y	Y	N	BtpA/SgcQ family protein				10806238,12651001,9045660	131567	cellular organisms	no rank	4854	JCVI	membrane complex biogenesis protein, BtpA family	BtpA/SgcQ family protein	Members of this family are found broadly, incuding Synechocystis sp. (BtpA), E. coli (SgcQ/YjhM), several of the Archaea, and the model round worm, C. elegans. Members in Cyanobacteria have been shown to play a role in protein complex biogenesis, and designated BtpA (biogenesis of thylakoid proteins A). Functions in non-photosynthetic species, where thylakoid intracytoplasmic membranes are lackin…
TIGR00261.1	TIGR00261	traB	178.35	178.35	380	subfamily	Y	Y	N	TraB family protein					131567	cellular organisms	no rank	3910	JCVI	TraB family protein	TraB family protein	traB is a plasmid encoded gene that functions in the shutdown of the peptide sex pheromone cPD1 which is produced by the plasmid free recipient cell prior to conjugative transfer in Enterococcus faecalis. Once the recipient acquires the plasmid, production of cPD1 is shut down. The gene product may play another role in the other species in the family.
TIGR00266.1	TIGR00266	TIGR00266	96.6	96.6	222	hypoth_equivalog	Y	Y	N	TIGR00266 family protein					131567	cellular organisms	no rank	12339	JCVI	TIGR00266 family protein	TIGR00266 family protein
TIGR00269.1	TIGR00269	TIGR00269	62.75	62.75	104	hypoth_equivalog	Y	Y	N	TIGR00269 family protein					131567	cellular organisms	no rank	1670	JCVI	TIGR00269 family protein	TIGR00269 family protein
TIGR00271.1	TIGR00271	TIGR00271	146.5	146.5	175	domain	Y	N	N	uncharacterized hydrophobic domain					131567	cellular organisms	no rank	1695	JCVI	uncharacterized hydrophobic domain	uncharacterized hydrophobic domain	This domain is in a family of archaeal proteins that includes AF0785 of Archaeoglobus fulgidus and in several eubacterial proteins, including the much longer protein sll1151 from Synechocystis PCC6803.
TIGR00277.1	TIGR00277	HDIG	2024-06-27	2024-06-27	84	domain	Y	Y	N	HDIG domain-containing protein					131567	cellular organisms	no rank	108849	JCVI	HDIG domain	HDIG domain	This domain is found in a few known nucleotidyltransferes and in a large number of uncharacterized proteins. It contains four widely separated His residues, the second of which is part of an invariant dipeptide His-Asp in a region matched approximately by the motif HDIG. For proteins scoring above the trusted cutoff, confidence is high both that the domain is present and that the HMM produces an …
TIGR00295.1	TIGR00295	TIGR00295	172.35	172.35	164	hypoth_equivalog	Y	Y	N	TIGR00295 family protein					131567	cellular organisms	no rank	232	JCVI	TIGR00295 family protein	TIGR00295 family protein	This set of orthologs is narrowly defined, comprising proteins found in three Archaea but not in Pyrococcus horikoshii. The closest homologs are other archaeal proteins that appear to be represent distinct orthologous clusters.
TIGR00296.1	TIGR00296	TIGR00296	91.05	91.05	200	hypoth_equivalog	Y	Y	N	TIGR00296 family protein				15558565	131567	cellular organisms	no rank	4039	JCVI	uncharacterized protein, PH0010 family	TIGR00296 family protein	Members of this functionally uncharacterized protein family have been crystallized from Pyrococcus Horikoshii, Methanosarcina Mazei, and Sulfolobus Tokodaii.
TIGR00297.1	TIGR00297	TIGR00297	205.85	205.85	237	hypoth_equivalog	Y	Y	N	TIGR00297 family protein					131567	cellular organisms	no rank	1008	JCVI	TIGR00297 family protein	TIGR00297 family protein
TIGR00300.1	TIGR00300	TIGR00300	410.8	410.8	407	hypoth_equivalog	Y	Y	N	TIGR00300 family protein					131567	cellular organisms	no rank	1747	JCVI	TIGR00300 family protein	TIGR00300 family protein	All members of the family come from genome projects. A partial length search brings in two plant lysine-ketoglutarate reductase/saccharopine dehydrogenase bifunctional enzymes hitting the N-terminal region of the family.
TIGR00303.1	TIGR00303	TIGR00303	229.95	229.95	334	hypoth_equivalog	Y	Y	N	TIGR00303 family protein					131567	cellular organisms	no rank	1825	JCVI	TIGR00303 family protein	TIGR00303 family protein	All current members of the family are from genome projects.
TIGR00305.1	TIGR00305	TIGR00305	29.15	29.15	115	equivalog	Y	Y	N	putative toxin-antitoxin system toxin component, PIN family			GO:0004521,GO:0005515	19493340	131567	cellular organisms	no rank	9198	JCVI	putative toxin-antitoxin system toxin component, PIN family	putative toxin-antitoxin system toxin component, PIN family	This uncharacterized protein family, part of the PIN domain superfamily, is restricted to bacteria and archaea. A comprehensive in silico study of toxin-antitoxin systems by Makarova, et al. (2009) finds evidence this family represents the toxin-like component of one class of type 2 toxin-antitoxin systems.
TIGR00341.1	TIGR00341	TIGR00341	94.75	94.75	325	hypoth_equivalog	Y	Y	N	TIGR00341 family protein					131567	cellular organisms	no rank	5532	JCVI	TIGR00341 family protein	TIGR00341 family protein	This conserved hypothetical protein is found so far only in three archaeal genomes and in Streptomyces coelicolor. It shares a hydrophobic uncharacterized domain (see HMM TIGR00271) of about 180 residues with several eubacterial proteins, including the much longer protein sll1151 of Synechocystis PCC6803.
TIGR00375.1	TIGR00375	TIGR00375	326.6	326.6	374	hypoth_equivalog	Y	Y	N	TIGR00375 family protein					131567	cellular organisms	no rank	1110	JCVI	TIGR00375 family protein	TIGR00375 family protein	The member of this family from Methanococcus jannaschii, MJ0043, is considerably longer and appears to contain an intein N-terminal to the region of homology.
TIGR00423.1	TIGR00423	TIGR00423	260.25	260.25	310	subfamily	Y	Y	N	CofH family radical SAM protein					131567	cellular organisms	no rank	24044	JCVI	radical SAM domain protein, CofH subfamily	CofH family radical SAM protein	This protein family includes the CofH protein of coenzyme F(420) biosynthesis from Methanocaldococcus jannaschii, but appears to hit genomes more broadly than just the subset that make coenzyme F(420), so that narrower group is being built as a separate family.
TIGR00451.1	TIGR00451	unchar_dom_2	27	27	107	domain	Y	N	N	uncharacterized domain 2					131567	cellular organisms	no rank	3992	JCVI	uncharacterized domain 2	uncharacterized domain 2	This uncharacterized domain is found a number of enzymes and uncharacterized proteins, often at the C-terminus. It is found in some but not all members of a family of related tRNA-guanine transglycosylases (tgt), which exchange a guanine base for some modified base without breaking the phosphodiester backbone of the tRNA. It is also found in rRNA pseudouridine synthase, another enzyme of RNA base…
TIGR00529.1	TIGR00529	AF0261	378.4	378.4	387	hypoth_equivalog	Y	Y	N	TIGR00529 family membrane protein					131567	cellular organisms	no rank	57	JCVI	integral membrane protein, TIGR00529 family	TIGR00529 family membrane protein	This protein is predicted to have 10 transmembrane regions. Members of this family are found so far in the Archaea (Archaeoglobus fulgidus and Pyrococcus horikoshii) and in a bacterial thermophile, Thermotoga maritima. In Pyrococcus, the gene is located between nadA and nadB, two components of an enzyme involved in de novo synthesis of NAD. By PSI-BLAST, this family shows similarity (but not nece…
TIGR00638.1	TIGR00638	Mop	55	55	70	subfamily_domain	Y	N	N	molybdenum-pterin binding domain			GO:0005488	2.82084e+06	131567	cellular organisms	no rank	24571	JCVI	molybdenum-pterin binding domain	molybdenum-pterin binding domain	This model describes a multigene family of molybdenum-pterin binding proteins of about 70 amino acids in Clostridium pasteurianum, as a tandemly-repeated domain C-terminal to an unrelated domain in ModE, a molybdate transport gene repressor of E. coli, and in single or tandemly paired domains in several related proteins.
TIGR00703.1	TIGR00703	TIGR00703	155.4	155.4	223	hypoth_equivalog	Y	Y	N	TIGR00703 family protein					131567	cellular organisms	no rank	87	JCVI	TIGR00703 family protein	TIGR00703 family protein	The function of this family is unknown. These proteins are from 222 to 233 residues in length, lack hydrophobic stretches, and are found so far only in thermophiles.
TIGR00725.1	TIGR00725	TIGR00725	106.9	106.9	159	hypoth_equivalog	Y	Y	N	TIGR00725 family protein					131567	cellular organisms	no rank	2343	JCVI	TIGR00725 family protein	TIGR00725 family protein	This model represents one branch of a subfamily of uncharacterized proteins. Both PSI-BLAST and weak hits by this HMM show a low level of similarity and suggest an evolutionary relationship of the subfamily to the DprA/Smf family of DNA-processing proteins involved in chromosomal transformation with foreign DNA. Both Aquifex aeolicus and Mycobacterium leprae have one member in each of two branche…
TIGR00730.1	TIGR00730	TIGR00730	96.35	96.35	178	hypoth_equivalog	Y	Y	N	TIGR00730 family Rossman fold protein				15459330	131567	cellular organisms	no rank	51691	JCVI	TIGR00730 family protein	Rossman fold protein, TIGR00730 family	This model represents one branch of a subfamily of proteins of unknown function. Both PSI-BLAST and weak hits by this HMM show a low level of similarity to and suggest an evolutionary relationship of the subfamily to the DprA/Smf family of DNA-processing proteins involved in chromosomal transformation with foreign DNA. Both Aquifex aeolicus and Mycobacterium leprae have one member in each of two …
TIGR00756.2	TIGR00756	PPR	20	16	35	repeat	N	N	N	pentatricopeptide repeat protein				10664580	131567	cellular organisms	no rank	1780	JCVI	pentatricopeptide repeat domain	pentatricopeptide repeat	This model describes a domain called the PPR motif, or pentatricopeptide repeat. Its consensus sequence is 35 positions long and typically is found in four or more tandem copies. This family is strongly represented in plant proteins, particularly those sorted to chloroplasts or mitochondria. The pfam hmm PF01535, domain of unknown function DUF17, consists of 6 copies of this repeat. This family h…
TIGR01212.1	TIGR01212	TIGR01212	180	180	302	equivalog	Y	Y	N	TIGR01212 family radical SAM protein			GO:1904047	20054296	131567	cellular organisms	no rank	20252	JCVI	radical SAM protein, TIGR01212 family	TIGR01212 family radical SAM protein	Members of this family are apparent radical-SAM enzymes, related to the N-terminal region of the bifunctional ELP3, whose C-terminal region is part of the elongator complex and appears to acetylate histones and other proteins. ELP3 binds S-adenosylmethionine (SAM) and was recently shown to be involved in a DNA demethylation process in eukaryotes. Close sequence similarity of this family (with lac…
TIGR01370.1	TIGR01370	TIGR01370	181.25	181.25	315	hypoth_equivalog	Y	Y	N	MJ1477/TM1410 family putative glycoside hydrolase			GO:0016798	11333988,11790254,14679218	131567	cellular organisms	no rank	265	JCVI	extracellular protein	MJ1477/TM1410 family putative glycoside hydrolase	Original assignment of this protein family as cysteinyl-tRNA synthetase is controversial, supported by PMID:11333988 but challenged by PMID:14679218 and by subsequent discovery of the actual mechanism for synthesizing Cys-tRNA in species where a direct Cys--tRNA ligase was not found. Lingering legacy annotations of members of this family probably should be removed. Evidence against the role inclu…
TIGR01376.1	TIGR01376	POMP_repeat	15	15	28	repeat	Y	N	N	polymorphic outer membrane protein				10587946	131567	cellular organisms	no rank	9667	JCVI	chlamydial polymorphic outer membrane protein repeat	chlamydial polymorphic outer membrane protein repeat	This HMM represents a repeat region of about 27 residues that appears from twice to over twenty times in Chlamydial polymorphic outer membrane proteins (POMP). Characteristic motifs in the repeat are FXXN and GGAI. Except for a few apparently truncated examples, Chlamydial proteins have this repeat region if and only if they also have the autotransporter beta-domain (PF03797) at the C-terminus, w…
TIGR01443.1	TIGR01443	intein_Cterm	2024-06-15	2024-08-14	24	domain	Y	N	N	intein C-terminal splicing region			GO:0016539		131567	cellular organisms	no rank	17120	JCVI	intein C-terminal splicing region	intein C-terminal splicing region	This HMM represents the well-conserved C-terminal region of a large number of inteins. It is based on interated search results, starting with a curated collection of intein N-terminal splicing regions from InBase, the New England Biolabs Intein Database, as presented on its web site. Inteins are regions encoded within proteins from which they remove themselves after translation in a self-splicing…
TIGR01445.1	TIGR01445	intein_Nterm	2024-05-24	2024-05-24	83	domain	Y	N	N	intein N-terminal splicing region			GO:0016539		131567	cellular organisms	no rank	9190	JCVI	intein N-terminal splicing region	intein N-terminal splicing region	This model is based on interated search results, starting with a curated collection of intein N-terminal splicing regions from InBase, the New England Biolabs Intein Database, as presented on its web site. It is designed to recognize inteins but not the related region of the sonic hedgehog protein.
TIGR01451.2	TIGR01451	B_ant_repeat	24	20	53	repeat	Y	N	N	DUF11 type repeat protein				21821775	131567	cellular organisms	no rank	51112	JCVI	conserved repeat domain	DUF11 family repeat	This model represents the conserved region of about 53 amino acids shared between regions, usually repeated, of proteins from a small number of phylogenetically diverse prokaryotes. The model overlaps significantly in coverage with DUF11 (PF01345). Examples of the domain occur within longer repeats in three of the five longest proteins of Bacillus anthracis, in a 131-residue repeat in a cell wall…
TIGR01561.1	TIGR01561	gde_arch	364.15	364.15	569	hypoth_equivalog	Y	N	N	putative glycogen debranching enzyme, archaeal type			GO:0004133,GO:0005980		131567	cellular organisms	no rank	2197	JCVI	putative glycogen debranching enzyme, archaeal type	putative glycogen debranching enzyme, archaeal type	The seed for this model is composed of two uncharacterized archaeal proteins from Methanosarcina acetivorans and Sulfolobus solfataricus. Trusted cutoff is set so that essentially only archaeal members hit the model. The notable exceptions to archaeal membership are the Gram positive Clostridium perfringens which scores much better than some other archaea and the Cyanobacterium Nostoc sp. which s…
TIGR01765.1	TIGR01765	tspaseT_teng_N	47.25	47.25	73	subfamily_domain	Y	N	N	transposase, putative, N-terminal domain			GO:0004803,GO:0006313		131567	cellular organisms	no rank	783	JCVI	transposase, putative, N-terminal domain	transposase, putative, N-terminal domain	This HMM represents the N-terminal region of a family of putative transposases found in the largest copy number in Thermoanaerobacter tengcongensis. The three homologs in Bacillus anthracis are each split into two ORFs and this HMM represents the upstream ORF.
TIGR01777.1	TIGR01777	yfcH	207.35	207.35	292	hypoth_equivalog	Y	Y	N	TIGR01777 family oxidoreductase			GO:0003824		131567	cellular organisms	no rank	41753	JCVI	TIGR01777 family protein	TIGR01777 family oxidoreductase	This model represents a clade of proteins of unknown function including the E. coli yfcH protein.
TIGR01909.1	TIGR01909	C_GCAxxG_C_C	47.4	47.4	120	subfamily	Y	Y	N	C-GCAxxG-C-C family (seleno)protein					131567	cellular organisms	no rank	6613	JCVI	C_GCAxxG_C_C family protein	C-GCAxxG-C-C family (seleno)protein	This HMM represents a putative redox-active protein of about 140 residues, with four perfectly conserved Cys residues. It includes a CGAXXG motif. Most members are found within one or two loci of transporter or oxidoreductase genes. A member from Geobacter sulfurreducens, located in a molybdenum transporter operon, has a TAT (twin-arginine translocation) signal sequence for Sec-independent transp…
TIGR01965.1	TIGR01965	VCBS_repeat	2024-05-15	2024-05-15	99	domain	Y	Y	N	VCBS domain-containing protein					131567	cellular organisms	no rank	46480	JCVI	VCBS repeat	VCBS domain	This domain of about 100 residues was found originally in multiple (up to 35) copies in long proteins from several species of Vibrio, Colwellia, Bradyrhizobium, and Shewanella (hence the name VCBS) and in smaller copy numbers in proteins from several other bacteria. The large protein size and repeat copy numbers, species distribution, and suggested activities of several member proteins suggests a…
TIGR02058.1	TIGR02058	lin0512_fam	56.85	56.85	117	subfamily	Y	Y	N	Lin0512 family protein					131567	cellular organisms	no rank	2400	JCVI	conserved hypothetical protein	Lin0512 family protein	This family is named for a founding member from Listeria innocua (in the Firmicutes) but is broadly distributed in bacteria. The species range includes some Cyanobacteria, and member proteins also found also in green plants. The alignment includes a perfectly conserved motif GxGxDxHG near the N-terminus. The function remains unknown.
TIGR02098.1	TIGR02098	MJ0042_CXXC	2024-09-20	2024-09-20	38	domain	Y	Y	N	MJ0042-type zinc finger domain-containing protein			GO:0008270	28008852	131567	cellular organisms	no rank	17412	JCVI	MJ0042 family finger-like domain	MJ0042-type zinc finger domain	This domain contains a CXXCX(19)CXXC motif suggestive of both zinc fingers and thioredoxin, usually found at the N-terminus of prokaryotic proteins. The domain from pilus assembly/motility regulator ZitP was shown to form a zinc finger.
TIGR02148.1	TIGR02148	Fibro_Slime	45	45	90	domain	Y	Y	N	fibro-slime domain-containing protein					131567	cellular organisms	no rank	1797	JCVI	fibro-slime domain	fibro-slime domain	This HMM represents a conserved region of about 90 amino acids, shared in at least 4 distinct large putative proteins from the slime mold Dictyostelium discoideum and 10 proteins from the rumen bacterium Fibrobacter succinogenes, and in no other species so far. We propose here the name fibro-slime domain
TIGR02167.1	TIGR02167	Liste_lipo_26	2024-06-16	2024-06-16	26	repeat	Y	N	N	bacterial surface protein 26-residue repeat					131567	cellular organisms	no rank	21174	JCVI	bacterial surface protein 26-residue repeat	bacterial surface protein 26-residue repeat	This HMM describes a tandem peptide repeat sequence of 25 or 26 residues, found in predicted surface proteins (often lipoproteins) from Listeria monocytogenes, L. innocua, Enterococcus faecalis, Lactobacillus plantarum, Mycoplasma mycoides, Helicobacter hepaticus, and other species.
TIGR02187.1	TIGR02187	GlrX_arch	161.3	161.3	216	hypoth_equivalog	Y	N	N	glutaredoxin-like domain protein					131567	cellular organisms	no rank	570	JCVI	glutaredoxin-like domain protein	glutaredoxin-like domain protein	This family of archaeal proteins contains a C-terminal domain with homology to bacterial and eukaryotic glutaredoxins, including a CPYC motif. There is an N-terminal domain which has even more distant homology to glutaredoxins. The name "glutaredoxin" may be inappropriate in the sense of working in tandem with glutathione and glutathione reductase which may not be present in the archaea. The over…
TIGR02196.1	TIGR02196	GlrX_YruB	88.55	88.55	74	hypoth_equivalog	Y	N	N	glutaredoxin-like protein, YruB-family				1.63731e+06	131567	cellular organisms	no rank	962	JCVI	glutaredoxin-like protein, YruB-family	glutaredoxin-like protein, YruB-family	This glutaredoxin-like protein family contains the conserved CxxC motif and includes the Clostridium pasteurianum protein YruB which has been cloned from a rubredoxin operon [1]. Somewhat related to NrdH, it is unknown whether this protein actually interacts with glutathione/glutathione reducatase, or, like NrdH, some other reductant system.
TIGR02226.1	TIGR02226	two_anch	2024-05-23	2024-05-23	82	domain	Y	N	N	N-terminal double-transmembrane domain					131567	cellular organisms	no rank	13630	JCVI	N-terminal double-transmembrane domain	N-terminal double-transmembrane domain	This model represents a prokaryotic N-terminal region of about 80 amino acids. The predicted membrane topology by TMHMM puts the N-terminus outside and spans the membrane twice, with a cytosolic region of about 25 amino acids between the two transmembrane regions. Member proteins tend to be between 600 and 1000 amino acids in length.
TIGR02241.1	TIGR02241	TIGR02241	62.4	62.4	141	subfamily	Y	N	N	conserved hypothetical phage tail region protein					131567	cellular organisms	no rank	11155	JCVI	conserved hypothetical phage tail region protein	conserved hypothetical phage tail region protein	This family consists of uncharacterized proteins. All members so far represent bacterial genes found in apparent phage or otherwisely laterally transferred regions of the chromosome. Tentatively identified neighboring proteins tend to be phage tail region proteins. In some species, including Photorhabdus luminescens TTO1, several members of this family may be encoded near each other.
TIGR02242.1	TIGR02242	tail_TIGR02242	51.85	51.85	131	domain	Y	N	N	phage tail protein domain					131567	cellular organisms	no rank	3491	JCVI	phage tail protein domain	phage tail protein domain	This model describes a region of sequence similarity shared by a number of uncharacterized proteins in bacterial genomes, including Geobacter sulfurreducens PCA, Mesorhizobium loti, Streptomyces coelicolor A3(2), Gloeobacter violaceus PCC 7421, and Myxococcus xanthus. In all cases, the genomic region resembles a phage tail region, based on tentative identifications of neighboring genes. A region …
TIGR02243.1	TIGR02243	TIGR02243	155.8	155.8	659	equivalog	Y	Y	N	putative baseplate assembly protein					131567	cellular organisms	no rank	6187	JCVI	putative baseplate assembly protein	putative baseplate assembly protein	This family consists of a large, conserved hypothetical protein in phage tail-like regions of at least six bacterial genomes: Gloeobacter violaceus PCC 7421, Geobacter sulfurreducens PCA, Streptomyces coelicolor A3(2), Streptomyces avermitilis MA-4680, Mesorhizobium loti, and Myxococcus xanthus. The C-terminal region is identified by the broader model PF04865 as related to baseplate protein J fro…
TIGR02271.1	TIGR02271	TIGR02271	49.75	49.75	115	domain	Y	Y	N	YsnF/AvaK domain-containing protein				1.19482e+07	131567	cellular organisms	no rank	5677	JCVI	conserved domain	YsnF/AvaK domain	The YsnF/AvaK domain is often found adjacent to a PRC-barrel domain. Partially characterized members of this family include YsnF (a general stress protein of Bacillus subtilis) and the cyanobacterial protein AvaK, a marker expressed primarily in akinetes (encysted spores).
TIGR02276.1	TIGR02276	beta_rpt_yvtn	27.85	27.85	42	repeat	Y	N	N	beta-propeller repeat protein					131567	cellular organisms	no rank	29054	JCVI	40-residue YVTN family beta-propeller repeat	YVTN family beta-propeller repeat	This repeat of about 40 amino acids is found in up to 14 copies per protein. Archaea Methanosarcina mazei and Methanosarcina acetivorans each have over 10 genes that encode tandem copies of this repeat, which is also found in other species, including Mycobacterium tuberculosis. PSIPRED predicts with high confidence that each 40-residue repeats contains four beta strands. This model overlaps somew…
TIGR02391.1	TIGR02391	hypoth_ymh	39.45	39.45	125	hypoth_equivalog_domain	Y	Y	N	TIGR02391 family protein					131567	cellular organisms	no rank	3284	JCVI	TIGR02391 family protein	TIGR02391 family protein	This family consists of a relatively rare (~ 8 occurrences per 200 genomes) prokaryotic protein family. Genes for members are appear to be associated variously with phage and plasmid regions, restriction system loci, transposons, and housekeeping genes. The function is unknown.
TIGR02464.1	TIGR02464	ribofla_fusion	73.7	73.7	153	subfamily_domain	Y	N	N	conserved hypothetical protein					131567	cellular organisms	no rank	11957	JCVI	conserved hypothetical protein	conserved hypothetical protein	This model describes a sequence region that occurs in at least three different polypeptide contexts. It is found fused to GTP cyclohydrolase II, the RibA of riboflavin biosynthesis (TIGR00505), as in Vibrio vulnificus. It is found fused to riboflavin biosynthesis protein RibD (TIGR00326) in rice and Arabidopsis. It occurs as a standalone protein in a number of bacterial species in varied contexts…
TIGR02481.1	TIGR02481	hemeryth_dom	51.75	51.75	126	domain	Y	Y	N	hemerythrin domain-containing protein				15885093,22484247,27336621	131567	cellular organisms	no rank	17725	JCVI	hemerythrin-like metal-binding domain	hemerythrin-like metal-binding domain	This model describes both members of the hemerythrin (TIGR00058) family of marine invertebrates and a broader collection of bacterial and archaeal homologs. Many of the latter group are multidomain proteins with signal-transducing domains such as the GGDEF diguanylate cyclase domain (TIGR00254, PF00990) and methyl-accepting chemotaxis protein signaling domain (PF00015). Most hemerythrins are oxyg…
TIGR02543.1	TIGR02543	List_Bact_rpt	20.95	20.95	44	repeat	Y	N	N	TIGR02543 family repeat protein					131567	cellular organisms	no rank	21489	JCVI	repeat, TIGR02543 family	TIGR02543 family repeat	This model describes a conserved core region, about 43 residues in length, of at least two families of tandem repeats. These include 78-residue repeats from 2 to 15 in number, in some proteins of Bacteroides forsythus ATCC 43037, and 70-residue repeats in families of internalins of Listeria species. Single copies are found in proteins of Fibrobacter succinogenes, Geobacter sulfurreducens, and a f…
TIGR02604.1	TIGR02604	Piru_Ver_Nterm	122.2	122.2	367	subfamily_domain	Y	Y	N	PVC-type heme-binding CxxCH protein				1.91331e+07	131567	cellular organisms	no rank	6480	JCVI	putative membrane-bound dehydrogenase domain	PVC-type heme-binding CxxCH domain	This model represents a domain limited to few species but expanded into large paralogous families in some species that contain it. We find at least 15 member proteins per proteome in PVC superphylum members such as Rhodopirellula baltica SH 1 (phylum Planctomycetota), Gemmata obscuriglobus (phylum Planctomycetota), Verrucomicrobium spinosum DSM 4136 (phylum Verrucomicrobiota), and Chthoniobacter …
TIGR02608.1	TIGR02608	delta_60_rpt	76.5	14	55	domain	Y	N	N	delta-60 repeat domain					131567	cellular organisms	no rank	7164	JCVI	delta-60 repeat domain	delta-60 repeat domain	This domain occurs in tandem repeats, as many as 13, in proteins from Bdellovibrio bacteriovorus, Azotobacter vinelandii, Geobacter sulfurreducens, Pirellula sp. 1, Myxococcus xanthus, and others, many of which are Deltaproteobacteria. The periodicity of the repeat ranges from about 57 to 61 amino acids, and a core region of about 54 is represented by this model and seed alignment.
TIGR02646.1	TIGR02646	TIGR02646	52.15	52.15	144	subfamily	Y	Y	N	retron system putative HNH endonuclease			GO:0051607	33157039	131567	cellular organisms	no rank	3081	JCVI	TIGR02646 family protein	retron system putative HNH endonuclease	Members of this uncharacterized protein family are found exclusively in bacteria. Neighboring genes in various genomes are also uncharacterized or may annotated as similar to restriction system proteins.
TIGR02824.1	TIGR02824	quinone_pig3	296.8	296.8	325	subfamily	Y	N	N	putative NAD(P)H quinone oxidoreductase, PIG3 family			GO:0008152,GO:0016655		131567	cellular organisms	no rank	33683	JCVI	putative NAD(P)H quinone oxidoreductase, PIG3 family	putative NAD(P)H quinone oxidoreductase, PIG3 family	Members of this family are putative quinone oxidoreductases that belong to the broader superfamily (modeled by Pfam PF00107) of zinc-dependent alcohol (of medium chain length) dehydrogenases and quinone oxiooreductases. The alignment shows no motif of conserved Cys residues as are found in zinc-binding members of the superfamily, and members are likely to be quinone oxidoreductases instead. A mem…
TIGR02913.1	TIGR02913	HAF_rpt	22.65	22.65	39	repeat	Y	N	N	HAF repeat protein					131567	cellular organisms	no rank	4051	JCVI	probable extracellular repeat, HAF family	HAF repeat	The HMM for this family detects a homology domain of about 40 amino acids. Member proteins always have a least two tandem copies and as many as seven. The spacing between repeats as defined here usually is four residues exactly. This repeat is named for a tripeptide motif HAF found in most members. Some members proteins are found in species with no outer membrane (archaea and Gram-positive bacter…
TIGR03057.1	TIGR03057	xxxLxxG_by_4	2024-06-18	2024-06-18	28	repeat	Y	N	N	X-X-X-Leu-X-X-Gly heptad repeat protein					131567	cellular organisms	no rank	30486	JCVI	X-X-X-Leu-X-X-Gly heptad repeats	X-X-X-Leu-X-X-Gly heptad repeat (four copies)	This model represents a 28-column alignment, comprising four tandem sets of seven residues each, in which the fourth residue tends to be Leu and the seventh tends to be Gly in each set. This heptad periodicity, corresponding to two turns of an alpha helix, suggests alpha-helical structure; in many proteins this 28-region model hits many times in tandem. Arrangement of these sequences on a helical…
TIGR03061.1	TIGR03061	pip_yhgE_Nterm	96.15	96.15	164	subfamily_domain	Y	Y	N	YhgE/Pip family protein				8366036	131567	cellular organisms	no rank	39231	JCVI	YhgE/Pip N-terminal domain	YhgE/Pip N-terminal domain	This family contains the N-terminal domain of a family of multiple membrane-spanning proteins of Gram-positive bacteria. One member was shown to be a host protein essential for phage infection, so many members of this family are called "phage infection protein". A separate model, TIGR03062, represents the conserved C-terminal domain. The domains are separated by regions highly variable in both le…
TIGR03062.1	TIGR03062	pip_yhgE_Cterm	102.2	102.2	208	subfamily_domain	Y	Y	N	YhgE/Pip family protein				8366036	131567	cellular organisms	no rank	36726	JCVI	YhgE/Pip C-terminal domain	YhgE/Pip C-terminal domain	This family contains the C-terminal domain of a family of multiple membrane-spanning proteins of Gram-positive bacteria. One member was shown to be a host protein essential for phage infection, so many members of this family are called "phage infection protein". A separate model, TIGR03061, represents the conserved N-terminal domain. The domains are separated by regions highly variable in both le…
TIGR03187.1	TIGR03187	DGQHR	58.85	58.85	276	domain	Y	Y	N	DGQHR domain-containing protein					131567	cellular organisms	no rank	9397	JCVI	DGQHR domain	DGQHR domain	This highly divergent, uncharacterized domain has several absolutely conserved residues, including a QR pair and FxxxN motif. Its most striking feature, however, is a near invariant pentapeptide motif DGQHR. Several different subfamilies occur specifically as a part of DNA phosphorothioation systems, previously called DND (DNA instability during electrophoresis), while others (e.g. CPS_2936) occu…
TIGR03382.1	TIGR03382	GC_trans_RRR	15.85	15.85	27	domain	Y	Y	N	MYXO-CTERM sorting domain-containing protein			GO:0031240		131567	cellular organisms	no rank	2296	JCVI	Myxococcales GC_trans_RRR domain	MYXO-CTERM domain	This model largely duplicates TIGR03901, but differs somewhat in coverage. The domain described here, now called MYXO-CTERM, is small (about 30 amino acids), hydrophobic, only moderately conserved, and similar to numerous other transmembrane helix-containing sequence regions from convergent evolution. The trusted cutoff for the HMM therefore must be set fairly high. This domain is found, once per…
TIGR03491.1	TIGR03491	TIGR03491	97.45	97.45	462	subfamily_domain	Y	Y	N	TM0106 family RecB-like putative nuclease					131567	cellular organisms	no rank	9592	JCVI	putative RecB family nuclease, TM0106 family	TM0106 family RecB-like putative nuclease	Members of this uncharacterized protein family are found broadly but sporadically among bacteria. The N-terminal region is homologous to the Cas4 protein of CRISPR systems, although this protein family shows no signs of association with CRISPR repeats.
TIGR03510.1	TIGR03510	XapX	2024-08-27	2024-08-27	49	domain	Y	Y	N	XapX domain-containing protein			GO:0003674,GO:0008150,GO:0016020		131567	cellular organisms	no rank	7413	JCVI	XapX domain	XapX domain	This HMM describes an uncharacterized small, hydrophobic protein of about 50 amino acids, found between the xapB and xapR genes of the E. coli xanthosine utilization system, and homologous regions in other small proteins, such as the N-terminal region of DUF1427 (Pfam model PF07235). We name this domain XapX, as it comprises the full length of the protein encoded between the genes for the well-st…
TIGR03624.1	TIGR03624	TIGR03624	136.05	136.05	346	subfamily	Y	N	N	putative hydrolase					131567	cellular organisms	no rank	17411	JCVI	putative hydrolase	putative hydrolase	Members of this protein family have a phylogenetic distribution skewed toward the Actinobacteria (high GC Gram-positive bacteria), but with a few members occuring in the Archaea and Chloroflexi. The function is unknown.
TIGR03804.1	TIGR03804	para_beta_helix	19.45	19.45	44	repeat	Y	N	N	parallel beta-helix repeat protein				11852237	131567	cellular organisms	no rank	20222	JCVI	parallel beta-helix repeat	parallel beta-helix repeat (two copies)	This model represents a tandem pair of an approximately 22-amino acid (each) repeat homologous to the beta-strand repeats that stack in a right-handed parallel beta-helix in the periplasmic C-5 mannuronan epimerase, AlgA, of Pseudomonas aeruginosa. A homology domain consisting of a longer tandem array of these repeats is described in the SMART database as CASH (SM00722), and is found in many carb…
TIGR03831.1	TIGR03831	YgiT_finger	2024-02-20	2024-02-20	46	domain	Y	Y	N	YgiT-type zinc finger protein				19636869	131567	cellular organisms	no rank	5297	JCVI	YgiT-type zinc finger domain	YgiT-type zinc finger domain	This domain model describes a small domain with two copies of a putative zinc-binding motif CXXC (usually CXXCG). Most member proteins consist largely of this domain or else carry an additional C-terminal helix-turn-helix domain, resembling that of the phage protein Cro and modeled by PF01381.
TIGR03833.1	TIGR03833	TIGR03833	63.4	63.4	62	hypoth_equivalog	Y	Y	N	YwbE family protein			GO:0003674,GO:0005575,GO:0008150		131567	cellular organisms	no rank	4576	JCVI	conserved hypothetical protein	YwbE family protein	A pair of adjacent genes, ablAB (acetyl-beta-lysine biosynthesis) encodes lysine 2,3-aminomutase and beta-lysine acetyltransferase in methanogenic archaea. Homologous pairs, possibly with identical function, occur in a wide range of species, including Bacillus subtilis. This model describes a conserved hypothetical protein, small in size, with a phylogenetic distribution moderately well correlate…
TIGR03877.1	TIGR03877	thermo_KaiC_1	307.25	307.25	238	hypoth_equivalog	Y	Y	N	KaiC domain-containing protein					131567	cellular organisms	no rank	172	JCVI	KaiC domain protein, Ph0284 family	KaiC domain-containing protein, Ph0284 family	Members of this family contain a single copy of the KaiC domain (PF06745) that occurs in two copies of the circadian clock protein kinase KaiC itself. Members occur primarily in thermophilic archaea and in Thermotoga.
TIGR03878.1	TIGR03878	thermo_KaiC_2	232.2	232.2	259	hypoth_equivalog	Y	Y	N	KaiC domain-containing protein					131567	cellular organisms	no rank	149	JCVI	KaiC domain protein, AF_0795 family	KaiC domain protein, AF_0795 family	This KaiC domain-containing protein family occurs sporadically across a broad taxonomic range (Euryarchaeota, Aquificae, Dictyoglomi, Epsilonproteobacteria, and Firmicutes), but exclusively in thermophiles.
TIGR03879.1	TIGR03879	near_KaiC_dom	65.1	65.1	91	domain	Y	N	N	probable regulatory domain					131567	cellular organisms	no rank	293	JCVI	probable regulatory domain	probable regulatory domain	This HMM describes a common domain shared by two different families of proteins, each of which occurs regularly next to its corresponding partner family, a probable regulatory with homology to KaiC. By implication, this protein family likely is also involved in sensory transduction and/or regulation.
TIGR03901.2	TIGR03901	MYXO-CTERM	20	20	34	domain	Y	Y	N	MYXO-CTERM sorting domain-containing protein				2.25119e+07	131567	cellular organisms	no rank	2630	JCVI	MYXO-CTERM domain	MYXO-CTERM protein-sorting domain	This model describes MYXO-CTERM, a C-terminal putative protein sorting domain, analogous to LPXTG (TIGR01167) and PEP-CTERM (TIGR02595). It is restricted to the Myxococcales, a division of the Deltaproteobacteria, with over 60 members occurring in Plesiocystis pacifica SIR-1. An example protein is TraA, involved in outer membrane exchange (lipids and proteins) through which one strain of Myxococc…
TIGR03904.1	TIGR03904	SAM_YgiQ	462.35	462.35	558	equivalog	Y	Y	N	YgiQ family radical SAM protein			GO:1904047		131567	cellular organisms	no rank	22758	JCVI	uncharacterized radical SAM protein YgiQ	YgiQ family radical SAM protein	Members of this family are fairly widespread uncharacterized radical SAM family proteins, many of which are designated YgiQ.
TIGR03916.1	TIGR03916	rSAM_link_UDG	343.5	343.5	415	hypoth_equivalog_domain	Y	Y	N	putative DNA modification/repair radical SAM protein			GO:0051539,GO:1904047		131567	cellular organisms	no rank	14633	JCVI	putative DNA modification/repair radical SAM protein	putative DNA modification/repair radical SAM protein	This uncharacterized protein of about 400 amino acids in length contains a radical SAM protein in the N-terminal half. Members are present in about twenty percent of prokaryotic genomes, always paired with a member of the conserved hypothetical protein TIGR03915. Roughly forty percent of the members of that family exist as fusions with a uracil-DNA glycosylase-like region, TIGR03914. In DNA, urac…
TIGR03980.1	TIGR03980	prismane_assoc	44.95	44.95	58	subfamily_domain	Y	N	N	hybrid cluster protein-associated redox disulfide domain					131567	cellular organisms	no rank	4314	JCVI	hybrid cluster protein-associated redox disulfide domain	hybrid cluster protein-associated redox disulfide domain	Members of this protein family resemble the domain of unknown function DUF1858 described by PF08984, but all members contain an apparent redox-active disulfide. In at least one member protein, a cysteine in the CXXC motif is substituted by a selenocysteine. Most member proteins consist of this domain only, but a few members are fused to or adjacent to members of the hybrid-cluster (prismane) fami…
TIGR04013.1	TIGR04013	B12_SAM_MJ_1487	251	251	382	hypoth_equivalog	Y	Y	N	TIGR04013 family B12-binding domain/radical SAM domain-containing protein			GO:0003824,GO:0046500,GO:0051539		131567	cellular organisms	no rank	712	JCVI	B12-binding domain/radical SAM domain protein, MJ_1487 family	TIGR04013 family B12-binding domain/radical SAM domain-containing protein	Members of this family have both a B12 binding homology domain (PF02310) and a radical SAM domain (PF04055), and occur only once per genome. Some species with members of this family have a related protein with similar domain architecture. This protein is occurs largely in archaeal methanogens but also in a few bacteria, including Thermotoga maritima and Myxococcus xanthus.
TIGR04053.2	TIGR04053	TIGR04053	395	395	366	equivalog	Y	Y	N	TIGR04053 family radical SAM/SPASM domain-containing protein			GO:0003824	21478363	131567	cellular organisms	no rank	2777	JCVI	radical SAM protein, BA_1875 family	TIGR04053 family radical SAM/SPASM domain-containing protein	Members of this subfamily of the radical SAM domain superfamily show closer sequence relationships to peptide-modifying proteins of bacteriocin and PQQ biosynthesis than to other characterized radical SAM proteins. Within this subfamily, targets are likely to be diverse. See TIGR03995 for a family of peptides that may be targets for post-translational modification by this enzyme.
TIGR04076.1	TIGR04076	TIGR04076	33	33	91	subfamily	Y	Y	N	TIGR04076 family protein			GO:0046500,GO:0051539		131567	cellular organisms	no rank	4106	JCVI	TIGR04076 family protein	TIGR04076 family protein	Members of this protein family are uncharacterized. The only invariant residue, and one of three other residues better than 90 percent conserved are both Cys. Phylogenetic profiling results and occasional fusion genes suggest a role for members of this family in redox reactions or iron cluster metabolism. Species occasionally have two or three copies.
TIGR04083.1	TIGR04083	rSAM_pep_methan	300	300	376	hypoth_equivalog	Y	Y	N	TIGR04083 family peptide-modifying radical SAM enzyme					131567	cellular organisms	no rank	339	JCVI	putative peptide-modifying radical SAM enzyme, Mhun_1560 family	TIGR04083 family peptide-modifying radical SAM enzyme	Members of this family are radical SAM enzymes, homologous to a variety of other peptide-modifying radical SAM, and found primarily in methanogenic archaea.
TIGR04084.1	TIGR04084	rSAM_AF0577	225	225	347	subfamily	Y	Y	N	TIGR04084 family radical SAM/SPASM domain-containing protein			GO:0046500,GO:0051539,GO:1904047	20218986	131567	cellular organisms	no rank	198	JCVI	putative peptide-modifying radical SAM enzyme, AF0577 family	TIGR04084 family radical SAM/SPASM domain-containing protein	This radical SAM family contains a C-terminal region motif CXXCX5CX3C that is found in PqqE and other radical SAM enzymes that act on peptide substrates. Members of this family are found primarily in the Archaea, but also several eukaryotes (Trichomonas vaginalis G3, Entamoeba dispar SAW760, Giardia intestinalis ATCC 50581, etc.). The function is unknown.
TIGR04085.1	TIGR04085	rSAM_more_4Fe4S	27	27	93	domain	Y	Y	N	SPASM domain-containing protein				20218986,21223593,21478363,25477505	131567	cellular organisms	no rank	58866	JCVI	radical SAM additional 4Fe4S-binding SPASM domain	SPASM domain	The SPASM domain usually occurs as a C-terminal extension to a radical SAM domain (see Pfam model PF04055)-containing protein, although some proteins with free-standing SPASM domains do occur. A radical SAM protein binds a 4Fe-4S cluster, and the SPASM domain binds two additional 4Fe-4S clusters. Radical SAM enzymes with an additional SPASM domain tend to be involved in protein modification. The …
TIGR04088.1	TIGR04088	cognate_SipW	19	19	34	domain	Y	Y	N	SipW-dependent-type signal peptide-containing protein					131567	cellular organisms	no rank	9566	JCVI	SipW-cognate class signal peptide	SipW-dependent-type signal peptide	This HMM describes a protein N-terminal domain found regularly in proteins encoded near a variant form of signal peptidase I such as the SipW protein found in Bacillus subtilis but with homologs in endoplasmic reticulum and some archaea. Members of this family include camelysin (a casein-cleaving metalloprotease) and TasA (CotN), a metalloprotease that is secreted, along with extracellular polysa…
TIGR04141.1	TIGR04141	TIGR04141	35	35	516	subfamily	Y	Y	N	TIGR04141 family sporadically distributed protein					131567	cellular organisms	no rank	4659	JCVI	sporadically distributed protein, TIGR04141 family	TIGR04141 family sporadically distributed protein	This HMM describes a sporadically distributed conserved hypothetical protein in which complete members average over 500 amino acids in length, although matching sequences frequently are truncated or broken into tandem ORFs. Regular co-clustering with known markers of mobility (integrases, transposases, phage proteins, restriction enzymes, etc.) suggests this family also is part of the mobilome. T…
TIGR04190.1	TIGR04190	B12_SAM_Ta0216	500	500	554	equivalog	Y	Y	N	TIGR04190 family B12-binding domain/radical SAM domain protein					131567	cellular organisms	no rank	263	JCVI	B12-binding domain/radical SAM domain protein, Ta0216 family	TIGR04190 family B12-binding domain/radical SAM domain protein	Members of this family are enzymes with an N-terminal B12-binding domain and central radical SAM domain. Families TIGR03975, TIGR04013 and TIGR04014 exhibit a similar architecture, which may be associated with lipid metabolism.
TIGR04215.1	TIGR04215	choice_anch_A	29	29	255	domain	Y	Y	N	choice-of-anchor A family protein				15456768	131567	cellular organisms	no rank	9195	JCVI	choice-of-anchor A domain	choice-of-anchor A domain	This domain may occur as essentially the full length of a protein, except for an N-terminal sequence and a C-terminal protein-sorting signal such as PEP-CTERM or LPXTG. Most often, the putative surface protein is longer and contains repetitive sequence regions. This is one of very few domains for which both anchoring domains occur, and designated choice-of-anchor A domain. The best characterized …
TIGR04255.1	TIGR04255	sporadTIGR04255	30	30	252	subfamily	Y	Y	N	TIGR04255 family protein					131567	cellular organisms	no rank	3265	JCVI	TIGR04255 family protein	TIGR04255 family protein	Members of this uncharacterized protein family are found broadly but sporadically among bacteria and archaea, including members of the genera Mycobacterium, Nostoc, Acinetobacter, Planctomyces, Geobacter, Streptomyces, Methanospirillum, etc. The function is unknown.
TIGR04256.1	TIGR04256	GxxExxY	35	35	116	subfamily	Y	Y	N	GxxExxY protein					131567	cellular organisms	no rank	10539	JCVI	GxxExxY protein	GxxExxY protein	Members of this protein family average about 130 residues in length and include an almost perfectly conserved motif GxxExxY. Members occur in a wide range of prokaryotes, including Proteobacteria, Perrucomicrobia, Cyanobacteria, Bacteriodetes, Archaea, etc.
TIGR04267.2	TIGR04267	mod_HExxH	40	40	177	domain	Y	Y	N	HEXXH motif-containing putative peptide modification protein					131567	cellular organisms	no rank	6388	JCVI	HEXXH motif domain	HEXXH motif domain	Sequences belonging to this family include C-terminal extension regions shared by most members of the FxsB family of radical SAM/SPASM proteins that perform post-translational modifications to FxSxx-COOH family RiPP precursor proteins, but also additional proteins from bacteria that lack an FxSxx-COOH modification system. All seed alignment members, and all family members that are not fused to a …
TIGR04272.1	TIGR04272	cxxc_cxxc_Mbark	36	36	37	domain	Y	Y	N	CxxC-x17-CxxC domain-containing protein					131567	cellular organisms	no rank	1554	JCVI	CxxC-x17-CxxC domain	CxxC-x17-CxxC domain	This domain, with a pair of CXXC motifs separated by 17 amino acids, is a candidate zinc finger domain based on these motifs. Some proteins have two copies of the domain, while others are fused to another probable zinc-binding domain, described by Pfam model PF13451.
TIGR04275.1	TIGR04275	beta_prop_Msarc	85	30	40	repeat	Y	N	N	beta-propeller repeat protein					131567	cellular organisms	no rank	915	JCVI	beta propeller repeat	beta-propeller repeat	This model describes a repeat region found mostly in cell surface proteins of various methanogens. Methanosarcina barkeri, for example, has twenty such proteins, often with either seven or fourteen repeats. These repeats resemble the beta propeller repeats of the TolB periplasmic protein of Gram-negative bacteria, part of a complex associated with various functions including biopolymer transport …
TIGR04331.1	TIGR04331	o_ant_LIC12162	225	225	585	subfamily	Y	Y	N	LIC12162 family protein					131567	cellular organisms	no rank	387	JCVI	putative transferase, LIC12162 family	LIC12162 family protein	This protein family shows C-terminal sequence similarity to various surface carbohydrate biosynthesis enzymes: spore coat polysaccharide biosynthesis protein SpsB, UDP-N-acetyl-D-glucosamine 2-epimerase, lipid A disaccharide synthetase LpxB, etc. It may occur in O-antigen biosythesis regions.
TIGR04354.1	TIGR04354	amphi-Trp	31	31	67	subfamily	Y	Y	N	amphi-Trp domain-containing protein					131567	cellular organisms	no rank	3972	JCVI	amphi-Trp domain	amphi-Trp domain	This domain usually comprises most of the span of bacterial or archaeal proteins with a length of about 90 amino acids. Some members, however, are extended by one or two copies of domain PF07411 in the C-terminal region. No residue in this domain is invariant. A striking feature of this domain is a C-terminal region that alternates strongly charged with strongly hydrophobic residues and usually e…
TIGR04362.1	TIGR04362	choice_anch_C	120	120	157	subfamily_domain	Y	Y	N	choice-of-anchor C family protein					131567	cellular organisms	no rank	533	JCVI	choice-of-anchor C domain	choice-of-anchor C domain	This family describes an extracellular bacterial domain that occurs on a number of proteins with PEP-CTERM (exosortase recognition site) sequences at the C-terminus, as well some with an apparent alternate anchor sequence. Note that related Pfam model PF04862 (DUF642) belongs to a Pfam clan called the galactose-binding domain-like superfamily.
TIGR04391.1	TIGR04391	CcmD_alt_fam	24	24	36	subfamily	Y	Y	N	CcmD family protein			GO:0005886	18326572	131567	cellular organisms	no rank	841	JCVI	CcmD family protein	CcmD family protein	Members of this protein family are small (typically less than 50 amino acids in length), with the first half highly hydrophobic like transmembrane alpha helices and containing a nearly invariant tyrosine residue. Members from the Desulfovibrionales appear in the position of ccmD of system I c-type cytochrome biogenesis operons (see PF04995). This family and PF04995 appear very similar in sequence…
NF041913.1		HVO_2142	90	90	48	equivalog	Y	Y	N	HVO_2142 family zinc finger protein			GO:0008270	31083437	1644055	Haloferacales	order	42	NCBIFAM		HVO_2142 family zinc finger protein	Short proteins of this family are important for stress adaptation, biofilm formation, and swarming.
TIGR03881.1	TIGR03881	KaiC_arch_4	247.8	247.8	231	hypoth_equivalog	Y	Y	N	KaiC domain-containing protein					1783275	TACK group	no rank	84	JCVI	KaiC domain protein, PAE1156 family	KaiC domain protein, PAE1156 family	Members of this protein family are archaeal single-domain KaiC_related proteins, homologous to the Cyanobacterial circadian clock cycle protein KaiC, an autokinase/autophosphorylase that has two copies of the domain.
NF041910.1		HVO_0416	80	80	58	equivalog	Y	Y	N	HVO_0416 family zinc finger protein			GO:0008270	31083437	183963	Halobacteria	class	393	NCBIFAM		HVO_0416 family zinc finger protein	Short proteins of this family are important for stress adaptation, biofilm formation, and swarming.
NF041911.1		HVO_0649	70	70	65	equivalog	Y	Y	N	HVO_0649 family zinc finger protein			GO:0008270	31083437	183963	Halobacteria	class	330	NCBIFAM		HVO_0649 family zinc finger protein	Short proteins of this family are important for stress adaptation, biofilm formation, and swarming.
NF041912.1		HVO_0758	70	70	55	equivalog	Y	Y	N	HVO_0758 family zinc finger protein			GO:0008270	31083437	183963	Halobacteria	class	347	NCBIFAM		HVO_0758 family zinc finger protein	Short proteins of this family are important for stress adaptation, biofilm formation, and swarming.
NF041914.1		HVO_2523	60	60	33	equivalog	Y	Y	N	HVO_2523 family zinc finger protein			GO:0008270	31083437	183963	Halobacteria	class	369	NCBIFAM		HVO_2523 family zinc finger protein	Short proteins of this family are important for stress adaptation, biofilm formation, and swarming.
NF041915.1		HVO_2901	80	80	55	equivalog	Y	Y	N	HVO_2901 family zinc finger protein			GO:0008270	31083437	183963	Halobacteria	class	200	NCBIFAM		HVO_2901 family zinc finger protein	Short proteins of this family are important for stress adaptation, biofilm formation, and swarming.
NF041921.1		HVO_A0556	65	65	55	equivalog	Y	Y	N	HVO_A0556 family zinc finger protein				31083437	183963	Halobacteria	class	205	NCBIFAM		HVO_A0556 family zinc finger protein
TIGR04206.1	TIGR04206	near_ArtA	90	90	139	hypoth_equivalog	Y	Y	N	TIGR04206 family protein					183963	Halobacteria	class	377	JCVI	TIGR04206 family protein	TIGR04206 family protein	Members of this integral membrane protein family are found exclusively in halophilic archaea. In at least three species (Haloarcula marismortui, Haloquadratum walsbyi, and Haloferax volcanii), members are found in the gene neighborhood of archaeosortase A, suggesting a role in protein sorting.
TIGR04347.1	TIGR04347	pseudo_SAM_Halo	525	525	390	equivalog	Y	Y	N	TIGR04347 family pseudo-SAM/SPASM protein					183963	Halobacteria	class	323	JCVI	pseudo-rSAM protein/SPASM domain protein	TIGR04347 family pseudo-SAM/SPASM protein	Members of this protein family have a radical SAM domain followed by a SPASM domain, so a total of three 4Fe-4S clusters would be expected - one in the rSAM region and two in the SPASM domain region. However, in some members of the family, the three Cys of the classical CxxxCxxC motif of radical SAM proteins are replaced by residues other than Cys, making them "pseudo-SAM" rather than radical SAM…
NF012206.1		LktA_tand_53	50	20	53	repeat	Y	N	N	tandem repeat-containing filamentous protein					2	Bacteria	superkingdom	1242	NCBIFAM	tandem repeat-containing filamentous protein	leukotoxin LktA-type filamentous protein tandem repeat	This repeat, about 53 amino acids in length, may comprise most of the length of proteins over 3000 amino acids long. The best characterized protein with this repeat is the leukotoxin LktA of Fusobacterium necrophorum, where it is the major virulence factor.
NF033206.1		ScyE_fam	80	80	333	subfamily	Y	Y	N	ScyD/ScyE family protein					2	Bacteria	superkingdom	2503	NCBIFAM	ScyD/ScyE family protein	ScyD/ScyE family protein	This family includes ScyE, a protein involved in scytomenin biosynthesis and export, and its paralog ScyD. Some members of the family contain a C-terminal PEP-CTERM domain that predictions anchoring to the outer membrane.
NF033919.1		PA2779_fam	40	40	123	subfamily	Y	Y	N	PA2779 family protein					2	Bacteria	superkingdom	1871	NCBIFAM	PA2779 family protein	PA2779 family protein	Homologs of PA2779, an uncharacterized protein, average about 130 amino acids in length. The most distinctive feature is an extremely hydrophobic region at or near the C-terminus, consisting almost entirely of the bulkier hydrophobic residues Val, Ile, Leu, and Phe. The function is unknown.
NF038048.1		DIP1984_fam	70	70	149	subfamily	Y	Y	N	DIP1984 family protein					2	Bacteria	superkingdom	3386	NCBIFAM		DIP1984 family protein	Members of this family, including the Corynebacterium diphtheriae protein DIP1984, which has a solved crystal structure, are uncharacterized with respect to function. Some members of this family previously have been annotated, incorrectly, as septolysin. This model was constructed to overrule and correct such errors. Note that septolysin O, and other members of the family of cholesterol-dependent…
NF038125.1		PEP_CTERM_THxN	85	85	246	subfamily	Y	Y	N	THxN family PEP-CTERM protein					2	Bacteria	superkingdom	711	NCBIFAM		THxN family PEP-CTERM protein	This family of PEP-CTERM proteins is named for one of several well-conserved motifs. The function is unknown, but DVUA0032 is mentioned as a member protein whose expression depends on a 54-dependent promoter. PEP-CTERMs are expected to be expressed covalently attached to outer membrane.
NF038127.1		FDP_fam	29	29	150	subfamily	Y	Y	N	DVUA0089 family protein				1.69305e+07	2	Bacteria	superkingdom	1013	NCBIFAM		DVUA0089 family protein	This family is named after oldest member mentioned in a publication, the plasmid-encoded PEP-CTERM protein DVUA0089 from Desulfovibrio vulgaris Hildenborough. Nearly every member has the PEP-CTERM sequence at its C-terminus (or a related variant), a single for recognition and processing by exosortases, and probably for covalent attachment to components of the outer membrane after cleavage and tra…
NF038128.1		choice_anch_J	30	30	162	domain	Y	Y	N	choice-of-anchor J domain-containing protein					2	Bacteria	superkingdom	16169	NCBIFAM		choice-of-anchor J domain	The choice-of-anchor J domain, about 160 amino acids long, occurs as many as times in a protein, although most often only once. Proteins with the domain include proteins with serine hydrolase, metallohydrolase, or adhesin-associated domains. Notably, many members are also found with either the PEP-CTERM term domain, or the type IX secretion system type A domain, both associated with protein-sorti…
NF038315.1		HxsD_rel	41	41	62	equivalog	Y	Y	N	HxsD-like protein					2	Bacteria	superkingdom	99	NCBIFAM		HxsD-like protein	Members of this family resemble HxsD, although usually shorter. HxsD is a possible chaperone of a radical SAM-catalyzed peptide modification system. Members of this family often are found in the context of other Hxs system proteins, suggesting it may be one of a pair of chaperones in those systems.
NF041372.1		DUF166_seleno	200	200	203	equivalog	Y	Y	N	DUF166 family (seleno)protein DfsP	dfsP			1.7626e+07	2	Bacteria	superkingdom	42	NCBIFAM		DUF166 family (seleno)protein DfsP	DfsP (DUF166 Family Seleno-Protein) is a well-separated clade within the DUF166 family (see PF02593). The motif UC, in selenoprotein members, aligns to a CC motif in non-selenoprotein members. Members of this family appear restricted to the Desulfobacterales.
NF041374.1		GDCCVxC	40	40	58	domain	Y	Y	N	GDCCVxC domain-containing (seleno)protein				35883471	2	Bacteria	superkingdom	4190	NCBIFAM		GDCCVxC domain
NF041551.1		YlcI_YnfO_N	30	30	42	subfamily	Y	Y	N	YlcI/YnfO family protein					2	Bacteria	superkingdom	6552	NCBIFAM		YlcI/YnfO family protein	The seed alignment of this HMM (86 proteins after non-redundification to a maximum 80 percent amino acid identity) represents are a large expansion relative to PF13132.9 (3 proteins), named DUF3950. Members are small bacterial proteins, often from prophage regions. This model is short (42 amino acids), which high sequence diversity among seed members, and has relatively high cutoffs for its lengt…
NF041591.1		CxxC_VVA0879	37	37	101	subfamily	Y	Y	N	VVA0879 family protein					2	Bacteria	superkingdom	338	NCBIFAM		VVA0879 family protein	Members of this rare but broadly distributed family average about 120 amino acids in length, including an apparent redox-active disulfide motif CxxC and two other invariant Cys residues. The family is named for VVA0879 from Vibrio vulnificus but occurs also in Gram-positive species such as Clostridium botulinum.
NF041644.1		CBO0543_fam	35	35	116	subfamily	Y	Y	N	CBO0543 family protein					2	Bacteria	superkingdom	7863	NCBIFAM		CBO0543 family protein	This family is named for an uncharacterized founding protein from Clostridium botulinum. The family is rather hydrophobic, about 165 amino acids in length, and found in genera such as Bacillus, Paenibacillus, Desulfosporosinus, and Weizmannia. The function is unknown.
NF041738.1		GG_III-CTERM	22	22	28	domain	Y	Y	N	GGIII-like transmembrane region-containing protein					2	Bacteria	superkingdom	312	NCBIFAM		GGIII-like transmembrane region	This HMM describes a short transmembrane sequence region that gives the appearance of a homology but more likely reflect some amount of convergent evolution. In the archaea, this segment tends to occur only at the C-terminus of proteins, with an taxonomic restriction to theAsgard archaea. But sequence presenting strong matches to this model also include regions found within some protein families …
NF041863.1		DVU0524_fam	40	40	64	subfamily_domain	Y	Y	N	DVU0524 family FlgM-associated protein					2	Bacteria	superkingdom	210	NCBIFAM		DVU0524 family FlgM-associated protein	DVU0524 family proteins are found regularly in Desulfovibrio and related members of the Thermodesulfobacteriota, nearly always adjacent to the flagellar biosynthesis anti-sigma factor FlgM, which is a much more broadly distributed family (see TIGR03824). The nature of the relationship between these two proteins, other than their co-operonic co-occurence, is unknown.
TIGR00022.1	TIGR00022	TIGR00022	45.5	45.5	155	subfamily	Y	Y	N	YhcH/YjgK/YiaL family protein				16077096	2	Bacteria	superkingdom	19784	JCVI	YhcH/YjgK/YiaL family protein	YhcH/YjgK/YiaL family protein	This family consists of conserved hypothetical proteins, about 150 amino acids in length. Members with limited information include YhcH, a possible sugar isomerase of sialic acid catabolism, and YjgK.
TIGR00366.1	TIGR00366	TIGR00366	575.75	575.75	438	hypoth_equivalog	Y	Y	N	TIGR00366 family protein					2	Bacteria	superkingdom	3078	JCVI	TIGR00366 family protein	TIGR00366 family protein
TIGR00444.1	TIGR00444	mazG	148.3	148.3	248	subfamily	Y	Y	N	MazG family protein					2	Bacteria	superkingdom	38554	JCVI	MazG family protein	MazG family protein	This family of prokaryotic proteins has no known function. It includes the uncharacterized protein MazG in E. coli.
TIGR00645.1	TIGR00645	HI0507	144.4	144.4	167	hypoth_equivalog	Y	Y	N	TIGR00645 family protein					2	Bacteria	superkingdom	8639	JCVI	TIGR00645 family protein	TIGR00645 family protein	This conserved hypothetical protein with four predicted transmembrane regions includes uncharacterized proteins such as YqhA from Escherchia coli K-12, HI0507 and HP0189 from Haemophilus influenzae, and VC0208 from Vibrio cholerae.
TIGR00762.1	TIGR00762	DegV	99.7	99.7	276	domain	Y	Y	N	DegV family EDD domain-containing protein			GO:0005575,GO:0008150,GO:0016740	15632288	2	Bacteria	superkingdom	56252	JCVI	EDD domain protein, DegV family	EDD domain protein, DegV family	This family of proteins is related to DegV of Bacillus subtilis and includes paralogous sets in several species (B. subtilis, Deinococcus radiodurans, Mycoplasma pneumoniae) that are closer in percent identity to each than to most homologs from other species. This suggests both recent paralogy and diversity of function. DegV itself is encoded immediately downstream of DegU, a transcriptional regu…
TIGR01319.1	TIGR01319	glmL_fam	204.05	204.05	456	subfamily	Y	Y	N	GlmL family protein				7880251	2	Bacteria	superkingdom	3196	JCVI	conserved hypothetical protein	GlmL family protein	One member of this family is GlmL, encoded between the genes for the two subunits, epsilon (GlmE) and sigma (GlmS), of the coenzyme-B12-dependent glutamate mutase (methylaspartate mutase), the first enzyme in a pathway of glutamate fermentation. Another member appears next to subunits of D-ornithine 4,5-aminomutase subunit encoded in an anaerobic ornithine degradation locus. See model NF040745 fo…
TIGR01352.1	TIGR01352	tonB_Cterm	2024-01-27	2024-01-27	76	subfamily_domain	Y	Y	N	TonB family protein			GO:0006810,GO:0015291		2	Bacteria	superkingdom	128814	JCVI	TonB family C-terminal domain	TonB family C-terminal domain	This HMM represents the C-terminal of TonB and is homologs. TonB is an energy-transducer for TonB-dependent receptors of Gram-negative bacteria. Most members are designated as TonB or TonB-related proteins, but a few represent the paralogous TolA protein. Several bacteria have up to four TonB paralogs. In nearly every case, a proline-rich repetive region is found N-terminal to this domain; these …
TIGR01905.1	TIGR01905	paired_CXXCH_1	2024-02-25	2024-02-25	41	subfamily_domain	Y	N	N	doubled CXXCH domain					2	Bacteria	superkingdom	3138	JCVI	doubled CXXCH domain	doubled CXXCH domain	This HMM represents a domain of about 41 amino acids that contains, among other motifs, two copies of the motif CXXCH associated with heme binding. Almost every member of this family has at least three copies of this domain (at least six copies of CXXCH) is predicted to be a high molecular weight c-type cytochrome. Members are found mostly in species of Shewanella, Geobacter, and Vibrio.
TIGR01906.1	TIGR01906	integ_TIGR01906	74.8	74.8	207	hypoth_equivalog	Y	Y	N	TIGR01906 family membrane protein					2	Bacteria	superkingdom	7563	JCVI	integral membrane protein TIGR01906	TIGR01906 family membrane protein	This HMM represents a family of highly hydrophobic, uncharacterized predicted integral membrane proteins found almost entirely in low-GC Gram-positive bacteria, although a member is also found in the early-branching bacterium Aquifex aeolicus.
TIGR02145.1	TIGR02145	Fib_succ_major	41.65	41.65	176	domain	Y	Y	N	FISUMP domain-containing protein				17644604	2	Bacteria	superkingdom	8941	JCVI	fibrobacter succinogenes major paralogous domain	fibrobacter succinogenes major paralogous domain FISUMP	This domain of about 175 to 200 amino acids is found in from one to five copies in FSU2096 and over 50 other proteins in Fibrobacter succinogenes S85, an obligate anaerobe of the rumen. Many members of this family have an apparent lipoprotein signal sequence. Conserved cysteine residues, suggestive of disulfide bond formation, are also consistent with an extracytoplasmic location for this domain.…
TIGR02217.1	TIGR02217	chp_TIGR02217	136.65	136.65	210	subfamily	Y	Y	N	TIGR02217 family protein					2	Bacteria	superkingdom	4719	JCVI	TIGR02217 family protein	TIGR02217 family protein	This model represents a family of conserved hypothetical proteins. It is usually (but not always) found in apparent phage-derived regions of bacterial chromosomes.
TIGR02232.1	TIGR02232	myxo_disulf_rpt	2024-08-20	2024-08-20	38	repeat	Y	N	N	cysteine-rich acidic repeat					2	Bacteria	superkingdom	3090	JCVI	Myxococcus cysteine-rich repeat	Myxococcus cysteine-rich repeat	This model represents a sequence region shared between several proteins of Myxococcus xanthus DK 1622 and some eukaryotic proteins that include human pappalysin-1 (SP|Q13219). The region of about 40 amino acids contains several conserved Cys residues presumed to form disulfide bonds. The region appears in up to 13 repeats in Myxococcus.
TIGR02265.1	TIGR02265	Mxa_TIGR02265	25	25	184	subfamily	Y	Y	N	TIGR02265 family protein					2	Bacteria	superkingdom	2004	JCVI	Myxococcales-restricted protein, TIGR02265 family	TIGR02265 family protein	This family consists of a set of at least 17 paralogous proteins in Myxococcus xanthus DK 1622. Members are about 200 amino acids in length. No other homologs are known; the function is unknown.
TIGR02293.1	TIGR02293	TAS_TIGR02293	57	57	133	hypoth_equivalog	Y	N	N	putative toxin-antitoxin system antitoxin component, TIGR02293 family			GO:0005515	19493340	2	Bacteria	superkingdom	7483	JCVI	putative toxin-antitoxin system antitoxin component, TIGR02293 family	putative toxin-antitoxin system antitoxin component, TIGR02293 family	Proteins in this family are found almost exclusively in the Proteobacteria, but also in Gloeobacter violaceus PCC 7421, a cyanobacterium. This family was proposed by Makarova, et al. (2009) to be the antitoxin component of a new class of type 2 toxin-antitoxin system, or addiction module.
TIGR02304.1	TIGR02304	aden_form_hyp	251.9	251.9	430	equivalog	Y	Y	N	F390 synthetase-related protein				8550473	2	Bacteria	superkingdom	4361	JCVI	putative adenylate-forming enzyme	F390 synthetase-related protein, TIGR02304 family	Members of this family form a distinct clade within a larger family of proteins that also includes coenzyme F390 synthetase, an enzyme known in Methanobacterium thermoautotrophicum and a few other methanogenic archaea. That enzyme adenylates coenzyme F420 to F390, a reversible process, during oxygen stress. However, the vast majority of the members of this family come from species that lack F420,…
TIGR02436.1	TIGR02436	TIGR02436	24	24	109	subfamily	Y	Y	N	four helix bundle protein				1.69482e+07	2	Bacteria	superkingdom	27799	JCVI	four helix bundle protein	four helix bundle protein	This family describes a protein of unknown function whose structure is a bundle of four long alpha helices. Some of the first members of this family were found encoded in the (atypically large) intervening sequence (IVS) of Leptospira 23S RNA, a region often present in the rRNA gene and removed during rRNA processing without re-ligation. However, this location is not conserved, so names linking t…
TIGR02453.1	TIGR02453	TIGR02453	105.4	105.4	218	subfamily_domain	Y	Y	N	TIGR02453 family protein					2	Bacteria	superkingdom	13869	JCVI	TIGR02453 family protein	TIGR02453 family protein	Members of this family are widely (though sparsely) distributed bacterial proteins about 230 residues in length. All members have a motif RxxRDxRFxxx[DN]KxxY. The function of this protein family is unknown. In several fungi, this model identifies a conserved region of a longer protein. Therefore, it may be incorrect to speculate that all members share a common function.
TIGR02466.1	TIGR02466	TIGR02466	62.5	62.5	201	subfamily	Y	Y	N	TIGR02466 family protein					2	Bacteria	superkingdom	3497	JCVI	conserved hypothetical protein	TIGR02466 family protein	This family consists of uncharacterized proteins in Caulobacter crescentus CB15, Bdellovibrio bacteriovorus HD100, Synechococcus sp. WH 8102 (2), Silicibacter pomeroyi DSS-3 (2), and Hyphomonas neptunium ATCC 15444. The context of nearby genes differs substantially between members and does point to any specific biological role.
TIGR02574.1	TIGR02574	stabl_TIGR02574	31.9	31.9	65	hypoth_equivalog	Y	N	N	putative addiction module component, TIGR02574 family					2	Bacteria	superkingdom	2311	JCVI	putative addiction module component, TIGR02574 family	putative addiction module component, TIGR02574 family	Members of this family are bacterial proteins, typically are about 75 amino acids long, always found as part of a pair (at least) of two small genes. The other in the pair always belongs to a subfamily of the larger family PF05016 (although not necessarily scoring above the designated cutoff), which contains plasmid stabilization proteins. It is likely that this protein and its PF05016 member par…
TIGR02594.1	TIGR02594	TIGR02594	70.55	70.55	132	subfamily	Y	Y	N	TIGR02594 family protein					2	Bacteria	superkingdom	5231	JCVI	TIGR02594 family protein	TIGR02594 family protein	Members of this protein family known so far are restricted to the bacteria, and for the most to the proteobacteria. The function is unknown.
TIGR02595.1	TIGR02595	PEP_CTERM	16	16	24	domain	Y	Y	N	PEP-CTERM sorting domain-containing protein			GO:0031240	1.69305e+07	2	Bacteria	superkingdom	54943	JCVI	PEP-CTERM protein-sorting domain	PEP-CTERM protein-sorting domain	This model describes a 25-residue domain that includes a near-invariant Pro-Glu-Pro (PEP) motif, a thirteen residue strongly hydrophobic sequence likely to span the membrane, and a five-residue strongly basic motif that often contains multiple Arg residues. In nearly every case, this motif is found within nine residues, and usually within five residues, of the extreme C-terminus of the protein. P…
TIGR02675.1	TIGR02675	tape_meas_nterm	21.35	21.35	75	domain	Y	Y	N	tape measure protein					2	Bacteria	superkingdom	46599	JCVI	tape measure domain	tape measure domain	Proteins containing this domain are strictly bacterial, including bacteriophage and prophage regions of bacterial genomes. Most members are 800 to 1800 amino acids long, making them among the longest predicted proteins of their respective phage genomes, where they are encoded in tail protein regions. This roughly 80-residue domain described here usually begins between residue 100 and 250. Many me…
TIGR02757.1	TIGR02757	TIGR02757	139.2	139.2	229	hypoth_equivalog	Y	Y	N	TIGR02757 family protein			GO:0003674,GO:0005575,GO:0008150		2	Bacteria	superkingdom	7434	JCVI	TIGR02757 family protein	TIGR02757 family protein	Members of this uncharacterized protein family are found sporadically, so far only among spirochetes, epsilon and delta proteobacteria, and Bacteroides. The function is unknown and its gene neighborhoods show little conservation.
TIGR03118.1	TIGR03118	PEPCTERM_chp_1	79.95	79.95	336	hypoth_equivalog_domain	Y	Y	N	TIGR03118 family protein					2	Bacteria	superkingdom	1613	JCVI	TIGR03118 family protein	TIGR03118 family protein	This model describes and uncharacterized conserved hypothetical protein. Members are found with the C-terminal putative exosortase interaction domain, PEP-CTERM, in Nitrosospira multiformis, Rhodoferax ferrireducens, Solibacter usitatus Ellin6076, and Acidobacteria bacterium Ellin345. It is found without the PEP-CTERM domain in several other species, including Burkholderia ambifaria, Gloeobacter …
TIGR03501.1	TIGR03501	GlyGly_CTERM	2024-05-15	2024-05-15	22	domain	Y	Y	N	GlyGly-CTERM sorting domain-containing protein			GO:0031240	22194940,30352106,8285681	2	Bacteria	superkingdom	11472	JCVI	GlyGly-CTERM domain	GlyGly-CTERM protein-sorting domain	This homology domain, GlyGly-CTERM, shares a species distribution with rhombosortase (TIGR03902), a subfamily of rhomboid-like intramembrane serine proteases. It is recognized, and cleaved, by rhombosortase. Shewanella species have the largest number of target proteins per genome, up to thirteen. The domain occurs at the extreme carboxyl-terminus of a diverse set of proteins, most of which are en…
TIGR03544.1	TIGR03544	DivI1A_domain	22	22	34	domain	Y	Y	N	DivIVA domain-containing protein					2	Bacteria	superkingdom	35121	JCVI	DivIVA domain	DivIVA domain	This HMM describes a domain found in Bacillus subtilis cell division initiation protein DivIVA, and homologs, toward the N-terminus. It is also found as a repeated domain in certain other proteins, including family TIGR03543.
TIGR03545.1	TIGR03545	TIGR03545	173.35	173.35	556	subfamily	Y	Y	N	TIGR03545 family protein					2	Bacteria	superkingdom	864	JCVI	TIGR03545 family protein	TIGR03545 family protein	This model represents a relatively rare but broadly distributed uncharacterized protein family, distributed in 1-2 percent of bacterial genomes, all of which have outer membranes. In many of these genomes, it is part of a two-gene pair.
TIGR03546.1	TIGR03546	TIGR03546	79.45	79.45	154	subfamily	Y	Y	N	TIGR03546 family protein					2	Bacteria	superkingdom	679	JCVI	TIGR03546 family protein	TIGR03546 family protein	Members of this family are uncharacterized proteins, usually encoded by a gene adjacent to a member of family TIGR03545, which is also uncharacterized.
TIGR03643.1	TIGR03643	TIGR03643	66.55	66.55	72	hypoth_equivalog	Y	Y	N	TIGR03643 family protein					2	Bacteria	superkingdom	4144	JCVI	TIGR03643 family protein	TIGR03643 family protein	This model describes an uncharacterized bacterial protein family. Members average about 90 amino acids in length with several well-conserved uncommon amino acids (Trp, Met). The majority of species are marine bacteria. Few species have more than one copy, but Vibrio cholerae El Tor N16961 has three identical copies.
TIGR03790.1	TIGR03790	TIGR03790	67	67	316	subfamily	Y	Y	N	TIGR03790 family protein					2	Bacteria	superkingdom	1097	JCVI	TIGR03790 family protein	TIGR03790 family protein	Despite a broad and sporadic distribution (Cyanobacteria, Verrucomicrobia, Acidobacteria, beta and delta Proteobacteria, and Planctomycetes), this uncharacterized protein family occurs only among the roughly 8 percent of prokarotyic species that carry homologs of the integral membrane protein exosortase (see TIGR02602), a proposed protein-sorting system transpeptidase.
TIGR03805.1	TIGR03805	beta_helix_1	141.5	141.5	314	subfamily_domain	Y	Y	N	parallel beta-helix domain-containing protein					2	Bacteria	superkingdom	2807	JCVI	parallel beta-helix repeat-containing protein	SO2930 N-terminal beta-helix domain	Members of this protein family contain a tandem pair of beta-helix repeats (see TIGR03804). Each repeat is expected to consist of three beta strands that form a single turn as they form a right-handed helix of stacked beta-structure. Member proteins occur regularly in two-gene pairs along with the uncharacterized diheme c-type cytochrome family TIGR03806. Both protein families exhibit either lipo…
TIGR03807.1	TIGR03807	RR_fam_repeat	15.75	15.75	27	repeat	Y	N	N	putative cofactor-binding repeat					2	Bacteria	superkingdom	1939	JCVI	putative cofactor-binding repeat	putative cofactor-binding repeat	This model describes a small repeat found in a family of proteins that crosses the plasma membrane by twin-arginine translation, which usually signifies the presence of a bound cofactor. This repeat shows similarity to the beta-helical repeat, in which three beta-strands per repeat wind once per repeat around in a right-handed helical stack of parallel beta structure.
TIGR03954.1	TIGR03954	integ_memb_HG	33.25	33.25	85	domain	Y	Y	N	DUF3817 domain-containing protein			GO:0003674,GO:0005886,GO:0008150		2	Bacteria	superkingdom	20797	JCVI	integral membrane protein	DUF3817 domain	This HMM describes a strictly bacterial integral membrane domain of about 85 residues in length. It occurs in proteins that on rare occasions are fused to transporter domains such as the major facilitator superfamily domain. Of three invariant residues, two occur as a His-Gly dipeptide in the middle of three predicted transmembrane helices.
TIGR03987.1	TIGR03987	TIGR03987	78.2	78.2	120	subfamily	Y	Y	N	HsmA family protein				32526159	2	Bacteria	superkingdom	1228	JCVI	TIGR03987 family protein	HsmA family protein	Conserved hypothetical protein
TIGR04086.1	TIGR04086	TIGR04086_membr	30	30	115	hypoth_equivalog	Y	Y	N	TIGR04086 family membrane protein					2	Bacteria	superkingdom	4252	JCVI	putative membrane protein, TIGR04086 family	TIGR04086 family membrane protein	Members of this family of strongly hydrophobic putative transmembrane protein average about 125 amino acids in length and occur mostly, but not exclusively, in the Firmicutes. Members are quite diverse in sequence. The function is unknown.
TIGR04131.1	TIGR04131	Bac_Flav_CTERM	35	35	85	domain	Y	Y	N	T9SS type B sorting domain-containing protein			GO:0031240	28939608	2	Bacteria	superkingdom	42133	JCVI	gliding motility-associated C-terminal domain	T9SS type B sorting domain	Type IX secretions systems (T9SS) occur in the Bacteroidetes, such as Cytophaga hutchinsonii and Flavobacterium johnsoniae, and are required for the type of gliding motility seen in that lineage, although they are not limited processing target proteins from that system. The C-terminal domain described by TIGR04131, recognized as sorting signal by T9SS, is now known as type B, and is quite distinc…
TIGR04183.1	TIGR04183	Por_Secre_tail	23	23	72	domain	Y	Y	N	T9SS type A sorting domain-containing protein			GO:0031240	28939608	2	Bacteria	superkingdom	191157	JCVI	Por secretion system C-terminal sorting domain	T9SS type A sorting domain	Type IX secretions systems (T9SS) occur in the Bacteroidetes, such as Cytophaga hutchinsonii and Flavobacterium johnsoniae, and are required for the type of gliding motility seen in that lineage, although they are not limited processing target proteins from that system. The C-terminal domain described by TIGR04183, recognized as sorting signal by T9SS, is now known as type A, and is quite distinc…
TIGR04201.1	TIGR04201	Myxo_Cys_RPT	25	20	22	repeat	Y	N	N	Cys-rich repeat-containing protein					2	Bacteria	superkingdom	369	JCVI	Cys-rich repeat, Myxococcales-type	Cys-rich repeat	This repeat is restricted to the Myxococcales, a division of the deltaproteobacteria. It occurs in several surface proteins, and may form a stalk region. The repeat averages about 21 amino acids in length with four or five Cys, three of which are nearly invariant.
TIGR04214.1	TIGR04214	CSLREA_Nterm	25	25	27	domain	Y	Y	N	CSLREA domain-containing protein					2	Bacteria	superkingdom	3554	JCVI	CSLREA domain	CSLREA domain	This model describes an N-terminal region, with a motif CSLREA, shared by tandem genes in Acinetobacter that both have the GlyGly-CTERM putative protein-sorting domain. Many proteins with this domain are putative outer membrane proteins (OMPs) with predicted beta strand-forming repeats.
TIGR04222.1	TIGR04222	near_uncomplex	43	42	229	domain	Y	Y	N	TIGR04222 domain-containing membrane protein					2	Bacteria	superkingdom	7619	JCVI	TIGR04222 domain	TIGR04222 domain	The majority of the proteins with a domain as described by this model have an extreme C-terminal sequence that is consists of extremely low-complexity sequence, rich in Ser or in Gly interspersed with Cys. That C-terminal region resembles ribosomal natural product precursors, although there is no evidence that C-terminal regions of these proteins undergo any modification or have any such function.
TIGR04294.2	TIGR04294	pre_pil_HX9DG	19	19	22	domain	Y	Y	N	H-X9-DG-CTERM domain-containing protein					2	Bacteria	superkingdom	12455	JCVI	prepilin-type processing-associated H-X9-DG domain	prepilin-type processing-associated H-X9-DG-CTERM domain	This model describes a region of about 20 residues found typically about 30 residues away from the C-terminus of large numbers of proteins in the Planctomycetes, Verrucomicrobia, and Lentisphaerae. Members of this family typically have a prepilin-type N-terminal cleavage and methylation site domain (see TIGR02532), a poorly conserved central region modeled by Pfam HMM PF07596 (currently called DU…
TIGR04514.1	TIGR04514	GWxTD_dom	28	27	105	domain	Y	Y	N	GWxTD domain-containing protein					2	Bacteria	superkingdom	1057	JCVI	GWxTD domain	GWxTD domain	This domain, about 100 amino acids long, occurs in Actinobacteria and other little-studied Gram-negative bacteria, Sec-dependent proteins 300-800 in length. The domain is rich in aromatic residues, with Trp, Tyr, or Phe as the majority amino acid in ten of the twenty-four most-conserved residue positions.
TIGR04534.2	TIGR04534	ELWxxDGT_rpt	65	65	47	domain	Y	Y	N	ELWxxDGT repeat protein					2	Bacteria	superkingdom	2104	JCVI	ELWxxDGT repeat	ELWxxDGT repeat	This model describes protein repeat with a well-conserved motif ELWxxDGT, and a periodicity of about 48. A single protein may have as many as 18 repeats. It may consist nearly entirely of this repeat, or may have other repeats as well (e.g. hyalin repeat). It is most common in the Deltaproteobacteria.
NF038145.1		Hvo_1808_fam	200	200	432	equivalog	Y	Y	N	Hvo_1808 family surface protein				20886060	2157	Archaea	superkingdom	1006	NCBIFAM		Hvo_1808 family surface protein	Members of this family are secreted proteins from halophilic archaea. Essentially every member has lipoprotein signal peptide at the N-terminus, or else a PGF-CTERM sorting signal at the C-terminus, but not both. Both types of sorting signals are processed in such a way that, following removal, a lipid moiety left at the new terminus of the amino acid chain anchors the protein in the plasma membr…
TIGR00289.1	TIGR00289	TIGR00289	249.5	249.5	222	hypoth_equivalog	Y	Y	N	TIGR00289 family protein					2157	Archaea	superkingdom	326	JCVI	TIGR00289 family protein	TIGR00289 family protein	Homologous proteins related to MJ0570 of Methanococcus jannaschii include both the apparent orthologs found by this model above the trusted cutoff, the much longer protein YLR143W from Saccharomyces cerevisiae, and second homologous proteins from Archaeoglobus fulgidus and Pyrococcus horikoshii that appear to represent a second orthologous group.
TIGR00304.1	TIGR00304	TIGR00304	62.65	62.65	84	hypoth_equivalog	Y	Y	N	TIGR00304 family protein					2157	Archaea	superkingdom	112	JCVI	TIGR00304 family protein	TIGR00304 family protein	The member of this family from Pyrococcus horikoshii scores only 13.91 bits, largely because it is at least 15 residues shorter than other members of this family of small proteins and is penalized for not matching to the N-terminal section of the model. Cutoff scores are set so this hit is between noise and trusted cutoffs.
TIGR00310.1	TIGR00310	ZPR1_znf	78.3	78.3	192	domain	Y	Y	N	ZPR1 zinc finger domain-containing protein				8650580	2157	Archaea	superkingdom	549	JCVI	ZPR1 zinc finger domain	ZPR1 zinc finger domain	An orthologous protein found once in each of the completed archaeal genomes corresponds to a zinc finger-containing domain repeated as the N-terminal and C-terminal halves of the mouse protein ZPR1. ZPR1 is an experimentally proven zinc-binding protein that binds the tyrosine kinase domain of the epidermal growth factor receptor (EGFR); binding is inhibited by EGF stimulation and tyrosine phospho…
TIGR01177.1	TIGR01177	TIGR01177	316.55	316.55	330	hypoth_equivalog	Y	Y	N	TIGR01177 family methyltransferase					2157	Archaea	superkingdom	302	JCVI	putative methyltransferase, TIGR01177 family	TIGR01177 family methyltransferase	This family of probable methyltransferases is found exclusively in the Archaea.
TIGR03024.1	TIGR03024	arch_PEF_CTERM	23	23	25	domain	Y	Y	N	PEF-CTERM sorting domain-containing protein				22037399	2157	Archaea	superkingdom	286	JCVI	PEF-CTERM protein sorting domain	PEF-CTERM protein-sorting domain	This domain, distantly related to the PEP-Cterm domain described in model TIGR02595, is found in Methanosarcina mazei in four different proteins, as well as in other archaea such as Methanococcoides burtonii. Several proteins with this domain have their genes only a short distance from archaeosortase C, a proposed integral membrane transpeptidase. This family should exclude members of the PEFG-CT…
TIGR03880.1	TIGR03880	KaiC_arch_3	249.45	249.45	224	hypoth_equivalog	Y	Y	N	KaiC domain-containing protein					2157	Archaea	superkingdom	561	JCVI	KaiC domain protein, AF_0351 family	KaiC domain protein, AF_0351 family	This model represents a rather narrowly distributed archaeal protein family in which members have a single copy of the KaiC domain. This stands in contrast to the circadian clock protein KaiC itself, with two copies of the domain. Members are expected to have weak ATPase activity, by homology to the autokinase/autophosphorylase KaiC itself.
TIGR03961.1	TIGR03961	rSAM_PTO1314	306.05	306.05	332	hypoth_equivalog	Y	Y	N	PTO1314 family radical SAM protein			GO:0008150,GO:0051539,GO:1904047		2157	Archaea	superkingdom	47	JCVI	archaeal radical SAM protein, PTO1314 family	PTO1314 family radical SAM protein	Members of this protein family average about 340 residues in length, with a radical SAM domain in the N-terminal 200 residues. The taxonomic distribution is restricted to non-methanogenic archaea, including Picrophilus torridus (locus PTO1314), Sulfolobus sp., Thermoplasma sp., Picrophilus torridus, and Metallosphaera sedula. The gene neighborhood is not conserved, and the function of this family…
TIGR04213.1	TIGR04213	PGF_pre_PGF	28	28	153	domain	Y	Y	N	PGF-pre-PGF domain-containing protein				2.67129e+07	2157	Archaea	superkingdom	2387	JCVI	PGF-pre-PGF domain	PGF-pre-PGF domain	This domain occurs in archaeal species. Most domains in this family end with a motif PGF, after which the member sequences change in character to low-complexity sequence (usually Thr-rich) for about 40 residues. The low complexity region usually is followed by a PGF-CTERM domain (TIGR04126), which is the recognition sequence for archaeosortase A (TIGR04125), involved in replacement of the C-termi…
TIGR04165.1	TIGR04165	methano_modCys	60	60	50	hypoth_equivalog	Y	Y	N	TIGR04165 family Cys-rich peptide					2159	Methanobacteriaceae	family	130	JCVI	Cys-rich peptide, TIGR04165 family	TIGR04165 family Cys-rich peptide	Members of this small peptide family occur strictly in a subset of archaeal methanogens. Members have four invariant Cys residues in two Cys-Xaa-Xaa-Cys-Gly motifs and may have other Cys residues as well. At least two members occur next to family TIGR04083 radical SAM enzymes predicted to act in peptide or protein modification.
TIGR03884.1	TIGR03884	sel_bind_Methan	44.65	44.65	74	equivalog	Y	Y	N	selenium-binding protein				18650445	2182	Methanococcales	order	17	JCVI	selenium-binding protein	selenium-binding protein	This model describes a homopentameric selenium-binding protein with a suggested role in selenium transport and delivery to selenophosphate synthase, the SelD protein. This protein family is closely related to PF01906, but is shorter because of several deleted regions. It is restricted to the archaeal genus Methanococcus.
TIGR04173.1	TIGR04173	PIP_CTERM	30	30	27	subfamily_domain	Y	Y	N	PIP-CTERM sorting domain-containing protein				22037399	2182	Methanococcales	order	7	JCVI	PIP-CTERM protein sorting domain	PIP-CTERM protein-sorting domain	Proteins closely related to MJ_1469.1 from Methanocaldococcus jannaschii DSM 2661 are designated archaeosortase D (ArtD). ArtD appears to be a dedicated protein-sorting enzyme with a single target, a PKD domain (PF00801) repeat protein encoded by adjacent gene. This model describes the C-terminal putative protein-sorting region structurally similar to PEP-CTERM (TIGR02602) and found only on these…
TIGR04143.1	TIGR04143	VPxxxP_CTERM	30	30	25	domain	Y	Y	N	VPXXXP-CTERM sorting domain-containing protein				22037399	2206	Methanosarcinaceae	family	52	JCVI	VPXXXP-CTERM protein sorting domain	VPXXXP-CTERM protein-sorting domain	This C-terminal protein sorting domain is detected, so far, in Methanohalophilus mahii DSM 5219 (five members) and Methanohalobium evestigatum Z-7303 (nine members). This domain resembles the PEP-CTERM, PEF-CTERM, and PGF-CTERM domains of other exosortase/archaeosortase systems. Member proteins co-cluster with a variant member of the exosortase/archaeosortase protein family, and represent a bouti…
TIGR04204.1	TIGR04204	MAST_ArtA_sort	150	150	183	domain	Y	Y	N	MAST domain-containing protein					2206	Methanosarcinaceae	family	115	JCVI	MAST domain	MAST domain	This model hits the members of TIGR04209 and also another, smaller set of longer proteins.
NF041655.1		MM0924_fam	45	45	57	subfamily	Y	Y	N	MM0924 family protein					224756	Methanomicrobia	class	140	NCBIFAM		MM0924 family protein	Members of this family occur in both archaea and bacteria, and share some sequence homology with the domain DUF2642 (PF10842).
TIGR04209.1	TIGR04209	sarcinarray	45	45	144	subfamily	Y	Y	N	sarcinarray family MAST domain-containing protein					224756	Methanomicrobia	class	129	JCVI	sarcinarray family protein	sarcinarray family protein	Members of this protein family are exclusive to archaea, probably all of which have S-layer surface protein arrays. All member proteins have an N-terminal signal sequence. The majority of known members belong to codirectional tandem arrays in the genus Methanosarcina (nine in M. barkeri str. Fusaro). Nearly all members have an additional 50 residues, (trimmed from the seed alignment for this HMM)…
TIGR04288.2	TIGR04288	CGP_CTERM	21	21	20	domain	Y	Y	N	CGP-CTERM sorting domain-containing protein					2259	Thermococcaceae	family	725	JCVI	CGP-CTERM domain	CGP-CTERM protein-sorting domain	This domain has an essentially invariant motif, Cys-Gly-Pro, followed by a highly hydrophobic transmembrane domain, always at the protein C-terminus. It occurs, so far, strictly in the family Thermococcaceae (includes Thermococcus and Pyrococcus) within the Euryarchaeota. It occurs in ten proteins per genome on average, and proteins with the domain may lack similarity elsewhere. The presumed sort…
TIGR04292.1	TIGR04292	heavy_Cys_CGP	200	200	381	equivalog	Y	Y	N	CGP-CTERM-anchored Cys-rich protein					2259	Thermococcaceae	family	66	JCVI	heavy-Cys/CGP-CTERM domain protein	CGP-CTERM-anchored Cys-rich protein	Members of this protein family are restricted to the Pyrococcus and Thermococcus genera of the archaea. Member proteins have a C-terminal, Cys-containing predicted surface anchor domain, where the Cys may be the site of cleavage and lipid attachment (see domain TIGR04288). Members also contain a region crowded with 10 invariant Cys in 60 residues (see domain TIGR04289), possible ligands to some r…
NF041909.1		HVO_2753	80	80	59	equivalog	Y	Y	N	HVO_2753 family zinc finger protein			GO:0008270	32905660	28890	Euryarchaeota	phylum	335	NCBIFAM		HVO_2753 family zinc finger protein	Short proteins of this family are important for stress adaptation, biofilm formation, and swarming.
NF041919.1		SAMP2	70	70	66	equivalog	Y	Y	N	ubiquitin-like small modifier protein 2			GO:0008641	2.00544e+07	28890	Euryarchaeota	phylum	448	NCBIFAM		ubiquitin-like small modifier protein 2
TIGR00267.1	TIGR00267	TIGR00267	156.95	156.95	171	hypoth_equivalog	Y	Y	N	TIGR00267 family protein					28890	Euryarchaeota	phylum	82	JCVI	TIGR00267 family protein	TIGR00267 family protein	This family of uncharacterized proteins shows a low level of similarity (possibly meaningful) to the predicted membrane protein YLR220W, which is involved in calcium homeostatis. It shows no similarity to any other characterized protein. This family is represented in three of the first four completed archaeal genomes, with two members in A. fulgidus.
TIGR00288.1	TIGR00288	TIGR00288	178.45	178.45	160	hypoth_equivalog	Y	Y	N	TIGR00288 family NYN domain-containing protein					28890	Euryarchaeota	phylum	366	JCVI	TIGR00288 family protein	TIGR00288 family NYN domain-containing protein	This family of orthologs is restricted to but universal among the completed archaeal genomes so far. Eubacterial proteins showing at least local homology include slr1870 from Synechocystis PCC6803 and two proteins from Aquifex aeolicusr, none of which is characterized.
TIGR00454.1	TIGR00454	TIGR00454	174.7	174.7	183	hypoth_equivalog	Y	Y	N	TIGR00454 family protein					28890	Euryarchaeota	phylum	43	JCVI	TIGR00454 family protein	TIGR00454 family protein	At this time this gene appears to be present only in Archea
TIGR00734.1	TIGR00734	hisAF_rel	179.85	179.85	221	hypoth_equivalog	Y	Y	N	HisA/HisF family protein					28890	Euryarchaeota	phylum	202	JCVI	hisA/hisF family protein	HisA/HisF family protein	This HMM models a family of proteins found so far in three archaeal species: Methanobacterium thermoautotrophicum, Methanococcus jannaschii, and Archaeoglobus fulgidus. This protein is homologous to phosphoribosylformimino-5-aminoimidazole carboxamide ribotide isomerase (HisA) and, with lower similarity, to the cyclase HisF, both of which are enzymes of histidine biosynthesis. Each species with t…
TIGR04126.1	TIGR04126	PGF_CTERM	2024-05-24	2024-05-24	28	domain	Y	Y	N	PGF-CTERM sorting domain-containing protein				22037399,23651326,26712937,28069824,35481895	28890	Euryarchaeota	phylum	4003	JCVI	PGF-CTERM archaeal protein-sorting signal	PGF-CTERM protein-sorting domain	This HMM describes a strictly archaeal putative protein-sorting motif, PGF-CTERM. It is the (predicted) recognition sequence for an exosortase homolog, the archaeosortase ArtA (TIGR04125). In some archaea, up to fifty proteins have this domain as their C-terminal region, usually preceded by a Thr-rich region that typically is heavily O-glycosylated. The sorting signal removal depends on ArtA, a c…
TIGR04140.1	TIGR04140	chp_AF_0576	45	45	66	subfamily	Y	Y	N	TIGR04140 family protein					28890	Euryarchaeota	phylum	93	JCVI	TIGR04140 family protein	TIGR04140 family protein	This model represents an uncharacterized small archaeal protein.
TIGR04279.1	TIGR04279	TIGR04279	35	35	316	domain	Y	Y	N	TIGR04279 domain-containing protein					28890	Euryarchaeota	phylum	164	JCVI	TIGR04279 domain	TIGR04279 domain	This domain, with length just over 300 amino acids, occurs in predicted extracellular proteins in a number of methanogens, in one to three proteins per genome. The aromatic residue tyrosine, comprising about five percent of the amino acid composition, is overrepresented among the most highly conserved columns of the multiple sequence alignment. The three members of this family in Methanosarcina b…
TIGR04155.1	TIGR04155	cyano_PEP	2024-06-21	20	27	subfamily_domain	Y	Y	N	PEP-CTERM sorting domain-containing protein					3028117	Cyanophyceae	class	1427	JCVI	PEP-CTERM protein sorting domain, cyanobacterial subclass	PEP-CTERM protein sorting domain, cyanobacterial subclass	This domain model describes a subclass with family TIGR02595 of PEP-CTERM protein sorting signals associated with bacterial exosortases. This subclass is restricted to Cyanobacteria, including the genera Cyanothece, Nostoc, Trichodesmium, Lyngbya, Arthospira, etc. This PEP-CTERM subclass features strongly conserved residues within the transmembrane region, including a Gx4GxG motif. Model TIGR0376…
TIGR04296.1	TIGR04296	PEFG-CTERM	25	25	30	domain	Y	Y	N	PEFG-CTERM sorting domain-containing protein					651137	Nitrososphaerota	phylum	420	JCVI	PEFG-CTERM domain	PEFG-CTERM protein-sorting domain	This putative protein sorting/processing domain occurs about ten times per genome in members of the Thaumarchaeota. Its putative handling protein, a member of the archaeosortase/exosortase protein family, is exceptional in having a Ser rather than Cys at the putative active site. The highly conserved motif resembles the PEF-CTERM protein sorting domain of family TIGR03024, but membership does not…
TIGR01168.1	TIGR01168	YSIRK_signal	2024-02-20	2024-02-20	40	domain	Y	Y	N	YSIRK-type signal peptide-containing protein				11463916,12700270,16929299,18800056,29757141	91061	Bacilli	class	108100	JCVI	gram-positive signal peptide, YSIRK family	YSIRK-type signal peptide	The [YF]SIRKxxxGxxS type of signal peptide appears at the start of many proteins of Streptococcus, Staphylococcus, and Enterococcus, but not in other lineages such as Bacillus. Recent work in Staphylococcus aureus has shown that septal secretion (targeting to the crosswall in dividing cells) of the YSIRK-containing staphylococcal protein A depends on SecA, SecDF, and the lipoteichoic acid synthas…
TIGR01218.1	TIGR01218	Gpos_tandem_5TM	35	35	208	subfamily	Y	N	N	tandem five-TM protein					91061	Bacilli	class	6396	JCVI	tandem five-TM protein	tandem five-TM protein	Members of this family of proteins, with average length of 210, have no invariant residues but five predicted transmembrane segments. Strangely, most members occur in groups of consecutive paralogous genes. A striking example is a set of eleven encoded consecutively, head-to-tail, in Staphylococcus aureus strain COL.
TIGR00145.1	TIGR00145	TIGR00145	303.8	303.8	282	subfamily	Y	Y	N	FTR1 family protein				8599111	91347	Enterobacterales	order	1942	JCVI	FTR1 family protein	FTR1 family protein	A characterized member from yeast acts as oxidase-coupled high affinity iron transporter. Note that the apparent member from E. coli K12-MG1655 has a frameshift by homology with member sequences from other species.
TIGR00451.1	TIGR00451	unchar_dom_2	27	27	107	domain	Y	N	N	uncharacterized domain 2					131567	cellular organisms	no rank	3992	JCVI	uncharacterized domain 2	uncharacterized domain 2	This uncharacterized domain is found a number of enzymes and uncharacterized proteins, often at the C-terminus. It is found in some but not all members of a family of related tRNA-guanine transglycosylases (tgt), which exchange a guanine base for some modified base without breaking the phosphodiester backbone of the tRNA. It is also found in rRNA pseudouridine synthase, another enzyme of RNA base…
TIGR02464.1	TIGR02464	ribofla_fusion	73.7	73.7	153	subfamily_domain	Y	N	N	conserved hypothetical protein					131567	cellular organisms	no rank	11957	JCVI	conserved hypothetical protein	conserved hypothetical protein	This model describes a sequence region that occurs in at least three different polypeptide contexts. It is found fused to GTP cyclohydrolase II, the RibA of riboflavin biosynthesis (TIGR00505), as in Vibrio vulnificus. It is found fused to riboflavin biosynthesis protein RibD (TIGR00326) in rice and Arabidopsis. It occurs as a standalone protein in a number of bacterial species in varied contexts…
TIGR01671.1	TIGR01671	phage_TIGR01671	41.3	41.3	151	hypoth_equivalog	Y	N	N	phage conserved hypothetical protein TIGR01671					2	Bacteria	superkingdom	6081	JCVI	phage conserved hypothetical protein TIGR01671	phage conserved hypothetical protein TIGR01671	Two members of this family have crystal structures, ORF041 from Bacteriophage 37 (2P84), and EF1440 from a prophage region in Enterococcus faecalis (2OX7).
TIGR02218.1	TIGR02218	phg_TIGR02218	80.5	80.5	266	subfamily	Y	N	N	phage conserved hypothetical protein BR0599					2	Bacteria	superkingdom	6846	JCVI	phage conserved hypothetical protein BR0599	phage conserved hypothetical protein BR0599	This HMM describes a family of proteins found almost exclusively in phage or in prophage regions of bacterial genomes, including the phage-like Rhodobacter capsulatus gene transfer agent, which packages DNA. An apparent exception is Wolbachia pipientis wMel, a bacterial endosymbiont of the fruit fly, which has several candidate phage-related genes physically separate from obvious prophage regions.
TIGR02220.1	TIGR02220	phg_TIGR02220	66.65	66.65	77	hypoth_equivalog_domain	Y	N	N	phage conserved hypothetical protein, C-terminal domain					2	Bacteria	superkingdom	5315	JCVI	phage conserved hypothetical protein, C-terminal domain	phage conserved hypothetical protein, C-terminal domain	This HMM represents the conserved C-terminal domain of a family of proteins found exclusively in bacteriophage and in bacterial prophage regions. The functions of this domain and the proteins containing it are unknown.

## Sheet: uncharacterized PANTHERs
list of uncharacterized PANTHER accessions
PTHR11012
PTHR11118
PTHR11845
PTHR12049
PTHR12196
PTHR12242
PTHR12286
PTHR12475
PTHR12532
PTHR12570
PTHR12677
PTHR12818
PTHR12935
PTHR13029
PTHR13049
PTHR13069
PTHR13158
PTHR13308
PTHR13318
PTHR13593
PTHR13610
PTHR13612
PTHR14136
PTHR14552
PTHR15532
PTHR16193
PTHR20934
PTHR20958
PTHR20992
PTHR21064
PTHR21174
PTHR21223
PTHR21314
PTHR21357
PTHR21419
PTHR21461
PTHR21521
PTHR21523
PTHR21700
PTHR21937
PTHR21974
PTHR22420
PTHR22442
PTHR22588
PTHR22602
PTHR22930
PTHR22946
PTHR23011
PTHR23020
PTHR23200
PTHR23290
PTHR23506
PTHR23523
PTHR23528
PTHR23537
PTHR24045
PTHR24260
PTHR28026
PTHR28286
PTHR30029
PTHR30083
PTHR30087
PTHR30121
PTHR30135
PTHR30212
PTHR30289
PTHR30348
PTHR30399
PTHR30411
PTHR30441
PTHR30445
PTHR30460
PTHR30503
PTHR30510
PTHR30518
PTHR30547
PTHR30590
PTHR30615
PTHR30624
PTHR30636
PTHR31005
PTHR31143
PTHR31157
PTHR31276
PTHR31294
PTHR31308
PTHR31310
PTHR31360
PTHR31607
PTHR31736
PTHR31817
PTHR31881
PTHR31970
PTHR31988
PTHR32063
PTHR32305
PTHR32429
PTHR32522
PTHR33178
PTHR33288
PTHR33376
PTHR33525
PTHR33721
PTHR34094
PTHR34136
PTHR34216
PTHR34289
PTHR34297
PTHR34310
PTHR34315
PTHR34400
PTHR34580
PTHR34611
PTHR34614
PTHR34631
PTHR34677
PTHR34699
PTHR34861
PTHR35024
PTHR35040
PTHR35151
PTHR35245
PTHR35279
PTHR35339
PTHR35569
PTHR35596
PTHR35796
PTHR35861
PTHR35868
PTHR36039
PTHR36147
PTHR36173
PTHR36214
PTHR36432
PTHR36492
PTHR36577
PTHR36847
PTHR36975
PTHR37036
PTHR37156
PTHR37449
PTHR37459
PTHR37478
PTHR37489
PTHR37525
PTHR37842
PTHR38009
PTHR38050
PTHR38075
PTHR38113
PTHR38433
PTHR38435
PTHR38455
PTHR38467
PTHR38469
PTHR38567
PTHR38736
PTHR38811
PTHR38813
PTHR38815
PTHR38816
PTHR39159
PTHR39169
PTHR39180
PTHR39186
PTHR39198
PTHR39200
PTHR39209
PTHR39217
PTHR39327
PTHR39441
PTHR39540
PTHR39662
PTHR39664
PTHR39967
PTHR40031
PTHR40042
PTHR40051
PTHR40202
PTHR40252
PTHR40257
PTHR40261
PTHR40459
PTHR40616
PTHR40658
PTHR40660
PTHR40661
PTHR40688
PTHR40696
PTHR40700
PTHR41287
PTHR41317
PTHR41349
PTHR41373
PTHR41521
PTHR41774
PTHR41913
PTHR42038
PTHR42060
PTHR42240
PTHR42241
PTHR42252
PTHR42281
PTHR42336
PTHR42658
PTHR42735
PTHR42745
PTHR43162
PTHR43193
PTHR43220
PTHR43244
PTHR43324
PTHR43484
PTHR43510
PTHR43579
PTHR43593
PTHR43755
PTHR43832
PTHR43851
PTHR43877
PTHR43968
PTHR44186
PTHR44227
PTHR44395
PTHR44489
PTHR44688
PTHR44809
PTHR44998
PTHR45005
PTHR45033
PTHR45048
PTHR45134
PTHR45755
PTHR45941
PTHR46101
PTHR46142
PTHR46191
PTHR46313
PTHR46368
PTHR46649
PTHR46679
PTHR47062
PTHR47234
PTHR47267
PTHR47328
PTHR47478
PTHR47547
PTHR47566
PTHR47708
PTHR47917
PTHR47978
PTHR48051
PTHR48171
PTHR48174
PTHR48220
PTHR48230
PTHR21716
PTHR30506
PTHR35519
PTHR36974
PTHR40763
PTHR39157
PTHR41386
PTHR41282
PTHR42198
PTHR42204
PTHR42867
PTHR34980
PTHR37814
PTHR37814
PTHR40076
PTHR16214
PTHR41307
PTHR43308
PTHR36109
PTHR40044
PTHR35893
PTHR41309
PTHR40407
PTHR37305
PTHR40077
PTHR28658
PTHR35402
PTHR39084
PTHR13353
PTHR41771
PTHR39174
PTHR22753
PTHR41324
PTHR36834
PTHR37308
PTHR43461
PTHR36153
PTHR31247
PTHR40269
PTHR34205
PTHR30060
PTHR40078
PTHR40101
PTHR34655
PTHR41282
PTHR43566
PTHR40761
PTHR42688
