# Supplementary material for: Navigating the archaeal frontier: insights and projections from bioinformatic pipelines
Source: Front Microbiol. 2024 Sep 23;15:1433224. doi: 10.3389/fmicb.2024.1433224 (PMC11459464; doi:10.3389/fmicb.2024.1433224)
Supplement: Supplementary file 5 [file Table_4.XLSX]

## Sheet: bacteria standard cutoff
Percentage of uncharacterized proteins in genomes per phyla for bacteria with STANDARD KEGG cutoff
phylum	median_count	mean_count	max_count	min_count	num_genomes
Pseudomonadota	0.2475	0.2481	0.5526	0.0377	1177
Cyanobacteriota	0.3526	0.3495	0.4794	0.1681	107
Bacteroidota	0.3363	0.3365	0.5045	0.1075	327
candidate division NC10	0.3633	0.3633	0.3939	0.3327	2
Bacillota	0.2664	0.2684	0.4632	0.1627	614
Actinomycetota	0.2778	0.2807	0.3806	0.1803	386
Campylobacterota	0.2662	0.2758	0.4168	0.1883	22
Unclassified_Bacteria	0.3401	0.3655	0.5442	0.2858	6
candidate division Zixibacteria	0.2865	0.2865	0.2865	0.2865	1
candidate division WWE3	0.3972	0.3972	0.3972	0.3972	1
Candidatus_Absconditabacteria	0.4967	0.4967	0.4967	0.4967	1
Thermodesulfobacteriota	0.2823	0.2915	0.5330	0.2108	95
Candidatus_Tectomicrobia	0.3073	0.3073	0.3622	0.2524	2
Chlamydiota	0.4169	0.4116	0.4619	0.3219	11
Candidatus_Omnitrophica	0.4065	0.3726	0.4211	0.2902	3
Nitrospirota	0.3204	0.3248	0.4261	0.1950	7
Myxococcota	0.4209	0.4189	0.4842	0.3194	21
candidate division CPR2	0.3973	0.3973	0.3973	0.3973	1
Candidatus_Yanofskybacteria	0.3549	0.3549	0.3549	0.3549	1
candidate division CPR1	0.4373	0.4373	0.4373	0.4373	1
Candidatus_Wolfebacteria	0.4697	0.4697	0.4697	0.4697	1
Candidatus_Beckwithbacteria	0.3720	0.3720	0.3720	0.3720	1
Candidatus_Saccharibacteria	0.3845	0.3728	0.4354	0.3270	9
Candidatus_Berkelbacteria	0.4385	0.4385	0.4385	0.4385	1
Candidatus_Woesebacteria	0.4477	0.4477	0.4477	0.4477	1
Candidatus_Campbellbacteria	0.4384	0.4384	0.4384	0.4384	1
Fibrobacterota	0.3748	0.3609	0.3987	0.2951	4
Chloroflexota	0.2952	0.2961	0.4585	0.2276	33
Candidatus_Peregrinibacteria	0.4006	0.4006	0.4065	0.3946	2
Candidatus_Dadabacteria	0.3172	0.3172	0.3172	0.3172	1
Candidatus_Kryptonia	0.2312	0.2341	0.2518	0.2221	4
Candidatus_Fermentibacteria	0.3451	0.3451	0.3715	0.3187	2
Candidatus_Melainabacteria	0.3742	0.3742	0.3742	0.3742	1
candidate division CPR3	0.3652	0.3652	0.3652	0.3652	1
Candidatus_Abawacabacteria	0.4479	0.4479	0.4479	0.4479	1
Candidatus_Adlerbacteria	0.3905	0.3905	0.3905	0.3905	1
Candidatus_Azambacteria	0.4040	0.4040	0.4040	0.4040	1
Candidatus_Collierbacteria	0.5099	0.5099	0.5099	0.5099	1
Candidatus_Curtissbacteria	0.3887	0.3887	0.3887	0.3887	1
Candidatus_Daviesbacteria	0.4009	0.4009	0.4009	0.4009	1
Candidatus_Doudnabacteria	0.3498	0.3498	0.3498	0.3498	1
Candidatus_Edwardsbacteria	0.2878	0.2878	0.2878	0.2878	1
Candidatus_Giovannonibacteria	0.4092	0.4092	0.4092	0.4092	1
Candidatus_Fraserbacteria	0.3355	0.3355	0.3355	0.3355	1
Candidatus_Gottesmanbacteria	0.4137	0.4137	0.4137	0.4137	1
Candidatus_Firestonebacteria	0.3163	0.3163	0.3163	0.3163	1
Candidatus_Fischerbacteria	0.3895	0.3895	0.3895	0.3895	1
Candidatus_Glassbacteria	0.3078	0.3078	0.3078	0.3078	1
Candidatus_Jorgensenbacteria	0.3710	0.3710	0.3710	0.3710	1
Candidatus_Handelsmanbacteria	0.3330	0.3330	0.3330	0.3330	1
Candidatus_Kaiserbacteria	0.4328	0.4328	0.4328	0.4328	1
Candidatus_Lindowbacteria	0.3471	0.3471	0.3471	0.3471	1
Candidatus_Raymondbacteria	0.3622	0.3622	0.3622	0.3622	1
Candidatus_Schekmanbacteria	0.2471	0.2471	0.2471	0.2471	1
Candidatus_Blackburnbacteria	0.4095	0.4095	0.4095	0.4095	1
Candidatus_Chisholmbacteria	0.3895	0.3895	0.3895	0.3895	1
Candidatus_Woykebacteria	0.4308	0.4308	0.4308	0.4308	1
Candidatus_Brennerbacteria	0.4594	0.4594	0.4594	0.4594	1
Candidatus_Liptonbacteria	0.4592	0.4592	0.4592	0.4592	1
Candidatus_Portnoybacteria	0.3730	0.3730	0.3730	0.3730	1
Candidatus_Ryanbacteria	0.4536	0.4536	0.4536	0.4536	1
Candidatus_Spechtbacteria	0.3702	0.3702	0.3702	0.3702	1
Candidatus_Staskawiczbacteria	0.4288	0.4288	0.4288	0.4288	1
Candidatus_Taylorbacteria	0.4133	0.4133	0.4133	0.4133	1
Candidatus_Lloydbacteria	0.4522	0.4522	0.4522	0.4522	1
Candidatus_Sungbacteria	0.3795	0.3795	0.3795	0.3795	1
Candidatus_Terrybacteria	0.4325	0.4325	0.4325	0.4325	1
Candidatus_Yonathbacteria	0.3743	0.3743	0.3743	0.3743	1
Candidatus_Wirthbacteria	0.3186	0.3186	0.3186	0.3186	1
Candidatus_Kapabacteria	0.3584	0.3584	0.3584	0.3584	1
Planctomycetota	0.3717	0.3771	0.4962	0.2665	59
Verrucomicrobiota	0.3269	0.3372	0.4725	0.1879	25
Candidatus_Poribacteria	0.4071	0.4071	0.4071	0.4071	1
Candidatus_Cloacimonetes	0.3014	0.2818	0.3208	0.2231	3
Candidatus_Delongbacteria	0.3607	0.3607	0.3607	0.3607	1
Candidatus_Blackallbacteria	0.4449	0.4449	0.4449	0.4449	1
Candidatus_Pacebacteria	0.4056	0.4056	0.4056	0.4056	1
Candidatus_Niyogibacteria	0.3768	0.3768	0.3768	0.3768	1
Candidatus_Harrisonbacteria	0.4117	0.4117	0.4117	0.4117	1
Candidatus_Colwellbacteria	0.3606	0.3606	0.3606	0.3606	1
Candidatus_Buchananbacteria	0.3939	0.3939	0.3939	0.3939	1
Candidatus_Vogelbacteria	0.3353	0.3353	0.3353	0.3353	1
Candidatus_Kuenenbacteria	0.3388	0.3388	0.3388	0.3388	1
Candidatus_Gribaldobacteria	0.2799	0.2799	0.2799	0.2799	1
Candidatus_Shapirobacteria	0.3656	0.3656	0.3656	0.3656	1
Candidatus_Falkowbacteria	0.4127	0.4127	0.4127	0.4127	1
Candidatus_Nealsonbacteria	0.3453	0.3453	0.3453	0.3453	1
Candidatus_Levybacteria	0.3914	0.3914	0.3914	0.3914	1
Candidatus_Kerfeldbacteria	0.3923	0.3923	0.3923	0.3923	1
Candidatus_Roizmanbacteria	0.3933	0.3933	0.3933	0.3933	1
Candidatus_Tagabacteria	0.3008	0.3008	0.3008	0.3008	1
Candidatus_Desantisbacteria	0.3198	0.3198	0.3198	0.3198	1
Candidatus_Uhrbacteria	0.3536	0.3536	0.3536	0.3536	1
Chlorobiota	0.2756	0.2651	0.2884	0.2307	6
Candidatus_Wallbacteria	0.3878	0.3878	0.3878	0.3878	1
Candidatus_Riflebacteria	0.4078	0.4078	0.4078	0.4078	1
Candidatus_Goldbacteria	0.3362	0.3362	0.3362	0.3362	1
Candidatus_Sumerlaeota	0.3412	0.3412	0.3651	0.3173	2
Candidatus_Parcubacteria	0.3807	0.3807	0.3807	0.3807	1
Candidatus_Muirbacteria	0.3376	0.3376	0.3376	0.3376	1
Candidatus_Aminicenantes	0.3189	0.3189	0.3456	0.2922	2
Mycoplasmatota	0.3061	0.3153	0.4296	0.2472	19
Candidatus_Cerribacteria	0.4911	0.4911	0.4911	0.4911	1
Candidatus_Rokubacteria	0.2550	0.2550	0.2550	0.2550	1
Candidatus_Margulisbacteria	0.3589	0.3589	0.4191	0.2987	2
Candidatus_Eremiobacterota	0.2978	0.2978	0.3091	0.2865	2
Candidatus_Dormibacteraeota	0.3296	0.3296	0.3443	0.3148	2
Unclassified_Candidatus_Ozemobacteria	0.4310	0.4310	0.4310	0.4310	1
Bdellovibrionota	0.3940	0.3948	0.4569	0.3347	10
Candidatus_Bipolaricaulota	0.2574	0.2574	0.3019	0.2130	2
Candidatus_Komeilibacteria	0.3337	0.3337	0.3337	0.3337	1
Candidatus_Nomurabacteria	0.4330	0.4330	0.4330	0.4330	1
Candidatus_Magasanikbacteria	0.3285	0.3285	0.3285	0.3285	1
Candidatus_Moranbacteria	0.3714	0.3714	0.3714	0.3714	1
Candidatus_Amesbacteria	0.4398	0.4398	0.4398	0.4398	1
Candidatus_Zambryskibacteria	0.4370	0.4370	0.4370	0.4370	1
Candidatus_Andersenbacteria	0.4397	0.4397	0.4397	0.4397	1
Candidatus_Veblenbacteria	0.3675	0.3675	0.3675	0.3675	1
candidate division WOR-3	0.2937	0.2937	0.2937	0.2937	1
Candidatus_Wildermuthbacteria	0.3437	0.3437	0.3437	0.3437	1
Candidatus_Abyssubacteria	0.2695	0.2695	0.2695	0.2695	1
Candidatus_Microgenomates	0.3970	0.3970	0.3970	0.3970	1
Candidatus_Auribacterota	0.2933	0.2933	0.2933	0.2933	1
Candidatus_Gracilibacteria	0.4677	0.4677	0.4677	0.4677	1
Candidatus_Latescibacteria	0.3514	0.3514	0.3514	0.3514	1
Candidatus_Hydrothermae	0.2657	0.2657	0.2657	0.2657	1
Candidatus_Coatesbacteria	0.3349	0.3349	0.3349	0.3349	1
Candidatus_Hydrogenedentes	0.3616	0.3616	0.3616	0.3616	1
Unclassified_Deltaproteobacteria	0.3923	0.3597	0.4235	0.2547	6
Candidatus_Aerophobetes	0.2222	0.2222	0.2222	0.2222	1
candidate division LCP-89	0.2760	0.2760	0.2760	0.2760	1
Candidatus_Eisenbacteria	0.2715	0.2715	0.2715	0.2715	1
Fusobacteriota	0.2802	0.2828	0.3842	0.2157	13
Deinococcota	0.2789	0.2720	0.3596	0.2076	7
Thermotogota	0.2207	0.2324	0.3033	0.1931	12
Aquificota	0.2379	0.2331	0.2739	0.1868	13
Gemmatimonadota	0.3356	0.3356	0.3477	0.3236	2
Acidobacteriota	0.3190	0.3146	0.3807	0.2543	23
Elusimicrobiota	0.2690	0.2690	0.3032	0.2348	2
Coprothermobacterota	0.2102	0.2102	0.2102	0.2102	1
Dictyoglomota	0.1864	0.1864	0.1864	0.1864	1
Thermomicrobiota	0.2574	0.2854	0.4058	0.2211	4
Spirochaetota	0.3075	0.3177	0.4327	0.2496	18
Synergistota	0.2034	0.2043	0.2449	0.1617	13
Deferribacterota	0.2257	0.2349	0.3000	0.1959	8
Lentisphaerota	0.3382	0.3382	0.3463	0.3300	2
Chrysiogenota	0.2467	0.2467	0.2590	0.2344	2
Ignavibacteriota	0.2604	0.2604	0.2719	0.2489	2
Caldisericota	0.2341	0.2341	0.2341	0.2341	1
Nitrospinota	0.3215	0.3215	0.3215	0.3215	1
Balneolota	0.3016	0.2998	0.3045	0.2898	6
Rhodothermota	0.3207	0.3205	0.3628	0.2732	6
Armatimonadota	0.3892	0.3583	0.3900	0.2957	3
Unclassified_Candidatus_Babeliae	0.4752	0.4752	0.5163	0.4341	2
Kiritimatiellota	0.2607	0.2607	0.2607	0.2607	1
Calditrichota	0.2944	0.2944	0.2944	0.2944	1
Abditibacteriota	0.3389	0.3389	0.3389	0.3389	1
Candidatus_Cryosericota	0.2904	0.2904	0.2904	0.2904	1
Candidatus_Jacksonbacteria	0.4056	0.4056	0.4056	0.4056	1
Candidatus_Marinimicrobia	0.2635	0.2635	0.2635	0.2635	1
Candidatus_Hinthialibacterota	0.3232	0.3232	0.3232	0.3232	1
Candidatus_Krumholzibacteriota	0.3877	0.3877	0.3877	0.3877	1
Candidatus_Lernaellota	0.3863	0.3863	0.3863	0.3863	1
Candidatus_Moduliflexota	0.7010	0.7010	0.7010	0.7010	1
Candidatus_Tharpellota	0.3105	0.3105	0.3105	0.3105	1
Candidatus_Lithacetigenota	0.4007	0.4007	0.4007	0.4007	1
Candidatus_Electryoneota	0.3425	0.3425	0.3425	0.3425	1
Unclassified_Candidatus_Avacholeplasma	0.2742	0.2742	0.2742	0.2742	1
Unclassified_Candidatus_Avigastranaerophilus	0.3760	0.3760	0.3760	0.3760	1
Unclassified_Candidatus_Galligastranaerophilus	0.3184	0.3184	0.3184	0.3184	1
Unclassified_Candidatus_Scatenecus	0.4002	0.4002	0.4002	0.4002	1
Unclassified_Candidatus_Scatousia	0.4662	0.4662	0.4662	0.4662	1
Unclassified_Candidatus_Spyradomonas	0.3841	0.3841	0.3841	0.3841	1
Unclassified_Candidatus_Ventrenecus	0.4646	0.4646	0.4646	0.4646	1

## Sheet: bacteria lowered cutoff
Percentage of uncharacterized proteins in genomes per phyla for bacteria with LOWERED KEGG cutoff
phylum	median_count	mean_count	max_count	min_count	num_genomes
Pseudomonadota	0.2475	0.2481	0.5526	0.0377	1177
Cyanobacteriota	0.3526	0.3495	0.4794	0.1681	107
Bacteroidota	0.3363	0.3365	0.5045	0.1075	327
candidate division NC10	0.3633	0.3633	0.3939	0.3327	2
Bacillota	0.2664	0.2684	0.4632	0.1627	614
Actinomycetota	0.2778	0.2807	0.3806	0.1803	386
Campylobacterota	0.2662	0.2758	0.4168	0.1883	22
Unclassified_Bacteria	0.3401	0.3655	0.5442	0.2858	6
candidate division Zixibacteria	0.2865	0.2865	0.2865	0.2865	1
candidate division WWE3	0.3972	0.3972	0.3972	0.3972	1
Candidatus_Absconditabacteria	0.4967	0.4967	0.4967	0.4967	1
Thermodesulfobacteriota	0.2823	0.2915	0.5330	0.2108	95
Candidatus_Tectomicrobia	0.3073	0.3073	0.3622	0.2524	2
Chlamydiota	0.4169	0.4116	0.4619	0.3219	11
Candidatus_Omnitrophica	0.4065	0.3726	0.4211	0.2902	3
Nitrospirota	0.3204	0.3248	0.4261	0.1950	7
Myxococcota	0.4209	0.4189	0.4842	0.3194	21
candidate division CPR2	0.3973	0.3973	0.3973	0.3973	1
Candidatus_Yanofskybacteria	0.3549	0.3549	0.3549	0.3549	1
candidate division CPR1	0.4373	0.4373	0.4373	0.4373	1
Candidatus_Wolfebacteria	0.4697	0.4697	0.4697	0.4697	1
Candidatus_Beckwithbacteria	0.3720	0.3720	0.3720	0.3720	1
Candidatus_Saccharibacteria	0.3845	0.3728	0.4354	0.3270	9
Candidatus_Berkelbacteria	0.4385	0.4385	0.4385	0.4385	1
Candidatus_Woesebacteria	0.4477	0.4477	0.4477	0.4477	1
Candidatus_Campbellbacteria	0.4384	0.4384	0.4384	0.4384	1
Fibrobacterota	0.3748	0.3609	0.3987	0.2951	4
Chloroflexota	0.2952	0.2961	0.4585	0.2276	33
Candidatus_Peregrinibacteria	0.4006	0.4006	0.4065	0.3946	2
Candidatus_Dadabacteria	0.3172	0.3172	0.3172	0.3172	1
Candidatus_Kryptonia	0.2312	0.2341	0.2518	0.2221	4
Candidatus_Fermentibacteria	0.3451	0.3451	0.3715	0.3187	2
Candidatus_Melainabacteria	0.3742	0.3742	0.3742	0.3742	1
candidate division CPR3	0.3652	0.3652	0.3652	0.3652	1
Candidatus_Abawacabacteria	0.4479	0.4479	0.4479	0.4479	1
Candidatus_Adlerbacteria	0.3905	0.3905	0.3905	0.3905	1
Candidatus_Azambacteria	0.4040	0.4040	0.4040	0.4040	1
Candidatus_Collierbacteria	0.5099	0.5099	0.5099	0.5099	1
Candidatus_Curtissbacteria	0.3887	0.3887	0.3887	0.3887	1
Candidatus_Daviesbacteria	0.4009	0.4009	0.4009	0.4009	1
Candidatus_Doudnabacteria	0.3498	0.3498	0.3498	0.3498	1
Candidatus_Edwardsbacteria	0.2878	0.2878	0.2878	0.2878	1
Candidatus_Giovannonibacteria	0.4092	0.4092	0.4092	0.4092	1
Candidatus_Fraserbacteria	0.3355	0.3355	0.3355	0.3355	1
Candidatus_Gottesmanbacteria	0.4137	0.4137	0.4137	0.4137	1
Candidatus_Firestonebacteria	0.3163	0.3163	0.3163	0.3163	1
Candidatus_Fischerbacteria	0.3895	0.3895	0.3895	0.3895	1
Candidatus_Glassbacteria	0.3078	0.3078	0.3078	0.3078	1
Candidatus_Jorgensenbacteria	0.3710	0.3710	0.3710	0.3710	1
Candidatus_Handelsmanbacteria	0.3330	0.3330	0.3330	0.3330	1
Candidatus_Kaiserbacteria	0.4328	0.4328	0.4328	0.4328	1
Candidatus_Lindowbacteria	0.3471	0.3471	0.3471	0.3471	1
Candidatus_Raymondbacteria	0.3622	0.3622	0.3622	0.3622	1
Candidatus_Schekmanbacteria	0.2471	0.2471	0.2471	0.2471	1
Candidatus_Blackburnbacteria	0.4095	0.4095	0.4095	0.4095	1
Candidatus_Chisholmbacteria	0.3895	0.3895	0.3895	0.3895	1
Candidatus_Woykebacteria	0.4308	0.4308	0.4308	0.4308	1
Candidatus_Brennerbacteria	0.4594	0.4594	0.4594	0.4594	1
Candidatus_Liptonbacteria	0.4592	0.4592	0.4592	0.4592	1
Candidatus_Portnoybacteria	0.3730	0.3730	0.3730	0.3730	1
Candidatus_Ryanbacteria	0.4536	0.4536	0.4536	0.4536	1
Candidatus_Spechtbacteria	0.3702	0.3702	0.3702	0.3702	1
Candidatus_Staskawiczbacteria	0.4288	0.4288	0.4288	0.4288	1
Candidatus_Taylorbacteria	0.4133	0.4133	0.4133	0.4133	1
Candidatus_Lloydbacteria	0.4522	0.4522	0.4522	0.4522	1
Candidatus_Sungbacteria	0.3795	0.3795	0.3795	0.3795	1
Candidatus_Terrybacteria	0.4325	0.4325	0.4325	0.4325	1
Candidatus_Yonathbacteria	0.3743	0.3743	0.3743	0.3743	1
Candidatus_Wirthbacteria	0.3186	0.3186	0.3186	0.3186	1
Candidatus_Kapabacteria	0.3584	0.3584	0.3584	0.3584	1
Planctomycetota	0.3717	0.3771	0.4962	0.2665	59
Verrucomicrobiota	0.3269	0.3372	0.4725	0.1879	25
Candidatus_Poribacteria	0.4071	0.4071	0.4071	0.4071	1
Candidatus_Cloacimonetes	0.3014	0.2818	0.3208	0.2231	3
Candidatus_Delongbacteria	0.3607	0.3607	0.3607	0.3607	1
Candidatus_Blackallbacteria	0.4449	0.4449	0.4449	0.4449	1
Candidatus_Pacebacteria	0.4056	0.4056	0.4056	0.4056	1
Candidatus_Niyogibacteria	0.3768	0.3768	0.3768	0.3768	1
Candidatus_Harrisonbacteria	0.4117	0.4117	0.4117	0.4117	1
Candidatus_Colwellbacteria	0.3606	0.3606	0.3606	0.3606	1
Candidatus_Buchananbacteria	0.3939	0.3939	0.3939	0.3939	1
Candidatus_Vogelbacteria	0.3353	0.3353	0.3353	0.3353	1
Candidatus_Kuenenbacteria	0.3388	0.3388	0.3388	0.3388	1
Candidatus_Gribaldobacteria	0.2799	0.2799	0.2799	0.2799	1
Candidatus_Shapirobacteria	0.3656	0.3656	0.3656	0.3656	1
Candidatus_Falkowbacteria	0.4127	0.4127	0.4127	0.4127	1
Candidatus_Nealsonbacteria	0.3453	0.3453	0.3453	0.3453	1
Candidatus_Levybacteria	0.3914	0.3914	0.3914	0.3914	1
Candidatus_Kerfeldbacteria	0.3923	0.3923	0.3923	0.3923	1
Candidatus_Roizmanbacteria	0.3933	0.3933	0.3933	0.3933	1
Candidatus_Tagabacteria	0.3008	0.3008	0.3008	0.3008	1
Candidatus_Desantisbacteria	0.3198	0.3198	0.3198	0.3198	1
Candidatus_Uhrbacteria	0.3536	0.3536	0.3536	0.3536	1
Chlorobiota	0.2756	0.2651	0.2884	0.2307	6
Candidatus_Wallbacteria	0.3878	0.3878	0.3878	0.3878	1
Candidatus_Riflebacteria	0.4078	0.4078	0.4078	0.4078	1
Candidatus_Goldbacteria	0.3362	0.3362	0.3362	0.3362	1
Candidatus_Sumerlaeota	0.3412	0.3412	0.3651	0.3173	2
Candidatus_Parcubacteria	0.3807	0.3807	0.3807	0.3807	1
Candidatus_Muirbacteria	0.3376	0.3376	0.3376	0.3376	1
Candidatus_Aminicenantes	0.3189	0.3189	0.3456	0.2922	2
Mycoplasmatota	0.3061	0.3153	0.4296	0.2472	19
Candidatus_Cerribacteria	0.4911	0.4911	0.4911	0.4911	1
Candidatus_Rokubacteria	0.2550	0.2550	0.2550	0.2550	1
Candidatus_Margulisbacteria	0.3589	0.3589	0.4191	0.2987	2
Candidatus_Eremiobacterota	0.2978	0.2978	0.3091	0.2865	2
Candidatus_Dormibacteraeota	0.3296	0.3296	0.3443	0.3148	2
Unclassified_Candidatus_Ozemobacteria	0.4310	0.4310	0.4310	0.4310	1
Bdellovibrionota	0.3940	0.3948	0.4569	0.3347	10
Candidatus_Bipolaricaulota	0.2574	0.2574	0.3019	0.2130	2
Candidatus_Komeilibacteria	0.3337	0.3337	0.3337	0.3337	1
Candidatus_Nomurabacteria	0.4330	0.4330	0.4330	0.4330	1
Candidatus_Magasanikbacteria	0.3285	0.3285	0.3285	0.3285	1
Candidatus_Moranbacteria	0.3714	0.3714	0.3714	0.3714	1
Candidatus_Amesbacteria	0.4398	0.4398	0.4398	0.4398	1
Candidatus_Zambryskibacteria	0.4370	0.4370	0.4370	0.4370	1
Candidatus_Andersenbacteria	0.4397	0.4397	0.4397	0.4397	1
Candidatus_Veblenbacteria	0.3675	0.3675	0.3675	0.3675	1
candidate division WOR-3	0.2937	0.2937	0.2937	0.2937	1
Candidatus_Wildermuthbacteria	0.3437	0.3437	0.3437	0.3437	1
Candidatus_Abyssubacteria	0.2695	0.2695	0.2695	0.2695	1
Candidatus_Microgenomates	0.3970	0.3970	0.3970	0.3970	1
Candidatus_Auribacterota	0.2933	0.2933	0.2933	0.2933	1
Candidatus_Gracilibacteria	0.4677	0.4677	0.4677	0.4677	1
Candidatus_Latescibacteria	0.3514	0.3514	0.3514	0.3514	1
Candidatus_Hydrothermae	0.2657	0.2657	0.2657	0.2657	1
Candidatus_Coatesbacteria	0.3349	0.3349	0.3349	0.3349	1
Candidatus_Hydrogenedentes	0.3616	0.3616	0.3616	0.3616	1
Unclassified_Deltaproteobacteria	0.3923	0.3597	0.4235	0.2547	6
Candidatus_Aerophobetes	0.2222	0.2222	0.2222	0.2222	1
candidate division LCP-89	0.2760	0.2760	0.2760	0.2760	1
Candidatus_Eisenbacteria	0.2715	0.2715	0.2715	0.2715	1
Fusobacteriota	0.2802	0.2828	0.3842	0.2157	13
Deinococcota	0.2789	0.2720	0.3596	0.2076	7
Thermotogota	0.2207	0.2324	0.3033	0.1931	12
Aquificota	0.2379	0.2331	0.2739	0.1868	13
Gemmatimonadota	0.3356	0.3356	0.3477	0.3236	2
Acidobacteriota	0.3190	0.3146	0.3807	0.2543	23
Elusimicrobiota	0.2690	0.2690	0.3032	0.2348	2
Coprothermobacterota	0.2102	0.2102	0.2102	0.2102	1
Dictyoglomota	0.1864	0.1864	0.1864	0.1864	1
Thermomicrobiota	0.2574	0.2854	0.4058	0.2211	4
Spirochaetota	0.3075	0.3177	0.4327	0.2496	18
Synergistota	0.2034	0.2043	0.2449	0.1617	13
Deferribacterota	0.2257	0.2349	0.3000	0.1959	8
Lentisphaerota	0.3382	0.3382	0.3463	0.3300	2
Chrysiogenota	0.2467	0.2467	0.2590	0.2344	2
Ignavibacteriota	0.2604	0.2604	0.2719	0.2489	2
Caldisericota	0.2341	0.2341	0.2341	0.2341	1
Nitrospinota	0.3215	0.3215	0.3215	0.3215	1
Balneolota	0.3016	0.2998	0.3045	0.2898	6
Rhodothermota	0.3207	0.3205	0.3628	0.2732	6
Armatimonadota	0.3892	0.3583	0.3900	0.2957	3
Unclassified_Candidatus_Babeliae	0.4752	0.4752	0.5163	0.4341	2
Kiritimatiellota	0.2607	0.2607	0.2607	0.2607	1
Calditrichota	0.2944	0.2944	0.2944	0.2944	1
Abditibacteriota	0.3389	0.3389	0.3389	0.3389	1
Candidatus_Cryosericota	0.2904	0.2904	0.2904	0.2904	1
Candidatus_Jacksonbacteria	0.4056	0.4056	0.4056	0.4056	1
Candidatus_Marinimicrobia	0.2635	0.2635	0.2635	0.2635	1
Candidatus_Hinthialibacterota	0.3232	0.3232	0.3232	0.3232	1
Candidatus_Krumholzibacteriota	0.3877	0.3877	0.3877	0.3877	1
Candidatus_Lernaellota	0.3863	0.3863	0.3863	0.3863	1
Candidatus_Moduliflexota	0.7010	0.7010	0.7010	0.7010	1
Candidatus_Tharpellota	0.3105	0.3105	0.3105	0.3105	1
Candidatus_Lithacetigenota	0.4007	0.4007	0.4007	0.4007	1
Candidatus_Electryoneota	0.3425	0.3425	0.3425	0.3425	1
Unclassified_Candidatus_Avacholeplasma	0.2742	0.2742	0.2742	0.2742	1
Unclassified_Candidatus_Avigastranaerophilus	0.3760	0.3760	0.3760	0.3760	1
Unclassified_Candidatus_Galligastranaerophilus	0.3184	0.3184	0.3184	0.3184	1
Unclassified_Candidatus_Scatenecus	0.4002	0.4002	0.4002	0.4002	1
Unclassified_Candidatus_Scatousia	0.4662	0.4662	0.4662	0.4662	1
Unclassified_Candidatus_Spyradomonas	0.3841	0.3841	0.3841	0.3841	1
Unclassified_Candidatus_Ventrenecus	0.4646	0.4646	0.4646	0.4646	1

## Sheet: archaea standard cutoff
Percentage of uncharacterized proteins in genomes per phyla for archaea with STANDARD KEGG cutoff
phylum	median_count	mean_count	max_count	min_count	num_genomes
Candidatus_Lokiarchaeota	0.4728	0.4847	0.5951	0.4191	7
Euryarchaeota	0.3861	0.3898	0.9062	0.2125	1606
Nanoarchaeota	0.4768	0.5051	0.6356	0.3918	21
Thermoproteota	0.4017	0.4175	0.7989	0.2960	400
Candidatus_Parvarchaeota	0.4863	0.4996	0.7576	0.4294	27
Nitrososphaerota	0.3989	0.4112	0.7279	0.2791	322
Candidatus_Thermoplasmatota	0.3772	0.3831	0.7675	0.2756	116
Unclassified_Archaea	0.4660	0.4692	0.7962	0.2581	193
Candidatus_Bathyarchaeota	0.3561	0.3648	0.5723	0.1949	53
Candidatus_Thorarchaeota	0.4502	0.4673	0.5490	0.4166	5
Candidatus_Altiarchaeota	0.3945	0.4088	0.5494	0.3454	18
Candidatus_Micrarchaeota	0.4561	0.4605	0.5585	0.3971	53
Candidatus_Woesearchaeota	0.5060	0.5121	0.6687	0.4239	43
Candidatus_Aenigmatarchaeota	0.5092	0.4972	0.6542	0.3942	41
Candidatus_Heimdallarchaeota	0.4913	0.5138	0.5978	0.4649	5
Candidatus_Odinarchaeota	0.3617	0.3617	0.3617	0.3617	1
Candidatus_Geothermarchaeota	0.3556	0.3593	0.4100	0.3159	4
Candidatus_Diapherotrites	0.4692	0.4852	0.6084	0.4217	13
Candidatus_Huberarchaea	0.3882	0.3882	0.3882	0.3882	1
Candidatus_Marsarchaeota	0.4003	0.4024	0.4420	0.3672	12
Candidatus_Korarchaeota	0.3395	0.3914	0.4990	0.3125	5
Candidatus_Nanohalarchaeota	0.4952	0.5127	0.6355	0.4250	4
Candidatus_Hydrothermarchaeota	0.3959	0.3993	0.4369	0.3684	4
Candidatus_Verstraetearchaeota	0.3284	0.3304	0.4276	0.2757	13
Candidatus_Nezhaarchaeota	0.2883	0.2883	0.2904	0.2861	2
Candidatus_Geoarchaeota	0.3625	0.4171	0.6334	0.3013	7
Candidatus_Hadarchaeota	0.2971	0.2971	0.3084	0.2858	2

## Sheet: archaea lowered cutoff
Percentage of uncharacterized proteins in genomes per phyla for archaea with LOWERED KEGG cutoff
phylum	median_count	mean_count	max_count	min_count	num_genomes
Candidatus_Lokiarchaeota	0.4704	0.4826	0.5944	0.4172	7
Euryarchaeota	0.3855	0.3890	0.9062	0.2108	1606
Nanoarchaeota	0.4709	0.5036	0.6312	0.3918	21
Thermoproteota	0.4047	0.4196	0.7980	0.2941	400
Candidatus_Parvarchaeota	0.4852	0.5021	0.7879	0.4322	27
Nitrososphaerota	0.3966	0.4106	0.7278	0.2832	322
Candidatus_Thermoplasmatota	0.3749	0.3812	0.7647	0.2716	116
Unclassified_Archaea	0.4604	0.4693	0.7962	0.2581	193
Candidatus_Bathyarchaeota	0.3549	0.3656	0.5700	0.1972	53
Candidatus_Thorarchaeota	0.4478	0.4665	0.5474	0.4160	5
Candidatus_Altiarchaeota	0.3929	0.4069	0.5454	0.3405	18
Candidatus_Micrarchaeota	0.4536	0.4608	0.5544	0.4011	53
Candidatus_Woesearchaeota	0.5043	0.5121	0.6728	0.4276	43
Candidatus_Aenigmatarchaeota	0.5082	0.4972	0.6542	0.3942	41
Candidatus_Heimdallarchaeota	0.4909	0.5132	0.5976	0.4630	5
Candidatus_Odinarchaeota	0.3655	0.3655	0.3655	0.3655	1
Candidatus_Geothermarchaeota	0.3563	0.3595	0.4093	0.3159	4
Candidatus_Diapherotrites	0.4692	0.4833	0.6054	0.4234	13
Candidatus_Huberarchaea	0.3835	0.3835	0.3835	0.3835	1
Candidatus_Marsarchaeota	0.3991	0.4011	0.4399	0.3692	12
Candidatus_Korarchaeota	0.3446	0.3952	0.5003	0.3167	5
Candidatus_Nanohalarchaeota	0.4956	0.5122	0.6350	0.4226	4
Candidatus_Hydrothermarchaeota	0.3964	0.3994	0.4363	0.3684	4
Candidatus_Verstraetearchaeota	0.3276	0.3298	0.4267	0.2757	13
Candidatus_Nezhaarchaeota	0.2879	0.2879	0.2904	0.2854	2
Candidatus_Geoarchaeota	0.3648	0.4179	0.6253	0.3046	7
Candidatus_Hadarchaeota	0.2968	0.2968	0.3069	0.2868	2

## Sheet: arcog archaea
Phylum	Median	Mean	Max	Min
Euryarchaeota	32.68668916899804	33.03654381242756	90.625	18.867924528301884
Thermoproteota	30.11324518947505	31.812337581842563	94.43037974683544	21.192758253461136
Candidatus_Thermoplasmatota	32.2318811189956	33.90212959581585	90.47619047619048	20.85732565579015
Nitrososphaerota	33.59189204136939	35.57841255548907	68.09394243161965	21.30801687763713
Candidatus_Korarchaeota	27.093872962338395	32.858489869774615	44.437129690585905	25.288753799392097
Nanoarchaeota	34.35251798561151	40.07515832283789	55.09761388286334	24.444444444444443
Candidatus_Parvarchaeota	36.0453141091658	39.65065851935241	63.63636363636363	29.838709677419345
Unclassified_Archaea	42.09466263846928	43.12707952349456	92.36363636363636	23.60406091370558
Candidatus_Micrarchaeota	36.40081799591002	37.297058253434	51.41129032258064	31.04089219330855
Candidatus_Bathyarchaeota	36.74892703862661	37.221420838421636	57.23370429252782	18.654822335025372
Candidatus_Thorarchaeota	50.68675232609659	50.426919169238914	71.73112338858195	37.06359102244389
Candidatus_Altiarchaeota	32.52650520735394	33.445007325509465	46.80221811460259	27.259036144578303
Candidatus_Lokiarchaeota	37.610431346559054	38.683661497691055	49.014276002719235	32.94346978557505
Candidatus_Woesearchaeota	46.90026954177897	47.20522327527892	66.76300578034682	37.743589743589745
Candidatus_Aenigmatarchaeota	45.893719806763286	45.545625271189444	58.98123324396783	31.13636363636364
Candidatus_Heimdallarchaeota	46.11862189271696	48.71920112563761	73.15987675453611	37.606473594548554
Candidatus_Odinarchaeota	29.861111111111114	29.861111111111114	29.861111111111114	29.861111111111114
Candidatus_Geothermarchaeota	37.17541911259189	36.984619575445905	38.87043189368771	34.717208182912145
Candidatus_Diapherotrites	38.519134775374376	41.059891140211334	54.21686746987952	34.045801526717554
Candidatus_Huberarchaea	40.94117647058824	40.94117647058824	40.94117647058824	40.94117647058824
Candidatus_Marsarchaeota	38.89211073421599	39.24300966229936	42.73235499650594	36.71794871794872
Candidatus_Nanohalarchaeota	44.87216866622829	45.097510234695065	48.38880084521923	42.25690276110444
Candidatus_Hydrothermarchaeota	39.485999908037385	39.9409907303204	41.96428571428571	38.82767739092111
Candidatus_Verstraetearchaeota	34.62381300219138	35.4956727710873	41.12068965517241	30.704441041347636
Candidatus_Nezhaarchaeota	29.434670066371638	29.434670066371638	29.690869877785758	29.178470254957517
Candidatus_Geoarchaeota	35.51665725578769	39.686817957237935	53.110047846889955	30.75
Candidatus_Hadarchaeota	29.778273641396453	29.778273641396453	30.688622754491007	28.8679245283019

## Sheet: arcog bacteria
Phylum	Median	Mean	Max	Min
Bacteroidota	65.7861369399831	65.68052876153078	74.8746418338109	50.25996533795494
Cyanobacteriota	65.08003369839932	64.80004557194182	71.86606091199731	54.616724738675956
Chloroflexota	55.494648916731926	54.77774868228853	65.49789621318374	47.3352916491817
Actinomycetota	56.79210152360586	56.937976018244775	65.18629230276503	44.39148395297108
Pseudomonadota	59.2230165088897	59.70612771805651	82.83582089552239	44.84451718494271
Bacillota	57.65878410035174	57.766021798308664	73.73684210526315	48.71654833424358
Candidatus_Curtissbacteria	62.36749116607774	62.36749116607774	62.36749116607774	62.36749116607774
Candidatus_Kapabacteria	64.38253012048193	64.38253012048193	64.38253012048193	64.38253012048193
Planctomycetota	69.47586206896551	68.46953954214337	76.60204963575751	56.4087418783225
Nitrospirota	60.54713249835201	59.827751485453035	65.54234409123998	49.948822927328564
Deferribacterota	54.20779959688453	54.60178812420867	60.97560975609756	51.329427670121675
Thermodesulfobacteriota	57.021569527306106	57.17674824191836	72.75458095524182	50.567536889897845
Caldisericota	49.527665317139004	49.527665317139004	49.527665317139004	49.527665317139004
Synergistota	51.1552492906364	51.048724816638966	54.21052631578947	46.51977966950426
Fusobacteriota	57.91451385627055	58.67983881211784	65.78947368421052	53.36134453781513
Myxococcota	69.13510457885812	69.51211245427501	74.80703530304947	60.634201585503966
Campylobacterota	59.17430842663733	58.71137936700454	67.20532319391634	48.56035437430787
Thermotogota	50.45281175368545	50.88868249656694	55.83580613254204	46.689221846302566
Candidatus_Peregrinibacteria	63.16491555708454	63.16491555708454	64.33756805807623	61.992263056092845
Candidatus_Aminicenantes	59.878425235758726	59.878425235758726	61.89717018732563	57.859680284191825
Mycoplasmatota	65.50279329608938	64.39897148786032	70.3373015873016	56.996996996997
Rhodothermota	59.88468006524354	60.41068490836513	65.22933260093382	55.445544554455445
Candidatus_Cerribacteria	69.7872340425532	69.7872340425532	69.7872340425532	69.7872340425532
Fibrobacterota	65.42481448719002	64.46626545078517	67.41721854304636	59.598214285714285
Candidatus_Wildermuthbacteria	59.859154929577464	59.859154929577464	59.859154929577464	59.859154929577464
Candidatus_Absconditabacteria	72.0491029272899	72.0491029272899	72.0491029272899	72.0491029272899
Candidatus_Roizmanbacteria	63.6675235646958	63.6675235646958	63.6675235646958	63.6675235646958
Candidatus_Vogelbacteria	63.38235294117647	63.38235294117647	63.38235294117647	63.38235294117647
Verrucomicrobiota	64.86298994103365	64.25367093984909	73.38761174968072	51.5451174289246
Chlorobiota	56.56103923612142	56.32368618537521	58.45070422535211	52.9066927210552
Deinococcota	52.55841467021591	52.35357941368794	60.699019361327636	47.156726768377254
candidate_division_LCP-89	59.945872801082544	59.945872801082544	59.945872801082544	59.945872801082544
Unclassified_Candidatus_Ventrenecus	72.7015558698727	72.7015558698727	72.7015558698727	72.7015558698727
Spirochaetota	60.7744739522408	61.811215241833054	70.28073572120039	54.41708906589428
Aquificota	51.96137598068799	51.973558241140566	56.34842519685039	47.51106194690266
Candidatus_Chisholmbacteria	63.2890365448505	63.2890365448505	63.2890365448505	63.2890365448505
Candidatus_Blackallbacteria	69.97107039537127	69.97107039537127	69.97107039537127	69.97107039537127
Coprothermobacterota	49.64488636363637	49.64488636363637	49.64488636363637	49.64488636363637
Candidatus_Omnitrophica	67.02973720608576	64.06421459229524	68.55704697986577	56.605859590934216
Chlamydiota	68.53396901072706	68.47068207661856	72.56371814092954	64.7348277747403
Candidatus_Taylorbacteria	65.76964477933262	65.76964477933262	65.76964477933262	65.76964477933262
Acidobacteriota	63.85518967841325	61.95444090090322	66.23326959847037	54.712845243314334
Unclassified_Candidatus_Spyradomonas	67.82431052093973	67.82431052093973	67.82431052093973	67.82431052093973
Candidatus_Delongbacteria	64.5381984036488	64.5381984036488	64.5381984036488	64.5381984036488
Candidatus_Pacebacteria	66.2148070907195	66.2148070907195	66.2148070907195	66.2148070907195
Candidatus_Buchananbacteria	63.873775843307946	63.873775843307946	63.873775843307946	63.873775843307946
candidate_division_NC10	60.95379898991011	60.95379898991011	63.18359375	58.72400422982023
Calditrichota	59.38083800373632	59.38083800373632	59.38083800373632	59.38083800373632
Unclassified_Bacteria	60.799266062542834	63.087512130500684	79.06976744186046	57.736720554272516
Candidatus_Fermentibacteria	62.0244856746182	62.0244856746182	63.347216963271485	60.70175438596491
Candidatus_Muirbacteria	64.6948003014318	64.6948003014318	64.6948003014318	64.6948003014318
Candidatus_Tharpellota	59.186440677966104	59.186440677966104	59.186440677966104	59.186440677966104
Candidatus_Saccharibacteria	65.57093425605537	65.9208184696367	69.11090742438131	63.291139240506325
Candidatus_Tagabacteria	63.54581673306773	63.54581673306773	63.54581673306773	63.54581673306773
Elusimicrobiota	60.544384622678265	60.544384622678265	64.37459070072038	56.714178544636155
Candidatus_Zambryskibacteria	69.41323345817727	69.41323345817727	69.41323345817727	69.41323345817727
Candidatus_Jacksonbacteria	61.120000000000005	61.120000000000005	61.120000000000005	61.120000000000005
Candidatus_Liptonbacteria	69.35638808837656	69.35638808837656	69.35638808837656	69.35638808837656
Candidatus_Hinthialibacterota	63.18505775374785	63.18505775374785	63.18505775374785	63.18505775374785
Chrysiogenota	55.302938746999445	55.302938746999445	55.92877377579927	54.67710371819961
Candidatus_Parcubacteria	61.635832521908476	61.635832521908476	61.635832521908476	61.635832521908476
Balneolota	60.72878115441901	60.60534878386781	62.06427015250544	59.538032656312225
Candidatus_Firestonebacteria	59.543726235741445	59.543726235741445	59.543726235741445	59.543726235741445
Candidatus_Aerophobetes	46.43035446829755	46.43035446829755	46.43035446829755	46.43035446829755
Candidatus_Latescibacteria	58.255197717081124	58.255197717081124	58.255197717081124	58.255197717081124
Gemmatimonadota	64.24403530668974	64.24403530668974	65.11894995898277	63.369120654396724
Abditibacteriota	61.193051458538186	61.193051458538186	61.193051458538186	61.193051458538186
Candidatus_Shapirobacteria	65.24547803617571	65.24547803617571	65.24547803617571	65.24547803617571
Candidatus_Uhrbacteria	62.91618828932262	62.91618828932262	62.91618828932262	62.91618828932262
candidate_division_WWE3	63.94948335246843	63.94948335246843	63.94948335246843	63.94948335246843
Candidatus_Sumerlaeota	60.60121898661695	60.60121898661695	62.329007365836546	58.87343060739735
Bdellovibrionota	68.66479565632108	67.97206843691451	71.86888454011742	63.35771508185301
Candidatus_Electryoneota	65.56429232192414	65.56429232192414	65.56429232192414	65.56429232192414
candidate_division_WOR-3	56.209535020600356	56.209535020600356	56.209535020600356	56.209535020600356
Candidatus_Handelsmanbacteria	58.612975391498885	58.612975391498885	58.612975391498885	58.612975391498885
Unclassified_Candidatus_Babeliae	77.46214591030935	77.46214591030935	79.53488372093022	75.38940809968847
Candidatus_Harrisonbacteria	64.80304955527319	64.80304955527319	64.80304955527319	64.80304955527319
Candidatus_Falkowbacteria	63.89658356417359	63.89658356417359	63.89658356417359	63.89658356417359
Candidatus_Lloydbacteria	66.52806652806652	66.52806652806652	66.52806652806652	66.52806652806652
Candidatus_Brennerbacteria	69.42028985507247	69.42028985507247	69.42028985507247	69.42028985507247
Candidatus_Cryosericota	55.14705882352941	55.14705882352941	55.14705882352941	55.14705882352941
Candidatus_Marinimicrobia	60.259179265658744	60.259179265658744	60.259179265658744	60.259179265658744
Candidatus_Hydrothermae	53.25714285714286	53.25714285714286	53.25714285714286	53.25714285714286
Candidatus_Daviesbacteria	66.86320754716982	66.86320754716982	66.86320754716982	66.86320754716982
Candidatus_Staskawiczbacteria	66.5283540802213	66.5283540802213	66.5283540802213	66.5283540802213
Candidatus_Jorgensenbacteria	62.130937098844676	62.130937098844676	62.130937098844676	62.130937098844676
Thermomicrobiota	48.57663644765687	51.318645371870645	60.90449271050283	47.21681588166602
candidate_division_CPR2	63.733333333333334	63.733333333333334	63.733333333333334	63.733333333333334
Unclassified_Candidatus_Avigastranaerophilus	65.5450874831763	65.5450874831763	65.5450874831763	65.5450874831763
Candidatus_Glassbacteria	60.214681440443215	60.214681440443215	60.214681440443215	60.214681440443215
Candidatus_Poribacteria	68.16835871404399	68.16835871404399	68.16835871404399	68.16835871404399
Candidatus_Lindowbacteria	63.049248009436745	63.049248009436745	63.049248009436745	63.049248009436745
Candidatus_Gottesmanbacteria	64.99602227525855	64.99602227525855	64.99602227525855	64.99602227525855
Armatimonadota	66.82474671265359	64.88482016314043	67.94250898297142	59.887204793796265
Candidatus_Niyogibacteria	63.507109004739334	63.507109004739334	63.507109004739334	63.507109004739334
Unclassified_Candidatus_Ozemobacteria	68.86296042095631	68.86296042095631	68.86296042095631	68.86296042095631
Unclassified_Candidatus_Scatenecus	70.59724349157733	70.59724349157733	70.59724349157733	70.59724349157733
Unclassified_Deltaproteobacteria	67.16090659908065	63.825538038196626	70.19251110640998	55.05263157894737
Candidatus_Riflebacteria	68.3111111111111	68.3111111111111	68.3111111111111	68.3111111111111
Dictyoglomota	45.75725026852846	45.75725026852846	45.75725026852846	45.75725026852846
candidate_division_CPR1	68.48184818481849	68.48184818481849	68.48184818481849	68.48184818481849
Candidatus_Lithacetigenota	62.35294117647059	62.35294117647059	62.35294117647059	62.35294117647059
Candidatus_Cloacimonetes	59.71014492753623	59.625555249477436	63.128229215594175	56.038291605301914
Candidatus_Spechtbacteria	61.99261992619926	61.99261992619926	61.99261992619926	61.99261992619926
candidate_division_CPR3	63.2887189292543	63.2887189292543	63.2887189292543	63.2887189292543
Candidatus_Giovannonibacteria	65.491452991453	65.491452991453	65.491452991453	65.491452991453
Candidatus_Veblenbacteria	65.625	65.625	65.625	65.625
Candidatus_Abyssubacteria	53.99907535829866	53.99907535829866	53.99907535829866	53.99907535829866
Candidatus_Blackburnbacteria	67.73526370217166	67.73526370217166	67.73526370217166	67.73526370217166
Candidatus_Yonathbacteria	64.12429378531073	64.12429378531073	64.12429378531073	64.12429378531073
Unclassified_Candidatus_Galligastranaerophilus	64.34878587196468	64.34878587196468	64.34878587196468	64.34878587196468
Candidatus_Eisenbacteria	57.24337748344371	57.24337748344371	57.24337748344371	57.24337748344371
Candidatus_Dadabacteria	56.43564356435643	56.43564356435643	56.43564356435643	56.43564356435643
Lentisphaerota	68.97988938558292	68.97988938558292	69.22083512699096	68.73894364417488
Candidatus_Moranbacteria	63.333333333333336	63.333333333333336	63.333333333333336	63.333333333333336
Candidatus_Wirthbacteria	55.66502463054187	55.66502463054187	55.66502463054187	55.66502463054187
Candidatus_Bipolaricaulota	48.762903729548526	48.762903729548526	52.79615153337342	44.72965592572364
Candidatus_Fischerbacteria	63.303950375448906	63.303950375448906	63.303950375448906	63.303950375448906
Candidatus_Eremiobacterota	56.979324494949495	56.979324494949495	57.656565656565654	56.302083333333336
Candidatus_Andersenbacteria	64.33212996389892	64.33212996389892	64.33212996389892	64.33212996389892
Candidatus_Magasanikbacteria	59.40082644628099	59.40082644628099	59.40082644628099	59.40082644628099
Kiritimatiellota	59.506592939174816	59.506592939174816	59.506592939174816	59.506592939174816
Candidatus_Kryptonia	53.93856339210727	54.07784127019987	55.631109222269444	52.803129074315514
Unclassified_Candidatus_Avacholeplasma	56.27498001598721	56.27498001598721	56.27498001598721	56.27498001598721
Candidatus_Moduliflexota	81.79874213836479	81.79874213836479	81.79874213836479	81.79874213836479
Candidatus_Edwardsbacteria	58.41081994928149	58.41081994928149	58.41081994928149	58.41081994928149
Candidatus_Amesbacteria	66.91943127962085	66.91943127962085	66.91943127962085	66.91943127962085
candidate_division_Zixibacteria	57.922350472193074	57.922350472193074	57.922350472193074	57.922350472193074
Candidatus_Desantisbacteria	57.734412184673964	57.734412184673964	57.734412184673964	57.734412184673964
Candidatus_Krumholzibacteriota	63.57142857142858	63.57142857142858	63.57142857142858	63.57142857142858
Candidatus_Sungbacteria	61.372812920592196	61.372812920592196	61.372812920592196	61.372812920592196
Candidatus_Collierbacteria	71.07296137339056	71.07296137339056	71.07296137339056	71.07296137339056
Candidatus_Lernaellota	65.3658536585366	65.3658536585366	65.3658536585366	65.3658536585366
Candidatus_Tectomicrobia	54.277466748219226	54.277466748219226	57.904716757525485	50.650216738912974
Candidatus_Gribaldobacteria	60.810810810810814	60.810810810810814	60.810810810810814	60.810810810810814
Ignavibacteriota	59.70066695633626	59.70066695633626	60.73977936404932	58.661554548623215
Candidatus_Doudnabacteria	61.67922497308934	61.67922497308934	61.67922497308934	61.67922497308934
Candidatus_Dormibacteraeota	56.313732137949295	56.313732137949295	59.078860172299535	53.548604103599054
Candidatus_Melainabacteria	67.15575620767494	67.15575620767494	67.15575620767494	67.15575620767494
Nitrospinota	60.72961373390558	60.72961373390558	60.72961373390558	60.72961373390558
Candidatus_Azambacteria	64.55696202531647	64.55696202531647	64.55696202531647	64.55696202531647
Candidatus_Woykebacteria	65.03642039542143	65.03642039542143	65.03642039542143	65.03642039542143
Candidatus_Levybacteria	65.44885177453027	65.44885177453027	65.44885177453027	65.44885177453027
Candidatus_Terrybacteria	66.30824372759857	66.30824372759857	66.30824372759857	66.30824372759857
Candidatus_Abawacabacteria	67.82334384858044	67.82334384858044	67.82334384858044	67.82334384858044
Candidatus_Auribacterota	60.87119789710852	60.87119789710852	60.87119789710852	60.87119789710852
Candidatus_Fraserbacteria	55.89378238341969	55.89378238341969	55.89378238341969	55.89378238341969
Candidatus_Margulisbacteria	61.830293968440444	61.830293968440444	65.55683122847302	58.10375670840787
Candidatus_Colwellbacteria	66.110183639399	66.110183639399	66.110183639399	66.110183639399
Candidatus_Schekmanbacteria	51.09243697478992	51.09243697478992	51.09243697478992	51.09243697478992
Candidatus_Beckwithbacteria	62.89308176100629	62.89308176100629	62.89308176100629	62.89308176100629
Candidatus_Komeilibacteria	58.39340885684861	58.39340885684861	58.39340885684861	58.39340885684861
Candidatus_Gracilibacteria	70.92307692307692	70.92307692307692	70.92307692307692	70.92307692307692
Unclassified_Candidatus_Scatousia	71.08642832349878	71.08642832349878	71.08642832349878	71.08642832349878
Candidatus_Goldbacteria	62.11755233494364	62.11755233494364	62.11755233494364	62.11755233494364
Candidatus_Rokubacteria	49.21356169171618	49.21356169171618	49.21356169171618	49.21356169171618
Candidatus_Microgenomates	63.0071599045346	63.0071599045346	63.0071599045346	63.0071599045346
Candidatus_Berkelbacteria	67.33870967741936	67.33870967741936	67.33870967741936	67.33870967741936
Candidatus_Ryanbacteria	66.76136363636363	66.76136363636363	66.76136363636363	66.76136363636363
Candidatus_Kuenenbacteria	60.79234972677596	60.79234972677596	60.79234972677596	60.79234972677596
Candidatus_Kaiserbacteria	67.42596810933941	67.42596810933941	67.42596810933941	67.42596810933941
Candidatus_Coatesbacteria	59.05511811023622	59.05511811023622	59.05511811023622	59.05511811023622
Candidatus_Nealsonbacteria	60.690571049136786	60.690571049136786	60.690571049136786	60.690571049136786
Candidatus_Raymondbacteria	67.76896942242357	67.76896942242357	67.76896942242357	67.76896942242357
Candidatus_Wallbacteria	67.0556552962298	67.0556552962298	67.0556552962298	67.0556552962298
Candidatus_Woesebacteria	67.98679867986799	67.98679867986799	67.98679867986799	67.98679867986799
Candidatus_Adlerbacteria	68.25633383010432	68.25633383010432	68.25633383010432	68.25633383010432
Candidatus_Nomurabacteria	67.36263736263737	67.36263736263737	67.36263736263737	67.36263736263737
Candidatus_Portnoybacteria	65.02732240437157	65.02732240437157	65.02732240437157	65.02732240437157
Candidatus_Yanofskybacteria	60.15831134564644	60.15831134564644	60.15831134564644	60.15831134564644
Candidatus_Wolfebacteria	68.29745596868885	68.29745596868885	68.29745596868885	68.29745596868885
Candidatus_Hydrogenedentes	63.17081725710277	63.17081725710277	63.17081725710277	63.17081725710277
Candidatus_Kerfeldbacteria	62.670713201820945	62.670713201820945	62.670713201820945	62.670713201820945
Candidatus_Campbellbacteria	71.98917456021651	71.98917456021651	71.98917456021651	71.98917456021651
