# Supplementary material for: Navigating the archaeal frontier: insights and projections from bioinformatic pipelines
Source: Front Microbiol. 2024 Sep 23;15:1433224. doi: 10.3389/fmicb.2024.1433224 (PMC11459464; doi:10.3389/fmicb.2024.1433224)
Supplement: Supplementary file 6 [file Table_5.XLSX]

## Sheet: archaea
PFAM annotation counts for uncharacterized proteins in archaea
PFAM|PFAM_Name	Counts_(Total:2452879)	Percent
-	1623076	0.6617
PF01850|PIN_domain	6912	0.0028
PF04307|LexA-binding,_inner_membrane-associated_putative_hydrolase	6271	0.0026
PF18545|Halobacterial_output_domain_1	6195	0.0025
PF12840|Helix-turn-helix_domain	6137	0.0025
PF00583|Acetyltransferase_(GNAT)_family	5780	0.0024
PF00149|Calcineurin-like_phosphoesterase	5644	0.0023
PF00582|Universal_stress_protein_family	5428	0.0022
PF01909|Nucleotidyltransferase_domain	4870	0.0020
PF09754|PAC2_family	4809	0.0020
PF01925|Sulfite_exporter_TauE/SafE	4400	0.0018
PF00589|Phage_integrase_family	4035	0.0016
PF01978|Sugar-specific_transcriptional_regulator_TrmB	4010	0.0016
PF01037|Lrp/AsnC_ligand_binding_domain	3890	0.0016
PF14947|Winged_helix-turn-helix	3850	0.0016
PF13240|zinc-ribbon_domain	3819	0.0016
PF01966|HD_domain	3649	0.0015
PF13412|Winged_helix-turn-helix_DNA-binding	3618	0.0015
PF01594|AI-2E_family_transporter	3579	0.0015
PF05168|HEPN_domain	3572	0.0015
PF03692|Putative_zinc-_or_iron-chelating_domain	3542	0.0014
PF08241|Methyltransferase_domain	3416	0.0014
PF01938|TRAM_domain	3407	0.0014
PF03551|Transcriptional_regulator_PadR-like_family	3384	0.0014
PF01609|Transposase_DDE_domain	3148	0.0013
PF01402|Ribbon-helix-helix_protein,_copG_family	3138	0.0013
PF12850|Calcineurin-like_phosphoesterase_superfamily_domain	3081	0.0013
PF13197|Protein_of_unknown_function_(DUF4013)	3079	0.0013
PF00702|haloacid_dehalogenase-like_hydrolase	3066	0.0012
PF07883|Cupin_domain	3020	0.0012
PF00156|Phosphoribosyl_transferase_domain	2965	0.0012
PF03176|MMPL_family;PF03176|MMPL_family	2862	0.0012
PF12802|MarR_family	2662	0.0011
PF09851|Short_C-terminal_domain	2649	0.0011
PF08350|Methanogenesis_regulatory_protein_FilR1,_middle_domain	2614	0.0011
PF04952|Succinylglutamate_desuccinylase_/_Aspartoacylase_family	2596	0.0011
PF04123|Domain_of_unknown_function_(DUF373)	2561	0.0010
PF07760|Protein_of_unknown_function_(DUF1616)	2516	0.0010
PF12900|Pyridoxamine_5'-phosphate_oxidase	2479	0.0010
PF10604|Polyketide_cyclase_/_dehydrase_and_lipid_transport	2441	0.0010
PF02643|Uncharacterized_ACR,_COG1430	2353	0.0010
PF17647|Family_of_unknown_function_(DUF5518)	2336	0.0010
PF01894|Uncharacterised_protein_family_UPF0047	2303	0.0009
PF09376|NurA_domain	2297	0.0009
PF18477|PIN_like_domain	2275	0.0009
PF01956|Integral_membrane_protein_EMC3/TMCO1-like	2232	0.0009
PF01022|Bacterial_regulatory_protein,_arsR_family	2162	0.0009
PF01243|Pyridoxamine_5'-phosphate_oxidase	2160	0.0009
PF13649|Methyltransferase_domain	2108	0.0009
PF01889|Membrane_protein_of_unknown_function_DUF63	2078	0.0008
PF01871|AMMECR1	2053	0.0008
PF02635|DsrE/DsrF-like_family	2051	0.0008
PF01865|Protein_of_unknown_function_DUF47	2014	0.0008
PF04007|Protein_of_unknown_function_(DUF354)	2001	0.0008
PF01026|TatD_related_DNase	1995	0.0008
PF12773|Double_zinc_ribbon	1994	0.0008
PF03190|Protein_of_unknown_function,_DUF255	1968	0.0008
PF01949|Protein_of_unknown_function_DUF99	1945	0.0008
PF04242|Protein_of_unknown_function_(DUF424)	1921	0.0008
PF13635|Domain_of_unknown_function_(DUF4143);PF13173|AAA_domain	1913	0.0008
PF04087|Domain_of_unknown_function_(DUF389)	1911	0.0008
PF02697|Putative_antitoxin	1905	0.0008
PF04055|Radical_SAM_superfamily	1854	0.0008
PF04893|Yip1_domain	1844	0.0008
PF04027|Domain_of_unknown_function_(DUF371)	1836	0.0007
PF04909|Amidohydrolase	1835	0.0007
PF07690|Major_Facilitator_Superfamily	1814	0.0007
PF01637|ATPase_domain_predominantly_from_Archaea	1810	0.0007
PF01066|CDP-alcohol_phosphatidyltransferase	1782	0.0007
PF06197|Protein_of_unknown_function_(DUF998)	1766	0.0007
PF01877|RNA_binding	1763	0.0007
PF14464|Prokaryotic_homologs_of_the_JAB_domain	1760	0.0007
PF06677|Sjogren's_syndrome/scleroderma_autoantigen_1_(Autoantigen_p27)	1759	0.0007
PF04472|Cell_division_protein_SepF	1732	0.0007
PF09843|Predicted_membrane_protein_(DUF2070)	1731	0.0007
PF03685|Uncharacterised_protein_family_(UPF0147)	1715	0.0007
PF18765|Polymerase_beta,_Nucleotidyltransferase	1714	0.0007
PF00011|Hsp20/alpha_crystallin_family	1694	0.0007
PF01940|Integral_membrane_protein_DUF92	1690	0.0007
PF04434|SWIM_zinc_finger	1663	0.0007
PF03631|Virulence_factor_BrkB	1656	0.0007
PF01970|Tripartite_tricarboxylate_transporter_TctA_family	1645	0.0007
PF09339|IclR_helix-turn-helix_domain	1643	0.0007
PF03966|Trm112p-like_protein	1640	0.0007
PF04010|Protein_of_unknown_function_(DUF357)	1623	0.0007
PF03745|Domain_of_unknown_function_(DUF309)	1587	0.0006
PF03684|Uncharacterised_protein_family_(UPF0179)	1575	0.0006
PF00903|Glyoxalase/Bleomycin_resistance_protein/Dioxygenase_superfamily	1563	0.0006
PF04312|Protein_of_unknown_function_(DUF460)	1561	0.0006
PF01161|Phosphatidylethanolamine-binding_protein	1546	0.0006
PF01935|Helicase_HerA,_central_domain	1516	0.0006
PF01904|Protein_of_unknown_function_DUF72	1513	0.0006
PF02577|Bifunctional_nuclease_domain	1505	0.0006
PF04475|Protein_of_unknown_function_(DUF555)	1494	0.0006
PF07705|CARDB	1494	0.0006
PF04014|Antidote-toxin_recognition_MazE,_bacterial_antitoxin	1479	0.0006
PF13380|CoA_binding_domain	1468	0.0006
PF13482|RNase_H_superfamily	1464	0.0006
PF01934|Ribonuclease_HepT-like	1436	0.0006
PF07849|Protein_of_unknown_function_(DUF1641)	1435	0.0006
PF01927|Mut7-C_RNAse_domain	1433	0.0006
PF13559|Domain_of_unknown_function_(DUF4129)	1433	0.0006
PF03683|Uncharacterised_protein_family_(UPF0175)	1430	0.0006
PF01381|Helix-turn-helix	1405	0.0006
PF00892|EamA-like_transporter_family	1404	0.0006
PF13173|AAA_domain;PF13635|Domain_of_unknown_function_(DUF4143)	1390	0.0006
PF03479|Plants_and_Prokaryotes_Conserved_(PCC)_domain	1389	0.0006
PF19276|HD_associated_region;PF01966|HD_domain	1387	0.0006
PF04021|Class_III_signal_peptide	1377	0.0006
PF12172|Rubredoxin-like_zinc_ribbon_domain_(DUF35_N);PF01796|DUF35_OB-fold_domain,_acyl-CoA-associated	1368	0.0006
PF13229|Right_handed_beta_helix_region	1365	0.0006
PF03773|Predicted_permease	1352	0.0006
PF01966|HD_domain;PF19276|HD_associated_region	1345	0.0005
PF09335|VTT_domain	1339	0.0005
PF05942|Archaeal_PaREP1/PaREP8_family	1327	0.0005
PF05239|PRC-barrel_domain	1312	0.0005
PF06348|Protein_of_unknown_function_(DUF1059)	1305	0.0005
PF12705|PD-(D/E)XK_nuclease_superfamily	1293	0.0005
PF12680|SnoaL-like_domain	1279	0.0005
PF01522|Polysaccharide_deacetylase	1276	0.0005
PF18911|PKD_domain	1275	0.0005
PF00403|Heavy-metal-associated_domain	1265	0.0005
PF14520|Helix-hairpin-helix_domain	1255	0.0005
PF19099|Family_of_unknown_function_(DUF5786)	1254	0.0005
PF03703|Bacterial_PH_domain	1250	0.0005
PF04015|Domain_of_unknown_function_(DUF362)	1208	0.0005
PF04945|YHS_domain	1205	0.0005
PF13419|Haloacid_dehalogenase-like_hydrolase	1203	0.0005
PF00355|Rieske_[2Fe-2S]_domain	1199	0.0005
PF09335|SNARE_associated_Golgi_protein	1197	0.0005
PF08004|Protein_of_unknown_function_(DUF1699)	1193	0.0005
PF01458|SUF_system_FeS_cluster_assembly,_SufBD;PF19295|SufBD_protein_N-terminal_region	1184	0.0005
PF04238|Protein_of_unknown_function_(DUF420)	1161	0.0005
PF19100|Family_of_unknown_function_(DUF5787)	1160	0.0005
PF01863|YgjP-like,_metallopeptidase_domain	1146	0.0005
PF00037|4Fe-4S_binding_domain	1143	0.0005
PF19094|EMC6-arch	1131	0.0005
PF01040|UbiA_prenyltransferase_family	1126	0.0005
PF13847|Methyltransferase_domain	1124	0.0005
PF11127|Inner_membrane_protein_YgaP-like,_transmembrane_domain	1122	0.0005
PF09999|Uncharacterized_protein_conserved_in_archaea_(DUF2240)	1120	0.0005
PF21811|Rod-determining_factor_RdfA	1117	0.0005
PF04402|Protein_of_unknown_function_(DUF541)	1114	0.0005
PF00296|Luciferase-like_monooxygenase	1102	0.0004
PF00535|Glycosyl_transferase_family_2	1099	0.0004
PF05626|Protein_of_unknown_function_(DUF790)	1093	0.0004
PF01796|DUF35_OB-fold_domain,_acyl-CoA-associated	1090	0.0004
PF03686|Uncharacterised_protein_family_(UPF0146)	1079	0.0004
PF02001|Protein_of_unknown_function__DUF134	1075	0.0004
PF01998|Protein_of_unknown_function_DUF131	1069	0.0004
PF01796|DUF35_OB-fold_domain,_acyl-CoA-associated;PF12172|Rubredoxin-like_zinc_ribbon_domain_(DUF35_N)	1067	0.0004
PF09846|Uncharacterized_protein_conserved_in_archaea_(DUF2073)	1046	0.0004
PF01555|DNA_methylase	1046	0.0004
PF03259|Roadblock/LC7_domain	1046	0.0004
PF07681|DoxX	1046	0.0004
PF20127|Family_of_unknown_function_(DUF6517)	1034	0.0004
PF02680|Uncharacterized_ArCR,_COG1888	1029	0.0004
PF01127|Succinate_dehydrogenase/Fumarate_reductase_transmembrane_subunit	1010	0.0004
PF18446|Domain_of_unknown_function_(DUF5611)	1004	0.0004
PF04143|Sulphur_transport	994	0.0004
PF00293|NUDIX_domain	991	0.0004
PF06157|Protein_of_unknown_function_(DUF973)	988	0.0004
PF05559|Protein_of_unknown_function_(DUF763)	985	0.0004
PF07187|Protein_of_unknown_function_(DUF1405)	982	0.0004
PF06146|Phosphate-starvation-inducible_E_family	976	0.0004
PF20575|Helix-turn-helix_domain	974	0.0004
PF09341|Transcription_factor_Pcc1	970	0.0004
PF13610|DDE_domain	970	0.0004
PF19101|Family_of_unknown_function_(DUF5788)	957	0.0004
PF01047|MarR_family	954	0.0004
PF06240|Carbon_monoxide_dehydrogenase_subunit_G_(CoxG)	952	0.0004
PF05854|Non-histone_chromosomal_protein_MC1	939	0.0004
PF13529|Peptidase_C39_like_family	939	0.0004
PF02594|Uncharacterised_ACR,_YggU_family_COG1872	938	0.0004
PF13686|DsrE/DsrF/DrsH-like_family	932	0.0004
PF07747|MTH865-like_family	930	0.0004
PF01841|Transglutaminase-like_superfamily	929	0.0004
PF07282|Putative_transposase_DNA-binding_domain	928	0.0004
PF16868|NMT1-like_family	924	0.0004
PF10069|Sensory_domain_in_DIguanylate_Cyclases_and_Two-component_system	923	0.0004
PF19295|SufBD_protein_N-terminal_region;PF01458|SUF_system_FeS_cluster_assembly,_SufBD	921	0.0004
PF13508|Acetyltransferase_(GNAT)_domain	912	0.0004
PF00127|Copper_binding_proteins,_plastocyanin/azurin_family	911	0.0004
PF14258|Domain_of_unknown_function_(DUF4350)	910	0.0004
PF19138|Family_of_unknown_function_(DUF5821)	910	0.0004
PF04289|Protein_of_unknown_function_(DUF447)_N-terminal_domain;PF20766|Protein_of_unknown_function_(DUF447)	909	0.0004
PF10006|Uncharacterized_conserved_protein_(DUF2249)	908	0.0004
PF10061|Uncharacterized_conserved_protein_(DUF2299)	906	0.0004
PF00462|Glutaredoxin	904	0.0004
PF13489|Methyltransferase_domain	899	0.0004
PF13620|Carboxypeptidase_regulatory-like_domain	895	0.0004
PF07758|Protein_of_unknown_function_(DUF1614)	890	0.0004
PF18902|Domain_of_unknown_function_(DUF5658)	883	0.0004
PF01976|Protein_of_unknown_function_DUF116	882	0.0004
PF18480|Domain_of_unknown_function_(DUF5615)	882	0.0004
PF08859|DGC_domain	880	0.0004
PF02597|ThiS_family	879	0.0004
PF07431|Protein_of_unknown_function_(DUF1512)	869	0.0004
PF20126|Family_of_unknown_function_(DUF6516)	868	0.0004
PF14321|Domain_of_unknown_function_(DUF4382)	865	0.0004
PF04250|Protein_of_unknown_function_(DUF429)	862	0.0004
PF00155|Aminotransferase_class_I_and_II	856	0.0003
PF09920|Uncharacterized_protein_conserved_in_archaea_(DUF2150)	854	0.0003
PF09883|Uncharacterized_protein_conserved_in_archaea_(DUF2110)	854	0.0003
PF02036|SCP-2_sterol_transfer_family	851	0.0003
PF04519|Polymer-forming_cytoskeletal	850	0.0003
PF07796|Protein_of_unknown_function_(DUF1638)	843	0.0003
PF20364|Family_of_unknown_function_(DUF6659)	843	0.0003
PF01663|Type_I_phosphodiesterase_/_nucleotide_pyrophosphatase	841	0.0003
PF13385|Concanavalin_A-like_lectin/glucanases_superfamily	840	0.0003
PF19119|Family_of_unknown_function_(DUF5803)	831	0.0003
PF01336|OB-fold_nucleic_acid_binding_domain	829	0.0003
PF08843|Nucleotidyl_transferase_AbiEii_toxin,_Type_IV_TA_system	824	0.0003
PF09844|Uncharacterized_conserved_protein_(COG2071)	819	0.0003
PF01184|GPR1/FUN34/yaaH_family	818	0.0003
PF01637|ATPase_domain_predominantly_from_Archaea;PF03008|Archaea_bacterial_proteins_of_unknown_function	818	0.0003
PF04008|Adenosine_specific_kinase	818	0.0003
PF08734|GYD_domain	813	0.0003
PF04011|LemA_family	812	0.0003
PF11419|Protein_of_unknown_function_(DUF3194)	811	0.0003
PF09876|Predicted_metal-binding_protein_(DUF2103)	810	0.0003
PF10050|Predicted_metal-binding_protein_(DUF2284)	808	0.0003
PF13520|Amino_acid_permease	808	0.0003
PF02517|Type_II_CAAX_prenyl_endopeptidase_Rce1-like	805	0.0003
PF04126|Cyclophilin-like	802	0.0003
PF04693|Archaeal_putative_transposase_ISC1217	799	0.0003
PF00248|Aldo/keto_reductase_family;PF13187|4Fe-4S_dicluster_domain	792	0.0003
PF03458|Glycine_transporter;PF03458|Glycine_transporter	791	0.0003
PF01458|SUF_system_FeS_cluster_assembly,_SufBD	786	0.0003
PF04982|HPP_family	784	0.0003
PF03437|BtpA_family	782	0.0003
PF05167|Uncharacterised_ACR_(DUF711)	781	0.0003
PF12838|4Fe-4S_dicluster_domain	780	0.0003
PF04073|Aminoacyl-tRNA_editing_domain	776	0.0003
PF12679|ABC-2_family_transporter_protein	775	0.0003
PF13563|2'-5'_RNA_ligase_superfamily	767	0.0003
PF09919|Uncharacterized_conserved_protein_(DUF2149)	759	0.0003
PF04457|MJ1316_RNA_cyclic_group_end_recognition_domain	752	0.0003
PF17231|Family_of_unknown_function_(DUF5305)	750	0.0003
PF01886|Protein_of_unknown_function_DUF61	749	0.0003
PF09845|Zn-ribbon_containing_protein	748	0.0003
PF12172|Rubredoxin-like_zinc_ribbon_domain_(DUF35_N)	748	0.0003
PF13173|AAA_domain	746	0.0003
PF00578|AhpC/TSA_family	742	0.0003
PF07895|Protein_of_unknown_function_(DUF1673)	740	0.0003
PF18859|Actinobacteria/chloroflexi_VLRF1_release_factor	740	0.0003
PF00085|Thioredoxin	740	0.0003
PF16640|Bacterial_Ig-like_domain_(group_3)	740	0.0003
PF08979|Domain_of_unknown_function_(DUF1894)	738	0.0003
PF05362|Lon_protease_(S16)_C-terminal_proteolytic_domain	735	0.0003
PF01261|Xylose_isomerase-like_TIM_barrel	734	0.0003
PF11755|Protein_of_unknown_function_(DUF3311)	733	0.0003
PF01699|Sodium/calcium_exchanger_protein;PF01699|Sodium/calcium_exchanger_protein	731	0.0003
PF13360|PQQ-like_domain	728	0.0003
PF07920|Protein_of_unknown_function_(DUF1684)	726	0.0003
PF02277|Phosphoribosyltransferase	725	0.0003
PF20108|Family_of_unknown_function_(DUF6498)	716	0.0003
PF01694|Rhomboid_family	713	0.0003
PF19122|Family_of_unknown_function_(DUF5806)	707	0.0003
PF20766|Protein_of_unknown_function_(DUF447);PF04289|Protein_of_unknown_function_(DUF447)_N-terminal_domain	706	0.0003
PF09890|Uncharacterized_protein_conserved_in_archaea_(DUF2117)	705	0.0003
PF13474|SnoaL-like_domain	703	0.0003
PF20587|Family_of_unknown_function_(DUF6789)	696	0.0003
PF03703|Bacterial_PH_domain;PF03703|Bacterial_PH_domain;PF03703|Bacterial_PH_domain	695	0.0003
PF04186|FxsA_cytoplasmic_membrane_protein	694	0.0003
PF00753|Metallo-beta-lactamase_superfamily	693	0.0003
PF12675|Protein_of_unknown_function_(DUF3795)	689	0.0003
PF05402|Coenzyme_PQQ_synthesis_protein_D_(PqqD)	686	0.0003
PF02655|ATP-grasp_domain	685	0.0003
PF08279|HTH_domain	683	0.0003
PF10049|Protein_of_unknown_function_(DUF2283)	683	0.0003
PF00226|DnaJ_domain	683	0.0003
PF00382|Transcription_factor_TFIIB_repeat	682	0.0003
PF10977|Protein_of_unknown_function_(DUF2797)	679	0.0003
PF02080|TrkA-C_domain	677	0.0003
PF10967|Protein_of_unknown_function_(DUF2769)	676	0.0003
PF10028|Predicted_integral_membrane_protein_(DUF2270)	675	0.0003
PF14378|PAP2_superfamily	672	0.0003
PF03364|Polyketide_cyclase_/_dehydrase_and_lipid_transport	671	0.0003
PF05016|ParE_toxin_of_type_II_toxin-antitoxin_system,_parDE	669	0.0003
PF02566|OsmC-like_protein	669	0.0003
PF09946|Predicted_membrane_protein_(DUF2178)	668	0.0003
PF13190|PDGLE_domain	667	0.0003
PF11376|Protein_of_unknown_function_(DUF3179)	663	0.0003
PF00188|Cysteine-rich_secretory_protein_family	662	0.0003
PF09826|Beta_propeller_domain	660	0.0003
PF03192|Pyrococcus_protein_of_unknown_function,_DUF257	660	0.0003
PF03008|Archaea_bacterial_proteins_of_unknown_function;PF01637|ATPase_domain_predominantly_from_Archaea	659	0.0003
PF01636|Phosphotransferase_enzyme_family	659	0.0003
PF19095|Family_of_unknown_function_(DUF5783)	657	0.0003
PF13263|PHP-associated	652	0.0003
PF04758|Ribosomal_protein_S30	642	0.0003
PF00932|Lamin_Tail_Domain	637	0.0003
PF13192|Thioredoxin_domain	635	0.0003
PF19120|Family_of_unknown_function_(DUF5804)	635	0.0003
PF08271|TFIIB_zinc-binding	633	0.0003
PF13386|Cytochrome_C_biogenesis_protein_transmembrane_region	631	0.0003
PF09871|Uncharacterized_protein_conserved_in_archaea_(DUF2098)	629	0.0003
PF01954|AF2212-like	628	0.0003
PF19131|Family_of_unknown_function_(DUF5814)	628	0.0003
PF13462|Thioredoxin	626	0.0003
PF06283|Trehalose_utilisation	624	0.0003
PF02830|V4R_domain	618	0.0003
PF02887|Pyruvate_kinase,_alpha/beta_domain	617	0.0003
PF01996|F420-0:Gamma-glutamyl_ligase	612	0.0002
PF13646|HEAT_repeats	611	0.0002
PF00111|2Fe-2S_iron-sulfur_cluster_binding_domain	611	0.0002
PF09889|Uncharacterized_protein_containing_a_Zn-ribbon_(DUF2116)	609	0.0002
PF19146|Family_of_unknown_function_(DUF5828)	603	0.0002
PF04471|Restriction_endonuclease	589	0.0002
PF13187|4Fe-4S_dicluster_domain;PF00248|Aldo/keto_reductase_family	589	0.0002
PF07786|Heparan-alpha-glucosaminide_N-acetyltransferase,_catalytic	587	0.0002
PF21349|Rubrerythrin,_rubredoxin-like_domain	585	0.0002
PF19121|Family_of_unknown_function_(DUF5805)	583	0.0002
PF12698|ABC-2_family_transporter_protein	581	0.0002
PF18754|Nucleotide_modification_associated_domain_3	580	0.0002
PF01163|RIO1_family	579	0.0002
PF19148|Family_of_unknown_function_(DUF5830)	579	0.0002
PF19102|Family_of_unknown_function_(DUF5789)	578	0.0002
PF19810|Family_of_unknown_function_(DUF6293)	573	0.0002
PF13191|AAA_ATPase_domain	573	0.0002
PF01206|Sulfurtransferase_TusA	572	0.0002
PF16795|Archaeal_phage_integrase	572	0.0002
PF19096|Family_of_unknown_function_(DUF5784)	570	0.0002
PF19126|Family_of_unknown_function_(DUF5810)	570	0.0002
PF19093|Family_of_unknown_function_(DUF5781)	570	0.0002
PF19129|Family_of_unknown_function_(DUF5812)	569	0.0002
PF19110|Family_of_unknown_function_(DUF5797)	566	0.0002
PF19107|Family_of_unknown_function_(DUF5794)	564	0.0002
PF00413|Matrixin	561	0.0002
PF05762|VWA_domain_containing_CoxE-like_protein	560	0.0002
PF19792|Family_of_unknown_function_(DUF6276)	560	0.0002
PF19104|Family_of_unknown_function_(DUF5791)	560	0.0002
PF00581|Rhodanese-like_domain	559	0.0002
PF19113|Family_of_unknown_function_(DUF5799)	559	0.0002
PF00294|pfkB_family_carbohydrate_kinase	558	0.0002
PF19125|Family_of_unknown_function_(DUF5809)	557	0.0002
PF13676|TIR_domain	556	0.0002
PF04009|Protein_of_unknown_function_(DUF356)	556	0.0002
PF19130|Family_of_unknown_function_(DUF5813)	556	0.0002
PF19103|Family_of_unknown_function_(DUF5790)	556	0.0002
PF05727|Uncharacterised_protein_family_(UPF0228)	553	0.0002
PF19137|Family_of_unknown_function_(DUF5820)	552	0.0002
PF03787|RAMP_superfamily	551	0.0002
PF19090|Family_of_unknown_function_(DUF5778)	551	0.0002
PF19132|Family_of_unknown_function_(DUF5815)	550	0.0002
PF02915|Rubrerythrin	549	0.0002
PF19646|Family_of_unknown_function_(DUF6149)	549	0.0002
PF13650|Aspartyl_protease	548	0.0002
PF19139|Family_of_unknown_function_(DUF5822)	548	0.0002
PF07185|Protein_of_unknown_function_(DUF1404)	548	0.0002
PF09858|Predicted_membrane_protein_(DUF2085)	547	0.0002
PF04285|Protein_of_unknown_function_(DUF444)	546	0.0002
PF19118|Family_of_unknown_function_(DUF5802)	546	0.0002
PF04306|Protein_of_unknown_function_(DUF456)	544	0.0002
PF20398|Family_of_unknown_function_(DUF6691)	544	0.0002
PF19098|Family_of_unknown_function_(DUF5785)	543	0.0002
PF19123|Family_of_unknown_function_(DUF5807)	543	0.0002
PF09930|Predicted_transporter_(DUF2162)	542	0.0002
PF09594|Glycosyltransferase_family_87	542	0.0002
PF11213|Protein_of_unknown_function_(DUF3006)	542	0.0002
PF18933|PsbP-like_protein	542	0.0002
PF13384|Homeodomain-like_domain	541	0.0002
PF19106|Family_of_unknown_function_(DUF5793)	539	0.0002
PF09622|Putative_integral_membrane_protein_(DUF2391)	539	0.0002
PF19145|Family_of_unknown_function_(DUF5827)	538	0.0002
PF13673|Acetyltransferase_(GNAT)_domain	537	0.0002
PF04018|Undecaprenyl_phosphate_translocase-like	537	0.0002
PF08735|Putative_pyruvate_format-lyase_activating_enzyme_(DUF1786)	536	0.0002
PF19109|Family_of_unknown_function_(DUF5796)	536	0.0002
PF19091|Family_of_unknown_function_(DUF5779)	536	0.0002
PF14528|LAGLIDADG-like_domain	535	0.0002
PF20024|Family_of_unknown_function_(DUF6432)	535	0.0002
PF02150|RNA_polymerases_M/15_Kd_subunit	534	0.0002
PF19111|Family_of_unknown_function_(DUF5798)	534	0.0002
PF06053|Domain_of_unknown_function_(DUF929)	533	0.0002
PF09360|Iron-binding_zinc_finger_CDGSH_type	529	0.0002
PF09001|Domain_of_unknown_function_(DUF1890)	528	0.0002
PF01738|Dienelactone_hydrolase_family	528	0.0002
PF19124|Family_of_unknown_function_(DUF5808)	528	0.0002
PF10130|PIN_domain	526	0.0002
PF01988|VIT_family	522	0.0002
PF19502|Nucleotidyltransferase_of_unknown_function_(DUF6036)	521	0.0002
PF11848|Domain_of_unknown_function_(DUF3368)	521	0.0002
PF04017|Domain_of_unknown_function_(DUF366)	520	0.0002
PF04254|Protein_of_unknown_function_(DUF432)	519	0.0002
PF01035|6-O-methylguanine_DNA_methyltransferase,_DNA_binding_domain	516	0.0002
PF04055|Radical_SAM_superfamily;PF13353|4Fe-4S_single_cluster_domain	514	0.0002
PF07927|HicA_toxin_of_bacterial_toxin-antitoxin,	514	0.0002
PF02129|X-Pro_dipeptidyl-peptidase_(S15_family)	513	0.0002
PF19128|Family_of_unknown_function_(DUF5811)	513	0.0002
PF19133|Family_of_unknown_function_(DUF5816)	513	0.0002
PF03483|B3/4_domain	512	0.0002
PF00482|Type_II_secretion_system_(T2SS),_protein_F	511	0.0002
PF19115|Family_of_unknown_function_(DUF5800)	508	0.0002
PF00534|Glycosyl_transferases_group_1	507	0.0002
PF19108|Family_of_unknown_function_(DUF5795)	505	0.0002
PF09852|Predicted_membrane_protein_(DUF2079)	505	0.0002
PF09897|Uncharacterized_protein_conserved_in_archaea_(DUF2124)	503	0.0002
PF06314|Acetoacetate_decarboxylase_(ADC)	503	0.0002
PF04134|DCC1-like_thiol-disulfide_oxidoreductase	503	0.0002
PF04255|Protein_of_unknown_function_(DUF433)	503	0.0002
PF13091|PLD-like_domain	498	0.0002
PF00437|Type_II/IV_secretion_system_protein	497	0.0002
PF10025|Uncharacterized_conserved_protein_(DUF2267)	494	0.0002
PF13578|Methyltransferase_domain	493	0.0002
PF00032|Cytochrome_b(C-terminal)/b6/petD	493	0.0002
PF08327|Activator_of_Hsp90_ATPase_homolog_1-like_protein	490	0.0002
PF01850|PIN_domain;PF00437|Type_II/IV_secretion_system_protein	490	0.0002
PF10133|CO_dehydrogenase_accessory_protein_CooT	488	0.0002
PF05048|Periplasmic_copper-binding_protein_(NosD)	486	0.0002
PF06695|Putative_small_multi-drug_export_protein	484	0.0002
PF10826|Protein_of_unknown_function_(DUF2551)	483	0.0002
PF07318|Protein_of_unknown_function_(DUF1464)	483	0.0002
PF07854|Protein_of_unknown_function_(DUF1646)	482	0.0002
PF13353|4Fe-4S_single_cluster_domain;PF04055|Radical_SAM_superfamily	482	0.0002
PF04266|ASCH_domain	482	0.0002
PF00092|von_Willebrand_factor_type_A_domain	481	0.0002
PF03367|ZPR1_zinc-finger_domain	478	0.0002
PF16983|Molybdate_transporter_of_MFS_superfamily;PF16983|Molybdate_transporter_of_MFS_superfamily	476	0.0002
PF07441|SigmaK-factor_processing_regulatory_protein_BofA	472	0.0002
PF09892|Uncharacterized_protein_conserved_in_archaea_(DUF2119)	471	0.0002
PF03911|Sec61beta_family	469	0.0002
PF13796|Putative_sensor	469	0.0002
PF05317|Thermopsin	469	0.0002
PF00571|CBS_domain	468	0.0002
PF20389|Family_of_unknown_function_(DUF6684)	468	0.0002
PF12697|Alpha/beta_hydrolase_family	466	0.0002
PF10107|Endonuclease_related_to_archaeal_Holliday_junction_resolvase	465	0.0002
PF13463|Winged_helix_DNA-binding_domain	465	0.0002
PF09821|C-terminal_AAA-associated_domain	464	0.0002
PF11746|Domain_of_unknown_function_(DUF3303)	462	0.0002
PF13565|Homeodomain-like_domain	462	0.0002
PF13231|Dolichyl-phosphate-mannose-protein_mannosyltransferase	461	0.0002
PF12686|Protein_of_unknown_function_(DUF3800)	461	0.0002
PF04060|Putative_Fe-S_cluster	460	0.0002
PF19134|Domain_of_unknown_function_(DUF5817)	460	0.0002
PF09855|Nucleic-acid-binding_protein_containing_Zn-ribbon_domain_(DUF2082)	459	0.0002
PF10015|ThermoDBP-related,_archaea	459	0.0002
PF13699|Domain_of_unknown_function_(DUF4157)	459	0.0002
PF13430|Domain_of_unknown_function_(DUF4112)	459	0.0002
PF09490|Probable_cobalt_transporter_subunit_(CbtA)	458	0.0002
PF01870|Archaeal_holliday_junction_resolvase_(hjc)	455	0.0002
PF09082|Domain_of_unknown_function_(DUF1922)	454	0.0002
PF09947|Uncharacterized_protein_conserved_in_archaea_(DUF2180)	451	0.0002
PF09895|RecB-family_nuclease_(DUF2122)	449	0.0002
PF04018|Domain_of_unknown_function_(DUF368)	449	0.0002
PF12146|Serine_aminopeptidase,_S33	449	0.0002
PF20576|HEWD_domain	448	0.0002
PF11255|Protein_of_unknown_function_(DUF3054)	447	0.0002
PF19887|Family_of_unknown_function_(DUF6360)	447	0.0002
PF13244|MBH,_subunit_D	447	0.0002
PF06094|Gamma-glutamyl_cyclotransferase,_AIG2-like	445	0.0002
PF10066|Uncharacterized_conserved_protein_(DUF2304)	443	0.0002
PF11824|Protein_of_unknown_function_(DUF3344)	441	0.0002
PF13396|Phospholipase_D-nuclease_N-terminal	441	0.0002
PF05129|Transcription_elongation_factor_Elf1_like	441	0.0002
PF09685|Domain_of_unknown_function_(DUF4870)	441	0.0002
PF21818|Family_of_unknown_function_(DUF6884)	440	0.0002
PF07843|Protein_of_unknown_function_(DUF1634)	440	0.0002
PF09845|Zn-ribbon_containing_protein;PF09845|Zn-ribbon_containing_protein	438	0.0002
PF04322|Protein_of_unknown_function_(DUF473)	436	0.0002
PF11950|Protein_of_unknown_function_(DUF3467)	435	0.0002
PF01152|Bacterial-like_globin	435	0.0002
PF02899|Phage_integrase,_N-terminal_SAM-like_domain;PF00589|Phage_integrase_family	432	0.0002
PF09894|Uncharacterized_protein_conserved_in_archaea_(DUF2121)	430	0.0002
PF12158|Protein_of_unknown_function_(DUF3592)	428	0.0002
PF06133|Control_of_competence_regulator_ComK,_YlbF/YmcA	428	0.0002
PF10634|Fe2+_transport_protein	428	0.0002
PF02308|MgtC_family;PF13194|Domain_of_unknown_function_(DUF4010)	426	0.0002
PF09921|Uncharacterized_protein_conserved_in_archaea_(DUF2153)	426	0.0002
PF01423|LSM_domain	425	0.0002
PF09870|Uncharacterized_protein_conserved_in_archaea_(DUF2097)	425	0.0002
PF09913|Predicted_membrane_protein_(DUF2142)	425	0.0002
PF00589|Phage_integrase_family;PF02899|Phage_integrase,_N-terminal_SAM-like_domain	425	0.0002
PF11369|Protein_of_unknown_function_(DUF3160)	424	0.0002
PF17884|Domain_of_unknown_function_(DUF5591)	423	0.0002
PF13470|PIN_domain	422	0.0002
PF02899|Phage_integrase,_N-terminal_SAM-like_domain	421	0.0002
PF09969|Uncharacterized_conserved_protein_(DUF2203)	421	0.0002
PF13439|Glycosyltransferase_Family_4	420	0.0002
PF08905|Domain_of_unknown_function_(DUF1850)	420	0.0002
PF09824|ArsR_transcriptional_regulator	418	0.0002
PF18898|Family_of_unknown_function_(DUF5654)	418	0.0002
PF01656|CobQ/CobB/MinD/ParA_nucleotide_binding_domain	417	0.0002
PF00963|Cohesin_domain	417	0.0002
PF11387|Protein_of_unknown_function_(DUF2795)	415	0.0002
PF11167|Protein_of_unknown_function_(DUF2953)	415	0.0002
PF03013|Pyrimidine_dimer_DNA_glycosylase	415	0.0002
PF18822|CdvA-like_coiled-coil_domain	415	0.0002
PF10263|SprT-like_family	412	0.0002
PF01902|Diphthamide_synthase	411	0.0002
PF11611|Domain_of_unknown_function_(DUF4352)	411	0.0002
PF13459|4Fe-4S_single_cluster_domain	411	0.0002
PF19590|TrbL/VirB6_plasmid_conjugal_transfer_like_protein	411	0.0002
PF08892|YqcI/YcgG_family	410	0.0002
PF13248|zinc-ribbon_domain	410	0.0002
PF13636|RNA-binding_PUA-like_domain_of_methyltransferase_RsmF	408	0.0002
PF01844|HNH_endonuclease	407	0.0002
PF01883|Iron-sulfur_cluster_assembly_protein	407	0.0002
PF06510|Protein_of_unknown_function_(DUF1102)	405	0.0002
PF06168|Protein_of_unknown_function_(DUF981)	404	0.0002
PF09505|Dimethylamine_methyltransferase_(Dimeth_PyL)	403	0.0002
PF11299|Protein_of_unknown_function_(DUF3100)	403	0.0002
PF11667|Putative_zincin_peptidase	402	0.0002
PF09489|Probable_cobalt_transporter_subunit_(CbtB)	402	0.0002
PF12706|Beta-lactamase_superfamily_domain	401	0.0002
PF14257|Domain_of_unknown_function_(DUF4349)	401	0.0002
PF01842|ACT_domain	398	0.0002
PF00437|Type_II/IV_secretion_system_protein;PF01850|PIN_domain	397	0.0002
PF02769|AIR_synthase_related_protein,_C-terminal_domain;PF00586|AIR_synthase_related_protein,_N-terminal_domain	397	0.0002
PF10102|Domain_of_unknown_function_(DUF2341)	394	0.0002
PF10070|Probable_inorganic_carbon_transporter_subunit_DabA	394	0.0002
PF03168|Late_embryogenesis_abundant_protein	394	0.0002
PF02596|Uncharacterised_ArCR,_COG2043	392	0.0002
PF13527|Acetyltransferase_(GNAT)_domain	392	0.0002
PF06626|Protein_of_unknown_function_(DUF1152)	390	0.0002
PF13840|ACT_domain	390	0.0002
PF07411|Domain_of_unknown_function_(DUF1508)	389	0.0002
PF10884|Protein_of_unknown_function_(DUF2683)	388	0.0002
PF09884|Uncharacterized_protein_conserved_in_archaea_(DUF2111)	385	0.0002
PF21100|MCM_protein_C-terminal_winged_helix-turn-helix_domain;PF01637|ATPase_domain_predominantly_from_Archaea	385	0.0002
PF12674|Putative_zinc_ribbon_domain	381	0.0002
PF08827|Domain_of_unknown_function_(DUF1805)	380	0.0002
PF18894|Putative_phage_metallopeptidase	380	0.0002
PF06195|Protein_of_unknown_function_(DUF996)	378	0.0002
PF09973|Predicted_membrane_protein_(DUF2208)	378	0.0002
PF13618|Gluconate_2-dehydrogenase_subunit_3	378	0.0002
PF01814|Hemerythrin_HHE_cation_binding_domain	378	0.0002
PF09918|Uncharacterized_protein_containing_a_ferredoxin_domain_(DUF2148)	377	0.0002
PF13358|DDE_superfamily_endonuclease	376	0.0002
PF20042|Family_of_unknown_function_(DUF6444)	375	0.0002
PF19700|Family_of_unknown_function_(DUF6198)	373	0.0002
PF01947|Chorismate_pyruvate-lyase_Rv2949c-like	372	0.0002
PF04407|Protein_of_unknown_function_(DUF531)	372	0.0002
PF02272|DHHA1_domain	372	0.0002
PF00106|short_chain_dehydrogenase	372	0.0002
PF01991|ATP_synthase_(E/31_kDa)_subunit	372	0.0002
PF13519|von_Willebrand_factor_type_A_domain	371	0.0002
PF09958|Uncharacterized_protein_conserved_in_archaea_(DUF2192)	371	0.0002
PF01734|Patatin-like_phospholipase	371	0.0002
PF19289|PmbA/TldA_metallopeptidase_C-terminal_domain	370	0.0002
PF04182|B-block_binding_subunit_of_TFIIIC	369	0.0002
PF18306|SLOG_cluster4_family	369	0.0002
PF13194|Domain_of_unknown_function_(DUF4010);PF02308|MgtC_family	369	0.0002
PF09996|Uncharacterized_protein_conserved_in_bacteria_(DUF2237)	369	0.0002
PF14076|Domain_of_unknown_function_(DUF4258)	368	0.0002
PF13239|2TM_domain	367	0.0001
PF00248|Aldo/keto_reductase_family	367	0.0001
PF13938|Putative_heavy-metal_chelation;PF04016|Putative_heavy-metal_chelation	366	0.0001
PF01364|Peptidase_family_C25	365	0.0001
PF13023|HD_domain	365	0.0001
PF09971|Predicted_membrane_protein_(DUF2206)	362	0.0001
PF10051|Uncharacterized_protein_conserved_in_archaea_(DUF2286)	362	0.0001
PF03626|Prokaryotic_Cytochrome_C_oxidase_subunit_IV	362	0.0001
PF18930|Domain_of_unknown_function_(DUF5679)	361	0.0001
PF01370|NAD_dependent_epimerase/dehydratase_family	361	0.0001
PF13187|4Fe-4S_dicluster_domain	361	0.0001
PF00507|NADH-ubiquinone/plastoquinone_oxidoreductase,_chain_3	361	0.0001
PF04409|Protein_of_unknown_function_(DUF530)	358	0.0001
PF22742|PspA_associated_protein_B	358	0.0001
PF07885|Ion_channel	356	0.0001
PF20565|Probable_metallopeptidase_family_(DUF6775)	355	0.0001
PF06935|Protein_of_unknown_function_(DUF1284)	354	0.0001
PF08309|LVIVD_repeat;PF08309|LVIVD_repeat	354	0.0001
PF09959|Uncharacterized_protein_conserved_in_archaea_(DUF2193)	353	0.0001
PF01638|HxlR-like_helix-turn-helix	352	0.0001
PF14358|Domain_of_unknown_function_(DUF4405)	351	0.0001
PF04473|Transglutaminase-like_domain	351	0.0001
PF06271|RDD_family	351	0.0001
PF20990|Predicted_membrane_protein_(DUF2207)_C-terminal_domain;PF09972|Predicted_membrane_protein_(DUF2207)_N-terminal_domain	351	0.0001
PF12483|E3_Ubiquitin_ligase	350	0.0001
PF20509|Family_of_unknown_function_(DUF6735)	350	0.0001
PF03992|Antibiotic_biosynthesis_monooxygenase	348	0.0001
PF20368|Family_of_unknown_function_(DUF6663)	348	0.0001
PF09970|Nucleotidyl_transferase_of_unknown_function_(DUF2204)	347	0.0001
PF02593|Domain_of_unknown_function	346	0.0001
PF04389|Peptidase_family_M28	344	0.0001
PF01428|AN1-like_Zinc_finger	344	0.0001
PF14344|Domain_of_unknown_function_(DUF4397)	344	0.0001
PF05552|Mechanosensitive_ion_channel,_conserved_TM_helix	343	0.0001
PF00071|Ras_family	342	0.0001
PF20358|Family_of_unknown_function_(DUF6653)	340	0.0001
PF03168|Late_embryogenesis_abundant_protein;PF03168|Late_embryogenesis_abundant_protein	340	0.0001
PF08242|Methyltransferase_domain	337	0.0001
PF03476|MOSC_N-terminal_beta_barrel_domain	336	0.0001
PF13196|Protein_of_unknown_function_(DUF4012)	336	0.0001
PF19810|Domain_of_unknown_function_(DUF6293)	335	0.0001
PF13456|Reverse_transcriptase-like	333	0.0001
PF06445|GyrI-like_small_molecule_binding_domain	331	0.0001
PF08821|CGGC_domain	331	0.0001
PF09834|Predicted_membrane_protein_(DUF2061)	330	0.0001
PF19663|Family_of_unknown_function_(DUF6166)	327	0.0001
PF13274|Antitoxin_SocA-like,_Panacea_domain	326	0.0001
PF00072|Response_regulator_receiver_domain	326	0.0001
PF02369|Bacterial_Ig-like_domain_(group_1)	325	0.0001
PF03699|Uncharacterised_protein_family_(UPF0182)	324	0.0001
PF02900|Catalytic_LigB_subunit_of_aromatic_ring-opening_dioxygenase	324	0.0001
PF12690|Intracellular_proteinase_inhibitor	324	0.0001
PF00586|AIR_synthase_related_protein,_N-terminal_domain;PF02769|AIR_synthase_related_protein,_C-terminal_domain	323	0.0001
PF13500|AAA_domain;PF07085|DRTGG_domain	323	0.0001
PF07085|DRTGG_domain;PF13500|AAA_domain	322	0.0001
PF00364|Biotin-requiring_enzyme	322	0.0001
PF02416|mttA/Hcf106_family	320	0.0001
PF09869|Uncharacterized_protein_conserved_in_archaea_(DUF2096)	320	0.0001
PF18551|Thaumarchaeal_output_domain_1	319	0.0001
PF17253|Family_of_unknown_function_(DUF5320)	318	0.0001
PF01022|Bacterial_regulatory_protein,_arsR_family;PF08350|Methanogenesis_regulatory_protein_FilR1,_middle_domain	318	0.0001
PF01895|PhoU_domain;PF02080|TrkA-C_domain	318	0.0001
PF19656|Family_of_unknown_function_(DUF6159)	318	0.0001
PF09840|Uncharacterized_protein_conserved_in_archaea_(DUF2067)	317	0.0001
PF01106|NifU-like_domain	317	0.0001
PF04199|Putative_cyclase	317	0.0001
PF07884|Vitamin_K_epoxide_reductase_family	316	0.0001
PF13686|DsrE/DsrF/DrsH-like_family;PF13686|DsrE/DsrF/DrsH-like_family	315	0.0001
PF11485|STK_08120-like	315	0.0001
PF01984|Double-stranded_DNA-binding_domain	312	0.0001
PF08901|Protein_of_unknown_function_(DUF1847)	311	0.0001
PF01974|tRNA_intron_endonuclease,_catalytic_C-terminal_domain	311	0.0001
PF00420|NADH-ubiquinone/plastoquinone_oxidoreductase_chain_4L	311	0.0001
PF18481|Domain_of_unknown_function_(DUF5616);PF04256|Protein_of_unknown_function_(DUF434)	309	0.0001
PF22794|ZPR1_jelly-roll_domain	309	0.0001
PF05370|Domain_of_unknown_function_(DUF749)	308	0.0001
PF05787|Alkaline_phosphatase_PhoX	307	0.0001
PF14894|Lsm_C-terminal	307	0.0001
PF12323|Helix-turn-helix_domain	307	0.0001
PF01471|Putative_peptidoglycan_binding_domain	306	0.0001
PF04070|Domain_of_unknown_function_(DUF378)	306	0.0001
PF01209|ubiE/COQ5_methyltransferase_family	305	0.0001
PF04465|Protein_of_unknown_function_(DUF499)	304	0.0001
PF01345|Domain_of_unknown_function_DUF11	303	0.0001
PF08308|PEGA_domain	302	0.0001
PF13207|AAA_domain	301	0.0001
PF00892|EamA-like_transporter_family;PF00892|EamA-like_transporter_family	300	0.0001
PF03819|MazG_nucleotide_pyrophosphohydrolase_domain	300	0.0001
PF00543|Nitrogen_regulatory_protein_P-II	299	0.0001
PF04256|Protein_of_unknown_function_(DUF434);PF18481|Domain_of_unknown_function_(DUF5616)	298	0.0001
PF07556|Protein_of_unknown_function_(DUF1538)	298	0.0001
PF18929|Family_of_unknown_function_(DUF5678)	298	0.0001
PF02080|TrkA-C_domain;PF01895|PhoU_domain	298	0.0001
PF11483|Protein_of_unknown_function_(DUF3209)	296	0.0001
PF05175|Methyltransferase_small_domain	295	0.0001
PF09868|Uncharacterized_protein_conserved_in_archaea_(DUF2095)	295	0.0001
PF12695|Alpha/beta_hydrolase_family	295	0.0001
PF06325|Ribosomal_protein_L11_methyltransferase_(PrmA)	293	0.0001
PF13589|Histidine_kinase-,_DNA_gyrase_B-,_and_HSP90-like_ATPase	292	0.0001
PF03928|Haem_degrading_protein_HbpS-like	292	0.0001
PF01637|ATPase_domain_predominantly_from_Archaea;PF21100|MCM_protein_C-terminal_winged_helix-turn-helix_domain	291	0.0001
PF01588|Putative_tRNA_binding_domain	291	0.0001
PF02641|Uncharacterized_ACR,_COG1993	289	0.0001
PF04930|FUN14_family	289	0.0001
PF06803|Protein_of_unknown_function_(DUF1232)	288	0.0001
PF19027|Family_of_unknown_function_(DUF5752)	288	0.0001
PF06939|Protein_of_unknown_function_(DUF1286)	288	0.0001
PF04967|HTH_DNA_binding_domain	287	0.0001
PF11977|Zc3h12a-like_Ribonuclease_NYN_domain	287	0.0001
PF07775|PaRep2b_protein	285	0.0001
PF04191|Phospholipid_methyltransferase	285	0.0001
PF09893|Uncharacterized_protein_conserved_in_archaea_(DUF2120)	285	0.0001
PF06745|KaiC	285	0.0001
PF20542|Family_of_unknown_function_(DUF6757)	285	0.0001
PF07935|ORF_D-335-like_protein	285	0.0001
PF09974|Uncharacterized_protein_conserved_in_archaea_(DUF2209)	284	0.0001
PF04326|Schlafen,_AlbA_2	284	0.0001
PF08378|Nuclease-related_domain	283	0.0001
PF13417|Glutathione_S-transferase,_N-terminal_domain	282	0.0001
PF13783|Domain_of_unknown_function_(DUF4177)	281	0.0001
PF02080|TrkA-C_domain;PF02080|TrkA-C_domain;PF01895|PhoU_domain;PF01895|PhoU_domain	281	0.0001
PF07992|Pyridine_nucleotide-disulphide_oxidoreductase	280	0.0001
PF11645|PD-(D/E)XK_endonuclease	280	0.0001
PF10437|Bacterial_lipoate_protein_ligase_C-terminus	279	0.0001
PF22263|Family_of_unknown_function_(DUF6951)	279	0.0001
PF13237|4Fe-4S_dicluster_domain	278	0.0001
PF01645|Conserved_region_in_glutamate_synthase	278	0.0001
PF06557|Protein_of_unknown_function_(DUF1122)	278	0.0001
PF13635|Domain_of_unknown_function_(DUF4143)	278	0.0001
PF14478|Domain_of_unknown_function_(DUF4430)	277	0.0001
PF08902|Domain_of_unknown_function_(DUF1848)	277	0.0001
PF04055|Radical_SAM_superfamily;PF13186|Iron-sulfur_cluster-binding_domain	273	0.0001
PF00708|Acylphosphatase	273	0.0001
PF01599|Ribosomal_protein_S27a	272	0.0001
PF07900|Protein_of_unknown_function_(DUF1670)	271	0.0001
PF01895|PhoU_domain;PF01895|PhoU_domain;PF02080|TrkA-C_domain;PF02080|TrkA-C_domain	270	0.0001
PF20314|Family_of_unknown_function_(DUF6610)	270	0.0001
PF16927|N-terminal_7TM_region_of_histidine_kinase	269	0.0001
PF04016|Putative_heavy-metal_chelation;PF13938|Putative_heavy-metal_chelation	268	0.0001
PF02195|ParB/Sulfiredoxin_domain	267	0.0001
PF06841|T4-like_virus_tail_tube_protein_gp19	266	0.0001
PF13692|Glycosyl_transferases_group_1	264	0.0001
PF03372|Endonuclease/Exonuclease/phosphatase_family	264	0.0001
PF09123|Domain_of_unknown_function_(DUF1931)	264	0.0001
PF07179|SseB_protein_N-terminal_domain	264	0.0001
PF05763|Protein_of_unknown_function_(DUF835)	263	0.0001
PF00270|DEAD/DEAH_box_helicase;PF00271|Helicase_conserved_C-terminal_domain;PF09369|MrfA_Zn-binding_domain	263	0.0001
PF00561|alpha/beta_hydrolase_fold	262	0.0001
PF06550|Signal-peptide_peptidase,_presenilin_aspartyl_protease	262	0.0001
PF18069|DR2241_stabilising_domain;PF18009|4Fe-4S_iron-sulfur_cluster_binding_domain	262	0.0001
PF21003|Endonuclease_NucS_N-terminal_PH-like_domain	262	0.0001
PF16955|Ferrous_iron_uptake_permease,_iron-lead_transporter	262	0.0001
PF02662|Methyl-viologen-reducing_hydrogenase,_delta_subunit	261	0.0001
PF02656|Domain_of_unknown_function_(DUF202)	260	0.0001
PF05552|Mechanosensitive_ion_channel,_conserved_TM_helix;PF05552|Mechanosensitive_ion_channel,_conserved_TM_helix	259	0.0001
PF00096|Zinc_finger,_C2H2_type	259	0.0001
PF02518|Histidine_kinase-,_DNA_gyrase_B-,_and_HSP90-like_ATPase	258	0.0001
PF06961|Protein_of_unknown_function_(DUF1294)	257	0.0001
PF00498|FHA_domain	257	0.0001
PF03413|Peptidase_propeptide_and_YPEB_domain	257	0.0001
PF14344|Domain_of_unknown_function_(DUF4397);PF14344|Domain_of_unknown_function_(DUF4397)	257	0.0001
PF03706|Lysylphosphatidylglycerol_synthase_TM_region	257	0.0001
PF01670|Glycosyl_hydrolase_family_12	256	0.0001
PF17299|Family_of_unknown_function_(DUF5350)	256	0.0001
PF03477|ATP_cone_domain	255	0.0001
PF09972|Predicted_membrane_protein_(DUF2207)_N-terminal_domain;PF20990|Predicted_membrane_protein_(DUF2207)_C-terminal_domain	254	0.0001
PF08747|BREX_protein_BrxB	254	0.0001
PF00499|NADH-ubiquinone/plastoquinone_oxidoreductase_chain_6	254	0.0001
PF13304|AAA_domain,_putative_AbiEii_toxin,_Type_IV_TA_system	254	0.0001
PF08797|HIRAN_domain	254	0.0001
PF00884|Sulfatase	253	0.0001
PF05425|Copper_resistance_protein_D	253	0.0001
PF09924|Phosphatidylglycerol_lysyltransferase,_C-terminal	252	0.0001
PF01544|CorA-like_Mg2+_transporter_protein	251	0.0001
PF07752|S-layer_protein	250	0.0001
PF01191|RNA_polymerase_Rpb5,_C-terminal_domain	250	0.0001
PF07705|CARDB;PF07705|CARDB	250	0.0001
PF19479|Family_of_unknown_function_(DUF6015)	250	0.0001
PF01629|Domain_of_unknown_function_DUF22	250	0.0001
PF18533|Domain_of_unknown_function_(DUF5622)	249	0.0001
PF00805|Pentapeptide_repeats_(8_copies);PF00805|Pentapeptide_repeats_(8_copies)	249	0.0001
PF11964|SpoIIAA-like	248	0.0001
PF01521|Iron-sulphur_cluster_biosynthesis	248	0.0001
PF10007|Uncharacterized_protein_conserved_in_archaea_(DUF2250);PF10007|Uncharacterized_protein_conserved_in_archaea_(DUF2250)	247	0.0001
PF04165|Protein_of_unknown_function_(DUF401)	246	0.0001
PF18050|Cyclophilin-like_family	246	0.0001
PF08915|Archaea-specific_editing_domain_of_threonyl-tRNA_synthetase	245	0.0001
PF13185|GAF_domain	245	0.0001
PF16640|Bacterial_Ig-like_domain_(group_3);PF16640|Bacterial_Ig-like_domain_(group_3)	245	0.0001
PF17957|Bacterial_Ig_domain	245	0.0001
PF13289|SIR2-like_domain	244	0.0001
PF01992|ATP_synthase_(C/AC39)_subunit	242	0.0001
PF19638|Family_of_unknown_function_(DUF6141)	241	0.0001
PF18653|Arcadin_1	241	0.0001
PF02037|SAP_domain	241	0.0001
PF00174|Oxidoreductase_molybdopterin_binding_domain	241	0.0001
PF13473|Cupredoxin-like_domain	240	0.0001
PF13184|NusA-like_KH_domain	239	0.0001
PF18204|PGF-CTERM_motif	239	0.0001
PF04981|NMD3_family	238	0.0001
PF12804|MobA-like_NTP_transferase_domain	238	0.0001
PF08819|Domain_of_unknown_function_(DUF1802)	238	0.0001
PF00977|Histidine_biosynthesis_protein	238	0.0001
PF22794|ZPR1_jelly-roll_domain;PF03367|ZPR1_zinc-finger_domain	238	0.0001
PF02830|V4R_domain;PF01022|Bacterial_regulatory_protein,_arsR_family	237	0.0001
PF21688|FAD-dependent_protein,_C-terminal_domain-like	237	0.0001
PF09630|Domain_of_unknown_function_(DUF2024)	236	0.0001
PF14544|Domain_of_unknown_function_(DUF4443)	235	0.0001
PF03070|TENA/THI-4/PQQC_family	235	0.0001
PF17886|HSP20-like_domain_found_in_ArsA	235	0.0001
PF01699|Sodium/calcium_exchanger_protein	235	0.0001
PF14417|MEDS:_MEthanogen/methylotroph,_DcmR_Sensory_domain	234	0.0001
PF04415|Protein_of_unknown_function_(DUF515)	233	0.0001
PF00211|Adenylate_and_Guanylate_cyclase_catalytic_domain	232	0.0001
PF06207|Protein_of_unknown_function_(DUF1002)	232	0.0001
PF07592|Rhodopirellula_transposase_DDE_domain	231	0.0001
PF18780|Homing_endonuclease_associated_repeat	230	0.0001
PF20906|Protein_of_unknown_function_DUF917,_C-terminal;PF06032|Protein_of_unknown_function_(DUF917),_N-terminal	230	0.0001
PF18009|4Fe-4S_iron-sulfur_cluster_binding_domain;PF18069|DR2241_stabilising_domain	229	0.0001
PF01022|Bacterial_regulatory_protein,_arsR_family;PF02830|V4R_domain	228	0.0001
PF00717|Peptidase_S24-like	226	0.0001
PF01248|Ribosomal_protein_L7Ae/L30e/S12e/Gadd45_family	225	0.0001
PF13671|AAA_domain	225	0.0001
PF19609|Family_of_unknown_function_(DUF6114)	225	0.0001
PF12007|Protein_of_unknown_function_(DUF3501)	225	0.0001
PF09835|Uncharacterized_protein_conserved_in_bacteria_(DUF2062)	224	0.0001
PF22511|Family_of_unknown_function_(DUF6995)	224	0.0001
PF06897|Protein_of_unknown_function_(DUF1269)	223	0.0001
PF09943|Uncharacterized_protein_conserved_in_archaea_(DUF2175)	222	0.0001
PF00004|ATPase_family_associated_with_various_cellular_activities_(AAA)	222	0.0001
PF06032|Protein_of_unknown_function_(DUF917),_N-terminal;PF20906|Protein_of_unknown_function_DUF917,_C-terminal	222	0.0001
PF14026|Nickel_responsive_protein_SCO4226-like	222	0.0001
PF22763|NrS-1__polymerase_HBD_domain	222	0.0001
PF01900|Rpp14/Pop5_family	221	0.0001
PF09910|Uncharacterized_protein_conserved_in_archaea_(DUF2139)	221	0.0001
PF01757|Acyltransferase_family	221	0.0001
PF06690|FeGP_cofactor_biosynthesis_protein,_methyltransferase_HcgC	221	0.0001
PF05124|S-layer_like_family,_outer_domain	220	0.0001
PF11576|FeGP_cofactor_biosynthesis_protein_HcgB,_guanylyltransferase	220	0.0001
PF02663|FmdE,_Molybdenum_formylmethanofuran_dehydrogenase_operon;PF02663|FmdE,_Molybdenum_formylmethanofuran_dehydrogenase_operon	219	0.0001
PF00291|Pyridoxal-phosphate_dependent_enzyme	219	0.0001
PF10096|Uncharacterized_protein_conserved_in_bacteria_(DUF2334)	219	0.0001
PF00173|Cytochrome_b5-like_Heme/Steroid_binding_domain	217	0.0001
PF19024|Family_of_unknown_function_(DUF5750)	217	0.0001
PF09941|Uncharacterized_conserved_protein_(DUF2173)	215	0.0001
PF14697|4Fe-4S_dicluster_domain	215	0.0001
PF01435|Peptidase_family_M48	215	0.0001
PF07929|Plasmid_pRiA4b_ORF-3-like_protein	215	0.0001
PF09968|Uncharacterized_protein_domain_(DUF2202)	214	0.0001
PF02579|Dinitrogenase_iron-molybdenum_cofactor	214	0.0001
PF07452|CHRD_domain	214	0.0001
PF01901|Putative_O-antigen_polymerase	214	0.0001
PF03358|NADPH-dependent_FMN_reductase	213	0.0001
PF04127|DNA_/_pantothenate_metabolism_flavoprotein	213	0.0001
PF07381|Winged_helix_DNA-binding_domain_(DUF1495)	212	0.0001
PF01139|tRNA-splicing_ligase_RtcB	212	0.0001
PF14221|Domain_of_unknown_function_(DUF4330);PF14221|Domain_of_unknown_function_(DUF4330)	212	0.0001
PF04016|Putative_heavy-metal_chelation	212	0.0001
PF09369|MrfA_Zn-binding_domain;PF00270|DEAD/DEAH_box_helicase;PF00271|Helicase_conserved_C-terminal_domain	211	0.0001
PF08937|Thoeris_protein_ThsB,_TIR-like_domain	211	0.0001
PF10007|Uncharacterized_protein_conserved_in_archaea_(DUF2250)	211	0.0001
PF09847|Membrane_protein_of_12_TMs	210	0.0001
PF08401|N-terminal_domain_of_anti-restriction_factor_ArdC	210	0.0001
PF11469|Ribonuclease_III	209	0.0001
PF06675|Protein_of_unknown_function_(DUF1177)	208	0.0001
PF08281|Sigma-70,_region_4	207	0.0001
PF10592|AIPR_protein	205	0.0001
PF10002|Predicted_membrane_protein_(DUF2243)	205	0.0001
PF00326|Prolyl_oligopeptidase_family	204	0.0001
PF10127|RNA_repair_pathway_DNA_polymerase_beta_family	204	0.0001
PF09891|Uncharacterized_protein_conserved_in_archaea_(DUF2118)	203	0.0001
PF02254|TrkA-N_domain	203	0.0001
PF03412|Peptidase_C39_family	203	0.0001
PF13200|Putative_glycosyl_hydrolase_domain	203	0.0001
PF02627|Carboxymuconolactone_decarboxylase_family	202	0.0001
PF05598|Transposase_domain_(DUF772)	201	0.0001
PF13480|Acetyltransferase_(GNAT)_domain	201	0.0001
PF07411|Domain_of_unknown_function_(DUF1508);PF07411|Domain_of_unknown_function_(DUF1508);PF07411|Domain_of_unknown_function_(DUF1508);PF07411|Domain_of_unknown_function_(DUF1508);PF07411|Domain_of_unknown_function_(DUF1508)	201	0.0001
PF16239|Domain_of_unknown_function_(DUF4898)	201	0.0001
PF08350|Methanogenesis_regulatory_protein_FilR1,_middle_domain;PF01022|Bacterial_regulatory_protein,_arsR_family	200	0.0001
PF04075|F420H(2)-dependent_quinone_reductase	199	0.0001
PF02361|Cobalt_transport_protein	199	0.0001
PF03367|ZPR1_zinc-finger_domain;PF22794|ZPR1_jelly-roll_domain	199	0.0001
PF11345|Protein_of_unknown_function_(DUF3147)	196	0.0001
PF00271|Helicase_conserved_C-terminal_domain;PF09369|MrfA_Zn-binding_domain;PF00270|DEAD/DEAH_box_helicase	196	0.0001
PF13710|ACT_domain	196	0.0001
PF11494|Ta0938	196	0.0001
PF13809|Tubulin_like	195	0.0001
PF18911|PKD_domain;PF18911|PKD_domain	195	0.0001
PF00404|Dockerin_type_I_domain	195	0.0001
PF18899|Domain_of_unknown_function_(DUF5655)	194	0.0001
PF01930|Domain_of_unknown_function_DUF83	194	0.0001
PF21535|Uncharacterized_motility-related_protein_HVO_2248	194	0.0001
PF14213|STAS-like_domain_of_unknown_function_(DUF4325)	193	0.0001
PF13186|Iron-sulfur_cluster-binding_domain;PF04055|Radical_SAM_superfamily	193	0.0001
PF13619|KTSC_domain	193	0.0001
PF01769|Divalent_cation_transporter	192	0.0001
PF04703|FaeA-like_protein	191	0.0001
PF04463|2-thiouracil_desulfurase;PF08349|Protein_of_unknown_function_(DUF1722)	191	0.0001
PF00501|AMP-binding_enzyme	191	0.0001
PF00550|Phosphopantetheine_attachment_site	190	0.0001
PF13181|Tetratricopeptide_repeat	190	0.0001
PF04865|Baseplate_J-like_protein	190	0.0001
PF00037|4Fe-4S_binding_domain;PF00037|4Fe-4S_binding_domain	189	0.0001
PF03357|Snf7	188	0.0001
PF13360|PQQ-like_domain;PF13360|PQQ-like_domain	188	0.0001
PF07362|Post-segregation_antitoxin_CcdA	188	0.0001
PF00801|PKD_domain	187	0.0001
PF01041|DegT/DnrJ/EryC1/StrS_aminotransferase_family	187	0.0001
PF09848|Schlafen_group_3,_DNA/RNA_helicase_domain	187	0.0001
PF00582|Universal_stress_protein_family;PF00582|Universal_stress_protein_family	187	0.0001
PF01920|Prefoldin_subunit	186	0.0001
PF14582|Metallophosphoesterase,_calcineurin_superfamily	186	0.0001
PF14559|Tetratricopeptide_repeat	186	0.0001
PF01015|Ribosomal_S3Ae_family	186	0.0001
PF00271|Helicase_conserved_C-terminal_domain;PF00270|DEAD/DEAH_box_helicase;PF09369|MrfA_Zn-binding_domain	186	0.0001
PF00009|Elongation_factor_Tu_GTP_binding_domain	185	0.0001
PF13975|gag-polyprotein_putative_aspartyl_protease	184	0.0001
PF02475|Met-10+_like-protein	184	0.0001
PF17262|Cas6b_C-terminal_domain;PF17955|Cas6b_N-terminal_domain	183	0.0001
PF05448|Acetyl_xylan_esterase_(AXE1)	183	0.0001
PF02926|THUMP_domain	183	0.0001
PF14907|Uncharacterised_nucleotidyltransferase	183	0.0001
PF06941|5'_nucleotidase,_deoxy_(Pyrimidine),_cytosolic_type_C_protein_(NT5C)	182	0.0001
PF01036|Bacteriorhodopsin-like_protein	182	0.0001
PF08818|Domain_of_unknown_function_(DU1801)	182	0.0001
PF09369|MrfA_Zn-binding_domain;PF00271|Helicase_conserved_C-terminal_domain;PF00270|DEAD/DEAH_box_helicase	181	0.0001
PF10633|NPCBM-associated,_NEW3_domain_of_alpha-galactosidase	181	0.0001
PF04961|Formiminotransferase-cyclodeaminase	181	0.0001
PF00805|Pentapeptide_repeats_(8_copies)	181	0.0001
PF09414|RNA_ligase	180	0.0001
PF00246|Zinc_carboxypeptidase	180	0.0001
PF00270|DEAD/DEAH_box_helicase;PF09369|MrfA_Zn-binding_domain;PF00271|Helicase_conserved_C-terminal_domain	180	0.0001
PF13460|NAD(P)H-binding	180	0.0001
PF21748|UPF0150-like	180	0.0001
PF05768|Glutaredoxin-like_domain_(DUF836)	179	0.0001
PF21813|Family_of_unknown_function_(DUF6882)	179	0.0001
PF18895|Type_IV_secretion_system_pilin	179	0.0001
PF19025|Family_of_unknown_function_(DUF5751)	178	0.0001
PF04464|CDP-Glycerol:Poly(glycerophosphate)_glycerophosphotransferase	177	0.0001
PF06525|Sulfocyanin_(SoxE)_domain	177	0.0001
PF12681|Glyoxalase-like_domain	176	0.0001
PF13205|Bacterial_Ig-like_domain	176	0.0001
PF13453|Transcription_factor_zinc-finger	176	0.0001
PF12698|ABC-2_family_transporter_protein;PF12698|ABC-2_family_transporter_protein	176	0.0001
PF00733|Asparagine_synthase	176	0.0001
PF20208|ARG_and_Rhodanese-Phosphatase-superfamily-associated_Protein_domain	176	0.0001
PF21715|CggR_N-terminal_DNA_binding_domain;PF14544|Domain_of_unknown_function_(DUF4443)	175	0.0001
PF01266|FAD_dependent_oxidoreductase	175	0.0001
PF20586|Family_of_unknown_function_(DUF6788)	175	0.0001
PF17648|Luciferase	175	0.0001
PF13307|Helicase_C-terminal_domain	175	0.0001
PF21965|Small_archaeal_modifier_protein_2	175	0.0001
PF13576|Pentapeptide_repeats_(9_copies)	174	0.0001
PF00440|Bacterial_regulatory_proteins,_tetR_family	174	0.0001
PF04608|Phosphatidylglycerophosphatase_A	174	0.0001
PF04235|Protein_of_unknown_function_(DUF418)	174	0.0001
PF08123|Histone_methylation_protein_DOT1	173	0.0001
PF00303|Thymidylate_synthase	173	0.0001
PF02687|FtsX-like_permease_family	173	0.0001
PF09885|Uncharacterized_protein_conserved_in_archaea_(DUF2112)	172	0.0001
PF01565|FAD_binding_domain	172	0.0001
PF12840|Helix-turn-helix_domain;PF12840|Helix-turn-helix_domain	172	0.0001
PF06177|QueT_transporter	171	0.0001
PF09459|Ethylbenzene_dehydrogenase	171	0.0001
PF04173|TQO_small_subunit_DoxD	171	0.0001
PF01588|Putative_tRNA_binding_domain;PF18489|Alpha_helical_domain	171	0.0001
PF18545|Halobacterial_output_domain_1;PF18545|Halobacterial_output_domain_1	171	0.0001
PF01380|SIS_domain	170	0.0001
PF02223|Thymidylate_kinase	170	0.0001
PF00300|Histidine_phosphatase_superfamily_(branch_1)	169	0.0001
PF13229|Right_handed_beta_helix_region;PF13229|Right_handed_beta_helix_region	169	0.0001
PF01555|DNA_methylase;PF01555|DNA_methylase	169	0.0001
PF18489|Alpha_helical_domain;PF01588|Putative_tRNA_binding_domain	169	0.0001
PF09987|Uncharacterized_protein_conserved_in_archaea_(DUF2226)	169	0.0001
PF19133|Family_of_unknown_function_(DUF5816);PF00583|Acetyltransferase_(GNAT)_family	169	0.0001
PF00808|Histone-like_transcription_factor_(CBF/NF-Y)_and_archaeal_histone	169	0.0001
PF04023|FeoA_domain	168	0.0001
PF09373|Pseudomurein-binding_repeat	168	0.0001
PF18249|Calcium_binding_protein_SSO6904	168	0.0001
PF14534|Domain_of_unknown_function_(DUF4440)	168	0.0001
PF19545|Family_of_unknown_function_(DUF6069)	168	0.0001
PF04289|Protein_of_unknown_function_(DUF447)_N-terminal_domain	167	0.0001
PF01368|DHH_family	167	0.0001
PF04412|Aconitase_X	167	0.0001
PF01545|Cation_efflux_family	167	0.0001
PF00899|ThiF_family	166	0.0001
PF01990|ATP_synthase_(F/14-kDa)_subunit	166	0.0001
PF08761|dUTPase	166	0.0001
PF03435|Saccharopine_dehydrogenase_NADP_binding_domain	166	0.0001
PF12708|Pectate_lyase_superfamily_protein	166	0.0001
PF08461|Ribonuclease_R_winged-helix_domain	165	0.0001
PF10011|Predicted_membrane_protein_(DUF2254)	165	0.0001
PF00082|Subtilase_family	164	0.0001
PF00745|Glutamyl-tRNAGlu_reductase,_dimerisation_domain	164	0.0001
PF00551|Formyl_transferase	164	0.0001
PF04945|YHS_domain;PF03773|Predicted_permease	164	0.0001
PF06150|ChaB	163	0.0001
PF14328|Domain_of_unknown_function_(DUF4385)	163	0.0001
PF07237|Protein_of_unknown_function_(DUF1428)	163	0.0001
PF02415|Chlamydia_polymorphic_membrane_protein_(Chlamydia_PMP)_repeat	163	0.0001
PF21831|Domain_of_unknown_function_(DUF6891)	163	0.0001
PF16244|YcdB,_YcdC_repeated_domain	162	0.0001
PF01957|NfeD-like_C-terminal,_partner-binding	161	0.0001
PF01326|Pyruvate_phosphate_dikinase,_AMP/ATP-binding_domain	161	0.0001
PF02129|X-Pro_dipeptidyl-peptidase_(S15_family);PF08530|X-Pro_dipeptidyl-peptidase_C-terminal_non-catalytic_domain	161	0.0001
PF20501|MBH,_subunit_E	161	0.0001
PF04307|LexA-binding,_inner_membrane-associated_putative_hydrolase;PF04307|LexA-binding,_inner_membrane-associated_putative_hydrolase	161	0.0001
PF00310|Glutamine_amidotransferases_class-II	160	0.0001
PF00117|Glutamine_amidotransferase_class-I	160	0.0001
PF03853|YjeF-related_protein_N-terminus	160	0.0001
PF17341|Family_of_unknown_function_(DUF5371)	160	0.0001
PF14088|Domain_of_unknown_function_(DUF4268)	160	0.0001
PF04214|Protein_of_unknown_function,_DUF	159	0.0001
PF01541|GIY-YIG_catalytic_domain	159	0.0001
PF00696|Amino_acid_kinase_family	159	0.0001
PF09079|CDC6,_C_terminal_winged_helix_domain	159	0.0001
PF14342|Domain_of_unknown_function_(DUF4396)	159	0.0001
PF09874|Predicted_membrane_protein_(DUF2101)	158	0.0001
PF04071|Cysteine-rich_small_domain	158	0.0001
PF13614|AAA_domain	158	0.0001
PF14104|Domain_of_unknown_function_(DUF4277)	157	0.0001
PF14470|Bacterial_PH_domain	157	0.0001
PF04851|Type_III_restriction_enzyme,_res_subunit	157	0.0001
PF13401|AAA_domain	157	0.0001
PF03625|Domain_of_unknown_function_DUF302	157	0.0001
PF12916|Protein_of_unknown_function_(DUF3834)	157	0.0001
PF03243|Alkylmercury_lyase	157	0.0001
PF03551|Transcriptional_regulator_PadR-like_family;PF03551|Transcriptional_regulator_PadR-like_family	157	0.0001
PF01965|DJ-1/PfpI_family	156	0.0001
PF08309|LVIVD_repeat	156	0.0001
PF02007|Tetrahydromethanopterin_S-methyltransferase_MtrH_subunit	156	0.0001
PF05935|Arylsulfotransferase_(ASST)	156	0.0001
PF04343|Protein_of_unknown_function,_DUF488	156	0.0001
PF18905|Protein_of_unknown_function_(DUF5661)	155	0.0001
PF01926|50S_ribosome-binding_GTPase	155	0.0001
PF01569|PAP2_superfamily	155	0.0001
PF06508|Queuosine_biosynthesis_protein_QueC	155	0.0001
PF04167|Protein_of_unknown_function_(DUF402)	155	0.0001
PF08423|Rad51	155	0.0001
PF13189|Cytidylate_kinase-like_family	155	0.0001
PF00583|Acetyltransferase_(GNAT)_family;PF19133|Family_of_unknown_function_(DUF5816)	154	0.0001
PF08112|ATP_synthase_epsilon_subunit	154	0.0001
PF01980|tRNA-methyltransferase_O	154	0.0001
PF03779|SPW_repeat	154	0.0001
PF07719|Tetratricopeptide_repeat	153	0.0001
PF00248|Aldo/keto_reductase_family;PF13534|4Fe-4S_dicluster_domain	153	0.0001
PF08309|LVIVD_repeat;PF08309|LVIVD_repeat;PF08309|LVIVD_repeat	153	0.0001
PF13102|Phage_integrase_SAM-like_domain	153	0.0001
PF09948|Predicted_metal-binding_integral_membrane_protein_(DUF2182)	153	0.0001
PF22665|DUF6293_C-terminal_winged_helix_domain;PF19810|Domain_of_unknown_function_(DUF6293)	153	0.0001
PF08282|haloacid_dehalogenase-like_hydrolase	152	0.0001
PF02663|FmdE,_Molybdenum_formylmethanofuran_dehydrogenase_operon	152	0.0001
PF02607|B12_binding_domain	152	0.0001
PF01568|Molydopterin_dinucleotide_binding_domain	152	0.0001
PF00005|ABC_transporter	152	0.0001
PF01906|Putative_heavy-metal-binding	152	0.0001
PF02675|S-adenosylmethionine_decarboxylase	151	0.0001
PF14539|Domain_of_unknown_function_(DUF4442)	151	0.0001
PF22271|Family_of_unknown_function_(DUF6955)	151	0.0001
PF13416|Bacterial_extracellular_solute-binding_protein	150	0.0001
PF14512|Putative_TM_nitroreductase	150	0.0001
PF20251|Bacterial_Ig-like_domain	149	0.0001
PF20181|Family_of_unknown_function_(DUF6544)	149	0.0001
PF04020|Mycobacterial_4_TMS_phage_holin,_superfamily_IV;PF01663|Type_I_phosphodiesterase_/_nucleotide_pyrophosphatase	149	0.0001
PF05908|Poly-gamma-glutamate_hydrolase	148	0.0001
PF14681|Uracil_phosphoribosyltransferase	148	0.0001
PF12696|TraM_recognition_site_of_TraD_and_TraG	148	0.0001
PF22677|Bleomycin_resistance_protein-like_N-terminal	148	0.0001
PF04015|Domain_of_unknown_function_(DUF362);PF12838|4Fe-4S_dicluster_domain	147	0.0001
PF09250|Bifunctional_DNA_primase/polymerase,_N-terminal	147	0.0001
PF13435|Cytochrome_c554_and_c-prime	147	0.0001
PF06348|Protein_of_unknown_function_(DUF1059);PF06348|Protein_of_unknown_function_(DUF1059)	147	0.0001
PF05618|Putative_ATP-dependant_zinc_protease	146	0.0001
PF00805|Pentapeptide_repeats_(8_copies);PF00805|Pentapeptide_repeats_(8_copies);PF00805|Pentapeptide_repeats_(8_copies)	146	0.0001
PF05455|GvpH	146	0.0001
PF21100|MCM_protein_C-terminal_winged_helix-turn-helix_domain	146	0.0001
PF02126|Phosphotriesterase_family	146	0.0001
PF22352|K319L-like,_PKD_domain	146	0.0001
PF11495|Archaeal_transcriptional_regulator_TrmB	145	0.0001
PF10706|Aminoglycoside-2''-adenylyltransferase	145	0.0001
PF20603|Bacterial_hydrolase	144	0.0001
PF01547|Bacterial_extracellular_solute-binding_protein	144	0.0001
PF03747|ADP-ribosylglycohydrolase	144	0.0001
PF10022|Uncharacterized_protein_conserved_in_bacteria_(DUF2264)	144	0.0001
PF12636|Protein_of_unknown_function_(DUF3781)	144	0.0001
PF07694|5TMR_of_5TMR-LYT	144	0.0001
PF13737|Transposase_DDE_domain	143	0.0001
PF19458|Family_of_unknown_function_(DUF5995)	143	0.0001
PF04230|Polysaccharide_pyruvyl_transferase	143	0.0001
PF00432|Prenyltransferase_and_squalene_oxidase_repeat;PF00432|Prenyltransferase_and_squalene_oxidase_repeat	143	0.0001
PF09370|Phosphoenolpyruvate_hydrolase-like	143	0.0001
PF09205|Domain_of_unknown_function_(DUF1955)	143	0.0001
PF13376|Bacteriocin-protection,_YdeI_or_OmpD-Associated	142	0.0001
PF07040|Protein_of_unknown_function_(DUF1326)	142	0.0001
PF14393|Domain_of_unknown_function_(DUF4422)	142	0.0001
PF01609|Transposase_DDE_domain;PF14104|Domain_of_unknown_function_(DUF4277)	141	0.0001
PF02148|Zn-finger_in_ubiquitin-hydrolases_and_other_protein	141	0.0001
PF19605|Family_of_unknown_function_(DUF6110)	141	0.0001
PF02683|Cytochrome_C_biogenesis_protein_transmembrane_region	141	0.0001
PF13476|AAA_domain	141	0.0001
PF14281|PD-(D/E)XK_nuclease_superfamily	141	0.0001
PF03473|MOSC_domain;PF03476|MOSC_N-terminal_beta_barrel_domain	140	0.0001
PF02359|Cell_division_protein_48_(CDC48),_N-terminal_domain	140	0.0001
PF13688|Metallo-peptidase_family_M12	140	0.0001
PF08530|X-Pro_dipeptidyl-peptidase_C-terminal_non-catalytic_domain;PF02129|X-Pro_dipeptidyl-peptidase_(S15_family)	140	0.0001
PF04248|Domain_of_unknown_function_(DUF427)	139	0.0001
PF19935|Domain_of_unknown_function_(DUF6398)	139	0.0001
PF14057|GGGtGRT_protein	139	0.0001
PF09012|FeoC_like_transcriptional_regulator	138	0.0001
PF09925|Predicted_membrane_protein_(DUF2157)	138	0.0001
PF02732|ERCC4_domain	138	0.0001
PF01751|Toprim_domain	138	0.0001
PF12654|Domain_of_unknown_function_(DUF3786)	137	0.0001
PF02810|SEC-C_motif	136	0.0001
PF14329|Domain_of_unknown_function_(DUF4386)	136	0.0001
PF03807|NADP_oxidoreductase_coenzyme_F420-dependent	136	0.0001
PF17789|Macroglobulin_domain_MG4	136	0.0001
PF01355|High_potential_iron-sulfur_protein	136	0.0001
PF06250|YhcG_PDDEXK_nuclease_domain;PF17761|DUF1016_N-terminal_domain	135	0.0001
PF07505|Protein_of_unknown_function_(DUF5131)	135	0.0001
PF22743|PspA-Associated_protein	135	0.0001
PF13450|NAD(P)-binding_Rossmann-like_domain	134	0.0001
PF04609|Methyl-coenzyme_M_reductase_operon_protein_C	134	0.0001
PF13643|Domain_of_unknown_function_(DUF4145)	134	0.0001
PF13392|HNH_endonuclease	134	0.0001
PF05626|Protein_of_unknown_function_(DUF790);PF05626|Protein_of_unknown_function_(DUF790)	133	0.0001
PF01292|Prokaryotic_cytochrome_b561	133	0.0001
PF19620|Family_of_unknown_function_(DUF6125)	133	0.0001
PF00324|Amino_acid_permease	133	0.0001
PF08889|WbqC-like_protein_family	133	0.0001
PF19134|Domain_of_unknown_function_(DUF5817);PF22798|DUF5817,_C-terminal_domain	133	0.0001
PF10040|CRISPR-associated_endoribonuclease_Cas6	132	0.0001
PF14196|L-2-amino-thiazoline-4-carboxylic_acid_hydrolase	132	0.0001
PF13175|AAA_ATPase_domain	132	0.0001
PF12863|Domain_of_unknown_function_(DUF3821)	132	0.0001
PF14210|Domain_of_unknown_function_(DUF4322)	132	0.0001
PF08394|Archaeal_TRASH_domain	131	0.0001
PF01157|Ribosomal_protein_L21e	131	0.0001
PF05369|Monomethylamine_methyltransferase_MtmB	131	0.0001
PF13424|Tetratricopeptide_repeat	131	0.0001
PF13620|Carboxypeptidase_regulatory-like_domain;PF13620|Carboxypeptidase_regulatory-like_domain	131	0.0001
PF04467|Protein_of_unknown_function_(DUF483)	131	0.0001
PF01207|Dihydrouridine_synthase_(Dus)	131	0.0001
PF13598|Domain_of_unknown_function_(DUF4139)	130	0.0001
PF05800|Gas_vesicle_synthesis_protein_GvpO	130	0.0001
PF13479|AAA_domain	130	0.0001
PF01903|CbiX	130	0.0001
PF11457|Protein_of_unknown_function_(DUF3021)	130	0.0001
PF00034|Cytochrome_c	129	0.0001
PF14894|Lsm_C-terminal;PF01423|LSM_domain	129	0.0001
PF08849|BrxA	129	0.0001
PF08867|FRG_domain	129	0.0001
PF20509|Family_of_unknown_function_(DUF6735);PF20509|Family_of_unknown_function_(DUF6735)	129	0.0001
PF22798|DUF5817,_C-terminal_domain;PF19134|Domain_of_unknown_function_(DUF5817)	129	0.0001
PF22751|Active_DUF488-N3_subclade	129	0.0001
PF00271|Helicase_conserved_C-terminal_domain	128	0.0001
PF16640|Bacterial_Ig-like_domain_(group_3);PF16640|Bacterial_Ig-like_domain_(group_3);PF16640|Bacterial_Ig-like_domain_(group_3)	128	0.0001
PF01758|Sodium_Bile_acid_symporter_family	128	0.0001
PF13365|Trypsin-like_peptidase_domain	128	0.0001
PF10086|YhfC_intramembrane_metalloprotease	128	0.0001
PF05159|Capsule_polysaccharide_biosynthesis_protein	127	0.0001
PF18936|Family_of_unknown_function_(DUF5684)	127	0.0001
PF01882|Protein_of_unknown_function_DUF58	127	0.0001
PF05552|Mechanosensitive_ion_channel,_conserved_TM_helix;PF05552|Mechanosensitive_ion_channel,_conserved_TM_helix;PF05552|Mechanosensitive_ion_channel,_conserved_TM_helix	126	0.0001
PF10126|Uncharacterized_protein,_homolog_of_nitrogen_regulatory_protein_PII	126	0.0001
PF02796|Helix-turn-helix_domain_of_resolvase	126	0.0001
PF00227|Proteasome_subunit	126	0.0001
PF13534|4Fe-4S_dicluster_domain;PF00248|Aldo/keto_reductase_family	126	0.0001
PF07232|Putative_rep_protein_(DUF1424)	126	0.0001
PF14742|N-terminal_domain_of_(some)_glycogen_debranching_enzymes;PF22422|Mannosylglycerate_hydrolase_MGH1-like_glycoside_hydrolase_domain	126	0.0001
PF13349|Putative_adhesin	125	0.0001
PF01817|Chorismate_mutase_type_II	125	0.0001
PF13601|Winged_helix_DNA-binding_domain	125	0.0001
PF09138|Urm1_(Ubiquitin_related_modifier)	125	0.0001
PF00583|Acetyltransferase_(GNAT)_family;PF00583|Acetyltransferase_(GNAT)_family	125	0.0001
PF20628|Dyp-type_peroxidase,_C-terminal	125	0.0001
PF07903|PaRep2a_protein	125	0.0001
PF06467|MYM-type_Zinc_finger_with_FCS_sequence_motif	124	0.0001
PF13669|Glyoxalase/Bleomycin_resistance_protein/Dioxygenase_superfamily	124	0.0001
PF17761|DUF1016_N-terminal_domain;PF06250|YhcG_PDDEXK_nuclease_domain	123	0.0001
PF11139|Sap,_sulfolipid-1-addressing_protein	123	0.0001
PF07760|Protein_of_unknown_function_(DUF1616);PF07760|Protein_of_unknown_function_(DUF1616)	123	0.0001
PF18978|Family_of_unknown_function_(DUF5714)	123	0.0001
PF12724|Flavodoxin_domain	123	0.0001
PF07670|Nucleoside_recognition	123	0.0001
PF03793|PASTA_domain	122	0.0000
PF00872|Transposase,_Mutator_family	122	0.0000
PF00075|RNase_H	122	0.0000
PF05523|WxcM-like,_C-terminal	122	0.0000
PF19528|Family_of_unknown_function_(DUF6056)	122	0.0000
PF14367|Domain_of_unknown_function_(DUF4411)	122	0.0000
PF13279|Thioesterase-like_superfamily	122	0.0000
PF03795|YCII-related_domain	122	0.0000
PF22529|Family_of_unknown_function_(DUF7001)	122	0.0000
PF06983|3-demethylubiquinone-9_3-methyltransferase	121	0.0000
PF08448|PAS_fold	121	0.0000
PF08663|HalX_domain	121	0.0000
PF16926|Archaeal_4TM_region_of_histidine_kinase	121	0.0000
PF03657|UPF0113_PUA_domain	121	0.0000
PF01564|Spermine/spermidine_synthase_domain	121	0.0000
PF00137|ATP_synthase_subunit_C	121	0.0000
PF10923|BREX_system_ATP-binding_protein_BrxC/D	121	0.0000
PF01048|Phosphorylase_superfamily	120	0.0000
PF10442|FIST_C_domain;PF08495|FIST_N_domain	120	0.0000
PF07366|SnoaL-like_polyketide_cyclase	120	0.0000
PF00496|Bacterial_extracellular_solute-binding_proteins,_family_5_Middle	120	0.0000
PF10047|Protein_of_unknown_function_(DUF2281)	120	0.0000
PF06953|Arsenical_resistance_operon_protein_ArsD	119	0.0000
PF01385|Probable_transposase	119	0.0000
PF01797|Transposase_IS200_like	119	0.0000
PF14550|Putative_phage_serine_protease_XkdF	119	0.0000
PF00856|SET_domain	118	0.0000
PF04362|Bacterial_Fe(2+)_trafficking	118	0.0000
PF20589|Family_of_unknown_function_(DUF6790)	118	0.0000
PF13638|PIN_domain	118	0.0000
PF04965|Baseplate_wedge_protein_gp25	118	0.0000
PF11199|Protein_of_unknown_function_(DUF2891)	118	0.0000
PF04151|Bacterial_pre-peptidase_C-terminal_domain	117	0.0000
PF05120|Gas_vesicle_protein_G	117	0.0000
PF04304|Protein_of_unknown_function_(DUF454)	117	0.0000
PF01663|Type_I_phosphodiesterase_/_nucleotide_pyrophosphatase;PF04020|Mycobacterial_4_TMS_phage_holin,_superfamily_IV	117	0.0000
PF11376|Protein_of_unknown_function_(DUF3179);PF11376|Protein_of_unknown_function_(DUF3179)	117	0.0000
PF00828|Ribosomal_proteins_50S-L15,_50S-L18e,_60S-L27A	117	0.0000
PF13183|4Fe-4S_dicluster_domain	117	0.0000
PF00557|Metallopeptidase_family_M24	117	0.0000
PF08269|Cache_domain	117	0.0000
PF20382|Family_of_unknown_function_(DUF6677)	117	0.0000
PF03773|Predicted_permease;PF04945|YHS_domain	117	0.0000
PF04525|LURP-one-related	116	0.0000
PF05990|Alpha/beta_hydrolase_of_unknown_function_(DUF900)	116	0.0000
PF00882|Zinc_dependent_phospholipase_C	116	0.0000
PF05050|Methyltransferase_FkbM_domain	116	0.0000
PF01282|Ribosomal_protein_S24e	116	0.0000
PF15632|ATP-grasp_in_the_biosynthetic_pathway_with_Ter_operon	116	0.0000
PF13495|Phage_integrase,_N-terminal_SAM-like_domain;PF00589|Phage_integrase_family	115	0.0000
PF01396|Topoisomerase_DNA_binding_C4_zinc_finger	115	0.0000
PF04033|Domain_of_unknown_function_(DUF365)	115	0.0000
PF00881|Nitroreductase_family	115	0.0000
PF14544|Domain_of_unknown_function_(DUF4443);PF21715|CggR_N-terminal_DNA_binding_domain	115	0.0000
PF07700|Haem-NO-binding	115	0.0000
PF11536|Protein_of_unknown_function_(DUF3226)	115	0.0000
PF18998|Divergent_InlB_B-repeat_domain	114	0.0000
PF00091|Tubulin/FtsZ_family,_GTPase_domain	114	0.0000
PF12760|Transposase_zinc-ribbon_domain	114	0.0000
PF10865|Domain_of_unknown_function_(DUF2703)	114	0.0000
PF12773|Double_zinc_ribbon;PF01402|Ribbon-helix-helix_protein,_copG_family	114	0.0000
PF03413|Peptidase_propeptide_and_YPEB_domain;PF03413|Peptidase_propeptide_and_YPEB_domain	113	0.0000
PF12770|CHAT_domain	113	0.0000
PF13302|Acetyltransferase_(GNAT)_domain	113	0.0000
PF18906|Phage_tail_tube_protein	113	0.0000
PF14542|GCN5-related_N-acetyl-transferase	113	0.0000
PF19020|Ta1207_family	113	0.0000
PF14397|Sugar-transfer_associated_ATP-grasp	113	0.0000
PF13632|Glycosyl_transferase_family_group_2	113	0.0000
PF11563|Protoglobin	112	0.0000
PF01889|Membrane_protein_of_unknown_function_DUF63;PF01889|Membrane_protein_of_unknown_function_DUF63	112	0.0000
PF03965|Penicillinase_repressor	112	0.0000
PF16947|N-terminal_region_of_4Fe-4S_ferredoxin_iron-sulfur_binding	112	0.0000
PF05584|Sulfolobus_plasmid_regulatory_protein	112	0.0000
PF13404|AsnC-type_helix-turn-helix_domain	112	0.0000
PF07295|Zinc-ribbon_containing_domain	112	0.0000
PF11288|Protein_of_unknown_function_(DUF3089)	112	0.0000
PF00589|Phage_integrase_family;PF13495|Phage_integrase,_N-terminal_SAM-like_domain	111	0.0000
PF04240|Carotenoid_biosynthesis_protein	111	0.0000
PF09828|ChrB,_C-terminal_domain	111	0.0000
PF01208|Uroporphyrinogen_decarboxylase_(URO-D)	111	0.0000
PF12728|Helix-turn-helix_domain	111	0.0000
PF10771|Winged_helix-turn-helix_domain_(DUF2582)	110	0.0000
PF08445|FR47-like_protein	110	0.0000
PF01944|Stage_II_sporulation_protein_M	110	0.0000
PF08534|Redoxin	110	0.0000
PF06545|Protein_of_unknown_function_(DUF1116)	110	0.0000
PF07155|ECF-type_riboflavin_transporter,_S_component	110	0.0000
PF19799|Family_of_unknown_function_(DUF6282)	110	0.0000
PF09962|Uncharacterized_conserved_protein_(DUF2196)	110	0.0000
PF19851|Family_of_unknown_function_(DUF6326)	109	0.0000
PF14018|Domain_of_unknown_function_(DUF4234)	108	0.0000
PF12704|MacB-like_periplasmic_core_domain	108	0.0000
PF06114|IrrE_N-terminal-like_domain	108	0.0000
PF12650|Domain_of_unknown_function_(DUF3784)	108	0.0000
PF01192|RNA_polymerase_Rpb6	107	0.0000
PF09873|Uncharacterized_protein_conserved_in_archaea_(DUF2100)	107	0.0000
PF13181|Tetratricopeptide_repeat;PF13181|Tetratricopeptide_repeat	107	0.0000
PF07728|AAA_domain_(dynein-related_subfamily)	107	0.0000
PF00736|EF-1_guanine_nucleotide_exchange_domain	107	0.0000
PF18915|Domain_of_unknown_function_(DUF5667)	107	0.0000
PF02415|Chlamydia_polymorphic_membrane_protein_(Chlamydia_PMP)_repeat;PF02415|Chlamydia_polymorphic_membrane_protein_(Chlamydia_PMP)_repeat	107	0.0000
PF00013|KH_domain;PF01850|PIN_domain;PF00437|Type_II/IV_secretion_system_protein	106	0.0000
PF06228|Haem_utilisation_ChuX/HutX	106	0.0000
PF01061|ABC-2_type_transporter	106	0.0000
PF00782|Dual_specificity_phosphatase,_catalytic_domain	106	0.0000
PF14269|Arylsulfotransferase_(ASST)	106	0.0000
PF03891|Domain_of_unknown_function_(DUF333)	106	0.0000
PF09872|Uncharacterized_protein_conserved_in_archaea_(DUF2099)	106	0.0000
PF10688|Bacterial_inner_membrane_protein	106	0.0000
PF13761|Domain_of_unknown_function_(DUF4166)	106	0.0000
PF01230|HIT_domain	105	0.0000
PF04659|Archaeal_flagella_protein	105	0.0000
PF13240|zinc-ribbon_domain;PF13240|zinc-ribbon_domain	105	0.0000
PF02665|Nitrate_reductase_gamma_subunit	105	0.0000
PF11535|Calcium_binding	105	0.0000
PF04010|Protein_of_unknown_function_(DUF357);PF04010|Protein_of_unknown_function_(DUF357)	105	0.0000
PF08349|Protein_of_unknown_function_(DUF1722);PF04463|2-thiouracil_desulfurase	104	0.0000
PF01895|PhoU_domain	104	0.0000
PF12976|Domain_of_Unknown_Function_with_PDB_structure_(DUF3860)	104	0.0000
PF12641|Flavodoxin_domain	104	0.0000
PF03237|Terminase_large_subunit,_T4likevirus-type,_N-terminal	104	0.0000
PF08238|Sel1_repeat;PF08238|Sel1_repeat;PF08238|Sel1_repeat;PF08238|Sel1_repeat;PF08238|Sel1_repeat;PF08238|Sel1_repeat	104	0.0000
PF00083|Sugar_(and_other)_transporter	104	0.0000
PF12903|Protein_of_unknown_function_(DUF3830)	104	0.0000
PF01142|tRNA_pseudouridine_synthase_D_(TruD)	104	0.0000
PF03167|Uracil_DNA_glycosylase_superfamily	103	0.0000
PF14268|YoaP-like	103	0.0000
PF00408|Phosphoglucomutase/phosphomannomutase,_C-terminal_domain	103	0.0000
PF13561|Enoyl-(Acyl_carrier_protein)_reductase	103	0.0000
PF14022|Protein_of_unknown_function_(DUF4238)	103	0.0000
PF08238|Sel1_repeat;PF08238|Sel1_repeat;PF08238|Sel1_repeat;PF08238|Sel1_repeat;PF08238|Sel1_repeat	103	0.0000
PF01979|Amidohydrolase_family	103	0.0000
PF07650|KH_domain	103	0.0000
PF05708|Permuted_papain-like_amidase_enzyme,_YaeF/YiiX,_C92_family	103	0.0000
PF04952|Succinylglutamate_desuccinylase_/_Aspartoacylase_family;PF04952|Succinylglutamate_desuccinylase_/_Aspartoacylase_family	103	0.0000
PF07693|KAP_family_P-loop_domain	102	0.0000
PF09407|AbiEi_antitoxin_C-terminal_domain	102	0.0000
PF00483|Nucleotidyl_transferase	102	0.0000
PF01408|Oxidoreductase_family,_NAD-binding_Rossmann_fold	102	0.0000
PF08617|Kinase_binding_protein_CGI-121	102	0.0000
PF01728|FtsJ-like_methyltransferase	102	0.0000
PF13524|Glycosyl_transferases_group_1	102	0.0000
PF11185|Protein_of_unknown_function_(DUF2971)	102	0.0000
PF01558|Pyruvate_ferredoxin/flavodoxin_oxidoreductase	102	0.0000
PF02585|GlcNAc-PI_de-N-acetylase	102	0.0000
PF00352|Transcription_factor_TFIID_(or_TATA-binding_protein,_TBP)	102	0.0000
PF13680|Protein_of_unknown_function_(DUF4152)	102	0.0000
PF01008|Initiation_factor_2_subunit_family	101	0.0000
PF00270|DEAD/DEAH_box_helicase	101	0.0000
PF04860|Phage_portal_protein	101	0.0000
PF21247|Filamentation_induced_by_cAMP_protein_Fic-like,_C-terminal_domain	101	0.0000
PF13517|FG-GAP-like_repeat	101	0.0000
PF13482|RNase_H_superfamily;PF14520|Helix-hairpin-helix_domain	101	0.0000
PF13378|Enolase_C-terminal_domain-like	101	0.0000
PF13031|Protein_of_unknown_function_(DUF3892)	101	0.0000
PF18884|Bacterial_TSP3_repeat;PF18884|Bacterial_TSP3_repeat	101	0.0000
PF07690|Major_Facilitator_Superfamily;PF07690|Major_Facilitator_Superfamily	101	0.0000
PF13098|Thioredoxin-like_domain	100	0.0000
PF02368|Bacterial_Ig-like_domain_(group_2)	100	0.0000
PF17099|Tryptophan_transporter_TrpP	99	0.0000
PF00571|CBS_domain;PF00571|CBS_domain	99	0.0000
PF10517|Electron_transfer_DM13	99	0.0000
PF13531|Bacterial_extracellular_solute-binding_protein	99	0.0000
PF01939|Endonuclease_NucS_C-terminal_domain	99	0.0000
PF15915|GAF_and_HTH_10_associated_domain	99	0.0000
PF00313|'Cold-shock'_DNA-binding_domain	99	0.0000
PF05013|N-formylglutamate_amidohydrolase	99	0.0000
PF00025|ADP-ribosylation_factor_family	99	0.0000
PF13668|Ferritin-like_domain	99	0.0000
PF09520|Type_II_restriction_endonuclease,_TdeIII	98	0.0000
PF09954|Uncharacterized_protein_conserved_in_bacteria_(DUF2188)	98	0.0000
PF01918|Alba	98	0.0000
PF02171|Piwi_domain	98	0.0000
PF03599|CO_dehydrogenase/acetyl-CoA_synthase_delta_subunit	98	0.0000
PF01637|ATPase_domain_predominantly_from_Archaea;PF21690|Uncharacterized_ATP-binding_protein_MJ1010-like,_C-terminal_domain	98	0.0000
PF00150|Cellulase_(glycosyl_hydrolase_family_5)	97	0.0000
PF04138|GtrA-like_protein	97	0.0000
PF02637|GatB_domain	97	0.0000
PF01893|Uncharacterised_protein_family_UPF0058	97	0.0000
PF09851|Short_C-terminal_domain;PF09851|Short_C-terminal_domain	97	0.0000
PF13683|Integrase_core_domain	97	0.0000
PF13338|Transcriptional_regulator,_AbiEi_antitoxin;PF09407|AbiEi_antitoxin_C-terminal_domain	97	0.0000
PF14065|Pvc16_N-terminal_domain	97	0.0000
PF01978|Sugar-specific_transcriptional_regulator_TrmB;PF01978|Sugar-specific_transcriptional_regulator_TrmB	97	0.0000
PF00515|Tetratricopeptide_repeat	96	0.0000
PF04104|Eukaryotic_and_archaeal_DNA_primase,_large_subunit	96	0.0000
PF19673|Family_of_unknown_function_(DUF6176)	96	0.0000
PF06202|Amylo-alpha-1,6-glucosidase	96	0.0000
PF16264|SatD_family_(SatD)	96	0.0000
PF20990|Predicted_membrane_protein_(DUF2207)_C-terminal_domain	96	0.0000
PF13382|Adenine_deaminase_C-terminal_domain	96	0.0000
PF01590|GAF_domain	96	0.0000
PF00491|Arginase_family	96	0.0000
PF12646|Domain_of_unknown_function_(DUF3783)	96	0.0000
PF00092|von_Willebrand_factor_type_A_domain;PF18677|Archaellum_regulatory_network_B,_C-terminal_domain	96	0.0000
PF02996|Prefoldin_subunit	95	0.0000
PF11520|Chromatin_protein_Cren7	95	0.0000
PF13026|Protein_of_unknown_function_(DUF3887)	95	0.0000
PF08495|FIST_N_domain;PF10442|FIST_C_domain	95	0.0000
PF17289|Terminase_RNaseH-like_domain	95	0.0000
PF01575|MaoC_like_domain	95	0.0000
PF01423|LSM_domain;PF14894|Lsm_C-terminal	95	0.0000
PF00041|Fibronectin_type_III_domain	95	0.0000
PF01925|Sulfite_exporter_TauE/SafE;PF01925|Sulfite_exporter_TauE/SafE	95	0.0000
PF14595|Thioredoxin	95	0.0000
PF13290|Chitobiase/beta-hexosaminidase_C-terminal_domain	95	0.0000
PF01584|CheW-like_domain	95	0.0000
PF03059|Nicotianamine_synthase_protein	95	0.0000
PF11392|Protein_of_unknown_function_(DUF2877)	94	0.0000
PF00902|Sec-independent_protein_translocase_protein_(TatC)	94	0.0000
PF00239|Resolvase,_N_terminal_domain	94	0.0000
PF02002|TFIIE_alpha_subunit	94	0.0000
PF10869|Domain_of_unknown_function_(DUF2666)	94	0.0000
PF14206|Cysteine-rich_CPCC	94	0.0000
PF14158|YndJ-like_protein	94	0.0000
PF17955|Cas6b_N-terminal_domain;PF17262|Cas6b_C-terminal_domain	93	0.0000
PF04135|Nucleolar_RNA-binding_protein,_Nop10p_family	93	0.0000
PF02540|NAD_synthase	93	0.0000
PF14305|TupA-like_ATPgrasp	93	0.0000
PF00565|Staphylococcal_nuclease_homologue	93	0.0000
PF13672|Protein_phosphatase_2C	93	0.0000
PF14520|Helix-hairpin-helix_domain;PF13482|RNase_H_superfamily	93	0.0000
PF08220|DeoR-like_helix-turn-helix_domain	93	0.0000
PF01938|TRAM_domain;PF01938|TRAM_domain	93	0.0000
PF14104|Domain_of_unknown_function_(DUF4277);PF01609|Transposase_DDE_domain	92	0.0000
PF02805|Metal_binding_domain_of_Ada	92	0.0000
PF14401|RimK-like_ATPgrasp_N-terminal_domain	92	0.0000
PF13570|PQQ-like_domain	92	0.0000
PF08402|TOBE_domain	92	0.0000
PF05014|Nucleoside_2-deoxyribosyltransferase	92	0.0000
PF03476|MOSC_N-terminal_beta_barrel_domain;PF03473|MOSC_domain	92	0.0000
PF20393|Putative_carbonic_anhydrase	91	0.0000
PF03061|Thioesterase_superfamily	91	0.0000
PF00171|Aldehyde_dehydrogenase_family	91	0.0000
PF17899|Peptidase_M61_N-terminal_domain;PF05299|M61_glycyl_aminopeptidase	91	0.0000
PF00145|C-5_cytosine-specific_DNA_methylase	91	0.0000
PF01566|Natural_resistance-associated_macrophage_protein-like	91	0.0000
PF19866|Family_of_unknown_function_(DUF6339)	91	0.0000
PF22167|PH0730-like,_N-terminal_domain;PF14544|Domain_of_unknown_function_(DUF4443)	91	0.0000
PF19810|Domain_of_unknown_function_(DUF6293);PF22665|DUF6293_C-terminal_winged_helix_domain	91	0.0000
PF21984|DnaD_N-terminal_domain	91	0.0000
PF05345|Putative_Ig_domain	90	0.0000
PF14544|Domain_of_unknown_function_(DUF4443);PF22167|PH0730-like,_N-terminal_domain	90	0.0000
PF00795|Carbon-nitrogen_hydrolase	89	0.0000
PF07521|Zn-dependent_metallo-hydrolase_RNA_specificity_domain	89	0.0000
PF00121|Triosephosphate_isomerase	89	0.0000
PF14486|Domain_of_unknown_function_(DUF4432)	89	0.0000
PF09851|Short_C-terminal_domain;PF14470|Bacterial_PH_domain	89	0.0000
PF10869|Domain_of_unknown_function_(DUF2666);PF10869|Domain_of_unknown_function_(DUF2666)	89	0.0000
PF04055|Radical_SAM_superfamily;PF00633|Helix-hairpin-helix_motif	89	0.0000
PF21690|Uncharacterized_ATP-binding_protein_MJ1010-like,_C-terminal_domain;PF01637|ATPase_domain_predominantly_from_Archaea	89	0.0000
PF20068|Amphi-Trp_domain;PF07411|Domain_of_unknown_function_(DUF1508)	89	0.0000
PF03602|Conserved_hypothetical_protein_95	88	0.0000
PF01096|Transcription_factor_S-II_(TFIIS)	88	0.0000
PF05982|Na+-dependent_bicarbonate_transporter_superfamily	88	0.0000
PF04411|PD-(D/E)XK_nuclease_superfamily;PF09823|Domain_of_unknown_function_(DUF2357)	88	0.0000
PF13238|AAA_domain	88	0.0000
PF13707|RloB-like_protein	88	0.0000
PF08495|FIST_N_domain	88	0.0000
PF13280|WYL_domain	88	0.0000
PF12867|DinB_superfamily	88	0.0000
PF10094|Uncharacterized_protein_conserved_in_bacteria_(DUF2332)	88	0.0000
PF17200|Single_Cache_domain_2	88	0.0000
PF09754|PAC2_family;PF09754|PAC2_family	88	0.0000
PF17647|Family_of_unknown_function_(DUF5518);PF17647|Family_of_unknown_function_(DUF5518)	88	0.0000
PF22230|CRISPR_system_endoribonuclease_Csx1,_CARF_domain	88	0.0000
PF13576|Pentapeptide_repeats_(9_copies);PF13576|Pentapeptide_repeats_(9_copies)	87	0.0000
PF02310|B12_binding_domain	87	0.0000
PF01593|Flavin_containing_amine_oxidoreductase	87	0.0000
PF13751|Transposase_DDE_domain	87	0.0000
PF13522|Glutamine_amidotransferase_domain	87	0.0000
PF14333|Domain_of_unknown_function_(DUF4389)	87	0.0000
PF12730|ABC-2_family_transporter_protein	86	0.0000
PF01989|Aconitase_X_swivel_domain	86	0.0000
PF00013|KH_domain;PF00437|Type_II/IV_secretion_system_protein;PF01850|PIN_domain	86	0.0000
PF13271|Domain_of_unknown_function_(DUF4062)	86	0.0000
PF06210|Protein_of_unknown_function_(DUF1003)	86	0.0000
PF17761|DUF1016_N-terminal_domain	86	0.0000
PF11447|Protein_of_unknown_function_(DUF3201)	86	0.0000
PF01078|Magnesium_chelatase,_subunit_ChlI	86	0.0000
PF01993|methylene-5,6,7,8-tetrahydromethanopterin_dehydrogenase	86	0.0000
PF02289|Cyclohydrolase_(MCH)	85	0.0000
PF07676|WD40-like_Beta_Propeller_Repeat	85	0.0000
PF09719|Putative_redox-active_protein_(C_GCAxxG_C_C)	85	0.0000
PF14872|Hypothetical_glycoside_hydrolase_5	85	0.0000
PF11491|Protein_of_unknown_function_(DUF3213)	85	0.0000
PF02384|N-6_DNA_Methylase	85	0.0000
PF10551|MULE_transposase_domain	84	0.0000
PF01472|PUA_domain;PF14810|Patch-forming_domain_C2_of_tRNA-guanine_transglycosylase	84	0.0000
PF12811|Bax_inhibitor_1_like	84	0.0000
PF05239|PRC-barrel_domain;PF05239|PRC-barrel_domain	84	0.0000
PF13826|Domain_of_unknown_function_(DUF4188)	84	0.0000
PF13581|Histidine_kinase-like_ATPase_domain	84	0.0000
PF00112|Papain_family_cysteine_protease	84	0.0000
PF19022|Family_of_unknown_function_(DUF5748)	84	0.0000
PF04066|Multiple_resistance_and_pH_regulation_protein_F_(MrpF_/_PhaF)	84	0.0000
PF18560|Lectin_like_domain	84	0.0000
PF11824|Protein_of_unknown_function_(DUF3344);PF07705|CARDB;PF07705|CARDB	83	0.0000
PF06023|CRISPR-associated_exonuclease_Csa1	83	0.0000
PF13566|Domain_of_unknown_function_(DUF4130	83	0.0000
PF02538|Hydantoinase_B/oxoprolinase	83	0.0000
PF00441|Acyl-CoA_dehydrogenase,_C-terminal_domain	83	0.0000
PF05893|Acyl-CoA_reductase_(LuxC)	83	0.0000
PF01936|NYN_domain	83	0.0000
PF13521|AAA_domain	83	0.0000
PF20316|Family_of_unknown_function_(DUF6612)	83	0.0000
PF09638|Ph1570_protein	83	0.0000
PF05433|Glycine_zipper_2TM_domain	83	0.0000
PF02824|TGS_domain	83	0.0000
PF10778|Halocarboxylic_acid_dehydrogenase_DehI	83	0.0000
PF18079|Archaeal_glycosylation_protein_B_long_peripheral_domain	82	0.0000
PF13884|Chaperone_of_endosialidase	82	0.0000
PF02080|TrkA-C_domain;PF01895|PhoU_domain;PF01895|PhoU_domain	82	0.0000
PF11824|Protein_of_unknown_function_(DUF3344);PF11824|Protein_of_unknown_function_(DUF3344)	82	0.0000
PF09875|Uncharacterized_protein_conserved_in_archaea_(DUF2102)	82	0.0000
PF13592|Winged_helix-turn_helix	82	0.0000
PF03050|Transposase_IS66_family	82	0.0000
PF03465|eRF1_domain_3	82	0.0000
PF08544|GHMP_kinases_C_terminal	82	0.0000
PF20580|Domain_of_unknown_function_(DUF6784);PF20581|Family_of_unknown_function_(DUF6785)	82	0.0000
PF01895|PhoU_domain;PF01895|PhoU_domain;PF02080|TrkA-C_domain	82	0.0000
PF04434|SWIM_zinc_finger;PF04434|SWIM_zinc_finger	82	0.0000
PF14221|Domain_of_unknown_function_(DUF4330)	82	0.0000
PF00437|Type_II/IV_secretion_system_protein;PF00013|KH_domain;PF01850|PIN_domain	81	0.0000
PF01917|Archaebacterial_flagellin	81	0.0000
PF02272|DHHA1_domain;PF01368|DHH_family	81	0.0000
PF01402|Ribbon-helix-helix_protein,_copG_family;PF12773|Double_zinc_ribbon	81	0.0000
PF13242|HAD-hyrolase-like	81	0.0000
PF13495|Phage_integrase,_N-terminal_SAM-like_domain	81	0.0000
PF00935|Ribosomal_protein_L44	81	0.0000
PF13518|Helix-turn-helix_domain	81	0.0000
PF01794|Ferric_reductase_like_transmembrane_component	81	0.0000
PF12838|4Fe-4S_dicluster_domain;PF04015|Domain_of_unknown_function_(DUF362)	81	0.0000
PF11505|Protein_of_unknown_function_(DUF3216)	81	0.0000
PF07302|AroM_protein	81	0.0000
PF07691|PA14_domain	81	0.0000
PF11303|Protein_of_unknown_function_(DUF3105)	81	0.0000
PF13349|Toastrack_DUF4097	81	0.0000
PF01676|Metalloenzyme_superfamily	80	0.0000
PF00398|Ribosomal_RNA_adenine_dimethylase	80	0.0000
PF13338|Transcriptional_regulator,_AbiEi_antitoxin	80	0.0000
PF13483|Beta-lactamase_superfamily_domain	80	0.0000
PF17393|Family_of_unknown_function_(DUF5402)	80	0.0000
PF01451|Low_molecular_weight_phosphotyrosine_protein_phosphatase	80	0.0000
PF04332|Protein_of_unknown_function_(DUF475)	80	0.0000
PF00432|Prenyltransferase_and_squalene_oxidase_repeat;PF00432|Prenyltransferase_and_squalene_oxidase_repeat;PF00432|Prenyltransferase_and_squalene_oxidase_repeat	80	0.0000
PF00013|KH_domain	80	0.0000
PF04993|TfoX_N-terminal_domain	80	0.0000
PF13452|N-terminal_half_of_MaoC_dehydratase	80	0.0000
PF10686|YspA,_cpYpsA-related_SLOG_family	79	0.0000
PF00857|Isochorismatase_family	79	0.0000
PF03595|Voltage-dependent_anion_channel	79	0.0000
PF19891|Family_of_unknown_function_(DUF6364)	79	0.0000
PF01384|Phosphate_transporter_family	79	0.0000
PF13577|SnoaL-like_domain	79	0.0000
PF02771|Acyl-CoA_dehydrogenase,_N-terminal_domain	79	0.0000
PF13353|4Fe-4S_single_cluster_domain	79	0.0000
PF14102|Capsule_biosynthesis_CapC	79	0.0000
PF14810|Patch-forming_domain_C2_of_tRNA-guanine_transglycosylase;PF01472|PUA_domain	78	0.0000
PF01546|Peptidase_family_M20/M25/M40	78	0.0000
PF17214|KH_domain;PF00753|Metallo-beta-lactamase_superfamily;PF07521|Zn-dependent_metallo-hydrolase_RNA_specificity_domain;PF10996|Beta-Casp_domain	78	0.0000
PF01321|Creatinase/Prolidase_N-terminal_domain	78	0.0000
PF17963|Bacterial_Ig_domain	78	0.0000
PF22784|Swiss_Army_Knife_protein,_DSP-PTPase_phosphatase_domain	78	0.0000
PF12710|haloacid_dehalogenase-like_hydrolase	77	0.0000
PF01905|CRISPR-associated_negative_auto-regulator_DevR/Csa2	77	0.0000
PF21805|Imm-5_like_putative_immunity_protein	77	0.0000
PF00664|ABC_transporter_transmembrane_region	77	0.0000
PF19786|Family_of_unknown_function_(DUF6270)	77	0.0000
PF02163|Peptidase_family_M50	77	0.0000
PF11010|Protein_of_unknown_function_(DUF2848)	77	0.0000
PF01037|Lrp/AsnC_ligand_binding_domain;PF01037|Lrp/AsnC_ligand_binding_domain	77	0.0000
PF00633|Helix-hairpin-helix_motif;PF04055|Radical_SAM_superfamily	77	0.0000
PF13412|Winged_helix-turn-helix_DNA-binding;PF13412|Winged_helix-turn-helix_DNA-binding	77	0.0000
PF22769|dCTP_deaminase-like	77	0.0000
PF13826|Monooxygenase_af470-like	77	0.0000
PF12836|Helix-hairpin-helix_motif	76	0.0000
PF02353|Mycolic_acid_cyclopropane_synthetase	76	0.0000
PF00587|tRNA_synthetase_class_II_core_domain_(G,_H,_P,_S_and_T);PF18490|tRNA-binding_domain	76	0.0000
PF00210|Ferritin-like_domain	76	0.0000
PF16640|Bacterial_Ig-like_domain_(group_3);PF16640|Bacterial_Ig-like_domain_(group_3);PF16640|Bacterial_Ig-like_domain_(group_3);PF16640|Bacterial_Ig-like_domain_(group_3);PF16640|Bacterial_Ig-like_domain_(group_3)	76	0.0000
PF01314|Aldehyde_ferredoxin_oxidoreductase,_domains_2_&_3	76	0.0000
PF04032|RNAse_P_Rpr2/Rpp21/SNM1_subunit_domain	76	0.0000
PF01467|Cytidylyltransferase-like	75	0.0000
PF02613|Nitrate_reductase_delta_subunit	75	0.0000
PF13020|Protein_NO_VEIN,_C-terminal	75	0.0000
PF02229|Transcriptional_Coactivator_p15_(PC4)	75	0.0000
PF04410|Gar1/Naf1_RNA_binding_region	75	0.0000
PF13551|Winged_helix-turn_helix	75	0.0000
PF00437|Type_II/IV_secretion_system_protein;PF01850|PIN_domain;PF00013|KH_domain	75	0.0000
PF09568|MjaI_restriction_endonuclease	75	0.0000
PF20581|Family_of_unknown_function_(DUF6785);PF20580|Domain_of_unknown_function_(DUF6784)	75	0.0000
PF20408|Alpha/beta_hydrolase_domain	75	0.0000
PF04020|Mycobacterial_4_TMS_phage_holin,_superfamily_IV	75	0.0000
PF12187|Viral/Archaeal_nuclease	75	0.0000
PF10412|Type_IV_secretion-system_coupling_protein_DNA-binding_domain	75	0.0000
PF22422|Mannosylglycerate_hydrolase_MGH1-like_glycoside_hydrolase_domain;PF14742|N-terminal_domain_of_(some)_glycogen_debranching_enzymes	75	0.0000
PF19872|Family_of_unknown_function_(DUF6345)	74	0.0000
PF05532|CsbD-like	74	0.0000
PF02457|DisA_bacterial_checkpoint_controller_nucleotide-binding	74	0.0000
PF09843|Predicted_membrane_protein_(DUF2070);PF09843|Predicted_membrane_protein_(DUF2070)	74	0.0000
PF01850|PIN_domain;PF00437|Type_II/IV_secretion_system_protein;PF00013|KH_domain	74	0.0000
PF00215|Orotidine_5'-phosphate_decarboxylase_/_HUMPS_family	74	0.0000
PF01988|VIT_family;PF01988|VIT_family	74	0.0000
PF05753|Translocon-associated_protein_beta_(TRAPB)	74	0.0000
PF03598|CO_dehydrogenase/acetyl-CoA_synthase_complex_beta_subunit;PF19436|ACS/CODH_beta_subunit_C-terminal	74	0.0000
PF11074|Domain_of_unknown_function(DUF2779)	74	0.0000
PF00722|Glycosyl_hydrolases_family_16	74	0.0000
PF16327|Cytochrome_c-type_biogenesis_protein_CcmF_C-terminal	74	0.0000
PF00432|Prenyltransferase_and_squalene_oxidase_repeat	74	0.0000
PF21631|A9CJY8-like,_N-terminal_domain;PF13840|ACT_domain	74	0.0000
PF11611|Domain_of_unknown_function_(DUF4352);PF11611|Domain_of_unknown_function_(DUF4352)	74	0.0000
PF05488|PAAR_motif	73	0.0000
PF12895|Anaphase-promoting_complex,_cyclosome,_subunit_3	73	0.0000
PF03473|MOSC_domain	73	0.0000
PF03729|Short_repeat_of_unknown_function_(DUF308)	73	0.0000
PF10120|Thiamine-phosphate_synthase	73	0.0000
PF01145|SPFH_domain_/_Band_7_family	73	0.0000
PF01012|Electron_transfer_flavoprotein_domain	73	0.0000
PF11175|Protein_of_unknown_function_(DUF2961)	73	0.0000
PF03008|Archaea_bacterial_proteins_of_unknown_function	73	0.0000
PF13197|Protein_of_unknown_function_(DUF4013);PF13197|Protein_of_unknown_function_(DUF4013)	73	0.0000
PF19067|Family_of_unknown_function_(DUF5763);PF05800|Gas_vesicle_synthesis_protein_GvpO	73	0.0000
PF22309|HK/GC/Chemotaxis_protein-like,_sensor_domain	73	0.0000
PF03683|Uncharacterised_protein_family_(UPF0175);PF01402|Ribbon-helix-helix_protein,_copG_family	72	0.0000
PF13787|Protein_of_unknown_function_with_HXXEE_motif	72	0.0000
PF01280|Ribosomal_protein_L19e	72	0.0000
PF15515|MvaI/BcnI_restriction_endonuclease_family	72	0.0000
PF14103|Domain_of_unknown_function_(DUF4276)	72	0.0000
PF07411|Domain_of_unknown_function_(DUF1508);PF20068|Amphi-Trp_domain	72	0.0000
PF05954|Phage_tail_baseplate_hub_(GPD)	72	0.0000
PF00149|Calcineurin-like_phosphoesterase;PF00149|Calcineurin-like_phosphoesterase	72	0.0000
PF03400|IS1_transposase	71	0.0000
PF00282|Pyridoxal-dependent_decarboxylase_conserved_domain	71	0.0000
PF01135|Protein-L-isoaspartate(D-aspartate)_O-methyltransferase_(PCMT)	71	0.0000
PF00266|Aminotransferase_class-V	71	0.0000
PF01523|PmbA/TldA_metallopeptidase_domain_1	71	0.0000
PF14338|Mrr_N-terminal_domain	71	0.0000
PF01655|Ribosomal_protein_L32	71	0.0000
PF00805|Pentapeptide_repeats_(8_copies);PF00805|Pentapeptide_repeats_(8_copies);PF00805|Pentapeptide_repeats_(8_copies);PF00805|Pentapeptide_repeats_(8_copies);PF00805|Pentapeptide_repeats_(8_copies);PF00805|Pentapeptide_repeats_(8_copies)	71	0.0000
PF01402|Ribbon-helix-helix_protein,_copG_family;PF01402|Ribbon-helix-helix_protein,_copG_family	71	0.0000
PF13432|Tetratricopeptide_repeat	70	0.0000
PF13395|HNH_endonuclease	70	0.0000
PF00298|Ribosomal_protein_L11,_RNA_binding_domain	70	0.0000
PF17379|Family_of_unknown_function_(DUF5400)	70	0.0000
PF00890|FAD_binding_domain	70	0.0000
PF00132|Bacterial_transferase_hexapeptide_(six_repeats)	70	0.0000
PF01922|SRP19_protein	70	0.0000
PF20546|Family_of_unknown_function_(DUF6760)	70	0.0000
PF00270|DEAD/DEAH_box_helicase;PF00271|Helicase_conserved_C-terminal_domain	70	0.0000
PF03994|Domain_of_Unknown_Function_(DUF350);PF03994|Domain_of_Unknown_Function_(DUF350)	70	0.0000
PF18911|PKD_domain;PF18911|PKD_domain;PF18911|PKD_domain	70	0.0000
PF05277|Protein_of_unknown_function_(DUF726)	70	0.0000
PF07331|Tripartite_tricarboxylate_transporter_TctB_family	70	0.0000
PF22785|Polymorphic_toxin_system,_DSP-PTPase_phosphatase	70	0.0000
PF20720|Novel_STAND_NTPase_3	69	0.0000
PF05869|DNA_N-6-adenine-methyltransferase_(Dam)	69	0.0000
PF00096|Zinc_finger,_C2H2_type;PF00096|Zinc_finger,_C2H2_type	69	0.0000
PF01878|EVE_domain	69	0.0000
PF13243|Squalene-hopene_cyclase_C-terminal_domain	69	0.0000
PF01876|RNase_P_subunit_p30	69	0.0000
PF14537|Cytochrome_c3	69	0.0000
PF05158|RNA_polymerase_Rpc34_subunit	69	0.0000
PF14079|Domain_of_unknown_function_(DUF4260)	69	0.0000
PF18477|PIN_like_domain;PF18477|PIN_like_domain	69	0.0000
PF07179|SseB_protein_N-terminal_domain;PF07179|SseB_protein_N-terminal_domain	69	0.0000
PF02743|Cache_domain	68	0.0000
PF00924|Mechanosensitive_ion_channel,_beta-domain	68	0.0000
PF19328|2,4-diaminopentanoate_dehydrogenase_C-terminal_domain	68	0.0000
PF02657|Fe-S_metabolism_associated_domain	68	0.0000
PF08960|STIV_B116-like	68	0.0000
PF01269|Fibrillarin	68	0.0000
PF04756|OST3_/_OST6_family,_transporter_family	68	0.0000
PF16162|Kiwa_protein_KwaB-like	68	0.0000
PF02441|Flavoprotein	68	0.0000
PF09171|N-glycosylase/DNA_lyase	68	0.0000
PF04883|Bacteriophage_HK97-gp10,_putative_tail-component	68	0.0000
PF06827|Zinc_finger_found_in_FPG_and_IleRS	68	0.0000
PF04415|Protein_of_unknown_function_(DUF515);PF04415|Protein_of_unknown_function_(DUF515)	68	0.0000
PF04932|O-Antigen_ligase	68	0.0000
PF16640|Bacterial_Ig-like_domain_(group_3);PF16640|Bacterial_Ig-like_domain_(group_3);PF16640|Bacterial_Ig-like_domain_(group_3);PF16640|Bacterial_Ig-like_domain_(group_3)	68	0.0000
PF01170|RMKL-like,_methyltransferase_domain	68	0.0000
PF00923|Transaldolase/Fructose-6-phosphate_aldolase	67	0.0000
PF14229|Domain_of_unknown_function_(DUF4332)	67	0.0000
PF13385|Concanavalin_A-like_lectin/glucanases_superfamily;PF13385|Concanavalin_A-like_lectin/glucanases_superfamily	67	0.0000
PF03703|Bacterial_PH_domain;PF03703|Bacterial_PH_domain	67	0.0000
PF00589|Phage_integrase_family;PF13102|Phage_integrase_SAM-like_domain	67	0.0000
PF19276|HD_associated_region	67	0.0000
PF06172|Cupin_superfamily_(DUF985)	67	0.0000
PF13564|DoxX-like_family	67	0.0000
PF17482|Phage_tail_sheath_C-terminal_domain;PF04984|Phage_tail_sheath_protein_subtilisin-like_domain	67	0.0000
PF01937|Damage-control_phosphatase_ARMT1-like_domain	67	0.0000
PF12715|Abhydrolase_family	67	0.0000
PF08350|Methanogenesis_regulatory_protein_FilR1,_middle_domain;PF08350|Methanogenesis_regulatory_protein_FilR1,_middle_domain	67	0.0000
PF12802|MarR_family;PF12802|MarR_family	67	0.0000
PF16316|Domain_of_unknown_function_(DUF4956)	66	0.0000
PF01867|CRISPR_associated_protein_Cas1	66	0.0000
PF01200|Ribosomal_protein_S28e	66	0.0000
PF05154|TM2_domain	66	0.0000
PF13712|Glycosyltransferase_like_family	66	0.0000
PF08126|Propeptide_C25;PF01364|Peptidase_family_C25	66	0.0000
PF13102|Phage_integrase_SAM-like_domain;PF00589|Phage_integrase_family	66	0.0000
PF08238|Sel1_repeat;PF08238|Sel1_repeat;PF08238|Sel1_repeat	66	0.0000
PF20095|Domain_of_unknown_function_(DUF6485)	66	0.0000
PF19328|2,4-diaminopentanoate_dehydrogenase_C-terminal_domain;PF01113|Dihydrodipicolinate_reductase,_N-terminus	66	0.0000
PF01256|Carbohydrate_kinase	66	0.0000
PF12773|Double_zinc_ribbon;PF12773|Double_zinc_ribbon	66	0.0000
PF01409|tRNA_synthetases_class_II_core_domain_(F)	66	0.0000
PF09888|Uncharacterized_protein_conserved_in_archaea_(DUF2115)	66	0.0000
PF04734|Neutral/alkaline_non-lysosomal_ceramidase,_N-terminal	66	0.0000
PF18153|SMODS-associating_2TM,_beta-strand_rich_effector_domain	66	0.0000
PF19436|ACS/CODH_beta_subunit_C-terminal;PF03598|CO_dehydrogenase/acetyl-CoA_synthase_complex_beta_subunit	66	0.0000
PF04404|ERF_superfamily	66	0.0000
PF20068|Amphi-Trp_domain;PF07411|Domain_of_unknown_function_(DUF1508);PF07411|Domain_of_unknown_function_(DUF1508)	66	0.0000
PF10802|Protein_of_unknown_function_(DUF2540)	66	0.0000
PF10604|Polyketide_cyclase_/_dehydrase_and_lipid_transport;PF10604|Polyketide_cyclase_/_dehydrase_and_lipid_transport	66	0.0000
PF19190|Viral_BACON_domain;PF19190|Viral_BACON_domain	66	0.0000
PF06500|Esterase_FrsA-like	65	0.0000
PF14102|Capsule_biosynthesis_CapC;PF14102|Capsule_biosynthesis_CapC	65	0.0000
PF00118|TCP-1/cpn60_chaperonin_family	65	0.0000
PF01551|Peptidase_family_M23	65	0.0000
PF11537|Nitrosopumilus_output_domain_5	65	0.0000
PF03288|Poxvirus_D5_protein-like	65	0.0000
PF07705|CARDB;PF07705|CARDB;PF07705|CARDB	65	0.0000
PF02082|Iron-dependent_Transcriptional_regulator	65	0.0000
PF12840|Helix-turn-helix_domain;PF12840|Helix-turn-helix_domain;PF12840|Helix-turn-helix_domain	65	0.0000
PF08837|Protein_of_unknown_function_(DUF1810)	65	0.0000
PF09359|VTC_domain	64	0.0000
PF04536|TPM_domain	64	0.0000
PF20046|Family_of_unknown_function_(DUF6448)	64	0.0000
PF13602|Zinc-binding_dehydrogenase	64	0.0000
PF14520|Helix-hairpin-helix_domain;PF14520|Helix-hairpin-helix_domain	64	0.0000
PF00590|Tetrapyrrole_(Corrin/Porphyrin)_Methylases	64	0.0000
PF08000|Bacterial_PH_domain	64	0.0000
PF07411|Domain_of_unknown_function_(DUF1508);PF07411|Domain_of_unknown_function_(DUF1508);PF20068|Amphi-Trp_domain	64	0.0000
PF10131|6-pyruvoyl-tetrahydropterin_synthase_related_domain;_membrane_protein	64	0.0000
PF18780|Homing_endonuclease_associated_repeat;PF18780|Homing_endonuclease_associated_repeat	64	0.0000
PF18490|tRNA-binding_domain;PF00587|tRNA_synthetase_class_II_core_domain_(G,_H,_P,_S_and_T)	64	0.0000
PF16286|Domain_of_unknown_function_(DUF4932)	64	0.0000
PF00988|Carbamoyl-phosphate_synthase_small_chain,_CPSase_domain	64	0.0000
PF11784|Protein_of_unknown_function_(DUF3320)	64	0.0000
PF00589|Phage_integrase_family;PF00589|Phage_integrase_family	64	0.0000
PF03135|CagE,_TrbE,_VirB_family,_component_of_type_IV_transporter_system	64	0.0000
PF22194|F-93,_winged-helix_domain	64	0.0000
PF20176|Family_of_unknown_function_(DUF6541)	63	0.0000
PF20434|BD-FAE	63	0.0000
PF14251|Domain_of_unknown_function_(DUF4346)	63	0.0000
PF07291|Methylamine_utilisation_protein_MauE	63	0.0000
PF18950|Family_of_unknown_function_(DUF5694)	63	0.0000
PF06067|Domain_of_unknown_function_(DUF932)	63	0.0000
PF01433|Peptidase_family_M1_domain	63	0.0000
PF09823|Domain_of_unknown_function_(DUF2357);PF04411|PD-(D/E)XK_nuclease_superfamily	63	0.0000
PF18490|tRNA-binding_domain	63	0.0000
PF12784|PD-(D/E)XK_nuclease_family_transposase	63	0.0000
PF01935|Helicase_HerA,_central_domain;PF19044|TraG_P-loop_domain	63	0.0000
PF04982|HPP_family;PF00582|Universal_stress_protein_family	63	0.0000
PF00753|Metallo-beta-lactamase_superfamily;PF07521|Zn-dependent_metallo-hydrolase_RNA_specificity_domain;PF10996|Beta-Casp_domain;PF17214|KH_domain;PF07650|KH_domain	63	0.0000
PF05800|Gas_vesicle_synthesis_protein_GvpO;PF19067|Family_of_unknown_function_(DUF5763)	63	0.0000
PF05974|Domain_of_unknown_function_(DUF892)	63	0.0000
PF09369|MrfA_Zn-binding_domain;PF00271|Helicase_conserved_C-terminal_domain;PF22982|ATP-dependent_helicase_HRQ1,_winged_helix_domain;PF00270|DEAD/DEAH_box_helicase	63	0.0000
PF07021|Methionine_biosynthesis_protein_MetW	62	0.0000
PF13273|Protein_of_unknown_function_(DUF4064)	62	0.0000
PF12837|4Fe-4S_binding_domain	62	0.0000
PF01527|Transposase	62	0.0000
PF08494|DEAD/H_associated	62	0.0000
PF18893|Family_of_unknown_function_(DUF5652)	62	0.0000
PF01464|Transglycosylase_SLT_domain	62	0.0000
PF08973|Domain_of_unknown_function_(DUF1893)	62	0.0000
PF01833|IPT/TIG_domain	62	0.0000
PF01594|AI-2E_family_transporter;PF01594|AI-2E_family_transporter	62	0.0000
PF18953|SAP_domain-containing_new25;PF20026|Domain_of_unknown_function_(DUF6434)	62	0.0000
PF19741|Family_of_unknown_function_(DUF6230)	62	0.0000
PF22023|Pus10_THUMP_domain,_archaeal	62	0.0000
PF06439|3-keto-disaccharide_hydrolase	61	0.0000
PF14491|Protein_of_unknown_function_(DUF4435)	61	0.0000
PF10882|Bacterial_PH_domain	61	0.0000
PF02894|Oxidoreductase_family,_C-terminal_alpha/beta_domain	61	0.0000
PF04443|Acyl-protein_synthetase,_LuxE	61	0.0000
PF00512|His_Kinase_A_(phospho-acceptor)_domain	61	0.0000
PF00012|Hsp70_protein	61	0.0000
PF13599|Pentapeptide_repeats_(9_copies)	61	0.0000
PF01297|Zinc-uptake_complex_component_A_periplasmic	61	0.0000
PF13367|PrsW_family_intramembrane_metalloprotease	61	0.0000
PF17806|Sarcosine_oxidase_A3_domain	61	0.0000
PF14280|Domain_of_unknown_function_(DUF4365)	61	0.0000
PF00126|Bacterial_regulatory_helix-turn-helix_protein,_lysR_family	61	0.0000
PF18547|Halobacterial_output_domain_2	61	0.0000
PF03966|Trm112p-like_protein;PF03966|Trm112p-like_protein	61	0.0000
PF22570|LiaF_transmembrane_domain	61	0.0000
PF00805|Pentapeptide_repeats_(8_copies);PF00805|Pentapeptide_repeats_(8_copies);PF00805|Pentapeptide_repeats_(8_copies);PF00805|Pentapeptide_repeats_(8_copies)	60	0.0000
PF08349|Protein_of_unknown_function_(DUF1722)	60	0.0000
PF01246|Ribosomal_protein_L24e	60	0.0000
PF05673|Protein_of_unknown_function_(DUF815)	60	0.0000
PF19023|Family_of_unknown_function_(DUF5749)	60	0.0000
PF10936|Protein_of_unknown_function_DUF2617	60	0.0000
PF03956|Lysine_exporter_LysO	60	0.0000
PF03459|TOBE_domain	60	0.0000
PF13391|HNH_endonuclease	60	0.0000
PF16999|Vacuolar_(H+)-ATPase_G_subunit	60	0.0000
PF03144|Elongation_factor_Tu_domain_2	60	0.0000
PF01913|Formylmethanofuran-tetrahydromethanopterin_formyltransferase	60	0.0000
PF01420|Type_I_restriction_modification_DNA_specificity_domain	60	0.0000
PF12386|Pseudomurein_endo-isopeptidase_Pei	60	0.0000
PF12900|Pyridoxamine_5'-phosphate_oxidase;PF12900|Pyridoxamine_5'-phosphate_oxidase	60	0.0000
PF22277|EncFtn-like;PF09943|Uncharacterized_protein_conserved_in_archaea_(DUF2175)	60	0.0000
PF01472|PUA_domain	59	0.0000
PF01896|DNA_primase_small_subunit	59	0.0000
PF18780|Homing_endonuclease_associated_repeat;PF18780|Homing_endonuclease_associated_repeat;PF18780|Homing_endonuclease_associated_repeat	59	0.0000
PF00378|Enoyl-CoA_hydratase/isomerase	59	0.0000
PF00275|EPSP_synthase_(3-phosphoshikimate_1-carboxyvinyltransferase)	59	0.0000
PF20118|Family_of_unknown_function_(DUF6508)	59	0.0000
PF07602|Protein_of_unknown_function_(DUF1565)	59	0.0000
PF01946|Thi4_family;PF21688|FAD-dependent_protein,_C-terminal_domain-like	59	0.0000
PF21983|Mobilization_protein_NikA	59	0.0000
PF11387|Protein_of_unknown_function_(DUF2795);PF11387|Protein_of_unknown_function_(DUF2795)	58	0.0000
PF06054|Competence_protein_CoiA-like_family	58	0.0000
PF13030|Protein_of_unknown_function_(DUF3891)	58	0.0000
PF00391|PEP-utilising_enzyme,_mobile_domain	58	0.0000
PF01402|Ribbon-helix-helix_protein,_copG_family;PF03683|Uncharacterised_protein_family_(UPF0175)	58	0.0000
PF01916|Deoxyhypusine_synthase	58	0.0000
PF03033|Glycosyltransferase_family_28_N-terminal_domain	58	0.0000
PF09084|NMT1/THI5_like	58	0.0000
PF14343|PrcB_C-terminal	58	0.0000
PF00301|Rubredoxin	58	0.0000
PF08394|Archaeal_TRASH_domain;PF13412|Winged_helix-turn-helix_DNA-binding	58	0.0000
PF03175|DNA_polymerase_type_B,_organellar_and_viral	58	0.0000
PF07411|Domain_of_unknown_function_(DUF1508);PF07411|Domain_of_unknown_function_(DUF1508)	58	0.0000
PF11814|Peptidase_C39_like_family	58	0.0000
PF11655|Protein_of_unknown_function_(DUF2589)	58	0.0000
PF03129|Anticodon_binding_domain	58	0.0000
PF01042|Endoribonuclease_L-PSP	58	0.0000
PF01850|PIN_domain;PF01850|PIN_domain	58	0.0000
PF14606|GDSL-like_Lipase/Acylhydrolase_family	58	0.0000
PF00582|Universal_stress_protein_family;PF04982|HPP_family	58	0.0000
PF13546|DDE_superfamily_endonuclease	57	0.0000
PF03176|MMPL_family	57	0.0000
PF18361|Single_stranded_DNA-binding_protein_ss_DNA_binding_domain	57	0.0000
PF09985|C-terminal_binding-module,_SLH-like,_of_glucodextranase	57	0.0000
PF20773|Immune_inhibitor_A-like,_MAM_domain	57	0.0000
PF01813|ATP_synthase_subunit_D	57	0.0000
PF01592|NifU-like_N_terminal_domain	57	0.0000
PF11433|Protein_of_unknown_function_(DUF3198)	57	0.0000
PF01928|CYTH_domain	57	0.0000
PF07364|Metallopeptidase_family_M81;PF07171|MlrC_C-terminus	57	0.0000
PF14470|Bacterial_PH_domain;PF09851|Short_C-terminal_domain	57	0.0000
PF01933|2-phospho-L-lactate_transferase_CofD	57	0.0000
PF02498|BRO_family,_N-terminal_domain	57	0.0000
PF00929|Exonuclease	57	0.0000
PF01475|Ferric_uptake_regulator_family	57	0.0000
PF02933|Cell_division_protein_48_(CDC48),_domain_2;PF02359|Cell_division_protein_48_(CDC48),_N-terminal_domain	57	0.0000
PF12228|Protein_of_unknown_function_(DUF3604)	57	0.0000
PF08792|A2L_zinc_ribbon_domain	57	0.0000
PF00037|4Fe-4S_binding_domain;PF04015|Domain_of_unknown_function_(DUF362)	57	0.0000
PF00689|Cation_transporting_ATPase,_C-terminus	57	0.0000
PF18884|Bacterial_TSP3_repeat	57	0.0000
PF03767|HAD_superfamily,_subfamily_IIIB_(Acid_phosphatase)	57	0.0000
PF04409|Protein_of_unknown_function_(DUF530);PF04409|Protein_of_unknown_function_(DUF530)	57	0.0000
PF03009|Glycerophosphoryl_diester_phosphodiesterase_family	57	0.0000
PF16011|Carbohydrate-binding_family_9	57	0.0000
PF09136|Glucodextranase,_domain_B;PF07705|CARDB;PF11824|Protein_of_unknown_function_(DUF3344)	57	0.0000
PF02690|Na+/Pi-cotransporter	57	0.0000
PF08394|Archaeal_TRASH_domain;PF08279|HTH_domain	57	0.0000
PF01966|HD_domain;PF01966|HD_domain	57	0.0000
PF03673|Uncharacterised_protein_family_(UPF0128)	57	0.0000
PF21688|FAD-dependent_protein,_C-terminal_domain-like;PF00890|FAD_binding_domain;PF07992|Pyridine_nucleotide-disulphide_oxidoreductase	57	0.0000
PF01268|Formate--tetrahydrofolate_ligase	56	0.0000
PF03104|DNA_polymerase_family_B,_exonuclease_domain	56	0.0000
PF18780|Homing_endonuclease_associated_repeat;PF18780|Homing_endonuclease_associated_repeat;PF18780|Homing_endonuclease_associated_repeat;PF18780|Homing_endonuclease_associated_repeat	56	0.0000
PF02852|Pyridine_nucleotide-disulphide_oxidoreductase,_dimerisation_domain	56	0.0000
PF03719|Ribosomal_protein_S5,_C-terminal_domain	56	0.0000
PF06224|DNA_glycosylase_AlkZ-like	56	0.0000
PF02775|Thiamine_pyrophosphate_enzyme,_C-terminal_TPP_binding_domain	56	0.0000
PF11391|Protein_of_unknown_function_(DUF2798)	56	0.0000
PF09861|Lactate_racemase_N-terminal_domain	56	0.0000
PF07100|Anabaena_sensory_rhodopsin_transducer	56	0.0000
PF04015|Domain_of_unknown_function_(DUF362);PF00037|4Fe-4S_binding_domain	56	0.0000
PF13472|GDSL-like_Lipase/Acylhydrolase_family	56	0.0000
PF10114|Sensory_domain_found_in_PocR	56	0.0000
PF19200|6-phospho-N-acetylmuramidase,_N-terminal	56	0.0000
PF10006|Uncharacterized_conserved_protein_(DUF2249);PF10006|Uncharacterized_conserved_protein_(DUF2249);PF10006|Uncharacterized_conserved_protein_(DUF2249)	56	0.0000
PF01610|Transposase	55	0.0000
PF17210|SdrD_B-like_domain	55	0.0000
PF02597|ThiS_family;PF08617|Kinase_binding_protein_CGI-121	55	0.0000
PF13579|Glycosyl_transferase_4-like_domain	55	0.0000
PF02511|Thymidylate_synthase_complementing_protein	55	0.0000
PF09702|CRISPR-associated_protein_(Cas_Csa5)	55	0.0000
PF01554|MatE	55	0.0000
PF13414|TPR_repeat	55	0.0000
PF04474|Protein_of_unknown_function_(DUF554)	55	0.0000
PF07521|Zn-dependent_metallo-hydrolase_RNA_specificity_domain;PF10996|Beta-Casp_domain;PF16661|Metallo-beta-lactamase_superfamily_domain;PF17214|KH_domain	55	0.0000
PF02026|RyR_domain	55	0.0000
PF02445|Quinolinate_synthetase_A_protein	55	0.0000
PF09407|AbiEi_antitoxin_C-terminal_domain;PF13338|Transcriptional_regulator,_AbiEi_antitoxin	55	0.0000
PF01629|Domain_of_unknown_function_DUF22;PF01629|Domain_of_unknown_function_DUF22;PF01629|Domain_of_unknown_function_DUF22	55	0.0000
PF22335|Cas10/Cmr2,_second_palm_domain	55	0.0000
PF00891|O-methyltransferase_domain;PF16864|Dimerisation_domain	54	0.0000
PF11824|Protein_of_unknown_function_(DUF3344);PF11824|Protein_of_unknown_function_(DUF3344);PF07705|CARDB	54	0.0000
PF01970|Tripartite_tricarboxylate_transporter_TctA_family;PF01970|Tripartite_tricarboxylate_transporter_TctA_family	54	0.0000
PF13560|Helix-turn-helix_domain	54	0.0000
PF13912|C2H2-type_zinc_finger	54	0.0000
PF00208|Glutamate/Leucine/Phenylalanine/Valine_dehydrogenase	54	0.0000
PF04715|Anthranilate_synthase_component_I,_N_terminal_region	54	0.0000
PF00579|tRNA_synthetases_class_I_(W_and_Y)	54	0.0000
PF16093|Proteasome_assembly_chaperone_4	54	0.0000
PF00258|Flavodoxin	54	0.0000
PF02636|Putative_S-adenosyl-L-methionine-dependent_methyltransferase	54	0.0000
PF12773|Double_zinc_ribbon;PF13240|zinc-ribbon_domain	54	0.0000
PF20581|Family_of_unknown_function_(DUF6785)	54	0.0000
PF16147|Domain_of_unknown_function_(DUF4855)	54	0.0000
PF14216|Domain_of_unknown_function_(DUF4326)	54	0.0000
PF06475|Putative_glycolipid-binding	54	0.0000
PF04233|Phage_Mu_protein_F_like_protein	54	0.0000
PF21003|Endonuclease_NucS_N-terminal_PH-like_domain;PF01396|Topoisomerase_DNA_binding_C4_zinc_finger	54	0.0000
PF13671|AAA_domain;PF00149|Calcineurin-like_phosphoesterase	54	0.0000
PF00687|Ribosomal_protein_L1p/L10e_family	53	0.0000
PF02778|tRNA_intron_endonuclease,_N-terminal_domain	53	0.0000
PF13229|Right_handed_beta_helix_region;PF05048|Periplasmic_copper-binding_protein_(NosD)	53	0.0000
PF03161|LAGLIDADG_DNA_endonuclease_family	53	0.0000
PF12138|Spherulation-specific_family_4	53	0.0000
PF06293|Lipopolysaccharide_kinase_(Kdo/WaaP)_family	53	0.0000
PF17862|AAA+_lid_domain	53	0.0000
PF09818|P-loop_domain	53	0.0000
PF13450|NAD(P)-binding_Rossmann-like_domain;PF21688|FAD-dependent_protein,_C-terminal_domain-like	53	0.0000
PF03444|Winged_helix-turn-helix_transcription_repressor,_HrcA_DNA-binding	53	0.0000
PF08909|Domain_of_unknown_function_(DUF1854)	53	0.0000
PF14520|Helix-hairpin-helix_domain;PF02732|ERCC4_domain	53	0.0000
PF18144|Second_Messenger_Oligonucleotide_or_Dinucleotide_Synthetase_domain	53	0.0000
PF13576|Pentapeptide_repeats_(9_copies);PF13576|Pentapeptide_repeats_(9_copies);PF13576|Pentapeptide_repeats_(9_copies)	53	0.0000
PF03793|PASTA_domain;PF03793|PASTA_domain;PF03793|PASTA_domain;PF03793|PASTA_domain	53	0.0000
PF12850|Calcineurin-like_phosphoesterase_superfamily_domain;PF12850|Calcineurin-like_phosphoesterase_superfamily_domain	53	0.0000
PF22626|LysX_preATP-grasp_domain	53	0.0000
PF13857|Ankyrin_repeats_(many_copies);PF12796|Ankyrin_repeats_(3_copies);PF00023|Ankyrin_repeat	53	0.0000
PF22238|RIP/P131_family	53	0.0000
PF07799|Protein_of_unknown_function_(DUF1643)	52	0.0000
PF00596|Class_II_Aldolase_and_Adducin_N-terminal_domain	52	0.0000
PF09243|Mitochondrial_small_ribosomal_subunit_Rsm22	52	0.0000
PF19263|Family_of_unknown_function_(DUF5906)	52	0.0000
PF07498|Rho_termination_factor,_N-terminal_domain	52	0.0000
PF04545|Sigma-70,_region_4	52	0.0000
PF20208|Family_of_unknown_function_(DUF6569)	52	0.0000
PF13631|Cytochrome_b(N-terminal)/b6/petB	52	0.0000
PF00162|Phosphoglycerate_kinase	52	0.0000
PF00196|Bacterial_regulatory_proteins,_luxR_family	52	0.0000
PF00240|Ubiquitin_family	52	0.0000
PF17200|Single_Cache_domain_2;PF17200|Single_Cache_domain_2	52	0.0000
PF10432|Bacterial_phospho-glucose_isomerase_C-terminal_SIS_domain	52	0.0000
PF09373|Pseudomurein-binding_repeat;PF09373|Pseudomurein-binding_repeat	52	0.0000
PF15517|TBP-interacting_protein_N-terminus;PF21664|TBP-interacting_protein,_C-terminal_domain	52	0.0000
PF10988|Putative_auto-transporter_adhesin,_head_GIN_domain	52	0.0000
PF04744|Monooxygenase_subunit_B_protein	52	0.0000
PF09176|Methylene-tetrahydromethanopterin_dehydrogenase,_N-terminal	52	0.0000
PF01654|Cytochrome_bd_terminal_oxidase_subunit_I	52	0.0000
PF01294|Ribosomal_protein_L13e	52	0.0000
PF00926|3,4-dihydroxy-2-butanone_4-phosphate_synthase	52	0.0000
PF07883|Cupin_domain;PF07883|Cupin_domain	52	0.0000
PF14321|Domain_of_unknown_function_(DUF4382);PF14321|Domain_of_unknown_function_(DUF4382)	52	0.0000
PF06202|Amylo-alpha-1,6-glucosidase;PF14742|N-terminal_domain_of_(some)_glycogen_debranching_enzymes	51	0.0000
PF01923|Cobalamin_adenosyltransferase	51	0.0000
PF07775|PaRep2b_protein;PF07775|PaRep2b_protein	51	0.0000
PF18195|GatD_N-terminal_domain	51	0.0000
PF20116|Family_of_unknown_function_(DUF6506)	51	0.0000
PF14337|Abortive_infection_alpha	51	0.0000
PF08238|Sel1_repeat;PF08238|Sel1_repeat;PF08238|Sel1_repeat;PF08238|Sel1_repeat;PF08238|Sel1_repeat;PF08238|Sel1_repeat;PF08238|Sel1_repeat	51	0.0000
PF03266|NTPase	51	0.0000
PF19302|Domain_of_unknown_function_(DUF5915)	51	0.0000
PF00116|Cytochrome_C_oxidase_subunit_II,_periplasmic_domain	51	0.0000
PF20254|N,N-dimethylformamidase_beta_subunit-like,_C-terminal	51	0.0000
PF00237|Ribosomal_protein_L22p/L17e	51	0.0000
PF20539|Domain_of_unknown_function_(DUF6754)	51	0.0000
PF16289|PIN_domain	51	0.0000
PF04208|Tetrahydromethanopterin_S-methyltransferase,_subunit_A	51	0.0000
PF19086|Terpene_synthase_family_2,_C-terminal_metal_binding	51	0.0000
PF13588|Type_I_restriction_enzyme_R_protein_N_terminus_(HSDR_N)	51	0.0000
PF01609|Transposase_DDE_domain;PF05598|Transposase_domain_(DUF772)	51	0.0000
PF00156|Phosphoribosyl_transferase_domain;PF00156|Phosphoribosyl_transferase_domain	51	0.0000
PF09455|CRISPR_system_endoribonuclease_Csx1,_HEPN_domain;PF22230|CRISPR_system_endoribonuclease_Csx1,_CARF_domain	51	0.0000
PF07045|Domain_of_unknown_function_(DUF1330)	50	0.0000
PF00999|Sodium/hydrogen_exchanger_family	50	0.0000
PF13639|Ring_finger_domain	50	0.0000
PF11750|Protein_of_unknown_function_(DUF3307)	50	0.0000
PF00575|S1_RNA_binding_domain	50	0.0000
PF04984|Phage_tail_sheath_protein_subtilisin-like_domain;PF17482|Phage_tail_sheath_C-terminal_domain	50	0.0000
PF19993|Double-GTPase_2	50	0.0000
PF12161|HsdM_N-terminal_domain	50	0.0000
PF07314|Protein_of_unknown_function_(DUF1461)	50	0.0000
PF17214|KH_domain	50	0.0000
PF13186|Iron-sulfur_cluster-binding_domain	50	0.0000
PF00891|O-methyltransferase_domain	50	0.0000
PF02878|Phosphoglucomutase/phosphomannomutase,_alpha/beta/alpha_domain_I	50	0.0000
PF08861|Domain_of_unknown_function_DUF1828	50	0.0000
PF04879|Molybdopterin_oxidoreductase_Fe4S4_domain	50	0.0000
PF10110|Membrane_domain_of_glycerophosphoryl_diester_phosphodiesterase	50	0.0000
PF02516|Oligosaccharyl_transferase_STT3,_N-terminal	50	0.0000
PF19138|Family_of_unknown_function_(DUF5821);PF19138|Family_of_unknown_function_(DUF5821)	50	0.0000
PF19865|Family_of_unknown_function_(DUF6338)	50	0.0000
PF22703|Cdc6_AAA+_ATPase-type_lid_domain	50	0.0000
PF04055|Radical_SAM_superfamily;PF02810|SEC-C_motif;PF13186|Iron-sulfur_cluster-binding_domain	49	0.0000
PF00288|GHMP_kinases_N_terminal_domain	49	0.0000
PF01177|Asp/Glu/Hydantoin_racemase	49	0.0000
PF00672|HAMP_domain	49	0.0000
PF00253|Ribosomal_protein_S14p/S29e	49	0.0000
PF13664|Domain_of_unknown_function_(DUF4149)	49	0.0000
PF01478|Type_IV_leader_peptidase_family	49	0.0000
PF16916|Dimerisation_domain_of_Zinc_Transporter	49	0.0000
PF08240|Alcohol_dehydrogenase_GroES-like_domain	49	0.0000
PF00990|Diguanylate_cyclase,_GGDEF_domain	49	0.0000
PF17214|KH_domain;PF16661|Metallo-beta-lactamase_superfamily_domain;PF10996|Beta-Casp_domain;PF07521|Zn-dependent_metallo-hydrolase_RNA_specificity_domain	49	0.0000
PF09983|Wadjet_protein_JetD,_C-terminal	49	0.0000
PF07969|Amidohydrolase_family	49	0.0000
PF00297|Ribosomal_protein_L3	49	0.0000
PF04123|Domain_of_unknown_function_(DUF373);PF04123|Domain_of_unknown_function_(DUF373)	49	0.0000
PF04475|Protein_of_unknown_function_(DUF555);PF04475|Protein_of_unknown_function_(DUF555)	49	0.0000
PF07411|Domain_of_unknown_function_(DUF1508);PF07411|Domain_of_unknown_function_(DUF1508);PF07411|Domain_of_unknown_function_(DUF1508);PF07411|Domain_of_unknown_function_(DUF1508)	49	0.0000
PF00582|Universal_stress_protein_family;PF00582|Universal_stress_protein_family;PF00582|Universal_stress_protein_family	49	0.0000
PF10015|ThermoDBP-related,_archaea;PF20754|Thermo-DBP-RP2_C-terminal_domain	48	0.0000
PF13656|RNA_polymerase_Rpb3/Rpb11_dimerisation_domain	48	0.0000
PF15632|ATP-grasp_in_the_biosynthetic_pathway_with_Ter_operon;PF21360|PylC-like,_N-terminal_domain	48	0.0000
PF13894|C2H2-type_zinc_finger	48	0.0000
PF10996|Beta-Casp_domain;PF17214|KH_domain;PF16661|Metallo-beta-lactamase_superfamily_domain;PF07521|Zn-dependent_metallo-hydrolase_RNA_specificity_domain	48	0.0000
PF07859|alpha/beta_hydrolase_fold	48	0.0000
PF11731|Pathogenicity_locus	48	0.0000
PF00025|ADP-ribosylation_factor_family;PF06745|KaiC	48	0.0000
PF03029|Conserved_hypothetical_ATP_binding_protein	48	0.0000
PF11295|Protein_of_unknown_function_(DUF3096)	48	0.0000
PF03720|UDP-glucose/GDP-mannose_dehydrogenase_family,_UDP_binding_domain	48	0.0000
PF03297|S25_ribosomal_protein	48	0.0000
PF04555|Restriction_endonuclease_XhoI	48	0.0000
PF01323|DSBA-like_thioredoxin_domain	48	0.0000
PF03686|Uncharacterised_protein_family_(UPF0146);PF03686|Uncharacterised_protein_family_(UPF0146)	48	0.0000
PF00690|Cation_transporter/ATPase,_N-terminus	48	0.0000
PF09484|CRISPR-associated_protein_TM1802_(cas_TM1802)	48	0.0000
PF04577|Glycosyltransferase_61	48	0.0000
PF20026|Domain_of_unknown_function_(DUF6434);PF18953|SAP_domain-containing_new25	48	0.0000
PF04458|Protein_of_unknown_function_(DUF505);PF04458|Protein_of_unknown_function_(DUF505)	48	0.0000
PF04143|Sulphur_transport;PF04143|Sulphur_transport	47	0.0000
PF08774|VRR-NUC_domain	47	0.0000
PF14382|Exosome_complex_exonuclease_RRP4_N-terminal_region	47	0.0000
PF01364|Peptidase_family_C25;PF08126|Propeptide_C25	47	0.0000
PF00120|Glutamine_synthetase,_catalytic_domain	47	0.0000
PF00271|Helicase_conserved_C-terminal_domain;PF00270|DEAD/DEAH_box_helicase	47	0.0000
PF07973|Threonyl_and_Alanyl_tRNA_synthetase_second_additional_domain	47	0.0000
PF02732|ERCC4_domain;PF14520|Helix-hairpin-helix_domain	47	0.0000
PF02754|Cysteine-rich_domain	47	0.0000
PF07732|Multicopper_oxidase	47	0.0000
PF09997|Predicted_membrane_protein_(DUF2238)	47	0.0000
PF08264|Anticodon-binding_domain_of_tRNA_ligase	47	0.0000
PF07136|Protein_of_unknown_function_(DUF1385)	47	0.0000
PF01884|PcrB_family	47	0.0000
PF05605|Drought_induced_19_protein_(Di19),_zinc-binding	47	0.0000
PF01113|Dihydrodipicolinate_reductase,_N-terminus;PF19328|2,4-diaminopentanoate_dehydrogenase_C-terminal_domain	47	0.0000
PF01396|Topoisomerase_DNA_binding_C4_zinc_finger;PF01396|Topoisomerase_DNA_binding_C4_zinc_finger	47	0.0000
PF20580|Domain_of_unknown_function_(DUF6784)	47	0.0000
PF19044|TraG_P-loop_domain	47	0.0000
PF00668|Condensation_domain	47	0.0000
PF10633|NPCBM-associated,_NEW3_domain_of_alpha-galactosidase;PF13620|Carboxypeptidase_regulatory-like_domain	47	0.0000
PF19133|Family_of_unknown_function_(DUF5816);PF13673|Acetyltransferase_(GNAT)_domain	47	0.0000
PF00437|Type_II/IV_secretion_system_protein;PF00013|KH_domain	46	0.0000
PF01503|Phosphoribosyl-ATP_pyrophosphohydrolase	46	0.0000
PF02359|Cell_division_protein_48_(CDC48),_N-terminal_domain;PF02933|Cell_division_protein_48_(CDC48),_domain_2	46	0.0000
PF00893|Small_Multidrug_Resistance_protein	46	0.0000
PF05299|M61_glycyl_aminopeptidase;PF17899|Peptidase_M61_N-terminal_domain	46	0.0000
PF21120|Archaeal_MCM,_winged-helix	46	0.0000
PF08713|DNA_alkylation_repair_enzyme	46	0.0000
PF01985|CRS1_/_YhbY_(CRM)_domain	46	0.0000
[truncated: 14,831 more rows]

## Sheet: bacteria
PFAM annotation counts for uncharacterized proteins in bacteria
PFAM|PFAM_Name	Counts_(Total:3259174)	Percent
-	1759554	0.5399
PF00583|Acetyltransferase_(GNAT)_family	13791	0.0042
PF01925|Sulfite_exporter_TauE/SafE	10605	0.0033
PF01381|Helix-turn-helix	9255	0.0028
PF00903|Glyoxalase/Bleomycin_resistance_protein/Dioxygenase_superfamily	8670	0.0027
PF09335|VTT_domain	6921	0.0021
PF00149|Calcineurin-like_phosphoesterase	5524	0.0017
PF00196|Bacterial_regulatory_proteins,_luxR_family	5094	0.0016
PF08327|Activator_of_Hsp90_ATPase_homolog_1-like_protein	4922	0.0015
PF00106|short_chain_dehydrogenase	4797	0.0015
PF01734|Patatin-like_phospholipase	4733	0.0015
PF12680|SnoaL-like_domain	4657	0.0014
PF00589|Phage_integrase_family	4578	0.0014
PF03631|Virulence_factor_BrkB	4229	0.0013
PF01850|PIN_domain	4040	0.0012
PF00873|AcrB/AcrD/AcrF_family	3955	0.0012
PF08241|Methyltransferase_domain	3926	0.0012
PF07238|PilZ_domain	3669	0.0011
PF03692|Putative_zinc-_or_iron-chelating_domain	3653	0.0011
PF01594|AI-2E_family_transporter	3589	0.0011
PF03176|MMPL_family;PF03176|MMPL_family	3533	0.0011
PF01636|Phosphotransferase_enzyme_family	3449	0.0011
PF12867|DinB_superfamily	3355	0.0010
PF01809|Putative_membrane_protein_insertion_efficiency_factor	3268	0.0010
PF12146|Serine_aminopeptidase,_S33	3200	0.0010
PF10604|Polyketide_cyclase_/_dehydrase_and_lipid_transport	3168	0.0010
PF13560|Helix-turn-helix_domain	3100	0.0010
PF01966|HD_domain	2977	0.0009
PF00027|Cyclic_nucleotide-binding_domain	2949	0.0009
PF05036|SPOR_domain	2947	0.0009
PF16868|NMT1-like_family	2930	0.0009
PF07883|Cupin_domain	2797	0.0009
PF01243|Pyridoxamine_5'-phosphate_oxidase	2751	0.0008
PF12728|Helix-turn-helix_domain	2730	0.0008
PF13568|Outer_membrane_protein_beta-barrel_domain	2673	0.0008
PF00702|haloacid_dehalogenase-like_hydrolase	2560	0.0008
PF13649|Methyltransferase_domain	2557	0.0008
PF13505|Outer_membrane_protein_beta-barrel_domain	2522	0.0008
PF04909|Amidohydrolase	2479	0.0008
PF07811|TadE-like_protein	2459	0.0008
PF13489|Methyltransferase_domain	2452	0.0008
PF12850|Calcineurin-like_phosphoesterase_superfamily_domain	2425	0.0007
PF09424|Yqey-like_protein	2394	0.0007
PF03795|YCII-related_domain	2384	0.0007
PF04011|LemA_family	2384	0.0007
PF01476|LysM_domain	2359	0.0007
PF04143|Sulphur_transport	2352	0.0007
PF01909|Nucleotidyltransferase_domain	2352	0.0007
PF00188|Cysteine-rich_secretory_protein_family	2343	0.0007
PF03992|Antibiotic_biosynthesis_monooxygenase	2341	0.0007
PF03773|Predicted_permease	2337	0.0007
PF08668|HDOD_domain	2297	0.0007
PF01894|Uncharacterised_protein_family_UPF0047	2295	0.0007
PF04536|TPM_domain	2264	0.0007
PF02674|Colicin_V_production_protein	2251	0.0007
PF13673|Acetyltransferase_(GNAT)_domain	2246	0.0007
PF01863|YgjP-like,_metallopeptidase_domain	2233	0.0007
PF06439|3-keto-disaccharide_hydrolase	2214	0.0007
PF04402|Protein_of_unknown_function_(DUF541)	2173	0.0007
PF00403|Heavy-metal-associated_domain	2161	0.0007
PF08818|Domain_of_unknown_function_(DU1801)	2126	0.0007
PF00561|alpha/beta_hydrolase_fold	2119	0.0007
PF00582|Universal_stress_protein_family	2116	0.0006
PF13490|Putative_zinc-finger	2076	0.0006
PF13280|WYL_domain	2074	0.0006
PF08843|Nucleotidyl_transferase_AbiEii_toxin,_Type_IV_TA_system	2056	0.0006
PF03372|Endonuclease/Exonuclease/phosphatase_family	2041	0.0006
PF14534|Domain_of_unknown_function_(DUF4440)	2002	0.0006
PF01152|Bacterial-like_globin	1988	0.0006
PF04519|Polymer-forming_cytoskeletal	1978	0.0006
PF03780|Asp23_family,_cell_envelope-related_function	1967	0.0006
PF01458|SUF_system_FeS_cluster_assembly,_SufBD;PF19295|SufBD_protein_N-terminal_region	1912	0.0006
PF14559|Tetratricopeptide_repeat	1893	0.0006
PF04149|Domain_of_unknown_function_(DUF397)	1883	0.0006
PF03458|Glycine_transporter;PF03458|Glycine_transporter	1880	0.0006
PF13470|PIN_domain	1870	0.0006
PF12697|Alpha/beta_hydrolase_family	1819	0.0006
PF01522|Polysaccharide_deacetylase	1810	0.0006
PF00440|Bacterial_regulatory_proteins,_tetR_family	1800	0.0006
PF01904|Protein_of_unknown_function_DUF72	1795	0.0006
PF11127|Inner_membrane_protein_YgaP-like,_transmembrane_domain	1789	0.0005
PF01609|Transposase_DDE_domain	1762	0.0005
PF04307|LexA-binding,_inner_membrane-associated_putative_hydrolase	1752	0.0005
PF04325|Protein_of_unknown_function_(DUF465)	1740	0.0005
PF01471|Putative_peptidoglycan_binding_domain	1739	0.0005
PF13380|CoA_binding_domain	1738	0.0005
PF13620|Carboxypeptidase_regulatory-like_domain	1735	0.0005
PF13508|Acetyltransferase_(GNAT)_domain	1735	0.0005
PF00034|Cytochrome_c	1706	0.0005
PF04020|Mycobacterial_4_TMS_phage_holin,_superfamily_IV	1698	0.0005
PF04296|Protein_of_unknown_function_(DUF448)	1692	0.0005
PF13443|Cro/C1-type_HTH_DNA-binding_domain	1677	0.0005
PF06283|Trehalose_utilisation	1673	0.0005
PF08239|Bacterial_SH3_domain	1665	0.0005
PF01521|Iron-sulphur_cluster_biosynthesis	1661	0.0005
PF14542|GCN5-related_N-acetyl-transferase	1658	0.0005
PF01066|CDP-alcohol_phosphatidyltransferase	1593	0.0005
PF12900|Pyridoxamine_5'-phosphate_oxidase	1586	0.0005
PF18765|Polymerase_beta,_Nucleotidyltransferase	1557	0.0005
PF02657|Fe-S_metabolism_associated_domain	1556	0.0005
PF13083|KhpA/KhpB,_KH_domain	1552	0.0005
PF13480|Acetyltransferase_(GNAT)_domain	1538	0.0005
PF03883|Peroxide_stress_protein_YaaA	1536	0.0005
PF19295|SufBD_protein_N-terminal_region;PF01458|SUF_system_FeS_cluster_assembly,_SufBD	1531	0.0005
PF06803|Protein_of_unknown_function_(DUF1232)	1528	0.0005
PF03966|Trm112p-like_protein	1527	0.0005
PF13280|WYL_domain;PF08279|HTH_domain	1523	0.0005
PF06568|Domain_of_unknown_function_(DUF1127)	1522	0.0005
PF03928|Haem_degrading_protein_HbpS-like	1521	0.0005
PF01161|Phosphatidylethanolamine-binding_protein	1509	0.0005
PF02643|Uncharacterized_ACR,_COG1430	1503	0.0005
PF05762|VWA_domain_containing_CoxE-like_protein	1503	0.0005
PF01464|Transglycosylase_SLT_domain	1490	0.0005
PF08808|RES_domain	1487	0.0005
PF13564|DoxX-like_family	1487	0.0005
PF03190|Protein_of_unknown_function,_DUF255	1473	0.0005
PF13472|GDSL-like_Lipase/Acylhydrolase_family	1468	0.0005
PF07332|Putative_Actinobacterial_Holin-X,_holin_superfamily_III	1463	0.0004
PF08279|HTH_domain;PF13280|WYL_domain	1463	0.0004
PF04952|Succinylglutamate_desuccinylase_/_Aspartoacylase_family	1447	0.0004
PF10988|Putative_auto-transporter_adhesin,_head_GIN_domain	1438	0.0004
PF00498|FHA_domain	1429	0.0004
PF04228|Putative_neutral_zinc_metallopeptidase	1424	0.0004
PF02635|DsrE/DsrF-like_family	1422	0.0004
PF07045|Domain_of_unknown_function_(DUF1330)	1419	0.0004
PF13403|Hint_domain	1416	0.0004
PF13400|Putative_Flp_pilus-assembly_TadE/G-like	1407	0.0004
PF00156|Phosphoribosyl_transferase_domain	1400	0.0004
PF11306|Protein_of_unknown_function_(DUF3108)	1395	0.0004
PF13577|SnoaL-like_domain	1373	0.0004
PF02639|Uncharacterized_BCR,_YaiI/YqxD_family_COG1671	1371	0.0004
PF01402|Ribbon-helix-helix_protein,_copG_family	1370	0.0004
PF05656|Protein_of_unknown_function_(DUF805)	1366	0.0004
PF04972|BON_domain	1360	0.0004
PF00550|Phosphopantetheine_attachment_site	1356	0.0004
PF13671|AAA_domain	1355	0.0004
PF05099|Tellurite_resistance_protein_TerB	1354	0.0004
PF13676|TIR_domain	1351	0.0004
PF04241|Protein_of_unknown_function_(DUF423)	1342	0.0004
PF04977|Septum_formation_initiator	1338	0.0004
PF10722|Putative_bacterial_sensory_transduction_regulator	1337	0.0004
PF07690|Major_Facilitator_Superfamily	1318	0.0004
PF13635|Domain_of_unknown_function_(DUF4143);PF13173|AAA_domain	1307	0.0004
PF02594|Uncharacterised_ACR,_YggU_family_COG1872	1300	0.0004
PF02190|ATP-dependent_protease_La_(LON)_substrate-binding_domain	1280	0.0004
PF03432|MobA/VirD2-like,_nuclease_domain	1277	0.0004
PF01933|2-phospho-L-lactate_transferase_CofD	1272	0.0004
PF07291|Methylamine_utilisation_protein_MauE	1267	0.0004
PF04892|VanZ_like_family	1261	0.0004
PF12840|Helix-turn-helix_domain	1259	0.0004
PF04186|FxsA_cytoplasmic_membrane_protein	1258	0.0004
PF00535|Glycosyl_transferase_family_2	1255	0.0004
PF13704|Glycosyl_transferase_family_2	1251	0.0004
PF08340|Endoribonuclease_YicC-like,_C-terminal;PF03755|Endoribonuclease_YicC-like,_N-terminal_region	1243	0.0004
PF00072|Response_regulator_receiver_domain	1241	0.0004
PF13432|Tetratricopeptide_repeat	1241	0.0004
PF04365|Ribonuclease_toxin,_BrnT,_of_type_II_toxin-antitoxin_system	1231	0.0004
PF21983|Mobilization_protein_NikA	1229	0.0004
PF05973|Phage_derived_protein_Gp49-like_(DUF891)	1228	0.0004
PF00756|Putative_esterase	1221	0.0004
PF00326|Prolyl_oligopeptidase_family	1219	0.0004
PF13396|Phospholipase_D-nuclease_N-terminal	1216	0.0004
PF13646|HEAT_repeats	1216	0.0004
PF09413|Putative_prokaryotic_signal_transducing_protein	1214	0.0004
PF01865|Protein_of_unknown_function_DUF47	1213	0.0004
PF12784|PD-(D/E)XK_nuclease_family_transposase	1207	0.0004
PF04978|Protein_of_unknown_function_(DUF664)	1193	0.0004
PF05013|N-formylglutamate_amidohydrolase	1192	0.0004
PF13385|Concanavalin_A-like_lectin/glucanases_superfamily	1189	0.0004
PF05402|Coenzyme_PQQ_synthesis_protein_D_(PqqD)	1186	0.0004
PF08378|Nuclease-related_domain	1181	0.0004
PF09346|SMI1_/_KNR4_family_(SUKH-1)	1179	0.0004
PF05787|Alkaline_phosphatase_PhoX	1176	0.0004
PF13511|Domain_of_unknown_function_(DUF4124)	1171	0.0004
PF01814|Hemerythrin_HHE_cation_binding_domain	1169	0.0004
PF10387|Protein_of_unknown_function_(DUF2442)	1168	0.0004
PF09851|Short_C-terminal_domain	1161	0.0004
PF00578|AhpC/TSA_family	1148	0.0004
PF05673|Protein_of_unknown_function_(DUF815)	1141	0.0004
PF00892|EamA-like_transporter_family	1139	0.0003
PF00581|Rhodanese-like_domain	1139	0.0003
PF03884|DNA_gyrase_inhibitor_YacG	1132	0.0003
PF02656|Domain_of_unknown_function_(DUF202)	1131	0.0003
PF13557|Putative_MetA-pathway_of_phenol_degradation	1131	0.0003
PF12770|CHAT_domain	1122	0.0003
PF09685|Domain_of_unknown_function_(DUF4870)	1105	0.0003
PF09594|Glycosyltransferase_family_87	1103	0.0003
PF13304|AAA_domain,_putative_AbiEii_toxin,_Type_IV_TA_system	1100	0.0003
PF06776|Invasion_associated_locus_B_(IalB)_protein	1100	0.0003
PF00293|NUDIX_domain	1098	0.0003
PF06262|Zincin-like_metallopeptidase	1089	0.0003
PF00300|Histidine_phosphatase_superfamily_(branch_1)	1088	0.0003
PF02698|DUF218_domain	1084	0.0003
PF01569|PAP2_superfamily	1073	0.0003
PF01844|HNH_endonuclease	1072	0.0003
PF02129|X-Pro_dipeptidyl-peptidase_(S15_family)	1071	0.0003
PF01027|Inhibitor_of_apoptosis-promoting_Bax1	1071	0.0003
PF04298|Putative_neutral_zinc_metallopeptidase	1071	0.0003
PF01627|Hpt_domain	1071	0.0003
PF03259|Roadblock/LC7_domain	1071	0.0003
PF00085|Thioredoxin	1069	0.0003
PF04339|Peptidogalycan_biosysnthesis/recognition	1067	0.0003
PF13442|Cytochrome_C_oxidase,_cbb3-type,_subunit_III	1065	0.0003
PF07833|Copper_amine_oxidase_N-terminal_domain	1062	0.0003
PF13229|Right_handed_beta_helix_region	1057	0.0003
PF06945|Protein_of_unknown_function_(DUF1289)	1054	0.0003
PF00248|Aldo/keto_reductase_family	1051	0.0003
PF06170|Protein_of_unknown_function_(DUF983)	1043	0.0003
PF05751|FixH	1039	0.0003
PF03703|Bacterial_PH_domain	1038	0.0003
PF12679|ABC-2_family_transporter_protein	1037	0.0003
PF13545|Crp-like_helix-turn-helix_domain	1036	0.0003
PF04304|Protein_of_unknown_function_(DUF454)	1036	0.0003
PF13173|AAA_domain;PF13635|Domain_of_unknown_function_(DUF4143)	1034	0.0003
PF18480|Domain_of_unknown_function_(DUF5615)	1032	0.0003
PF01588|Putative_tRNA_binding_domain	1032	0.0003
PF07484|Phage_Tail_Collar_Domain	1031	0.0003
PF03713|Domain_of_unknown_function_(DUF305)	1028	0.0003
PF09835|Uncharacterized_protein_conserved_in_bacteria_(DUF2062)	1026	0.0003
PF06983|3-demethylubiquinone-9_3-methyltransferase	1023	0.0003
PF12158|Protein_of_unknown_function_(DUF3592)	1020	0.0003
PF13460|NAD(P)H-binding	1017	0.0003
PF04235|Protein_of_unknown_function_(DUF418)	1016	0.0003
PF07586|Protein_of_unknown_function_(DUF1552)	1016	0.0003
PF01593|Flavin_containing_amine_oxidoreductase	1011	0.0003
PF02720|Domain_of_unknown_function_(DUF222)	1011	0.0003
PF05145|Transition_state_regulatory_protein_AbrB	1004	0.0003
PF04893|Yip1_domain	1004	0.0003
PF01934|Ribonuclease_HepT-like	1001	0.0003
PF05114|Protein_of_unknown_function_(DUF692)	1000	0.0003
PF01963|TraB/PrgY/gumN_family	1000	0.0003
PF13386|Cytochrome_C_biogenesis_protein_transmembrane_region	997	0.0003
PF07885|Ion_channel	994	0.0003
PF13590|Domain_of_unknown_function_(DUF4136)	987	0.0003
PF04672|S-adenosyl_methyltransferase	986	0.0003
PF03899|ATP_synthase_I_chain	979	0.0003
PF05168|HEPN_domain	979	0.0003
PF13240|zinc-ribbon_domain	973	0.0003
PF13289|SIR2-like_domain	969	0.0003
PF00486|Transcriptional_regulatory_protein,_C_terminal	966	0.0003
PF09347|Domain_of_unknown_function_(DUF1989)	964	0.0003
PF04748|Divergent_polysaccharide_deacetylase	961	0.0003
PF13578|Methyltransferase_domain	960	0.0003
PF06841|T4-like_virus_tail_tube_protein_gp19	957	0.0003
PF09837|Uncharacterized_protein_conserved_in_bacteria_(DUF2064)	954	0.0003
PF00805|Pentapeptide_repeats_(8_copies)	953	0.0003
PF06224|DNA_glycosylase_AlkZ-like	952	0.0003
PF00717|Peptidase_S24-like	949	0.0003
PF19054|Domain_of_unknown_function_(DUF5753);PF13560|Helix-turn-helix_domain	949	0.0003
PF09678|Cytochrome_c_oxidase_caa3_assembly_factor_(Caa3_CtaG)	948	0.0003
PF12823|Domain_of_unknown_function_(DUF3817)	946	0.0003
PF04972|BON_domain;PF04972|BON_domain	944	0.0003
PF01370|NAD_dependent_epimerase/dehydratase_family;PF08338|Domain_of_unknown_function_(DUF1731)	943	0.0003
PF07876|Stress_responsive_A/B_Barrel_Domain	940	0.0003
PF14054|Domain_of_unknown_function_(DUF4249)	936	0.0003
PF13462|Thioredoxin	933	0.0003
PF00395|S-layer_homology_domain;PF00395|S-layer_homology_domain;PF00395|S-layer_homology_domain	932	0.0003
PF02591|C4-type_zinc_ribbon_domain	931	0.0003
PF04015|Domain_of_unknown_function_(DUF362)	931	0.0003
PF13376|Bacteriocin-protection,_YdeI_or_OmpD-Associated	930	0.0003
PF05258|Dna[CI]_antecedent,_DciA	929	0.0003
PF03755|Endoribonuclease_YicC-like,_N-terminal_region;PF08340|Endoribonuclease_YicC-like,_C-terminal	921	0.0003
PF04102|SlyX	920	0.0003
PF04073|Aminoacyl-tRNA_editing_domain	920	0.0003
PF01322|Cytochrome_C'	918	0.0003
PF11138|Protein_of_unknown_function_(DUF2911)	911	0.0003
PF05532|CsbD-like	911	0.0003
PF04359|Protein_of_unknown_function_(DUF493)	909	0.0003
PF01458|SUF_system_FeS_cluster_assembly,_SufBD	898	0.0003
PF13795|HupE_/_UreJ_protein	895	0.0003
PF06240|Carbon_monoxide_dehydrogenase_subunit_G_(CoxG)	894	0.0003
PF14384|BrnA_antitoxin_of_type_II_toxin-antitoxin_system	891	0.0003
PF09990|Predicted_membrane_protein_(DUF2231)	887	0.0003
PF04018|Undecaprenyl_phosphate_translocase-like	885	0.0003
PF02577|Bifunctional_nuclease_domain	882	0.0003
PF01103|Omp85_superfamily_domain	881	0.0003
PF11188|Protein_of_unknown_function_(DUF2975)	879	0.0003
PF00092|von_Willebrand_factor_type_A_domain	875	0.0003
PF14539|Domain_of_unknown_function_(DUF4442)	874	0.0003
PF03413|Peptidase_propeptide_and_YPEB_domain	873	0.0003
PF00226|DnaJ_domain	873	0.0003
PF00805|Pentapeptide_repeats_(8_copies);PF00805|Pentapeptide_repeats_(8_copies)	867	0.0003
PF07310|PAS_domain	867	0.0003
PF10011|Predicted_membrane_protein_(DUF2254)	866	0.0003
PF04403|Paraquat-inducible_protein_A	866	0.0003
PF13711|Domain_of_unknown_function_(DUF4160)	864	0.0003
PF07670|Nucleoside_recognition	862	0.0003
PF06041|Bacterial_protein_of_unknown_function_(DUF924)	859	0.0003
PF04965|Baseplate_wedge_protein_gp25	849	0.0003
PF13189|Cytidylate_kinase-like_family	846	0.0003
PF01527|Transposase	846	0.0003
PF13529|Peptidase_C39_like_family	846	0.0003
PF04932|O-Antigen_ligase	844	0.0003
PF04340|Protein_of_unknown_function,_DUF484	835	0.0003
PF04474|Protein_of_unknown_function_(DUF554)	833	0.0003
PF08811|Protein_of_unknown_function_(DUF1800)	832	0.0003
PF06114|IrrE_N-terminal-like_domain	831	0.0003
PF05128|Domain_of_unknown_function_(DUF697)	828	0.0003
PF13715|CarboxypepD_reg-like_domain	828	0.0003
PF07786|Heparan-alpha-glucosaminide_N-acetyltransferase,_catalytic	825	0.0003
PF00543|Nitrogen_regulatory_protein_P-II	823	0.0003
PF06172|Cupin_superfamily_(DUF985)	822	0.0003
PF13515|Fusaric_acid_resistance_protein-like	822	0.0003
PF03358|NADPH-dependent_FMN_reductase	822	0.0003
PF03683|Uncharacterised_protein_family_(UPF0175)	821	0.0003
PF06146|Phosphate-starvation-inducible_E_family	819	0.0003
PF05661|Protein_of_unknown_function_(DUF808)	817	0.0003
PF05991|YacP-like_NYN_domain	815	0.0003
PF13181|Tetratricopeptide_repeat	814	0.0002
PF05488|PAAR_motif	814	0.0002
PF00395|S-layer_homology_domain;PF00395|S-layer_homology_domain	813	0.0002
PF06445|GyrI-like_small_molecule_binding_domain	813	0.0002
PF01124|MAPEG_family	812	0.0002
PF13519|von_Willebrand_factor_type_A_domain	811	0.0002
PF17131|Outer_membrane_lipoprotein-sorting_protein	811	0.0002
PF13411|MerR_HTH_family_regulatory_protein	810	0.0002
PF02129|X-Pro_dipeptidyl-peptidase_(S15_family);PF08530|X-Pro_dipeptidyl-peptidase_C-terminal_non-catalytic_domain	809	0.0002
PF05899|EutQ-like_cupin_domain	808	0.0002
PF04306|Protein_of_unknown_function_(DUF456)	805	0.0002
PF10825|Protein_of_unknown_function_(DUF2752)	803	0.0002
PF04087|Domain_of_unknown_function_(DUF389)	802	0.0002
PF14907|Uncharacterised_nucleotidyltransferase	797	0.0002
PF04214|Protein_of_unknown_function,_DUF	795	0.0002
PF13559|Domain_of_unknown_function_(DUF4129)	793	0.0002
PF13692|Glycosyl_transferases_group_1	792	0.0002
PF04940|Sensors_of_blue-light_using_FAD	788	0.0002
PF13419|Haloacid_dehalogenase-like_hydrolase	788	0.0002
PF20398|Family_of_unknown_function_(DUF6691)	785	0.0002
PF08338|Domain_of_unknown_function_(DUF1731);PF01370|NAD_dependent_epimerase/dehydratase_family	785	0.0002
PF07103|Protein_of_unknown_function_(DUF1365)	785	0.0002
PF13628|Domain_of_unknown_function_(DUF4142)	783	0.0002
PF13560|Helix-turn-helix_domain;PF19054|Domain_of_unknown_function_(DUF5753)	783	0.0002
PF08530|X-Pro_dipeptidyl-peptidase_C-terminal_non-catalytic_domain;PF02129|X-Pro_dipeptidyl-peptidase_(S15_family)	780	0.0002
PF12705|PD-(D/E)XK_nuclease_superfamily	780	0.0002
PF13467|Ribbon-helix-helix_domain	780	0.0002
PF00534|Glycosyl_transferases_group_1	776	0.0002
PF11964|SpoIIAA-like	776	0.0002
PF13372|Alginate_export	773	0.0002
PF04456|Protein_of_unknown_function_(DUF503)	773	0.0002
PF01042|Endoribonuclease_L-PSP	768	0.0002
PF09955|Predicted_integral_membrane_protein_(DUF2189)	768	0.0002
PF13474|SnoaL-like_domain	763	0.0002
PF04230|Polysaccharide_pyruvyl_transferase	763	0.0002
PF05728|Uncharacterised_protein_family_(UPF0227)	761	0.0002
PF07681|DoxX	754	0.0002
PF03029|Conserved_hypothetical_ATP_binding_protein	753	0.0002
PF01553|Acyltransferase	749	0.0002
PF04754|Putative_transposase,_YhgA-like	745	0.0002
PF14257|Domain_of_unknown_function_(DUF4349)	745	0.0002
PF13730|Helix-turn-helix_domain	744	0.0002
PF05239|PRC-barrel_domain	744	0.0002
PF04248|Domain_of_unknown_function_(DUF427)	743	0.0002
PF06210|Protein_of_unknown_function_(DUF1003)	743	0.0002
PF06271|RDD_family	742	0.0002
PF07907|YibE/F-like_protein	741	0.0002
PF09838|Uncharacterized_protein_conserved_in_bacteria_(DUF2065)	737	0.0002
PF06197|Protein_of_unknown_function_(DUF998)	733	0.0002
PF00296|Luciferase-like_monooxygenase	732	0.0002
PF03658|RnfH_family_Ubiquitin	731	0.0002
PF01738|Dienelactone_hydrolase_family	730	0.0002
PF13481|AAA_domain	728	0.0002
PF05257|CHAP_domain	727	0.0002
PF01555|DNA_methylase	726	0.0002
PF05534|HicB_family	726	0.0002
PF10067|Predicted_membrane_protein_(DUF2306)	726	0.0002
PF01230|HIT_domain	722	0.0002
PF07927|HicA_toxin_of_bacterial_toxin-antitoxin,	721	0.0002
PF13469|Sulfotransferase_family	714	0.0002
PF13699|Domain_of_unknown_function_(DUF4157)	714	0.0002
PF12686|Protein_of_unknown_function_(DUF3800)	708	0.0002
PF04237|YjbR	707	0.0002
PF14014|Protein_of_unknown_function_(DUF4230)	700	0.0002
PF06127|2-hydroxy-palmitic_acid_dioxygenase_Mpo1-like	699	0.0002
PF21688|FAD-dependent_protein,_C-terminal_domain-like	698	0.0002
PF06073|Bacterial_protein_of_unknown_function_(DUF934)	698	0.0002
PF03699|Uncharacterised_protein_family_(UPF0182)	697	0.0002
PF00395|S-layer_homology_domain	694	0.0002
PF12838|4Fe-4S_dicluster_domain	692	0.0002
PF13858|Protein_of_unknown_function_(DUF4199)	691	0.0002
PF03109|ABC1_atypical_kinase-like_domain	690	0.0002
PF10127|RNA_repair_pathway_DNA_polymerase_beta_family	690	0.0002
PF04463|2-thiouracil_desulfurase	687	0.0002
PF12822|ECF_transporter,_substrate-specific_component	683	0.0002
PF13548|Domain_of_unknown_function_(DUF4126)	681	0.0002
PF13384|Homeodomain-like_domain	678	0.0002
PF13338|Transcriptional_regulator,_AbiEi_antitoxin	677	0.0002
PF13302|Acetyltransferase_(GNAT)_domain	676	0.0002
PF12730|ABC-2_family_transporter_protein	675	0.0002
PF14258|Domain_of_unknown_function_(DUF4350)	674	0.0002
PF06094|Gamma-glutamyl_cyclotransferase,_AIG2-like	672	0.0002
PF13349|Toastrack_DUF4097	672	0.0002
PF04297|Putative_helix-turn-helix_protein,_YlxM_/_p13_like	672	0.0002
PF12698|ABC-2_family_transporter_protein	670	0.0002
PF01740|STAS_domain	668	0.0002
PF04290|Tripartite_ATP-independent_periplasmic_transporters,_DctQ_component	668	0.0002
PF13545|Crp-like_helix-turn-helix_domain;PF00027|Cyclic_nucleotide-binding_domain	667	0.0002
PF01261|Xylose_isomerase-like_TIM_barrel	666	0.0002
PF00462|Glutaredoxin	666	0.0002
PF11181|Heat_induced_stress_protein_YflT_domain	666	0.0002
PF06961|Protein_of_unknown_function_(DUF1294)	663	0.0002
PF13387|Domain_of_unknown_function_(DUF4105)	662	0.0002
PF13672|Protein_phosphatase_2C	662	0.0002
PF04397|LytTr_DNA-binding_domain	660	0.0002
PF06980|Protein_of_unknown_function_(DUF1302)	660	0.0002
PF13847|Methyltransferase_domain	658	0.0002
PF11823|Putative_Se/S_carrier_protein-like	655	0.0002
PF09912|Uncharacterized_protein_conserved_in_bacteria_(DUF2141)	654	0.0002
PF11209|LmeA-like_phospholipid-binding	653	0.0002
PF02636|Putative_S-adenosyl-L-methionine-dependent_methyltransferase	652	0.0002
PF10677|Protein_of_unknown_function_(DUF2490)	652	0.0002
PF09832|Uncharacterized_protein_conserved_in_bacteria_(DUF2059)	651	0.0002
PF13466|STAS_domain	648	0.0002
PF04327|Cysteine_protease_Prp	646	0.0002
PF03479|Plants_and_Prokaryotes_Conserved_(PCC)_domain	645	0.0002
PF06107|Bacterial_protein_of_unknown_function_(DUF951)	644	0.0002
PF03886|ABC-type_transport_auxiliary_lipoprotein_component	642	0.0002
PF13365|Trypsin-like_peptidase_domain	642	0.0002
PF00027|Cyclic_nucleotide-binding_domain;PF13545|Crp-like_helix-turn-helix_domain	642	0.0002
PF04342|Putative_member_of_DMT_superfamily_(DUF486)	641	0.0002
PF01926|50S_ribosome-binding_GTPase	641	0.0002
PF04167|Protein_of_unknown_function_(DUF402)	640	0.0002
PF01037|Lrp/AsnC_ligand_binding_domain	639	0.0002
PF22564|HAAS	637	0.0002
PF04205|FMN-binding_domain	636	0.0002
PF08869|XisI_protein	636	0.0002
PF07179|SseB_protein_N-terminal_domain	634	0.0002
PF03695|Uncharacterised_protein_family_(UPF0149)	633	0.0002
PF01590|GAF_domain	633	0.0002
PF00375|Sodium:dicarboxylate_symporter_family	632	0.0002
PF06035|Bacterial_transglutaminase-like_cysteine_proteinase_BTLCP	632	0.0002
PF13098|Thioredoxin-like_domain	630	0.0002
PF01757|Acyltransferase_family	629	0.0002
PF00111|2Fe-2S_iron-sulfur_cluster_binding_domain	628	0.0002
PF05163|DinB_family	628	0.0002
PF13650|Aspartyl_protease	628	0.0002
PF07136|Protein_of_unknown_function_(DUF1385)	628	0.0002
PF04187|Haem-binding_uptake,_Tiki_superfamily,_ChaN	627	0.0002
PF07298|NnrU_protein	627	0.0002
PF08281|Sigma-70,_region_4	626	0.0002
PF01370|NAD_dependent_epimerase/dehydratase_family	625	0.0002
PF05154|TM2_domain	624	0.0002
PF09991|Predicted_membrane_protein_(DUF2232)	624	0.0002
PF09361|Phasin_protein	623	0.0002
PF13401|AAA_domain	622	0.0002
PF09754|PAC2_family	619	0.0002
PF10263|SprT-like_family	618	0.0002
PF08044|DUF1707_SHOCT-like_domain	618	0.0002
PF06527|TniQ	618	0.0002
PF02120|Flagellar_hook-length_control_protein_FliK	617	0.0002
PF02810|SEC-C_motif	617	0.0002
PF07920|Protein_of_unknown_function_(DUF1684)	614	0.0002
PF13358|DDE_superfamily_endonuclease	614	0.0002
PF06707|Protein_of_unknown_function_(DUF1194)	614	0.0002
PF03567|Sulfotransferase_family	614	0.0002
PF07642|Putative_beta-barrel_porin-2,_OmpL-like._bbp2	613	0.0002
PF13449|Esterase-like_activity_of_phytase	613	0.0002
PF14378|PAP2_superfamily	613	0.0002
PF13202|EF_hand;PF13202|EF_hand	612	0.0002
PF06676|Protein_of_unknown_function_(DUF1178)	611	0.0002
PF02681|Divergent_PAP2_family	610	0.0002
PF13239|2TM_domain	608	0.0002
PF13627|Prokaryotic_lipoprotein-attachment_site	607	0.0002
PF00355|Rieske_[2Fe-2S]_domain	605	0.0002
PF01257|Thioredoxin-like_[2Fe-2S]_ferredoxin	605	0.0002
PF09836|Putative_DNA-binding_domain	602	0.0002
PF05610|Protein_of_unknown_function_(DUF779)	602	0.0002
PF11950|Protein_of_unknown_function_(DUF3467)	602	0.0002
PF13205|Bacterial_Ig-like_domain	602	0.0002
PF11026|Protein_of_unknown_function_(DUF2721)	601	0.0002
PF07978|NIPSNAP	600	0.0002
PF04238|Protein_of_unknown_function_(DUF420)	600	0.0002
PF07044|Protein_of_unknown_function_(DUF1329)	600	0.0002
PF20408|Alpha/beta_hydrolase_domain	598	0.0002
PF04028|Domain_of_unknown_function_(DUF374)	598	0.0002
PF03473|MOSC_domain	598	0.0002
PF07676|WD40-like_Beta_Propeller_Repeat	598	0.0002
PF06181|Urate_oxidase_N-terminal	597	0.0002
PF03745|Domain_of_unknown_function_(DUF309)	596	0.0002
PF02036|SCP-2_sterol_transfer_family	596	0.0002
PF06904|Extensin-like_protein_C-terminus	595	0.0002
PF13744|Helix-turn-helix_domain	594	0.0002
PF09957|Bacterial_antitoxin_of_type_II_TA_system,_VapB	594	0.0002
PF13274|Antitoxin_SocA-like,_Panacea_domain	592	0.0002
PF09996|Uncharacterized_protein_conserved_in_bacteria_(DUF2237)	591	0.0002
PF09527|Putative_F0F1-ATPase_subunit_Ca2+/Mg2+_transporter	591	0.0002
PF10636|Hemin_uptake_protein_hemP	590	0.0002
PF00805|Pentapeptide_repeats_(8_copies);PF00805|Pentapeptide_repeats_(8_copies);PF00805|Pentapeptide_repeats_(8_copies)	589	0.0002
PF05167|Uncharacterised_ACR_(DUF711)	588	0.0002
PF00882|Zinc_dependent_phospholipase_C	588	0.0002
PF14238|Domain_of_unknown_function_(DUF4340)	588	0.0002
PF07751|Abi-like_protein	588	0.0002
PF08308|PEGA_domain	587	0.0002
PF12277|Protein_of_unknown_function_(DUF3618)	585	0.0002
PF05684|Protein_of_unknown_function_(DUF819)	584	0.0002
PF01694|Rhomboid_family	583	0.0002
PF06779|Uncharacterised_MFS-type_transporter_YbfB	582	0.0002
PF07080|Protein_of_unknown_function_(DUF1348)	582	0.0002
PF00011|Hsp20/alpha_crystallin_family	582	0.0002
PF09388|Spo0E_like_sporulation_regulatory_protein	581	0.0002
PF13453|Transcription_factor_zinc-finger	579	0.0002
PF07009|NusG_domain_II	579	0.0002
PF13563|2'-5'_RNA_ligase_superfamily	579	0.0002
PF13473|Cupredoxin-like_domain	572	0.0002
PF02195|ParB/Sulfiredoxin_domain	571	0.0002
PF14398|YheC/D_like_ATP-grasp	570	0.0002
PF13852|Protein_of_unknown_function_(DUF4197)	569	0.0002
PF10459|Peptidase_S46	568	0.0002
PF00856|SET_domain	567	0.0002
PF01841|Transglutaminase-like_superfamily	566	0.0002
PF03061|Thioesterase_superfamily	566	0.0002
PF04480|Protein_of_unknown_function_(DUF559)	564	0.0002
PF16316|Domain_of_unknown_function_(DUF4956)	564	0.0002
PF14317|YcxB-like_protein	564	0.0002
PF03741|Integral_membrane_protein_TerC_family	563	0.0002
PF17170|6-bladed_beta-propeller	563	0.0002
PF07940|Heparinase_II/III-like_protein	562	0.0002
PF13435|Cytochrome_c554_and_c-prime	561	0.0002
PF13687|Domain_of_unknown_function_(DUF4153)	561	0.0002
PF08592|Anthrone_oxygenase	560	0.0002
PF12802|MarR_family	560	0.0002
PF11367|Protein_of_unknown_function_(DUF3168)	558	0.0002
PF13689|YfiR/HmsC-like	557	0.0002
PF05988|Bacterial_protein_of_unknown_function_(DUF899)	557	0.0002
PF04199|Putative_cyclase	557	0.0002
PF09966|Uncharacterized_protein_conserved_in_bacteria_(DUF2200)	556	0.0002
PF10276|Zinc-finger_domain	555	0.0002
PF07277|SapC	553	0.0002
PF05768|Glutaredoxin-like_domain_(DUF836)	553	0.0002
PF02575|YbaB/EbfC_DNA-binding_family	552	0.0002
PF03483|B3/4_domain	552	0.0002
PF04390|Lipopolysaccharide-assembly	550	0.0002
PF10098|Uncharacterised_protein_conserved_in_bacteria_(DUF2336)	550	0.0002
PF12773|Double_zinc_ribbon	550	0.0002
PF13185|GAF_domain	548	0.0002
PF07505|Protein_of_unknown_function_(DUF5131)	547	0.0002
PF12843|Putative_quorum-sensing-regulated_virulence_factor	547	0.0002
PF05016|ParE_toxin_of_type_II_toxin-antitoxin_system,_parDE	547	0.0002
PF10003|Integral_membrane_protein_(DUF2244)	547	0.0002
PF11162|Protein_of_unknown_function_(DUF2946)	546	0.0002
PF02482|Sigma_54_modulation_protein_/_S30EA_ribosomal_protein	546	0.0002
PF09905|DNA-binding_protein_VF530	546	0.0002
PF07456|Heptaprenyl_diphosphate_synthase_component_I	546	0.0002
PF13589|Histidine_kinase-,_DNA_gyrase_B-,_and_HSP90-like_ATPase	545	0.0002
PF07386|Protein_of_unknown_function_(DUF1499)	545	0.0002
PF13346|ABC-2_family_transporter_protein	544	0.0002
PF09898|Uncharacterized_protein_conserved_in_bacteria_(DUF2125)	544	0.0002
PF03994|Domain_of_Unknown_Function_(DUF350);PF03994|Domain_of_Unknown_Function_(DUF350)	543	0.0002
PF09375|Imelysin	542	0.0002
PF05443|ROS/MUCR_transcriptional_regulator_protein	542	0.0002
PF09148|Domain_of_unknown_function_(DUF1934)	538	0.0002
PF12706|Beta-lactamase_superfamily_domain	537	0.0002
PF06541|Putative_ABC-transporter_type_IV	537	0.0002
PF13502|AsmA-like_C-terminal_region	536	0.0002
PF13683|Integrase_core_domain	536	0.0002
PF06844|Protein_of_unknown_function_(DUF1244)	536	0.0002
PF08889|WbqC-like_protein_family	535	0.0002
PF06347|Bacterial_SH3_domain;PF06347|Bacterial_SH3_domain	535	0.0002
PF11028|Protein_O-mannosyl-transferase_TMEM260-like	534	0.0002
PF13231|Dolichyl-phosphate-mannose-protein_mannosyltransferase	532	0.0002
PF04285|Protein_of_unknown_function_(DUF444)	532	0.0002
PF10087|Uncharacterized_protein_conserved_in_bacteria_(DUF2325)	532	0.0002
PF08238|Sel1_repeat;PF08238|Sel1_repeat;PF08238|Sel1_repeat;PF08238|Sel1_repeat	531	0.0002
PF10134|Replication_initiator_protein_A	531	0.0002
PF04317|YcjX-like_family,_DUF463	530	0.0002
PF02517|Type_II_CAAX_prenyl_endopeptidase_Rce1-like	530	0.0002
PF00487|Fatty_acid_desaturase	530	0.0002
PF10009|Uncharacterized_protein_conserved_in_bacteria_(DUF2252)	530	0.0002
PF06051|Domain_of_Unknown_Function_(DUF928)	530	0.0002
PF13521|AAA_domain	528	0.0002
PF09359|VTC_domain	528	0.0002
PF10756|Bacterial_PH_domain	528	0.0002
PF01248|Ribosomal_protein_L7Ae/L30e/S12e/Gadd45_family	527	0.0002
PF05708|Permuted_papain-like_amidase_enzyme,_YaeF/YiiX,_C92_family	527	0.0002
PF05981|CreA_protein	526	0.0002
PF13279|Thioesterase-like_superfamily	526	0.0002
PF14329|Domain_of_unknown_function_(DUF4386)	525	0.0002
PF12811|Bax_inhibitor_1_like	524	0.0002
PF13468|Glyoxalase-like_domain	524	0.0002
PF04434|SWIM_zinc_finger	524	0.0002
PF13430|Domain_of_unknown_function_(DUF4112)	523	0.0002
PF13828|Domain_of_unknown_function_(DUF4190)	521	0.0002
PF02001|Protein_of_unknown_function__DUF134	520	0.0002
PF09954|Uncharacterized_protein_conserved_in_bacteria_(DUF2188)	520	0.0002
PF18895|Type_IV_secretion_system_pilin	520	0.0002
PF07007|Lysozyme_inhibitor_LprI	519	0.0002
PF04070|Domain_of_unknown_function_(DUF378)	517	0.0002
PF11276|Protein_of_unknown_function_(DUF3078)	515	0.0002
PF10118|Predicted_metal-dependent_hydrolase	515	0.0002
PF11845|Protein_of_unknown_function_(DUF3365)	514	0.0002
PF00246|Zinc_carboxypeptidase	512	0.0002
PF02641|Uncharacterized_ACR,_COG1993	511	0.0002
PF04854|Protein_of_unknown_function,_DUF624	511	0.0002
PF12412|Protein_of_unknown_function_(DUF3667)	511	0.0002
PF05982|Na+-dependent_bicarbonate_transporter_superfamily	510	0.0002
PF04386|Stringent_starvation_protein_B	510	0.0002
PF18911|PKD_domain	509	0.0002
PF01584|CheW-like_domain	509	0.0002
PF07728|AAA_domain_(dynein-related_subfamily)	509	0.0002
PF14595|Thioredoxin	507	0.0002
PF13399|LytR_cell_envelope-related_transcriptional_attenuator	507	0.0002
PF14255|Cysteine-rich_CPXCG	507	0.0002
PF01832|Mannosyl-glycoprotein_endo-beta-N-acetylglucosaminidase	506	0.0002
PF00571|CBS_domain	504	0.0002
PF13362|Toprim_domain	504	0.0002
PF05284|Protein_of_unknown_function_(DUF736)	502	0.0002
PF06949|Protein_of_unknown_function_(DUF1292)	502	0.0002
PF06250|YhcG_PDDEXK_nuclease_domain;PF17761|DUF1016_N-terminal_domain	501	0.0002
PF06242|Transcriptional_cell_cycle_regulator_TrcR	501	0.0002
PF02915|Rubrerythrin	501	0.0002
PF11902|Protein_of_unknown_function_(DUF3422)	501	0.0002
PF14100|Family_of_unknown_function_(DUF6807)	500	0.0002
PF13482|RNase_H_superfamily	500	0.0002
PF01936|NYN_domain	500	0.0002
PF09844|Uncharacterized_conserved_protein_(COG2071)	499	0.0002
PF13588|Type_I_restriction_enzyme_R_protein_N_terminus_(HSDR_N)	499	0.0002
PF01184|GPR1/FUN34/yaaH_family	498	0.0002
PF00691|OmpA_family	497	0.0002
PF03831|PhnA_domain	497	0.0002
PF12893|Putative_lumazine-binding	497	0.0002
PF11154|Protein_of_unknown_function_(DUF2934)	497	0.0002
PF03473|MOSC_domain;PF03476|MOSC_N-terminal_beta_barrel_domain	496	0.0002
PF04366|Las17-binding_protein_actin_regulator	496	0.0002
PF08238|Sel1_repeat;PF08238|Sel1_repeat;PF08238|Sel1_repeat	494	0.0002
PF07875|Coat_F_domain	494	0.0002
PF08885|GSCFA_family	493	0.0002
PF13174|Tetratricopeptide_repeat	493	0.0002
PF13709|Domain_of_unknown_function_(DUF4159)	491	0.0002
PF00211|Adenylate_and_Guanylate_cyclase_catalytic_domain	491	0.0002
PF13670|Peptidase_propeptide_and_YPEB_domain	491	0.0002
PF04055|Radical_SAM_superfamily;PF16199|Radical_SAM_C-terminal_domain	490	0.0002
PF11149|Protein_of_unknown_function_(DUF2924)	489	0.0002
PF13360|PQQ-like_domain	489	0.0002
PF04865|Baseplate_J-like_protein	488	0.0001
PF12669|FeoB-associated_Cys-rich_membrane_protein	488	0.0001
PF06993|Protein_of_unknown_function_(DUF1304)	488	0.0001
PF00037|4Fe-4S_binding_domain	486	0.0001
PF07963|Prokaryotic_N-terminal_methylation_motif	486	0.0001
PF04391|Protein_of_unknown_function_(DUF533)	484	0.0001
PF10048|Predicted_integral_membrane_protein_(DUF2282)	484	0.0001
PF00174|Oxidoreductase_molybdopterin_binding_domain	483	0.0001
PF01545|Cation_efflux_family	482	0.0001
PF12079|Protein_of_unknown_function_(DUF3558)	481	0.0001
PF13884|Chaperone_of_endosialidase	480	0.0001
PF16036|Chalcone_isomerase-like	480	0.0001
PF14518|Iron-containing_redox_enzyme	479	0.0001
PF01541|GIY-YIG_catalytic_domain	479	0.0001
PF13686|DsrE/DsrF/DrsH-like_family	479	0.0001
PF14052|Capsule_assembly_protein_Wzi	478	0.0001
PF07693|KAP_family_P-loop_domain	477	0.0001
PF11148|Protein_of_unknown_function_(DUF2922)	476	0.0001
PF10112|5-bromo-4-chloroindolyl_phosphate_hydrolysis_protein	476	0.0001
PF01471|Putative_peptidoglycan_binding_domain;PF01471|Putative_peptidoglycan_binding_domain	476	0.0001
PF08905|Domain_of_unknown_function_(DUF1850)	473	0.0001
PF11239|Protein_of_unknown_function_(DUF3040)	473	0.0001
PF07561|Domain_of_Unknown_Function_(DUF1540)	472	0.0001
PF07364|Metallopeptidase_family_M81;PF07171|MlrC_C-terminus	471	0.0001
PF09992|Phosphodiester_glycosidase	471	0.0001
PF13763|Domain_of_unknown_function_(DUF4167)	470	0.0001
PF09923|Uncharacterized_protein_conserved_in_bacteria_(DUF2155)	470	0.0001
PF07796|Protein_of_unknown_function_(DUF1638)	469	0.0001
PF13452|N-terminal_half_of_MaoC_dehydratase	468	0.0001
PF11185|Protein_of_unknown_function_(DUF2971)	468	0.0001
PF09925|Predicted_membrane_protein_(DUF2157)	467	0.0001
PF12915|Protein_of_unknown_function_(DUF3833)	467	0.0001
PF07345|ATPase_inhibitor_subunit_zeta	466	0.0001
PF04993|TfoX_N-terminal_domain	466	0.0001
PF03797|Autotransporter_beta-domain	465	0.0001
PF10025|Uncharacterized_conserved_protein_(DUF2267)	465	0.0001
PF11387|Protein_of_unknown_function_(DUF2795)	464	0.0001
PF06724|Domain_of_Unknown_Function_(DUF1206);PF06724|Domain_of_Unknown_Function_(DUF1206);PF06724|Domain_of_Unknown_Function_(DUF1206)	464	0.0001
PF00004|ATPase_family_associated_with_various_cellular_activities_(AAA)	464	0.0001
PF10442|FIST_C_domain;PF08495|FIST_N_domain	463	0.0001
PF07372|Protein_of_unknown_function_(DUF1491)	462	0.0001
PF07866|Protein_of_unknown_function_(DUF1653)	461	0.0001
PF11848|Domain_of_unknown_function_(DUF3368)	460	0.0001
PF13303|Phosphotransferase_system,_EIIC	460	0.0001
PF14065|Pvc16_N-terminal_domain	459	0.0001
PF03629|Carbohydrate_esterase,_sialic_acid-specific_acetylesterase	458	0.0001
PF06627|Protein_of_unknown_function_(DUF1153)	458	0.0001
PF10070|Probable_inorganic_carbon_transporter_subunit_DabA	457	0.0001
PF05406|WGR_domain	456	0.0001
PF00239|Resolvase,_N_terminal_domain	455	0.0001
PF04245|37-kD_nucleoid-associated_bacterial_protein	455	0.0001
PF01610|Transposase	455	0.0001
PF14516|AAA-like_domain	455	0.0001
PF11150|Protein_of_unknown_function_(DUF2927)	455	0.0001
PF05721|Phytanoyl-CoA_dioxygenase_(PhyH)	454	0.0001
PF05962|HutD	454	0.0001
PF13648|Lipocalin-like_domain	454	0.0001
PF03747|ADP-ribosylglycohydrolase	454	0.0001
PF11750|Protein_of_unknown_function_(DUF3307)	454	0.0001
PF10543|ORF6N_domain	453	0.0001
PF09351|Domain_of_unknown_function_(DUF1993)	453	0.0001
PF04055|Radical_SAM_superfamily;PF13353|4Fe-4S_single_cluster_domain	452	0.0001
PF01145|SPFH_domain_/_Band_7_family	452	0.0001
PF04055|Radical_SAM_superfamily	451	0.0001
PF12708|Pectate_lyase_superfamily_protein	451	0.0001
PF19489|Transglycosylase_SLT_domain	451	0.0001
PF14344|Domain_of_unknown_function_(DUF4397)	451	0.0001
PF12666|PrgI_family_protein	450	0.0001
PF14060|Domain_of_unknown_function_(DUF4252)	450	0.0001
PF06226|Protein_of_unknown_function_(DUF1007)	448	0.0001
PF11611|Domain_of_unknown_function_(DUF4352)	448	0.0001
PF07370|Protein_of_unknown_function_(DUF1489)	447	0.0001
PF22677|Bleomycin_resistance_protein-like_N-terminal	446	0.0001
PF16199|Radical_SAM_C-terminal_domain;PF04055|Radical_SAM_superfamily	446	0.0001
PF04361|Protein_of_unknown_function_(DUF494)	445	0.0001
PF12973|ChrR_Cupin-like_domain	445	0.0001
PF10006|Uncharacterized_conserved_protein_(DUF2249)	445	0.0001
PF11391|Protein_of_unknown_function_(DUF2798)	445	0.0001
PF02811|PHP_domain	444	0.0001
PF06177|QueT_transporter	443	0.0001
PF00082|Subtilase_family	443	0.0001
PF02687|FtsX-like_permease_family	442	0.0001
PF13148|Protein_of_unknown_function_(DUF3987)	442	0.0001
PF19578|Family_of_unknown_function_(DUF6090)	442	0.0001
PF10091|Putative_glucoamylase	441	0.0001
PF12796|Ankyrin_repeats_(3_copies)	440	0.0001
PF14103|Domain_of_unknown_function_(DUF4276)	439	0.0001
PF20613|HipA-like_kinase	439	0.0001
PF04324|BFD-like_[2Fe-2S]_binding_domain	439	0.0001
PF03437|BtpA_family	438	0.0001
PF06319|DNA_repair_protein_MmcB-like	438	0.0001
PF07287|Acyclic_terpene_utilisation_family_protein_AtuA	437	0.0001
PF07845|Protein_of_unknown_function_(DUF1636)	435	0.0001
PF14478|Domain_of_unknown_function_(DUF4430)	434	0.0001
PF09608|Putative_transmembrane_protein_(Alph_Pro_TM)	434	0.0001
PF11175|Protein_of_unknown_function_(DUF2961)	434	0.0001
PF14076|Domain_of_unknown_function_(DUF4258)	433	0.0001
PF00089|Trypsin	431	0.0001
PF19573|Domain_of_unknown_function_(DUF6089)	430	0.0001
PF13539|D-alanyl-D-alanine_carboxypeptidase	430	0.0001
PF07330|Protein_of_unknown_function_(DUF1467)	429	0.0001
PF08000|Bacterial_PH_domain	429	0.0001
PF04250|Protein_of_unknown_function_(DUF429)	428	0.0001
PF07237|Protein_of_unknown_function_(DUF1428)	428	0.0001
PF09834|Predicted_membrane_protein_(DUF2061)	427	0.0001
PF07077|Protein_of_unknown_function_(DUF1345)	424	0.0001
PF04255|Protein_of_unknown_function_(DUF433)	423	0.0001
PF01871|AMMECR1	423	0.0001
PF13783|Domain_of_unknown_function_(DUF4177)	422	0.0001
PF13609|Gram-negative_porin	422	0.0001
PF13424|Tetratricopeptide_repeat	421	0.0001
PF02518|Histidine_kinase-,_DNA_gyrase_B-,_and_HSP90-like_ATPase	421	0.0001
PF07589|PEP-CTERM_motif	421	0.0001
PF12224|Putative_amidoligase_enzyme	420	0.0001
PF08570|Protein_of_unknown_function_(DUF1761)	420	0.0001
PF04417|Protein_of_unknown_function_(DUF501)	419	0.0001
PF20441|Terminase_large_subunit,_endonuclease_domain;PF03354|Terminase_large_subunit,_ATPase_domain	419	0.0001
PF06947|Protein_of_unknown_function_(DUF1290)	418	0.0001
PF00890|FAD_binding_domain	418	0.0001
PF13835|Domain_of_unknown_function_(DUF4194)	416	0.0001
PF04545|Sigma-70,_region_4	416	0.0001
PF13899|Thioredoxin-like	415	0.0001
PF08922|Domain_of_unknown_function_(DUF1905)	415	0.0001
PF13392|HNH_endonuclease	414	0.0001
PF10983|Protein_of_unknown_function_(DUF2793)	414	0.0001
PF01713|Smr_domain	413	0.0001
PF02585|GlcNAc-PI_de-N-acetylase	413	0.0001
PF12172|Rubredoxin-like_zinc_ribbon_domain_(DUF35_N);PF01796|DUF35_OB-fold_domain,_acyl-CoA-associated	413	0.0001
PF08867|FRG_domain	412	0.0001
PF12771|Starch-binding_associating_with_outer_membrane	412	0.0001
PF11736|Protein_of_unknown_function_(DUF3299)	412	0.0001
PF13333|Integrase_core_domain	412	0.0001
PF04356|Protein_of_unknown_function_(DUF489)	411	0.0001
PF13737|Transposase_DDE_domain	411	0.0001
PF03703|Bacterial_PH_domain;PF03703|Bacterial_PH_domain;PF03703|Bacterial_PH_domain	411	0.0001
PF04138|GtrA-like_protein	410	0.0001
PF08238|Sel1_repeat;PF08238|Sel1_repeat;PF08238|Sel1_repeat;PF08238|Sel1_repeat;PF08238|Sel1_repeat	410	0.0001
PF14196|L-2-amino-thiazoline-4-carboxylic_acid_hydrolase	410	0.0001
PF10094|Uncharacterized_protein_conserved_in_bacteria_(DUF2332)	410	0.0001
PF13770|Domain_of_unknown_function_(DUF4169)	410	0.0001
PF06684|Amino_acid_synthesis	410	0.0001
PF11752|Protein_of_unknown_function_(DUF3309)	409	0.0001
PF08445|FR47-like_protein	409	0.0001
PF04134|DCC1-like_thiol-disulfide_oxidoreductase	408	0.0001
PF07027|Protein_of_unknown_function_(DUF1318)	408	0.0001
PF01592|NifU-like_N_terminal_domain	408	0.0001
PF10984|Protein_of_unknown_function_(DUF2794)	408	0.0001
PF08814|XisH_protein	407	0.0001
PF01040|UbiA_prenyltransferase_family	407	0.0001
PF03993|Domain_of_Unknown_Function_(DUF349);PF03993|Domain_of_Unknown_Function_(DUF349);PF03993|Domain_of_Unknown_Function_(DUF349)	407	0.0001
PF12844|Helix-turn-helix_domain	406	0.0001
PF13479|AAA_domain	406	0.0001
PF09842|Predicted_membrane_protein_(DUF2069)	406	0.0001
PF11011|Protein_of_unknown_function_(DUF2849)	406	0.0001
PF08242|Methyltransferase_domain	404	0.0001
PF02368|Bacterial_Ig-like_domain_(group_2)	404	0.0001
PF06258|Mitochondrial_fission_ELM1	403	0.0001
PF19276|HD_associated_region;PF01966|HD_domain	403	0.0001
PF19576|Acyltransferase	403	0.0001
PF05426|Alginate_lyase	402	0.0001
PF13801|Heavy-metal_resistance	402	0.0001
PF00881|Nitroreductase_family	402	0.0001
PF11236|Protein_of_unknown_function_(DUF3037)	402	0.0001
PF03861|ANTAR_domain	402	0.0001
PF13527|Acetyltransferase_(GNAT)_domain	402	0.0001
PF07799|Protein_of_unknown_function_(DUF1643)	401	0.0001
PF04337|Protein_of_unknown_function,_DUF480	401	0.0001
PF11160|Hypervirulence_associated_proteins_TUDOR_domain	401	0.0001
PF10977|Protein_of_unknown_function_(DUF2797)	401	0.0001
PF03476|MOSC_N-terminal_beta_barrel_domain;PF03473|MOSC_domain	400	0.0001
PF09848|Schlafen_group_3,_DNA/RNA_helicase_domain	400	0.0001
PF09250|Bifunctional_DNA_primase/polymerase,_N-terminal	400	0.0001
PF08899|Domain_of_unknown_function_(DUF1844)	400	0.0001
PF12675|Protein_of_unknown_function_(DUF3795)	399	0.0001
PF10027|Predicted_integral_membrane_protein_(DUF2269)	399	0.0001
PF17773|UPF0176_acylphosphatase_like_domain;PF00581|Rhodanese-like_domain	398	0.0001
PF09864|Membrane-bound_lysozyme-inhibitor_of_c-type_lysozyme	398	0.0001
PF22234|Mycothiol-dependent_nitroreductase_Rv2466c	398	0.0001
PF18029|Glyoxalase-like_domain	398	0.0001
PF08238|Sel1_repeat;PF08238|Sel1_repeat	398	0.0001
PF09720|Putative_addiction_module_component	397	0.0001
PF08274|PhnA_Zinc-Ribbon;PF03831|PhnA_domain	397	0.0001
PF13191|AAA_ATPase_domain	396	0.0001
PF09860|Uncharacterized_protein_conserved_in_bacteria_(DUF2087)	396	0.0001
PF13353|4Fe-4S_single_cluster_domain;PF04055|Radical_SAM_superfamily	395	0.0001
PF13412|Winged_helix-turn-helix_DNA-binding	395	0.0001
PF01381|Helix-turn-helix;PF00717|Peptidase_S24-like	394	0.0001
PF06620|Protein_of_unknown_function_(DUF1150)	394	0.0001
PF11583|P-aminobenzoate_N-oxygenase_AurF	392	0.0001
PF09852|Predicted_membrane_protein_(DUF2079)	391	0.0001
PF06078|Bacterial_protein_of_unknown_function_(DUF937)	391	0.0001
PF18935|Family_of_unknown_function_(DUF5683)	391	0.0001
PF14334|Domain_of_unknown_function_(DUF4390)	390	0.0001
PF14340|Domain_of_unknown_function_(DUF4395)	390	0.0001
PF04355|SmpA_/_OmlA_family	389	0.0001
PF04383|KilA-N_domain	388	0.0001
PF11412|Thiol:disulfide_interchange_protein_DsbD,_N-terminal	388	0.0001
PF10686|YspA,_cpYpsA-related_SLOG_family	388	0.0001
PF09924|Phosphatidylglycerol_lysyltransferase,_C-terminal	387	0.0001
PF13723|Beta-ketoacyl_synthase,_N-terminal_domain	386	0.0001
PF13640|2OG-Fe(II)_oxygenase_superfamily	386	0.0001
PF10646|Sporulation_and_spore_germination	386	0.0001
PF08937|Thoeris_protein_ThsB,_TIR-like_domain	386	0.0001
PF01063|Amino-transferase_class_IV	385	0.0001
PF13565|Homeodomain-like_domain	385	0.0001
PF02470|MlaD_protein;PF02470|MlaD_protein;PF02470|MlaD_protein	384	0.0001
PF11013|Protein_of_unknown_function_(DUF2851)	384	0.0001
PF18818|Zincin-like_metallopeptidase;PF08401|N-terminal_domain_of_anti-restriction_factor_ArdC	384	0.0001
PF09997|Predicted_membrane_protein_(DUF2238)	384	0.0001
PF13707|RloB-like_protein	383	0.0001
PF07366|SnoaL-like_polyketide_cyclase	383	0.0001
PF20250|Flagellar_Assembly_Protein_A_N-terminal_region;PF03961|Flagellar_Assembly_Protein_A_beta_solenoid_domain	383	0.0001
PF02126|Phosphotriesterase_family	383	0.0001
PF00656|Caspase_domain	382	0.0001
PF10047|Protein_of_unknown_function_(DUF2281)	382	0.0001
PF11003|Protein_of_unknown_function_(DUF2842)	382	0.0001
PF00873|AcrB/AcrD/AcrF_family;PF00873|AcrB/AcrD/AcrF_family	381	0.0001
PF07791|Immunity_protein_family_(Imm11)	381	0.0001
PF09345|SiaC_family_regulatory_phosphoprotein	380	0.0001
PF05857|TraX_protein	379	0.0001
PF11164|Protein_of_unknown_function_(DUF2948)	378	0.0001
PF14358|Domain_of_unknown_function_(DUF4405)	377	0.0001
PF01478|Type_IV_leader_peptidase_family	377	0.0001
PF14316|Domain_of_unknown_function_(DUF4381)	377	0.0001
PF08713|DNA_alkylation_repair_enzyme	377	0.0001
PF05893|Acyl-CoA_reductase_(LuxC)	376	0.0001
PF10057|Na+-translocating_membrane_potential-generating_system_(MpsC)	376	0.0001
PF11836|Phage_tail_tube_protein,_GTA-gp10	376	0.0001
PF13619|KTSC_domain	375	0.0001
PF00041|Fibronectin_type_III_domain	375	0.0001
PF19570|Family_of_unknown_function_(DUF6088)	374	0.0001
PF12698|ABC-2_family_transporter_protein;PF12698|ABC-2_family_transporter_protein	374	0.0001
PF04191|Phospholipid_methyltransferase	374	0.0001
PF13115|YtkA-like	374	0.0001
PF07987|Domain_of_unkown_function_(DUF1775)	373	0.0001
PF07835|Bacterial_aa3_type_cytochrome_c_oxidase_subunit_IV	373	0.0001
PF13091|PLD-like_domain	372	0.0001
PF00565|Staphylococcal_nuclease_homologue	372	0.0001
PF03572|Peptidase_family_S41	372	0.0001
PF06293|Lipopolysaccharide_kinase_(Kdo/WaaP)_family	372	0.0001
PF13767|Domain_of_unknown_function_(DUF4168)	372	0.0001
PF07896|Protein_of_unknown_function_(DUF1674)	371	0.0001
PF04403|Paraquat-inducible_protein_A;PF04403|Paraquat-inducible_protein_A	371	0.0001
PF07884|Vitamin_K_epoxide_reductase_family	371	0.0001
PF08238|Sel1_repeat;PF08238|Sel1_repeat;PF08238|Sel1_repeat;PF08238|Sel1_repeat;PF08238|Sel1_repeat;PF08238|Sel1_repeat	370	0.0001
PF12841|YvrJ_protein_family	370	0.0001
PF11361|Protein_of_unknown_function_(DUF3159)	370	0.0001
PF01663|Type_I_phosphodiesterase_/_nucleotide_pyrophosphatase	369	0.0001
PF14897|EpsG_family	369	0.0001
PF13463|Winged_helix_DNA-binding_domain	369	0.0001
PF09360|Iron-binding_zinc_finger_CDGSH_type	368	0.0001
PF04654|Protein_of_unknown_function,_DUF599	368	0.0001
PF14092|Domain_of_unknown_function_(DUF4270)	367	0.0001
PF06897|Protein_of_unknown_function_(DUF1269)	367	0.0001
PF13773|Domain_of_unknown_function_(DUF4170)	367	0.0001
PF12096|Protein_of_unknown_function_(DUF3572)	366	0.0001
PF09391|Protein_of_unknown_function_(DUF2000)	365	0.0001
PF08852|Protein_of_unknown_function_(DUF1822)	364	0.0001
PF03203|MerC_mercury_resistance_protein	363	0.0001
PF14125|Domain_of_unknown_function_(DUF4292)	363	0.0001
PF13439|Glycosyltransferase_Family_4	363	0.0001
PF00581|Rhodanese-like_domain;PF17773|UPF0176_acylphosphatase_like_domain	361	0.0001
PF11903|ParD-like_antitoxin_of_type_II_bacterial_toxin-antitoxin_system	361	0.0001
PF12100|Domain_of_unknown_function_(DUF3576)	361	0.0001
PF09928|Predicted_small_integral_membrane_protein_(DUF2160)	361	0.0001
PF07872|Protein_of_unknown_function_(DUF1659)	360	0.0001
PF14321|Domain_of_unknown_function_(DUF4382)	360	0.0001
PF05901|Excalibur_calcium-binding_domain	360	0.0001
PF02566|OsmC-like_protein	360	0.0001
PF09831|Uncharacterized_protein_conserved_in_bacteria_(DUF2058)	359	0.0001
PF07793|Protein_of_unknown_function_(DUF1631)	359	0.0001
PF03831|PhnA_domain;PF08274|PhnA_Zinc-Ribbon	359	0.0001
PF07081|Protein_of_unknown_function_(DUF1349)	359	0.0001
PF03869|Arc-like_DNA_binding_domain	359	0.0001
PF08495|FIST_N_domain;PF10442|FIST_C_domain	358	0.0001
PF10049|Protein_of_unknown_function_(DUF2283)	358	0.0001
PF16694|Cytochrome_P460	358	0.0001
PF05521|Phage_head-tail_joining_protein	358	0.0001
PF13524|Glycosyl_transferases_group_1	357	0.0001
PF14248|Domain_of_unknown_function_(DUF4345)	356	0.0001
PF03412|Peptidase_C39_family	356	0.0001
PF06082|Exopolysaccharide_biosynthesis_protein_YbjH	356	0.0001
PF10029|Predicted_periplasmic_protein_(DUF2271)	355	0.0001
PF00932|Lamin_Tail_Domain	355	0.0001
PF11740|Plasmid_replication_region_DNA-binding_N-term	355	0.0001
PF07603|Protein_of_unknown_function_(DUF1566)	354	0.0001
PF05166|YcgL_domain	354	0.0001
PF09722|Antitoxin_Xre/MbcA/ParS_C-terminal_toxin-binding_domain	354	0.0001
PF13517|FG-GAP-like_repeat	354	0.0001
PF11233|Protein_of_unknown_function_(DUF3035)	354	0.0001
PF00754|F5/8_type_C_domain	354	0.0001
PF05954|Phage_tail_baseplate_hub_(GPD)	353	0.0001
PF11832|Protein_of_unknown_function_(DUF3352)	353	0.0001
PF06097|Bacterial_protein_of_unknown_function_(DUF945)	353	0.0001
PF11662|Protein_of_unknown_function_(DUF3263)	353	0.0001
PF04264|YceI-like_domain	353	0.0001
PF03885|Protein_of_unknown_function_(DUF327)	353	0.0001
PF20159|YidB-like_protein	353	0.0001
PF17775|YchJ,_middle_NTF2-like_domain	353	0.0001
PF11307|Protein_of_unknown_function_(DUF3109)	352	0.0001
PF06054|Competence_protein_CoiA-like_family	352	0.0001
PF13834|Domain_of_unknown_function_(DUF4193)	352	0.0001
PF11932|Protein_of_unknown_function_(DUF3450)	352	0.0001
PF14070|Putative_motility_protein	351	0.0001
PF11738|Protein_of_unknown_function_(DUF3298)	351	0.0001
PF12089|Transmembrane_domain_of_unknown_function_(DUF3566)	351	0.0001
PF11238|Protein_of_unknown_function_(DUF3039)	351	0.0001
PF17482|Phage_tail_sheath_C-terminal_domain;PF04984|Phage_tail_sheath_protein_subtilisin-like_domain	351	0.0001
PF08410|Domain_of_unknown_function_(DUF1737)	351	0.0001
PF14345|GDYXXLXY_protein	350	0.0001
PF03864|Phage_major_capsid_protein_E	350	0.0001
PF08797|HIRAN_domain	349	0.0001
PF14486|Domain_of_unknown_function_(DUF4432)	348	0.0001
PF10704|Protein_of_unknown_function_(DUF2508)	348	0.0001
PF11273|Protein_of_unknown_function_(DUF3073)	348	0.0001
PF14584|Protein_of_unknown_function_(DUF4446)	348	0.0001
PF09839|Uncharacterized_protein_conserved_in_bacteria_(DUF2066)	347	0.0001
PF13625|Helicase_conserved_C-terminal_domain	347	0.0001
PF12710|haloacid_dehalogenase-like_hydrolase	347	0.0001
PF10881|Protein_of_unknown_function_(DUF2726)	346	0.0001
PF14218|Circadian_oscillating_protein_COP23	346	0.0001
PF20420|Domain_of_unknown_function_(DUF6702)	346	0.0001
PF08902|Domain_of_unknown_function_(DUF1848)	346	0.0001
PF00805|Pentapeptide_repeats_(8_copies);PF00805|Pentapeptide_repeats_(8_copies);PF00805|Pentapeptide_repeats_(8_copies);PF00805|Pentapeptide_repeats_(8_copies)	346	0.0001
PF01503|Phosphoribosyl-ATP_pyrophosphohydrolase	345	0.0001
PF07452|CHRD_domain	345	0.0001
PF01618|MotA/TolQ/ExbB_proton_channel_family	345	0.0001
PF14088|Domain_of_unknown_function_(DUF4268)	345	0.0001
PF12006|Protein_of_unknown_function_(DUF3500)	344	0.0001
PF06296|RelE_toxin_of_RelE_/_RelB_toxin-antitoxin_system	344	0.0001
PF10116|Protein_required_for_attachment_to_host_cells	344	0.0001
PF13503|Domain_of_unknown_function_(DUF4123)	344	0.0001
PF14126|Domain_of_unknown_function_(DUF4293)	343	0.0001
PF13546|DDE_superfamily_endonuclease	343	0.0001
PF10517|Electron_transfer_DM13	342	0.0001
PF16980|Putative_citrate_transport	342	0.0001
PF11167|Protein_of_unknown_function_(DUF2953)	342	0.0001
PF10990|Protein_of_unknown_function_(DUF2809)	341	0.0001
PF07609|Protein_of_unknown_function_(DUF1572)	341	0.0001
PF01337|Barstar_(barnase_inhibitor)	340	0.0001
PF18050|Cyclophilin-like_family	340	0.0001
PF05621|Bacterial_TniB_protein	340	0.0001
PF11325|Domain_of_unknown_function_(DUF3127)	339	0.0001
PF12732|YtxH-like_protein	339	0.0001
PF01796|DUF35_OB-fold_domain,_acyl-CoA-associated;PF12172|Rubredoxin-like_zinc_ribbon_domain_(DUF35_N)	339	0.0001
PF01966|HD_domain;PF19276|HD_associated_region	339	0.0001
PF06074|Protein_of_unknown_function_(DUF935)	338	0.0001
PF09976|Tetratricopeptide_repeat-like_domain	338	0.0001
PF10109|Phage_tail_assembly_chaperone_proteins,_E,_or_41_or_14	337	0.0001
PF17761|DUF1016_N-terminal_domain;PF06250|YhcG_PDDEXK_nuclease_domain	337	0.0001
PF12796|Ankyrin_repeats_(3_copies);PF12796|Ankyrin_repeats_(3_copies)	337	0.0001
PF00574|Clp_protease	337	0.0001
PF03364|Polyketide_cyclase_/_dehydrase_and_lipid_transport	337	0.0001
PF05932|Tir_chaperone_protein_(CesT)_family	337	0.0001
PF16137|Domain_of_unknown_function_(DUF4845)	336	0.0001
PF13778|Domain_of_unknown_function_(DUF4174)	336	0.0001
PF10073|GapR-like,_DNA-binding_domain	336	0.0001
PF07510|Protein_of_unknown_function_(DUF1524)	335	0.0001
PF00313|'Cold-shock'_DNA-binding_domain	335	0.0001
PF14114|Domain_of_unknown_function_(DUF4286)	335	0.0001
PF04443|Acyl-protein_synthetase,_LuxE	335	0.0001
PF11994|Protein_of_unknown_function_(DUF3489)	335	0.0001
PF00903|Glyoxalase/Bleomycin_resistance_protein/Dioxygenase_superfamily;PF00903|Glyoxalase/Bleomycin_resistance_protein/Dioxygenase_superfamily	335	0.0001
PF11297|Protein_of_unknown_function_(DUF3098)	334	0.0001
PF16119|Domain_of_unknown_function_(DUF4835)	334	0.0001
PF14376|Haem-binding_domain	334	0.0001
PF13829|Domain_of_unknown_function_(DUF4191)	334	0.0001
PF17820|PDZ_domain	334	0.0001
PF14029|Protein_of_unknown_function_(DUF4244)	333	0.0001
PF00652|Ricin-type_beta-trefoil_lectin_domain	333	0.0001
PF14325|Domain_of_unknown_function_(DUF4383)	333	0.0001
PF11351|Holin_of_3TMs,_for_gene-transfer_release	333	0.0001
PF04985|Phage_tail_tube_protein_FII	332	0.0001
PF04326|Schlafen,_AlbA_2	332	0.0001
PF08837|Protein_of_unknown_function_(DUF1810)	332	0.0001
PF04348|LppC_putative_lipoprotein	332	0.0001
PF13238|AAA_domain	332	0.0001
PF13417|Glutathione_S-transferase,_N-terminal_domain	331	0.0001
PF13518|Helix-turn-helix_domain	331	0.0001
PF11376|Protein_of_unknown_function_(DUF3179)	331	0.0001
PF14121|Putative_porin	331	0.0001
PF14129|Domain_of_unknown_function_(DUF4296)	331	0.0001
PF09438|Domain_of_unknown_function_(DUF2017)	331	0.0001
PF07498|Rho_termination_factor,_N-terminal_domain	331	0.0001
PF06233|Usg-like_family	331	0.0001
PF06853|Protein_of_unknown_function_(DUF1249)	330	0.0001
PF13455|Meiotically_up-regulated_gene_113	330	0.0001
PF14123|Domain_of_unknown_function_(DUF4290)	330	0.0001
PF11667|Putative_zincin_peptidase	330	0.0001
PF11015|Protein_of_unknown_function_(DUF2853)	330	0.0001
PF14537|Cytochrome_c3	330	0.0001
PF11680|Protein_of_unknown_function_(DUF3276)	329	0.0001
PF07209|Protein_of_unknown_function_(DUF1415)	328	0.0001
PF09370|Phosphoenolpyruvate_hydrolase-like	328	0.0001
PF11305|Protein_of_unknown_function_(DUF3107)	328	0.0001
PF07556|Protein_of_unknown_function_(DUF1538)	328	0.0001
PF06995|Phage_P2_GpU	327	0.0001
PF01957|NfeD-like_C-terminal,_partner-binding	327	0.0001
PF00216|Bacterial_DNA-binding_protein	327	0.0001
PF11241|Protein_of_unknown_function_(DUF3043)	327	0.0001
PF05987|Bacterial_protein_of_unknown_function_(DUF898)	327	0.0001
PF03793|PASTA_domain	327	0.0001
PF20057|Domain_of_unknown_function_(DUF6456)	327	0.0001
PF13200|Putative_glycosyl_hydrolase_domain	327	0.0001
PF07929|Plasmid_pRiA4b_ORF-3-like_protein	326	0.0001
PF14026|Nickel_responsive_protein_SCO4226-like	326	0.0001
PF03544|Gram-negative_bacterial_TonB_protein_C-terminal	326	0.0001
PF12502|Protein_of_unknown_function_(DUF3710)	326	0.0001
PF13664|Domain_of_unknown_function_(DUF4149)	326	0.0001
PF06259|Alpha/beta_hydrolase	326	0.0001
PF13669|Glyoxalase/Bleomycin_resistance_protein/Dioxygenase_superfamily	325	0.0001
PF11248|Protein_of_unknown_function_(DUF3046)	325	0.0001
PF11377|Protein_of_unknown_function_(DUF3180)	325	0.0001
PF10041|Uncharacterized_conserved_protein_(DUF2277)	325	0.0001
PF00717|Peptidase_S24-like;PF01381|Helix-turn-helix	325	0.0001
PF12836|Helix-hairpin-helix_motif	325	0.0001
PF09956|Uncharacterized_conserved_protein_(DUF2190)	325	0.0001
PF12687|Protein_of_unknown_function_(DUF3801)	324	0.0001
PF04023|FeoA_domain	323	0.0001
PF19579|Bacteriodetes_cell_division_protein_(FtsL-like)	323	0.0001
PF07719|Tetratricopeptide_repeat	323	0.0001
PF11174|Protein_of_unknown_function_(DUF2970)	323	0.0001
PF05489|Phage_Tail_Protein_X	322	0.0001
PF11228|Protein_of_unknown_function_(DUF3027)	322	0.0001
PF12005|Protein_of_unknown_function_(DUF3499)	322	0.0001
PF12725|Protein_of_unknown_function_(DUF3810)	322	0.0001
PF12864|Protein_of_unknown_function_(DUF3822)	321	0.0001
PF02148|Zn-finger_in_ubiquitin-hydrolases_and_other_protein	321	0.0001
PF11452|Protein_of_unknown_function_(DUF3000)	321	0.0001
PF04400|(Na+)-NQR_maturation_NqrM	321	0.0001
PF09937|Uncharacterized_protein_conserved_in_bacteria_(DUF2169)	321	0.0001
PF02604|Antitoxin_Phd_YefM,_type_II_toxin-antitoxin_system	320	0.0001
PF14013|MT0933-like_antitoxin_protein	320	0.0001
PF11343|Protein_of_unknown_function_(DUF3145)	320	0.0001
PF10728|Domain_of_unknown_function_(DUF2520);PF10727|Rossmann-like_domain	320	0.0001
PF06938|Domain_of_unknown_function_(DUF1285),_N-terminal_domain;PF21028|Protein_of_unknown_function_(DUF1285),_C-terminal_domain	320	0.0001
PF01177|Asp/Glu/Hydantoin_racemase	320	0.0001
PF07433|Protein_of_unknown_function_(DUF1513)	320	0.0001
PF00395|S-layer_homology_domain;PF04966|Carbohydrate-selective_porin,_OprB_family	319	0.0001
PF00775|Dioxygenase	319	0.0001
PF02954|Bacterial_regulatory_protein,_Fis_family	319	0.0001
PF14242|Domain_of_unknown_function_(DUF4342)	319	0.0001
PF11014|Protein_of_unknown_function_(DUF2852)	319	0.0001
PF12746|GNAT_acetyltransferase	319	0.0001
PF12833|Helix-turn-helix_domain	318	0.0001
PF11253|Protein_of_unknown_function_(DUF3052)	318	0.0001
PF06967|Mo-dependent_nitrogenase_C-terminus	318	0.0001
PF08863|YolD-like_protein	318	0.0001
PF14093|Domain_of_unknown_function_(DUF4271)	317	0.0001
PF10698|Protein_of_unknown_function_(DUF2505)	317	0.0001
PF07275|Antirestriction_protein_(ArdA)	317	0.0001
PF11666|Protein_of_unknown_function_(DUF2933)	317	0.0001
PF01891|Cobalt_uptake_substrate-specific_transmembrane_region	317	0.0001
PF10014|2OG-Fe_dioxygenase	316	0.0001
PF11827|Protein_of_unknown_function_(DUF3347)	316	0.0001
PF11213|Protein_of_unknown_function_(DUF3006)	316	0.0001
PF13643|Domain_of_unknown_function_(DUF4145)	316	0.0001
PF04972|BON_domain;PF04972|BON_domain;PF04972|BON_domain	316	0.0001
PF10074|T6SS,_Transcription_factor,_DNA_binding_domain	316	0.0001
PF20434|BD-FAE	315	0.0001
PF13173|AAA_domain	314	0.0001
PF09376|NurA_domain	314	0.0001
PF20990|Predicted_membrane_protein_(DUF2207)_C-terminal_domain;PF09972|Predicted_membrane_protein_(DUF2207)_N-terminal_domain	314	0.0001
PF07030|Bacteriophage_Mu,_Gp36	314	0.0001
PF11303|Protein_of_unknown_function_(DUF3105)	314	0.0001
PF13701|Transposase_DDE_domain_group_1	314	0.0001
PF07411|Domain_of_unknown_function_(DUF1508);PF07411|Domain_of_unknown_function_(DUF1508)	313	0.0001
PF11249|Protein_of_unknown_function_(DUF3047)	313	0.0001
PF11298|Protein_of_unknown_function_(DUF3099)	313	0.0001
PF00413|Matrixin	313	0.0001
PF10979|Protein_of_unknown_function_(DUF2786)	313	0.0001
PF05685|Putative_restriction_endonuclease	312	0.0001
PF11382|Copper_transport_outer_membrane_protein,_MctB	312	0.0001
PF14224|Domain_of_unknown_function_(DUF4331)	312	0.0001
PF11199|Protein_of_unknown_function_(DUF2891)	311	0.0001
PF14128|Domain_of_unknown_function_(DUF4295)	311	0.0001
PF03435|Saccharopine_dehydrogenase_NADP_binding_domain	311	0.0001
PF10611|Protein_of_unknown_function_(DUF2469)	311	0.0001
PF12969|Domain_of_Unknown_Function_with_PDB_structure_(DUF3857)	311	0.0001
PF16357|Putative_PepSY_TM-like	310	0.0001
PF06252|Bacteriophage_Mu,_GemA_protein	310	0.0001
PF14305|TupA-like_ATPgrasp	310	0.0001
PF10066|Uncharacterized_conserved_protein_(DUF2304)	309	0.0001
PF17844|Bacterial_SCP_ortholog	309	0.0001
PF14019|Protein_of_unknown_function_(DUF4235)	309	0.0001
PF18906|Phage_tail_tube_protein	309	0.0001
PF17116|Type_9_secretion_system_plug_protein_1st_domain	308	0.0001
PF19991|Heavy_metal_associated_domain_2	308	0.0001
PF07606|Protein_of_unknown_function_(DUF1569)	308	0.0001
PF19266|Contractile_injection_system_tube_protein	308	0.0001
PF13185|GAF_domain;PF03861|ANTAR_domain	308	0.0001
PF15892|BNR_repeat-containing_family_member	308	0.0001
PF13520|Amino_acid_permease	307	0.0001
PF07659|Nucleotide_modification_associated_domain_1;PF07659|Nucleotide_modification_associated_domain_1	307	0.0001
PF11695|Domain_of_unknown_function_(DUF3291)	307	0.0001
PF06067|Domain_of_unknown_function_(DUF932)	307	0.0001
PF00990|Diguanylate_cyclase,_GGDEF_domain	307	0.0001
PF14280|Domain_of_unknown_function_(DUF4365)	307	0.0001
PF13785|Domain_of_unknown_function_(DUF4178)	307	0.0001
PF03783|Curli_production_assembly/transport_component_CsgG	307	0.0001
PF11193|Protein_of_unknown_function_(DUF2812)	307	0.0001
PF12099|Protein_of_unknown_function_(DUF3575)	306	0.0001
PF12441|CopG_antitoxin_of_type_II_toxin-antitoxin_system	306	0.0001
PF13476|AAA_domain	306	0.0001
PF14285|Domain_of_unknown_function_(DUF4367)	306	0.0001
PF10947|Protein_of_unknown_function_(DUF2628)	306	0.0001
PF07238|PilZ_domain;PF12945|Flagellar_protein_YcgR	305	0.0001
PF14237|GYF_domain_2	305	0.0001
PF12276|Protein_of_unknown_function_(DUF3617)	304	0.0001
PF14198|Transposon-encoded_protein_TnpV	304	0.0001
PF10026|Predicted_Zn-dependent_protease_(DUF2268)	304	0.0001
PF11756|Nitrous_oxide-stimulated_promoter	303	0.0001
PF02085|Class_III_cytochrome_C_family	303	0.0001
PF01551|Peptidase_family_M23	303	0.0001
PF20060|Family_of_unknown_function_(DUF6459)	303	0.0001
PF03929|PepSY-associated_TM_region	302	0.0001
PF07228|Stage_II_sporulation_protein_E_(SpoIIE)	302	0.0001
PF06133|Control_of_competence_regulator_ComK,_YlbF/YmcA	302	0.0001
PF01734|Patatin-like_phospholipase;PF19890|Domain_of_unknown_function_(DUF6363)	302	0.0001
PF19877|Family_of_unknown_function_(DUF6350)	301	0.0001
PF13023|HD_domain	301	0.0001
PF06953|Arsenical_resistance_operon_protein_ArsD	301	0.0001
PF01028|Eukaryotic_DNA_topoisomerase_I,_catalytic_core;PF21338|Bacterial_DNA_topoisomerase_IB,_N-terminal_domain	301	0.0001
PF13668|Ferritin-like_domain	300	0.0001
PF10691|Protein_of_unknown_function_(DUF2497)	300	0.0001
PF14017|Protein_of_unknown_function_(DUF4233)	300	0.0001
PF11739|Dicarboxylate_transport	299	0.0001
PF18557|Anti-sigma_factor_NepR	299	0.0001
PF14016|Domain_of_unknown_function_(DUF4232)	299	0.0001
PF04966|Carbohydrate-selective_porin,_OprB_family;PF00395|S-layer_homology_domain	298	0.0001
PF06906|Protein_of_unknown_function_(DUF1272)	298	0.0001
PF19569|START-like_superfamily_domain	298	0.0001
PF04266|ASCH_domain	298	0.0001
PF05719|Golgi_phosphoprotein_3_(GPP34)	298	0.0001
PF13432|Tetratricopeptide_repeat;PF13432|Tetratricopeptide_repeat	297	0.0001
PF13458|Periplasmic_binding_protein	297	0.0001
PF13845|Septum_formation	297	0.0001
PF01872|RibD_C-terminal_domain	297	0.0001
PF05157|MshEN_domain	297	0.0001
PF13585|CHU_C_Type_IX_secretion_signal_domain	297	0.0001
PF20567|Family_of_unknown_function_(DUF6776)	296	0.0001
PF01695|IstB-like_ATP_binding_protein	296	0.0001
PF07085|DRTGG_domain	296	0.0001
PF13779|Domain_of_unknown_function_(DUF4175)	296	0.0001
PF10096|Uncharacterized_protein_conserved_in_bacteria_(DUF2334)	296	0.0001
PF11042|Protein_of_unknown_function_(DUF2750)	295	0.0001
PF04203|Sortase_domain	295	0.0001
PF07870|Protein_of_unknown_function_(DUF1657)	295	0.0001
PF04285|Protein_of_unknown_function_(DUF444);PF04285|Protein_of_unknown_function_(DUF444)	295	0.0001
PF11314|Protein_of_unknown_function_(DUF3117)	295	0.0001
PF14375|Cysteine-rich_CWC	295	0.0001
PF03703|Bacterial_PH_domain;PF03703|Bacterial_PH_domain	295	0.0001
PF02229|Transcriptional_Coactivator_p15_(PC4)	294	0.0001
PF13359|DDE_superfamily_endonuclease	294	0.0001
PF06295|Z-ring_associated_protein_G-like	293	0.0001
PF19891|Family_of_unknown_function_(DUF6364)	293	0.0001
PF12672|Protein_of_unknown_function_(DUF3793)	293	0.0001
PF07676|WD40-like_Beta_Propeller_Repeat;PF07676|WD40-like_Beta_Propeller_Repeat	292	0.0001
PF01263|Aldose_1-epimerase	292	0.0001
PF16277|Domain_of_unknown_function_(DUF4926)	292	0.0001
PF02530|Porin_subfamily	292	0.0001
PF14066|Protein_of_unknown_function_(DUF4256)	291	0.0001
PF14086|Domain_of_unknown_function_(DUF4266)	291	0.0001
PF02655|ATP-grasp_domain	291	0.0001
PF12028|Protein_of_unknown_function_(DUF3515)	291	0.0001
PF10076|Bacteriophage_Mu-like,_Gp48	291	0.0001
PF10502|Signal_peptidase,_peptidase_S26	291	0.0001
PF11066|Protein_of_unknown_function_(DUF2867)	291	0.0001
PF06794|Uncharacterised_protein_family_(UPF0270)	290	0.0001
PF05133|Phage_portal_protein,_SPP1_Gp6-like	290	0.0001
PF03551|Transcriptional_regulator_PadR-like_family	289	0.0001
PF13181|Tetratricopeptide_repeat;PF13181|Tetratricopeptide_repeat	289	0.0001
PF06207|Protein_of_unknown_function_(DUF1002)	289	0.0001
PF01026|TatD_related_DNase	288	0.0001
PF08897|Domain_of_unknown_function_(DUF1841)	288	0.0001
PF00877|NlpC/P60_family	288	0.0001
PF01844|HNH_endonuclease;PF02720|Domain_of_unknown_function_(DUF222)	288	0.0001
PF09948|Predicted_metal-binding_integral_membrane_protein_(DUF2182)	288	0.0001
PF07171|MlrC_C-terminus;PF07364|Metallopeptidase_family_M81	288	0.0001
PF12118|SprA-related_family	288	0.0001
PF12228|Protein_of_unknown_function_(DUF3604)	288	0.0001
PF09414|RNA_ligase	287	0.0001
PF10861|Protein_of_Unknown_function_(DUF2784)	287	0.0001
PF05675|Protein_of_unknown_function_(DUF817)	287	0.0001
PF04332|Protein_of_unknown_function_(DUF475)	286	0.0001
PF07295|Zinc-ribbon_containing_domain	286	0.0001
PF10592|AIPR_protein	286	0.0001
PF00483|Nucleotidyl_transferase	286	0.0001
PF07886|BA14K-like_protein	286	0.0001
PF12616|Protein_of_unknown_function_(DUF3775)	286	0.0001
PF11136|Protein_of_unknown_function_(DUF2889)	285	0.0001
PF13166|AAA_domain	285	0.0001
PF14155|Domain_of_unknown_function_(DUF4307)	285	0.0001
PF09945|Predicted_membrane_protein_(DUF2177)	285	0.0001
PF06042|Nucleotidyltransferase	285	0.0001
PF06196|Protein_of_unknown_function_(DUF997)	284	0.0001
PF06824|Metal-independent_alpha-mannosidase_(GH125)	284	0.0001
PF10932|Protein_of_unknown_function_(DUF2783)	284	0.0001
PF09932|Uncharacterized_conserved_protein_(DUF2164)	284	0.0001
PF04464|CDP-Glycerol:Poly(glycerophosphate)_glycerophosphotransferase	284	0.0001
PF14117|Domain_of_unknown_function_(DUF4287)	284	0.0001
PF13665|Toxin_PAAR-like_domain	283	0.0001
PF00892|EamA-like_transporter_family;PF00892|EamA-like_transporter_family	283	0.0001
PF02861|Clp_amino_terminal_domain,_pathogenicity_island_component;PF02861|Clp_amino_terminal_domain,_pathogenicity_island_component	283	0.0001
PF06452|Carbohydrate_family_9_binding_domain-like	282	0.0001
PF08020|Protein_of_unknown_function_(DUF1706)	282	0.0001
PF22570|LiaF_transmembrane_domain	282	0.0001
PF04883|Bacteriophage_HK97-gp10,_putative_tail-component	282	0.0001
PF11927|Haem-dependent_oxidative_N-demethylase,_alpha_subunit-like	282	0.0001
PF00884|Sulfatase	282	0.0001
PF03354|Terminase_large_subunit,_ATPase_domain;PF20441|Terminase_large_subunit,_endonuclease_domain	282	0.0001
PF11196|Protein_of_unknown_function_DUF2834	281	0.0001
PF20126|Family_of_unknown_function_(DUF6516)	281	0.0001
PF01051|Initiator_Replication_protein,_WH1;PF21205|Initiator_Rep_protein,_WH2	281	0.0001
PF10727|Rossmann-like_domain;PF10728|Domain_of_unknown_function_(DUF2520)	281	0.0001
PF05076|Suppressor_of_fused_protein_(SUFU)	281	0.0001
PF03988|Repeat_of_Unknown_Function_(DUF347);PF03988|Repeat_of_Unknown_Function_(DUF347);PF03988|Repeat_of_Unknown_Function_(DUF347);PF03988|Repeat_of_Unknown_Function_(DUF347)	281	0.0001
PF14022|Protein_of_unknown_function_(DUF4238)	280	0.0001
PF09411|Lipid_A_3-O-deacylase_(PagL)	280	0.0001
PF18990|Family_of_unknown_function_(DUF5723)	280	0.0001
PF09648|YycI_protein	280	0.0001
PF11322|Protein_of_unknown_function_(DUF3124)	280	0.0001
PF10649|Protein_of_unknown_function_(DUF2478)	280	0.0001
PF14343|PrcB_C-terminal	279	0.0001
PF09350|DnaJ_homologue,_subfamily_C,_member_28,_conserved_domain	279	0.0001
PF05729|NACHT_domain	279	0.0001
PF08279|HTH_domain	278	0.0001
PF11258|Protein_of_unknown_function_(DUF3048)_N-terminal_domain;PF17479|Protein_of_unknown_function_(DUF3048)_C-terminal_domain	278	0.0001
PF06314|Acetoacetate_decarboxylase_(ADC)	278	0.0001
PF01833|IPT/TIG_domain	278	0.0001
PF11747|Killing_trait	278	0.0001
PF14362|Domain_of_unknown_function_(DUF4407)	278	0.0001
PF20056|Family_of_unknown_function_(DUF6455)	278	0.0001
PF00504|Chlorophyll_A-B_binding_protein	277	0.0001
PF11139|Sap,_sulfolipid-1-addressing_protein	277	0.0001
PF13830|Domain_of_unknown_function_(DUF4192)	277	0.0001
PF10708|Protein_of_unknown_function_(DUF2510)	277	0.0001
PF00685|Sulfotransferase_domain	276	0.0001
PF05137|Fimbrial_assembly_protein_(PilN)	276	0.0001
PF10652|Protein_of_unknown_function_(DUF2480)	275	0.0001
PF04945|YHS_domain	275	0.0001
PF02597|ThiS_family	275	0.0001
PF06304|Protein_of_unknown_function_(DUF1048)	275	0.0001
PF10989|Protein_of_unknown_function_(DUF2808)	274	0.0001
PF06166|Protein_of_unknown_function_(DUF979)	274	0.0001
PF10022|Uncharacterized_protein_conserved_in_bacteria_(DUF2264)	274	0.0001
PF21338|Bacterial_DNA_topoisomerase_IB,_N-terminal_domain;PF01028|Eukaryotic_DNA_topoisomerase_I,_catalytic_core	274	0.0001
PF14063|Protein_of_unknown_function_(DUF4254)	274	0.0001
PF06161|Protein_of_unknown_function_(DUF975)	274	0.0001
PF19577|DcaP_outer_membrane_protein	274	0.0001
PF14229|Domain_of_unknown_function_(DUF4332)	273	0.0001
PF01796|DUF35_OB-fold_domain,_acyl-CoA-associated	273	0.0001
PF00781|Diacylglycerol_kinase_catalytic_domain	273	0.0001
PF12654|Domain_of_unknown_function_(DUF3786)	273	0.0001
PF12982|Protein_of_unknown_function_(DUF3866)	273	0.0001
PF11349|Protein_of_unknown_function_(DUF3151)	273	0.0001
PF05130|FlgN_protein	273	0.0001
PF03176|MMPL_family	273	0.0001
PF11553|Protein_of_unknown_function_(DUF3231);PF11553|Protein_of_unknown_function_(DUF3231)	273	0.0001
PF03993|Domain_of_Unknown_Function_(DUF349);PF03993|Domain_of_Unknown_Function_(DUF349);PF03993|Domain_of_Unknown_Function_(DUF349);PF03993|Domain_of_Unknown_Function_(DUF349);PF03993|Domain_of_Unknown_Function_(DUF349)	272	0.0001
PF09826|Beta_propeller_domain	272	0.0001
PF07617|Protein_of_unknown_function_(DUF1579)	272	0.0001
PF03413|Peptidase_propeptide_and_YPEB_domain;PF03413|Peptidase_propeptide_and_YPEB_domain	272	0.0001
PF01940|Integral_membrane_protein_DUF92	271	0.0001
PF16267|Domain_of_unknown_function_(DUF4920)	271	0.0001
PF17253|Family_of_unknown_function_(DUF5320)	271	0.0001
PF11716|Mycothiol_maleylpyruvate_isomerase_N-terminal_domain	271	0.0001
PF22277|EncFtn-like	271	0.0001
PF02308|MgtC_family;PF13194|Domain_of_unknown_function_(DUF4010)	271	0.0001
PF01996|F420-0:Gamma-glutamyl_ligase	270	0.0001
PF07508|Recombinase	270	0.0001
PF10038|Protein_of_unknown_function_(DUF2274)	270	0.0001
PF09357|RteC_protein	270	0.0001
PF07099|Protein_of_unknown_function_(DUF1361)	269	0.0001
PF03706|Lysylphosphatidylglycerol_synthase_TM_region	269	0.0001
PF04120|Low_affinity_iron_permease	269	0.0001
PF07411|Domain_of_unknown_function_(DUF1508)	269	0.0001
PF07040|Protein_of_unknown_function_(DUF1326)	269	0.0001
PF11102|Group_4_capsule_polysaccharide_lipoprotein_gfcB,_YjbF	269	0.0001
PF06532|Negative_regulator_of_sigma_F	269	0.0001
PF06149|Protein_of_unknown_function_(DUF969)	268	0.0001
PF08401|N-terminal_domain_of_anti-restriction_factor_ArdC;PF18818|Zincin-like_metallopeptidase	268	0.0001
PF12094|Protein_of_unknown_function_(DUF3570)	268	0.0001
PF01679|Proteolipid_membrane_potential_modulator	268	0.0001
PF04233|Phage_Mu_protein_F_like_protein	268	0.0001
PF03861|ANTAR_domain;PF13185|GAF_domain	268	0.0001
PF06187|Protein_of_unknown_function_(DUF993)	268	0.0001
PF14267|Domain_of_unknown_function_(DUF4357)	267	0.0001
PF00269|Small,_acid-soluble_spore_proteins,_alpha/beta_type	267	0.0001
PF14487|ssDNA_thymidine_ADP-ribosyltransferase,_DarT	267	0.0001
PF17963|Bacterial_Ig_domain	267	0.0001
PF07578|Lipid_A_Biosynthesis_N-terminal_domain	266	0.0001
PF13814|Replication-relaxation	266	0.0001
PF13202|EF_hand	266	0.0001
PF13416|Bacterial_extracellular_solute-binding_protein	266	0.0001
PF11769|Protein_of_unknown_function_(DUF3313)	266	0.0001
PF12073|Protein_of_unknown_function_(DUF3553)	266	0.0001
PF19890|Domain_of_unknown_function_(DUF6363);PF01734|Patatin-like_phospholipase	266	0.0001
PF13187|4Fe-4S_dicluster_domain;PF00248|Aldo/keto_reductase_family	265	0.0001
PF05299|M61_glycyl_aminopeptidase;PF17899|Peptidase_M61_N-terminal_domain	265	0.0001
PF01902|Diphthamide_synthase	265	0.0001
PF03596|Cadmium_resistance_transporter	265	0.0001
PF04984|Phage_tail_sheath_protein_subtilisin-like_domain;PF17482|Phage_tail_sheath_C-terminal_domain	265	0.0001
PF13598|Domain_of_unknown_function_(DUF4139)	265	0.0001
PF13378|Enolase_C-terminal_domain-like	264	0.0001
PF03672|Uncharacterised_protein_family_(UPF0154)	264	0.0001
PF09972|Predicted_membrane_protein_(DUF2207)_N-terminal_domain;PF20990|Predicted_membrane_protein_(DUF2207)_C-terminal_domain	264	0.0001
PF04308|Ribonuclease_H-like	263	0.0001
PF14240|YHYH_protein	263	0.0001
PF00404|Dockerin_type_I_domain	263	0.0001
PF00248|Aldo/keto_reductase_family;PF13187|4Fe-4S_dicluster_domain	263	0.0001
PF14012|Protein_of_unknown_function_(DUF4229)	263	0.0001
PF14219|Domain_of_unknown_function_(DUF4328)	262	0.0001
PF03961|Flagellar_Assembly_Protein_A_beta_solenoid_domain;PF20250|Flagellar_Assembly_Protein_A_N-terminal_region	262	0.0001
PF04151|Bacterial_pre-peptidase_C-terminal_domain	262	0.0001
PF00150|Cellulase_(glycosyl_hydrolase_family_5)	262	0.0001
PF08818|Domain_of_unknown_function_(DU1801);PF13376|Bacteriocin-protection,_YdeI_or_OmpD-Associated	262	0.0001
PF08747|BREX_protein_BrxB	261	0.0001
PF00571|CBS_domain;PF00571|CBS_domain	261	0.0001
PF04338|Protein_of_unknown_function,_DUF481	260	0.0001
PF19783|Domain_of_unknown_function_(DUF6268)	260	0.0001
PF20113|Family_of_unknown_function_(DUF6503)	260	0.0001
PF01435|Peptidase_family_M48	260	0.0001
PF10002|Predicted_membrane_protein_(DUF2243)	260	0.0001
PF10031|Small_integral_membrane_protein_(DUF2273)	259	0.0001
PF10739|Protein_of_unknown_function_(DUF2550)	259	0.0001
PF17289|Terminase_RNaseH-like_domain;PF03237|Terminase_large_subunit,_T4likevirus-type,_N-terminal	259	0.0001
PF00069|Protein_kinase_domain	259	0.0001
PF13020|Protein_NO_VEIN,_C-terminal	259	0.0001
PF14110|Domain_of_unknown_function_(DUF4282)	259	0.0001
PF13192|Thioredoxin_domain	259	0.0001
PF11304|Protein_of_unknown_function_(DUF3106)	258	0.0001
PF11068|YlqD_protein	258	0.0001
PF13271|Domain_of_unknown_function_(DUF4062)	258	0.0001
PF08761|dUTPase	258	0.0001
PF14105|Domain_of_unknown_function_(DUF4278)	257	0.0001
PF09903|Uncharacterized_protein_conserved_in_bacteria_(DUF2130)	257	0.0001
PF08085|Entericidin_EcnA/B_family	257	0.0001
PF07561|Domain_of_Unknown_Function_(DUF1540);PF07561|Domain_of_Unknown_Function_(DUF1540)	257	0.0001
PF06940|Domain_of_unknown_function_(DUF1287)	257	0.0001
PF03625|Domain_of_unknown_function_DUF302	257	0.0001
PF08868|YugN-like_family	257	0.0001
PF19762|Domain_of_unknown_function_(DUF6249)	256	0.0001
PF04471|Restriction_endonuclease	256	0.0001
PF06103|Bacterial_protein_of_unknown_function_(DUF948)	256	0.0001
PF13495|Phage_integrase,_N-terminal_SAM-like_domain	256	0.0001
PF08907|Domain_of_unknown_function_(DUF1853)	256	0.0001
PF00515|Tetratricopeptide_repeat	256	0.0001
PF11211|Protein_of_unknown_function_(DUF2997)	255	0.0001
PF04734|Neutral/alkaline_non-lysosomal_ceramidase,_N-terminal	255	0.0001
PF01433|Peptidase_family_M1_domain	255	0.0001
PF19502|Nucleotidyltransferase_of_unknown_function_(DUF6036)	255	0.0001
PF01656|CobQ/CobB/MinD/ParA_nucleotide_binding_domain	255	0.0001
PF04542|Sigma-70_region_2	255	0.0001
PF11743|Protein_of_unknown_function_(DUF3301)	255	0.0001
PF17899|Peptidase_M61_N-terminal_domain;PF05299|M61_glycyl_aminopeptidase	254	0.0001
PF11396|Putative_beta-lactamase-inhibitor-like,_PepSY-like	254	0.0001
PF07435|YycH_protein	254	0.0001
PF13599|Pentapeptide_repeats_(9_copies)	254	0.0001
PF21926|N-acyl_amino_acid_synthase_FeeM	254	0.0001
PF13617|YnbE-like_lipoprotein	253	0.0001
PF06032|Protein_of_unknown_function_(DUF917),_N-terminal;PF20906|Protein_of_unknown_function_DUF917,_C-terminal	253	0.0001
PF06713|Bacterial_PH_domain	253	0.0001
PF10050|Predicted_metal-binding_protein_(DUF2284)	253	0.0001
PF19029|DUF883_C-terminal_glycine_zipper_region	253	0.0001
PF22422|Mannosylglycerate_hydrolase_MGH1-like_glycoside_hydrolase_domain;PF14742|N-terminal_domain_of_(some)_glycogen_debranching_enzymes	252	0.0001
PF03994|Domain_of_Unknown_Function_(DUF350)	252	0.0001
PF17479|Protein_of_unknown_function_(DUF3048)_C-terminal_domain;PF11258|Protein_of_unknown_function_(DUF3048)_N-terminal_domain	252	0.0001
PF09719|Putative_redox-active_protein_(C_GCAxxG_C_C)	252	0.0001
PF14127|Domain_of_unknown_function_(DUF4294)	252	0.0001
PF11855|Protein_of_unknown_function_(DUF3375)	251	0.0001
PF06941|5'_nucleotidase,_deoxy_(Pyrimidine),_cytosolic_type_C_protein_(NT5C)	251	0.0001
PF14030|Protein_of_unknown_function_(DUF4245)	251	0.0001
PF09534|Tryptophan-associated_transmembrane_protein_(Trp_oprn_chp)	251	0.0001
PF13613|Helix-turn-helix_of_DDE_superfamily_endonuclease	251	0.0001
PF13569|Domain_of_unknown_function_(DUF4132)	251	0.0001
PF12645|Helix-turn-helix_domain	251	0.0001
PF04463|2-thiouracil_desulfurase;PF08349|Protein_of_unknown_function_(DUF1722)	250	0.0001
PF03168|Late_embryogenesis_abundant_protein	250	0.0001
PF13787|Protein_of_unknown_function_with_HXXEE_motif	250	0.0001
PF09656|Putative_transmembrane_protein_(PGPGW)	250	0.0001
PF06475|Putative_glycolipid-binding	250	0.0001
PF21826|Family_of_unknown_function_(DUF6887)	250	0.0001
PF14342|Domain_of_unknown_function_(DUF4396)	250	0.0001
PF20243|MbnP	249	0.0001
PF20221|Family_of_unknown_function_(DUF6580)	249	0.0001
PF10040|CRISPR-associated_endoribonuclease_Cas6	249	0.0001
PF13485|Peptidase_MA_superfamily	249	0.0001
PF17775|YchJ,_middle_NTF2-like_domain;PF02810|SEC-C_motif	249	0.0001
PF10095|Uncharacterized_protein_conserved_in_bacteria_(DUF2333)	249	0.0001
PF21028|Protein_of_unknown_function_(DUF1285),_C-terminal_domain;PF06938|Domain_of_unknown_function_(DUF1285),_N-terminal_domain	249	0.0001
PF09981|Uncharacterized_protein_conserved_in_bacteria_(DUF2218)	249	0.0001
PF03793|PASTA_domain;PF03793|PASTA_domain	248	0.0001
PF11251|Protein_of_unknown_function_(DUF3050)	248	0.0001
PF04717|Type_VI_secretion_system/phage-baseplate_injector_OB_domain	248	0.0001
PF01710|Transposase	248	0.0001
PF04222|Protein_of_unknown_function_(DUF416)	247	0.0001
PF13597|Anaerobic_ribonucleoside-triphosphate_reductase	247	0.0001
PF09986|Uncharacterized_protein_conserved_in_bacteria_(DUF2225)	247	0.0001
PF02321|Outer_membrane_efflux_protein	247	0.0001
PF16125|Domain_of_unknown_function_(DUF4837)	247	0.0001
PF06150|ChaB	247	0.0001
PF18856|Bacterial_archaeo-eukaryotic_release_factor_family_12	247	0.0001
PF06698|Protein_of_unknown_function_(DUF1192)	247	0.0001
PF06748|Protein_of_unknown_function_(DUF1217)	247	0.0001
PF14134|Domain_of_unknown_function_(DUF4301)	245	0.0001
PF14104|Domain_of_unknown_function_(DUF4277)	245	0.0001
PF21906|NrtR_DNA-binding_winged_helix_domain	245	0.0001
PF10055|Uncharacterized_small_protein_(DUF2292)	245	0.0001
PF21805|Imm-5_like_putative_immunity_protein	245	0.0001
PF18937|Family_of_unknown_function_(DUF5685)	244	0.0001
PF05425|Copper_resistance_protein_D	243	0.0001
PF10688|Bacterial_inner_membrane_protein	243	0.0001
PF13414|TPR_repeat	243	0.0001
PF11588|Protein_of_unknown_function_(DUF3243)	243	0.0001
PF14281|PD-(D/E)XK_nuclease_superfamily	243	0.0001
PF00497|Bacterial_extracellular_solute-binding_proteins,_family_3	243	0.0001
PF11528|Protein_of_unknown_function_(DUF3224)	243	0.0001
PF13794|tRNA-(MS[2]IO[6]A)-hydroxylase_(MiaE)-like	243	0.0001
PF14397|Sugar-transfer_associated_ATP-grasp	243	0.0001
PF03819|MazG_nucleotide_pyrophosphohydrolase_domain	242	0.0001
PF08821|CGGC_domain	242	0.0001
PF09626|Dihaem_cytochrome_c	242	0.0001
PF13223|Protein_of_unknown_function_(DUF4031)	242	0.0001
PF13267|Protein_of_unknown_function_(DUF4058)	242	0.0001
PF13769|Virulence_factor	242	0.0001
PF16156|Domain_of_unknown_function_(DUF4864)	242	0.0001
PF14412|A_nuclease_family_of_the_HNH/ENDO_VII_superfamily_with_conserved_AHH	242	0.0001
PF00589|Phage_integrase_family;PF02899|Phage_integrase,_N-terminal_SAM-like_domain	241	0.0001
PF11292|Protein_of_unknown_function_(DUF3093)	241	0.0001
PF09913|Predicted_membrane_protein_(DUF2142)	241	0.0001
PF08014|Microtubule-associated_tyrosine_carboxypeptidase	241	0.0001
PF03167|Uracil_DNA_glycosylase_superfamily	240	0.0001
PF09859|Oxygenase,_catalysing_oxidative_methylation_of_damaged_DNA	240	0.0001
PF06265|Putative_antitoxin_YutD-like	240	0.0001
PF20001|Family_of_unknown_function_(DUF6428)	240	0.0001
PF08734|GYD_domain	240	0.0001
PF10593|Z1_domain	240	0.0001
PF10935|Protein_of_unknown_function_(DUF2637)	240	0.0001
PF07023|Protein_of_unknown_function_(DUF1315)	239	0.0001
PF13376|Bacteriocin-protection,_YdeI_or_OmpD-Associated;PF08922|Domain_of_unknown_function_(DUF1905)	239	0.0001
PF18735|RiboL-PSP-HEPN	239	0.0001
PF13031|Protein_of_unknown_function_(DUF3892)	239	0.0001
PF17482|Phage_tail_sheath_C-terminal_domain	239	0.0001
PF09929|Putative_PD-(D/E)XK_phosphodiesterase_(DUF2161)	239	0.0001
PF11316|Putative_rhamnosyl_transferase	239	0.0001
PF11335|Protein_of_unknown_function_(DUF3137)	238	0.0001
PF00381|PTS_HPr_component_phosphorylation_site	238	0.0001
PF20789|Acyl-CoA_thioesterase_C-terminal_domain;PF13622|Acyl-CoA_thioesterase_N-terminal_domain	238	0.0001
PF06545|Protein_of_unknown_function_(DUF1116)	238	0.0001
PF10724|Protein_of_unknown_function_(DUF2516)	238	0.0001
PF11730|Protein_of_unknown_function_(DUF3297)	237	0.0001
PF12974|ABC_transporter,_phosphonate,_periplasmic_substrate-binding_protein	237	0.0001
PF01408|Oxidoreductase_family,_NAD-binding_Rossmann_fold;PF22725|GFO/IDH/MocA_C-terminal_domain	237	0.0001
PF18967|Pycsar_effector_protein	237	0.0001
PF02924|Bacteriophage_lambda_head_decoration_protein_D	237	0.0001
PF01192|RNA_polymerase_Rpb6	237	0.0001
PF08680|TATA-box_binding	236	0.0001
PF20074|Family_of_unknown_function_(DUF6470)	236	0.0001
PF08388|Group_II_intron,_maturase-specific_domain	236	0.0001
PF10719|Late_competence_development_protein_ComFB	236	0.0001
PF16153|Domain_of_unknown_function_(DUF4861)	236	0.0001
PF09526|Probable_metal-binding_protein_(DUF2387)	235	0.0001
PF13591|MerR_HTH_family_regulatory_protein	235	0.0001
PF20432|Antitoxin_Xre-like_helix-turn-helix_domain;PF09722|Antitoxin_Xre/MbcA/ParS_C-terminal_toxin-binding_domain	235	0.0001
PF12846|AAA-like_domain	235	0.0001
PF01637|ATPase_domain_predominantly_from_Archaea	235	0.0001
PF18986|Family_of_unknown_function_(DUF5719)	235	0.0001
PF05226|CHASE2_domain	235	0.0001
PF10052|Protein_of_unknown_function_(DUF2288)	235	0.0001
PF19516|Family_of_unknown_function_(DUF6049)	235	0.0001
PF08849|BrxA	234	0.0001
PF12953|Domain_of_unknown_function_(DUF3842)	234	0.0001
PF21853|Family_of_unknown_function_(DUF6912)	234	0.0001
PF02310|B12_binding_domain	234	0.0001
PF11392|Protein_of_unknown_function_(DUF2877)	234	0.0001
PF05170|AsmA_family	233	0.0001
PF20181|Family_of_unknown_function_(DUF6544)	233	0.0001
PF23019|Family_of_unknown_function_(DUF7033)	233	0.0001
PF22612|Glycoside_Hydrolase_Family_113	233	0.0001
PF05119|Phage_terminase,_small_subunit	233	0.0001
PF20906|Protein_of_unknown_function_DUF917,_C-terminal;PF06032|Protein_of_unknown_function_(DUF917),_N-terminal	233	0.0001
PF00353|RTX_calcium-binding_nonapeptide_repeat_(4_copies)	232	0.0001
PF01976|Protein_of_unknown_function_DUF116	232	0.0001
PF14035|YlzJ-like_protein	232	0.0001
PF06496|Protein_of_unknown_function_(DUF1097)	232	0.0001
PF08858|IDEAL_domain	232	0.0001
PF11350|Protein_of_unknown_function_(DUF3152)	232	0.0001
PF12695|Alpha/beta_hydrolase_family	232	0.0001
PF14099|Polysaccharide_lyase	231	0.0001
PF12945|Flagellar_protein_YcgR;PF07238|PilZ_domain	231	0.0001
PF04014|Antidote-toxin_recognition_MazE,_bacterial_antitoxin	231	0.0001
PF12650|Domain_of_unknown_function_(DUF3784)	231	0.0001
PF06169|Protein_of_unknown_function_(DUF982)	231	0.0001
PF11165|Protein_of_unknown_function_(DUF2949)	230	0.0001
PF14079|Domain_of_unknown_function_(DUF4260)	230	0.0001
PF05957|DUF883_N-terminal_domain;PF19029|DUF883_C-terminal_glycine_zipper_region	230	0.0001
PF04860|Phage_portal_protein	230	0.0001
PF14347|Domain_of_unknown_function_(DUF4399)	230	0.0001
PF21834|Domain_of_unknown_function_(DUF6894)	230	0.0001
PF05359|Domain_of_Unknown_Function_(DUF748)	229	0.0001
PF07813|LTXXQ_motif_family_protein	229	0.0001
PF13663|Domain_of_unknown_function_(DUF4148)	229	0.0001
PF14235|Domain_of_unknown_function_(DUF4337)	229	0.0001
PF13810|Domain_of_unknown_function_(DUF4185)	229	0.0001
PF01364|Peptidase_family_C25	228	0.0001
PF01510|N-acetylmuramoyl-L-alanine_amidase	228	0.0001
PF09489|Probable_cobalt_transporter_subunit_(CbtB)	228	0.0001
PF14217|Domain_of_unknown_function_(DUF4327)	228	0.0001
PF06577|Envelope_integrity_protein_A	228	0.0001
PF11625|Protein_of_unknown_function_(DUF3253)	228	0.0001
PF09849|Uncharacterized_protein_conserved_in_bacteria_(DUF2076)	227	0.0001
PF01926|50S_ribosome-binding_GTPase;PF05128|Domain_of_unknown_function_(DUF697)	227	0.0001
PF01208|Uroporphyrinogen_decarboxylase_(URO-D)	227	0.0001
PF05345|Putative_Ig_domain	227	0.0001
PF07432|Histone_H1-like_protein_Hc1	227	0.0001
PF08895|Domain_of_unknown_function_(DUF1840)	227	0.0001
PF18096|THUMP_domain-like	227	0.0001
PF21863|Helix-turn-helix_family	227	0.0001
PF00753|Metallo-beta-lactamase_superfamily	227	0.0001
PF14905|Outer_membrane_protein_beta-barrel_family	227	0.0001
PF18602|Rap1a_immunity_proteins	227	0.0001
PF07509|Protein_of_unknown_function_(DUF1523)	226	0.0001
PF10136|Site-specific_recombinase	226	0.0001
PF03995|Peptidase_inhibitor_family_I36	226	0.0001
PF09537|Domain_of_unknown_function_(DUF2383)	226	0.0001
PF06282|Protein_of_unknown_function_(DUF1036)	226	0.0001
PF14020|Protein_of_unknown_function_(DUF4236)	226	0.0001
PF09983|Wadjet_protein_JetD,_C-terminal	225	0.0001
PF16264|SatD_family_(SatD)	225	0.0001
PF11749|Protein_of_unknown_function_(DUF3305)	225	0.0001
PF11748|Protein_of_unknown_function_(DUF3306)	225	0.0001
PF03626|Prokaryotic_Cytochrome_C_oxidase_subunit_IV	225	0.0001
PF14371|Domain_of_unknown_function_(DUF4412)	225	0.0001
PF13761|Domain_of_unknown_function_(DUF4166)	225	0.0001
PF10981|Protein_of_unknown_function_(DUF2788)	225	0.0001
PF16258|Domain_of_unknown_function_(DUF4912)	224	0.0001
PF07661|MORN_repeat_variant;PF07661|MORN_repeat_variant	224	0.0001
PF01522|Polysaccharide_deacetylase;PF01522|Polysaccharide_deacetylase	224	0.0001
PF18910|Domain_of_unknown_function_(DUF5665)	224	0.0001
PF13196|Protein_of_unknown_function_(DUF4012)	224	0.0001
PF01266|FAD_dependent_oxidoreductase	224	0.0001
PF13305|Tetracyclin_repressor-like,_C-terminal_domain	224	0.0001
PF21806|Family_of_unknown_function_(DUF6879)	224	0.0001
PF21205|Initiator_Rep_protein,_WH2;PF01051|Initiator_Replication_protein,_WH1	223	0.0001
PF06037|Bacterial_protein_of_unknown_function_(DUF922)	223	0.0001
PF19610|Family_of_unknown_function_(DUF6115)	223	0.0001
PF13786|Domain_of_unknown_function_(DUF4179)	223	0.0001
PF07313|N-acetylmuramoyl-L-alanine_amidase-like	222	0.0001
PF02581|Thiamine_monophosphate_synthase	222	0.0001
PF07087|Protein_of_unknown_function_(DUF1353)	222	0.0001
PF01935|Helicase_HerA,_central_domain	222	0.0001
PF04577|Glycosyltransferase_61	222	0.0001
PF14145|YrhK-like_protein	222	0.0001
PF11191|Protein_of_unknown_function_(DUF2782)	221	0.0001
PF03448|MgtE_intracellular_N_domain	221	0.0001
PF12986|Domain_of_unknown_function_(DUF3870)	221	0.0001
PF04116|Fatty_acid_hydroxylase	221	0.0001
PF02830|V4R_domain	221	0.0001
PF01323|DSBA-like_thioredoxin_domain	221	0.0001
PF18845|Bacterial_archaeo-eukaryotic_release_factor_family_3	221	0.0001
PF13739|Deacetylase_PdaC;PF11738|Protein_of_unknown_function_(DUF3298)	220	0.0001
PF00350|Dynamin_family	220	0.0001
PF13622|Acyl-CoA_thioesterase_N-terminal_domain;PF20789|Acyl-CoA_thioesterase_C-terminal_domain	220	0.0001
PF04606|Ogr/Delta-like_zinc_finger	219	0.0001
PF14106|Domain_of_unknown_function_(DUF4279)	219	0.0001
PF07537|CamS_sex_pheromone_cAM373_precursor	219	0.0001
PF13376|Bacteriocin-protection,_YdeI_or_OmpD-Associated;PF08818|Domain_of_unknown_function_(DU1801)	219	0.0001
PF04525|LURP-one-related	219	0.0001
PF08904|EipB-like	219	0.0001
PF18963|Family_of_unknown_function_(DUF5703)	219	0.0001
PF12969|Domain_of_Unknown_Function_with_PDB_structure_(DUF3857);PF01841|Transglutaminase-like_superfamily	218	0.0001
PF14464|Prokaryotic_homologs_of_the_JAB_domain	218	0.0001
PF11007|Spore_coat_associated_protein_JA_(CotJA)	218	0.0001
PF14213|STAS-like_domain_of_unknown_function_(DUF4325)	218	0.0001
PF14200|Ricin-type_beta-trefoil_lectin_domain-like	218	0.0001
PF03891|Domain_of_unknown_function_(DUF333)	217	0.0001
PF19313|Domain_of_unknown_function_(DUF5916)	217	0.0001
PF15887|Putative_zinc-binding_metallo-peptidase;PF10005|zinc-ribbon_domain	217	0.0001
PF14024|Protein_of_unknown_function_(DUF4240)	217	0.0001
PF00805|Pentapeptide_repeats_(8_copies);PF00805|Pentapeptide_repeats_(8_copies);PF00805|Pentapeptide_repeats_(8_copies);PF00805|Pentapeptide_repeats_(8_copies);PF00805|Pentapeptide_repeats_(8_copies)	217	0.0001
PF10975|Protein_of_unknown_function_(DUF2802)	217	0.0001
PF07849|Protein_of_unknown_function_(DUF1641)	217	0.0001
PF19700|Family_of_unknown_function_(DUF6198)	217	0.0001
PF08850|Domain_of_unknown_function_(DUF1820)	216	0.0001
PF09900|Predicted_membrane_protein_(DUF2127)	216	0.0001
PF04219|Protein_of_unknown_function,_DUF	216	0.0001
PF12796|Ankyrin_repeats_(3_copies);PF00023|Ankyrin_repeat	216	0.0001
PF14064|HmuY_protein	216	0.0001
PF00271|Helicase_conserved_C-terminal_domain	216	0.0001
PF18915|Domain_of_unknown_function_(DUF5667)	216	0.0001
PF10658|Protein_of_unknown_function_(DUF2484)	216	0.0001
PF14221|Domain_of_unknown_function_(DUF4330)	215	0.0001
PF13180|PDZ_domain	215	0.0001
PF14107|Domain_of_unknown_function_(DUF4280)	215	0.0001
PF01928|CYTH_domain	215	0.0001
PF13751|Transposase_DDE_domain	215	0.0001
PF13788|Domain_of_unknown_function_(DUF4180)	215	0.0001
PF02829|3H_domain;PF08279|HTH_domain	215	0.0001
PF04393|Protein_of_unknown_function_(DUF535)	214	0.0001
PF02579|Dinitrogenase_iron-molybdenum_cofactor	214	0.0001
PF00657|GDSL-like_Lipase/Acylhydrolase	214	0.0001
PF11457|Protein_of_unknown_function_(DUF3021)	214	0.0001
PF19089|Membrane_bound_beta_barrel_domain_(DUF5777)	214	0.0001
PF08279|HTH_domain;PF02829|3H_domain	214	0.0001
PF11985|Bacteriophage_Mu,_Gp27	214	0.0001
PF18899|Domain_of_unknown_function_(DUF5655)	214	0.0001
PF13174|Tetratricopeptide_repeat;PF13174|Tetratricopeptide_repeat	214	0.0001
PF19459|Family_of_unknown_function_(DUF5996)	214	0.0001
PF10923|BREX_system_ATP-binding_protein_BrxC/D	214	0.0001
PF16571|FBP_C-terminal_treble-clef_zinc-finger	214	0.0001
PF08974|Domain_of_unknown_function_(DUF1877)	214	0.0001
PF11553|Protein_of_unknown_function_(DUF3231)	214	0.0001
PF11755|Protein_of_unknown_function_(DUF3311)	214	0.0001
PF06691|Protein_of_unknown_function_(DUF1189)	213	0.0001
PF03808|Glycosyl_transferase_WecG/TagA/CpsF_family	213	0.0001
PF06412|Conjugal_transfer_protein_TraD	213	0.0001
PF05128|Domain_of_unknown_function_(DUF697);PF01926|50S_ribosome-binding_GTPase	213	0.0001
PF11155|Domain_of_unknown_function_(DUF2935);PF11155|Domain_of_unknown_function_(DUF2935)	213	0.0001
PF19781|Family_of_unknown_function_(DUF6266)	213	0.0001
PF16702|Domain_of_unknown_function_(DUF5063)	213	0.0001
PF12112|Protein_of_unknown_function_(DUF3579)	212	0.0001
PF08220|DeoR-like_helix-turn-helix_domain	212	0.0001
PF13924|Lipocalin-like_domain	212	0.0001
PF12681|Glyoxalase-like_domain	212	0.0001
PF11272|Protein_of_unknown_function_(DUF3072)	212	0.0001
PF13354|Beta-lactamase_enzyme_family	211	0.0001
PF06977|SdiA-regulated	211	0.0001
PF10043|Predicted_periplasmic_lipoprotein_(DUF2279)	211	0.0001
PF13030|Protein_of_unknown_function_(DUF3891)	211	0.0001
PF08859|DGC_domain	211	0.0001
PF11171|Protein_of_unknown_function_(DUF2958)	211	0.0001
PF13499|EF-hand_domain_pair	211	0.0001
PF07293|Protein_of_unknown_function_(DUF1450)	211	0.0001
PF20316|Family_of_unknown_function_(DUF6612)	211	0.0001
PF07444|Ycf66_protein_N-terminus	210	0.0001
PF07369|Protein_of_unknown_function_(DUF1488)	210	0.0001
PF13598|Domain_of_unknown_function_(DUF4139);PF13600|N-terminal_domain_of_unknown_function_(DUF4140)	210	0.0001
PF13581|Histidine_kinase-like_ATPase_domain	210	0.0001
PF00364|Biotin-requiring_enzyme	210	0.0001
PF10710|Protein_of_unknown_function_(DUF2512)	210	0.0001
PF07591|Pretoxin_HINT_domain	210	0.0001
PF09580|Sporulation_lipoprotein_YhcN/YlaJ_(Spore_YhcN_YlaJ)	210	0.0001
PF14057|GGGtGRT_protein	210	0.0001
PF02720|Domain_of_unknown_function_(DUF222);PF01844|HNH_endonuclease	210	0.0001
PF05448|Acetyl_xylan_esterase_(AXE1)	209	0.0001
PF10023|Putative_aminopeptidase	209	0.0001
PF08901|Protein_of_unknown_function_(DUF1847)	209	0.0001
PF11288|Protein_of_unknown_function_(DUF3089)	209	0.0001
PF19313|Domain_of_unknown_function_(DUF5916);PF06452|Carbohydrate_family_9_binding_domain-like	209	0.0001
PF14256|YwiC-like_protein	209	0.0001
PF02899|Phage_integrase,_N-terminal_SAM-like_domain;PF00589|Phage_integrase_family	209	0.0001
PF10092|Uncharacterized_protein_conserved_in_bacteria_(DUF2330)	209	0.0001
PF11000|Protein_of_unknown_function_(DUF2840)	209	0.0001
PF10824|Excreted_virulence_factor_EspC,_type_VII_ESX_diderm	209	0.0001
PF20199|Replication_initiator_protein,_pSAM2	209	0.0001
PF11222|Protein_of_unknown_function_(DUF3017)	208	0.0001
PF14262|Carbohydrate-binding_domain-containing_protein_Cthe_2159	208	0.0001
PF14330|Domain_of_unknown_function_(DUF4387)	208	0.0001
PF07715|TonB-dependent_Receptor_Plug_Domain	208	0.0001
PF14006|YqzL-like_protein	208	0.0001
PF19630|Domain_of_unknown_function_(DUF6134)	208	0.0001
PF11324|Protein_of_unknown_function_(DUF3126)	208	0.0001
PF07273|Protein_of_unknown_function_(DUF1439)	207	0.0001
PF13155|Toprim-like	207	0.0001
PF03698|Uncharacterised_protein_family_(UPF0180)	207	0.0001
PF03473|MOSC_domain;PF03475|YiiM-like,_3-alpha_helix_domain	207	0.0001
PF16747|Surface-adhesin_protein_E	207	0.0001
PF22817|ApeP_dehydratase	207	0.0001
PF13612|Transposase_DDE_domain	207	0.0001
PF13797|Post-transcriptional_regulator	207	0.0001
PF08924|Rv2525c-like,_glycoside_hydrolase-like_domain	207	0.0001
PF08309|LVIVD_repeat;PF08309|LVIVD_repeat	206	0.0001
PF06935|Protein_of_unknown_function_(DUF1284)	206	0.0001
PF10759|Bacterial_proteasome_activator	206	0.0001
PF19853|Family_of_unknown_function_(DUF6328)	206	0.0001
PF13550|Putative_phage_tail_protein	205	0.0001
PF16949|Putative_ATP-binding_cassette	205	0.0001
PF05598|Transposase_domain_(DUF772)	205	0.0001
PF20703|Novel_STAND_NTPase_1	205	0.0001
PF10991|Enterobacter_phage_Enc34,_ssDNA-binding_protein	204	0.0001
PF10054|Predicted_periplasmic_lipoprotein_(DUF2291)	204	0.0001
PF14206|Cysteine-rich_CPCC	204	0.0001
PF09866|Uncharacterized_protein_conserved_in_bacteria_(DUF2093)	204	0.0001
PF11737|Protein_of_unknown_function_(DUF3300)	204	0.0001
PF20082|Family_of_unknown_function_(DUF6476)	204	0.0001
PF21857|Family_of_unknown_function_(DUF6913)	204	0.0001
PF19777|Family_of_unknown_function_(DUF6263)	204	0.0001
PF06674|Protein_of_unknown_function_(DUF1176)	203	0.0001
PF00557|Metallopeptidase_family_M24	203	0.0001
PF09861|Lactate_racemase_N-terminal_domain	203	0.0001
PF08888|HopJ_type_III_effector_protein	203	0.0001
PF14277|Domain_of_unknown_function_(DUF4364)	203	0.0001
PF09969|Uncharacterized_conserved_protein_(DUF2203)	203	0.0001
PF04773|FecR_protein	203	0.0001
PF13579|Glycosyl_transferase_4-like_domain	203	0.0001
PF08892|YqcI/YcgG_family	203	0.0001
PF01817|Chorismate_mutase_type_II	203	0.0001
PF22746|SHOCT-like_domain	203	0.0001
PF08787|Alginate_lyase	203	0.0001
PF11141|Protein_of_unknown_function_(DUF2914)	202	0.0001
PF14390|Putative__PD-(D/E)XK_family_member,_(DUF4420)	202	0.0001
PF16256|Domain_of_unknown_function_(DUF4911)	202	0.0001
PF03781|Sulfatase-modifying_factor_enzyme_1	202	0.0001
PF10764|Inhibitor_of_sigma-G_Gin	202	0.0001
PF01206|Sulfurtransferase_TusA	201	0.0001
PF10123|Mu-like_prophage_I_protein	201	0.0001
PF01547|Bacterial_extracellular_solute-binding_protein	201	0.0001
PF11157|Protein_of_unknown_function_(DUF2937)	201	0.0001
PF06718|Protein_of_unknown_function_(DUF1203)	201	0.0001
PF06892|Phage_regulatory_protein_CII_(CP76)	201	0.0001
PF20329|Family_of_unknown_function_(DUF6624)	200	0.0001
PF07878|CopG-like_RHH_1_or_ribbon-helix-helix_domain,_RHH_5	200	0.0001
PF21537|DUF1980_C-terminal_domain	200	0.0001
PF13187|4Fe-4S_dicluster_domain	200	0.0001
PF14081|Domain_of_unknown_function_(DUF4262)	200	0.0001
PF07592|Rhodopirellula_transposase_DDE_domain	200	0.0001
PF13826|Monooxygenase_af470-like	200	0.0001
PF09858|Predicted_membrane_protein_(DUF2085)	200	0.0001
PF10694|Protein_of_unknown_function_(DUF2500)	200	0.0001
PF14059|Domain_of_unknown_function_(DUF4251)	200	0.0001
PF12570|Protein_of_unknown_function_(DUF3750)	199	0.0001
PF10617|Protein_of_unknown_function_(DUF2474)	199	0.0001
PF19834|Family_of_unknown_function_(DUF6314)	199	0.0001
PF14467|Domain_of_unknown_function_(DUF4426)	199	0.0001
PF07238|PilZ_domain;PF07238|PilZ_domain	199	0.0001
PF11772|DNA-directed_RNA_polymerase_subunit_beta	199	0.0001
PF01794|Ferric_reductase_like_transmembrane_component	199	0.0001
PF20099|Family_of_unknown_function_(DUF6489)	199	0.0001
PF12804|MobA-like_NTP_transferase_domain	198	0.0001
PF00145|C-5_cytosine-specific_DNA_methylase	198	0.0001
PF07758|Protein_of_unknown_function_(DUF1614)	198	0.0001
PF08666|SAF_domain	198	0.0001
PF03050|Transposase_IS66_family	198	0.0001
PF14333|Domain_of_unknown_function_(DUF4389)	198	0.0001
PF01292|Prokaryotic_cytochrome_b561	198	0.0001
PF11187|Mbeg1-like	198	0.0001
PF01408|Oxidoreductase_family,_NAD-binding_Rossmann_fold	198	0.0001
PF14270|Domain_of_unknown_function_(DUF4358)	198	0.0001
PF13698|Domain_of_unknown_function_(DUF4156)	197	0.0001
PF13450|NAD(P)-binding_Rossmann-like_domain	197	0.0001
PF07585|Putative_beta_barrel_porin-7_(BBP7)	197	0.0001
PF05239|PRC-barrel_domain;PF05239|PRC-barrel_domain	197	0.0001
PF07119|Protein_of_unknown_function_(DUF1375)	196	0.0001
PF12120|Rifampin_ADP-ribosyl_transferase	196	0.0001
PF11255|Protein_of_unknown_function_(DUF3054)	196	0.0001
PF07556|Protein_of_unknown_function_(DUF1538);PF07556|Protein_of_unknown_function_(DUF1538)	196	0.0001
PF12599|Protein_of_unknown_function_(DUF3768)	196	0.0001
PF11295|Protein_of_unknown_function_(DUF3096)	196	0.0001
PF11299|Protein_of_unknown_function_(DUF3100)	196	0.0001
PF08865|Domain_of_unknown_function_(DUF1830)	196	0.0001
PF05593|RHS_Repeat	196	0.0001
PF13441|YMGG-like_Gly-zipper	195	0.0001
PF10973|Protein_of_unknown_function_(DUF2799)	195	0.0001
PF11010|Protein_of_unknown_function_(DUF2848)	195	0.0001
PF03738|Glutathionylspermidine_synthase_preATP-grasp	195	0.0001
PF01391|Collagen_triple_helix_repeat_(20_copies)	195	0.0001
PF15943|Bacterial_toxin_YdaS	195	0.0001
PF10982|Protein_of_unknown_function_(DUF2789)	195	0.0001
PF19775|Family_of_unknown_function_(DUF6261)	195	0.0001
PF09919|Uncharacterized_conserved_protein_(DUF2149)	194	0.0001
PF11142|Protein_of_unknown_function_(DUF2917)	194	0.0001
PF20254|N,N-dimethylformamidase_beta_subunit-like,_C-terminal	194	0.0001
PF13308|YARHG_domain	194	0.0001
PF16118|Domain_of_unknown_function_(DUF4834)	194	0.0001
PF10926|Protein_of_unknown_function_(DUF2800)	193	0.0001
PF18950|Family_of_unknown_function_(DUF5694)	193	0.0001
PF13552|Protein_of_unknown_function_(DUF4127)	193	0.0001
PF17099|Tryptophan_transporter_TrpP	193	0.0001
PF11086|Protein_of_unknown_function_(DUF2878)	193	0.0001
PF18932|Family_of_unknown_function_(DUF5681)	193	0.0001
PF09604|F_subunit_of_K+-transporting_ATPase_(Potass_KdpF)	193	0.0001
PF14284|PcfJ-like_protein	193	0.0001
PF13547|GTA_TIM-barrel-like_domain;PF13550|Putative_phage_tail_protein	193	0.0001
PF06693|Protein_of_unknown_function_(DUF1190)	192	0.0001
PF11536|Protein_of_unknown_function_(DUF3226)	192	0.0001
PF09968|Uncharacterized_protein_domain_(DUF2202)	192	0.0001
PF08309|LVIVD_repeat	192	0.0001
PF22725|GFO/IDH/MocA_C-terminal_domain;PF01408|Oxidoreductase_family,_NAD-binding_Rossmann_fold	192	0.0001
PF07437|YfaZ_precursor	191	0.0001
PF04357|TamB,_inner_membrane_protein_subunit_of_TAM_complex	191	0.0001
PF07607|Protein_of_unknown_function_(DUF1570)	191	0.0001
PF06348|Protein_of_unknown_function_(DUF1059)	190	0.0001
PF14209|Domain_of_unknown_function_(DUF4321)	190	0.0001
PF02810|SEC-C_motif;PF17775|YchJ,_middle_NTF2-like_domain	190	0.0001
PF08774|VRR-NUC_domain	190	0.0001
PF07843|Protein_of_unknown_function_(DUF1634)	190	0.0001
PF12281|Nucleotidyltransferase	190	0.0001
PF09339|IclR_helix-turn-helix_domain	190	0.0001
PF12674|Putative_zinc_ribbon_domain	190	0.0001
PF13175|AAA_ATPase_domain	190	0.0001
PF01841|Transglutaminase-like_superfamily;PF12969|Domain_of_Unknown_Function_with_PDB_structure_(DUF3857)	190	0.0001
PF08856|Protein_of_unknown_function_(DUF1826)	190	0.0001
PF19515|Domain_of_unknown_function_(DUF6048)	190	0.0001
PF05045|Rhamnan_synthesis_protein_F	190	0.0001
PF10972|Peptidoglycan-binding_protein,_CsiV	190	0.0001
PF12688|Tetratrico_peptide_repeat	190	0.0001
PF11943|Protein_of_unknown_function_(DUF3460)	189	0.0001
PF10908|Tlde1_domain	189	0.0001
PF10994|Protein_of_unknown_function_(DUF2817)	189	0.0001
PF18143|HAD_domain_in_Swiss_Army_Knife_RNA_repair_proteins	189	0.0001
PF21814|Domain_of_unknown_function_(DUF6883)	189	0.0001
PF12663|Protein_of_unknown_function_(DUF3788)	189	0.0001
PF07187|Protein_of_unknown_function_(DUF1405)	189	0.0001
PF07944|Beta-L-arabinofuranosidase,_GH127_catalytic_domain;PF20736|Beta-L-arabinofuranosidase,_GH127_middle_domain	189	0.0001
PF12700|HlyD_family_secretion_protein	189	0.0001
PF18144|Second_Messenger_Oligonucleotide_or_Dinucleotide_Synthetase_domain	188	0.0001
PF13182|Protein_of_unknown_function_(DUF4007)	188	0.0001
PF14276|Domain_of_unknown_function_(DUF4363)	188	0.0001
PF11563|Protoglobin	188	0.0001
PF19580|Endonuclease/Exonuclease/phosphatase_family	188	0.0001
PF20039|Family_of_unknown_function_(DUF6441)	188	0.0001
PF11575|FhuF_2Fe-2S_C-terminal_domain	188	0.0001
PF11780|Protein_of_unknown_function_(DUF3318)	187	0.0001
PF13551|Winged_helix-turn_helix	187	0.0001
PF02899|Phage_integrase,_N-terminal_SAM-like_domain	187	0.0001
PF10745|Protein_of_unknown_function_(DUF2530)	187	0.0001
PF01526|Tn3_transposase_DDE_domain	187	0.0001
PF05014|Nucleoside_2-deoxyribosyltransferase	187	0.0001
PF06877|Regulator_of_ribonuclease_activity_B	187	0.0001
PF08448|PAS_fold	187	0.0001
PF19545|Family_of_unknown_function_(DUF6069)	187	0.0001
PF20172|Domain_of_unknown_function_(DUF6538)	187	0.0001
PF10137|CAP12/Pycsar_effector_protein,_TIR_domain	186	0.0001
PF04320|YggL_50S_ribosome-binding_protein	186	0.0001
PF03793|PASTA_domain;PF03793|PASTA_domain;PF03793|PASTA_domain	186	0.0001
PF10099|Anti-sigma-K_factor_rskA,_C-terminal	186	0.0001
PF16262|Domain_of_unknown_function_(DUF4916)	186	0.0001
PF06048|Domain_of_unknown_function_(DUF927)	186	0.0001
PF00512|His_Kinase_A_(phospho-acceptor)_domain	186	0.0001
PF11804|Protein_of_unknown_function_(DUF3325)	186	0.0001
PF13803|Domain_of_unknown_function_(DUF4184)	186	0.0001
PF14530|Domain_of_unknown_function_(DUF4439)	186	0.0001
PF13301|Protein_of_unknown_function_(DUF4079)	185	0.0001
PF06014|YqgQ-like	185	0.0001
PF19931|Family_of_unknown_function_(DUF6394)	185	0.0001
PF11074|Domain_of_unknown_function(DUF2779)	185	0.0001
PF05713|Bacterial_mobilisation_protein_(MobC)	185	0.0001
PF14279|HNH_endonuclease	185	0.0001
PF14124|Domain_of_unknown_function_(DUF4291)	185	0.0001
PF14233|Domain_of_unknown_function_(DUF4335)	185	0.0001
PF08349|Protein_of_unknown_function_(DUF1722);PF04463|2-thiouracil_desulfurase	185	0.0001
PF12750|Maff2_family	185	0.0001
PF14356|Domain_of_unknown_function_(DUF4403)	184	0.0001
PF16289|PIN_domain	184	0.0001
PF01048|Phosphorylase_superfamily	184	0.0001
PF20059|Domain_of_unknown_function_(DUF6458)	184	0.0001
PF16998|17_kDa_outer_membrane_surface_antigen	184	0.0001
PF13276|HTH-like_domain	184	0.0001
PF06186|Protein_of_unknown_function_(DUF992)	184	0.0001
PF10115|Transcriptional_activator_HlyU	184	0.0001
PF07700|Haem-NO-binding	183	0.0001
PF13635|Domain_of_unknown_function_(DUF4143)	183	0.0001
PF09989|CoA_enzyme_activase_uncharacterised_domain_(DUF2229)	183	0.0001
PF10133|CO_dehydrogenase_accessory_protein_CooT	183	0.0001
PF13936|Helix-turn-helix_domain	183	0.0001
PF14355|Abortive_infection_C-terminus	183	0.0001
PF10816|Domain_of_unknown_function_(DUF2760)	183	0.0001
PF05990|Alpha/beta_hydrolase_of_unknown_function_(DUF900)	183	0.0001
PF12646|Domain_of_unknown_function_(DUF3783)	183	0.0001
PF14742|N-terminal_domain_of_(some)_glycogen_debranching_enzymes;PF22422|Mannosylglycerate_hydrolase_MGH1-like_glycoside_hydrolase_domain	183	0.0001
PF11876|Type_VI_immunity_for_VRR-NUC	183	0.0001
PF01355|High_potential_iron-sulfur_protein	183	0.0001
PF20125|Family_of_unknown_function_(DUF6515)	182	0.0001
PF13572|Domain_of_unknown_function_(DUF4134)	182	0.0001
PF04796|Plasmid_encoded_RepA_protein	182	0.0001
PF18917|LiaI-LiaF-like_transmembrane_region	182	0.0001
PF19780|Domain_of_unknown_function_(DUF6265)	182	0.0001
PF07833|Copper_amine_oxidase_N-terminal_domain;PF07833|Copper_amine_oxidase_N-terminal_domain	182	0.0001
PF05913|6-phospho-N-acetylmuramidase,_C-terminal;PF19200|6-phospho-N-acetylmuramidase,_N-terminal	182	0.0001
PF13827|Domain_of_unknown_function_(DUF4189)	182	0.0001
PF14332|Domain_of_unknown_function_(DUF4388)	182	0.0001
PF13194|Domain_of_unknown_function_(DUF4010);PF02308|MgtC_family	182	0.0001
PF17931|Tetracyclin_repressor-like,_C-terminal_domain	181	0.0001
PF10544|T5orf172_domain	181	0.0001
PF06081|Aromatic_acid_exporter_family_member_1	181	0.0001
PF18949|Family_of_unknown_function_(DUF5693)	181	0.0001
PF04143|Sulphur_transport;PF04143|Sulphur_transport	181	0.0001
PF02169|LPP20_lipoprotein	181	0.0001
PF19581|Glyoxalase_superfamily_protein	181	0.0001
PF11172|Protein_of_unknown_function_(DUF2959)	181	0.0001
PF08878|HamA	181	0.0001
PF11101|Protein_of_unknown_function_(DUF2884)	180	0.0001
PF04404|ERF_superfamily	180	0.0001
PF10882|Bacterial_PH_domain	180	0.0001
PF11296|DUF3097,_C-terminal_domain;PF22845|DUF3097,_N-terminal_domain	180	0.0001
PF11697|Protein_of_unknown_function_(DUF3293)	180	0.0001
PF14385|Domain_of_unknown_function_(DUF4416)	180	0.0001
PF02796|Helix-turn-helix_domain_of_resolvase	180	0.0001
PF02662|Methyl-viologen-reducing_hydrogenase,_delta_subunit	180	0.0001
PF13410|Glutathione_S-transferase,_C-terminal_domain;PF13417|Glutathione_S-transferase,_N-terminal_domain	180	0.0001
PF22741|DSP-PTPase_phosphatase_fused_to_NAD+_Kinase	180	0.0001
PF03237|Terminase_large_subunit,_T4likevirus-type,_N-terminal;PF17289|Terminase_RNaseH-like_domain	180	0.0001
PF10005|zinc-ribbon_domain;PF15887|Putative_zinc-binding_metallo-peptidase	180	0.0001
PF14062|Domain_of_unknown_function_(DUF4253)	180	0.0001
PF14346|Domain_of_unknown_function_(DUF4398)	179	0.0001
PF00173|Cytochrome_b5-like_Heme/Steroid_binding_domain	179	0.0001
PF14300|Domain_of_unknown_function_(DUF4375)	179	0.0001
PF14045|YIEGIA_protein	179	0.0001
PF01965|DJ-1/PfpI_family	179	0.0001
PF04224|Protein_of_unknown_function,_DUF417	179	0.0001
PF10934|Protein_of_unknown_function_(DUF2634)	179	0.0001
PF10685|Stress-induced_bacterial_acidophilic_repeat_motif;PF10685|Stress-induced_bacterial_acidophilic_repeat_motif	179	0.0001
PF11363|Protein_of_unknown_function_(DUF3164)	179	0.0001
PF11731|Pathogenicity_locus	179	0.0001
PF14056|Domain_of_unknown_function_(DUF4250)	179	0.0001
PF11237|Protein_of_unknown_function_(DUF3038)	178	0.0001
PF00563|EAL_domain	178	0.0001
PF09557|Domain_of_unknown_function_(DUF2382)	178	0.0001
PF12791|Anti-sigma_factor_N-terminus	178	0.0001
PF00023|Ankyrin_repeat;PF12796|Ankyrin_repeats_(3_copies)	178	0.0001
PF03682|Uncharacterised_protein_family_(UPF0158)	178	0.0001
PF12275|Protein_of_unknown_function_(DUF3616)	178	0.0001
PF08238|Sel1_repeat;PF08238|Sel1_repeat;PF08238|Sel1_repeat;PF08238|Sel1_repeat;PF08238|Sel1_repeat;PF08238|Sel1_repeat;PF08238|Sel1_repeat	178	0.0001
PF13731|WxL_domain_surface_cell_wall-binding	178	0.0001
PF08803|Putative_mono-oxygenase_ydhR	178	0.0001
PF00872|Transposase,_Mutator_family	177	0.0001
PF01575|MaoC_like_domain	177	0.0001
PF10124|Mu-like_prophage_major_head_subunit_gpT	177	0.0001
PF03466|LysR_substrate_binding_domain	177	0.0001
PF13417|Glutathione_S-transferase,_N-terminal_domain;PF13410|Glutathione_S-transferase,_C-terminal_domain	177	0.0001
PF08819|Domain_of_unknown_function_(DUF1802)	177	0.0001
PF13629|Pilus_formation_protein_N_terminal_region	177	0.0001
PF13408|Recombinase_zinc_beta_ribbon_domain	177	0.0001
PF19849|Family_of_unknown_function_(DUF6324)	177	0.0001
PF13970|Domain_of_unknown_function_(DUF4221)	177	0.0001
PF07233|Protein_of_unknown_function_(DUF1425)	176	0.0001
PF19461|Family_of_unknown_function_(DUF5998)	176	0.0001
PF12869|tRNA_anti-like	176	0.0001
PF17248|Family_of_unknown_function_(DUF5317)	176	0.0001
PF09829|Uncharacterized_protein_conserved_in_bacteria_(DUF2057)	176	0.0001
PF12244|Protein_of_unknown_function_(DUF3606)	176	0.0001
PF09936|SAM-dependent_RNA_methyltransferase	176	0.0001
PF07130|YebG_protein	176	0.0001
PF13228|Domain_of_unknown_function_(DUF4037)	176	0.0001
PF04485|Phycobilisome_degradation_protein_nblA	176	0.0001
PF07873|YabP_family	176	0.0001
PF14194|Cysteine-rich_VLP	176	0.0001
PF19649|Family_of_unknown_function_(DUF6152)	175	0.0001
PF13398|Peptidase_M50B-like	175	0.0001
PF06889|Protein_of_unknown_function_(DUF1266)	175	0.0001
PF06062|Uncharacterised_protein_family_(UPF0231)	174	0.0001
PF07690|Major_Facilitator_Superfamily;PF07690|Major_Facilitator_Superfamily	174	0.0001
PF14034|Sporulation_protein_YtrH	174	0.0001
PF14080|Domain_of_unknown_function_(DUF4261)	174	0.0001
PF00596|Class_II_Aldolase_and_Adducin_N-terminal_domain	174	0.0001
PF19796|Family_of_unknown_function_(DUF6280)	174	0.0001
PF10056|Uncharacterized_conserved_protein_(DUF2293)	174	0.0001
PF11256|SAV0927-like	174	0.0001
PF14353|CpXC_protein	174	0.0001
PF14283|Domain_of_unknown_function_(DUF4366)	174	0.0001
PF14199|Domain_of_unknown_function_(DUF4317)	174	0.0001
PF00182|Chitinase_class_I	173	0.0001
PF04217|Protein_of_unknown_function,_DUF412	173	0.0001
PF01810|LysE_type_translocator	173	0.0001
PF21186|Domain_of_unknown_function_(DUF6852);PF18347|Domain_of_unknown_function_(DUF5606)	173	0.0001
PF01755|Glycosyltransferase_family_25_(LPS_biosynthesis_protein)	173	0.0001
PF11385|Protein_of_unknown_function_(DUF3189)	173	0.0001
PF01326|Pyruvate_phosphate_dikinase,_AMP/ATP-binding_domain	173	0.0001
PF08765|Mor_transcription_activator_family	173	0.0001
PF12903|Protein_of_unknown_function_(DUF3830)	173	0.0001
PF08812|YtxC-like_family	173	0.0001
PF19478|TrbL/VirB6_plasmid_conjugal_transfer_like_protein	173	0.0001
PF00589|Phage_integrase_family;PF13102|Phage_integrase_SAM-like_domain	172	0.0001
PF10993|Protein_of_unknown_function_(DUF2818)	172	0.0001
PF01479|S4_domain	172	0.0001
[truncated: 35,101 more rows]
