# Supplementary material for: Navigating the archaeal frontier: insights and projections from bioinformatic pipelines
Source: Front Microbiol. 2024 Sep 23;15:1433224. doi: 10.3389/fmicb.2024.1433224 (PMC11459464; doi:10.3389/fmicb.2024.1433224)
Supplement: Supplementary file 7 [file Table_6.XLSX]

## Sheet: Sheet1
Synteny for uncharacterized proteins in archaea dataset
Synteny_block	Total_occurences	#_genomes	%_genomes	Classes_of_genomes_(#_genomes)
Uncharacterized_(NO_KO|PANTHER_AND_PFAM);Uncharacterized_(NO_KO|PANTHER_AND_PFAM);Uncharacterized_(NO_KO|PANTHER_AND_PFAM);Uncharacterized_(NO_KO|PANTHER_AND_PFAM);Uncharacterized_(NO_KO|PANTHER_AND_PFAM)	88630	2866	96.24	Halobacteria_(656);Methanomicrobia_(318);Thermoprotei_(301);Methanobacteria_(253);Unclassified_Nitrososphaerota_(249);Unclassified_Archaea_(184);Unclassified_Euryarchaeota_(133);Unclassified_Thermoproteota_(87);Thermococci_(85);Thermoplasmata_(75);Nitrososphaeria_(56);Unclassified_Candidatus_Micrarchaeota_(49);Unclassified_Candidatus_Bathyarchaeota_(43);Methanococci_(43);Unclassified_Candidatus_W…
Uncharacterized_(NO_KO|PANTHER_AND_PFAM);Uncharacterized_(NO_KO|PANTHER_AND_PFAM);Uncharacterized_(NO_KO|PANTHER_AND_PFAM)	29333	2294	77.03	Halobacteria_(479);Methanomicrobia_(225);Unclassified_Nitrososphaerota_(223);Methanobacteria_(214);Thermoprotei_(187);Unclassified_Archaea_(183);Unclassified_Euryarchaeota_(145);Unclassified_Thermoproteota_(86);Thermoplasmata_(64);Unclassified_Candidatus_Micrarchaeota_(45);Unclassified_Candidatus_Bathyarchaeota_(45);Nitrososphaeria_(44);Unclassified_Candidatus_Woesearchaeota_(42);Unclassified_Can…
Uncharacterized_(NO_KO|PANTHER_AND_PFAM);Uncharacterized_(NO_KO|PANTHER_AND_PFAM);Uncharacterized_(NO_KO|PANTHER_AND_PFAM);Uncharacterized_(NO_KO|PANTHER_AND_PFAM)	16592	2163	72.63	Halobacteria_(431);Methanomicrobia_(214);Thermoprotei_(209);Unclassified_Nitrososphaerota_(206);Methanobacteria_(199);Unclassified_Archaea_(175);Unclassified_Euryarchaeota_(129);Unclassified_Thermoproteota_(81);Thermoplasmata_(54);Unclassified_Candidatus_Micrarchaeota_(45);Nitrososphaeria_(42);Unclassified_Candidatus_Woesearchaeota_(41);Unclassified_Candidatus_Aenigmatarchaeota_(39);Thermococci_(…
Uncharacterized_(NO_KO|PANTHER_AND_PFAM);Uncharacterized_(NO_KO|PANTHER_AND_PFAM)	8749	1085	36.43	Halobacteria_(191);Methanomicrobia_(125);Methanobacteria_(120);Thermoprotei_(102);Unclassified_Nitrososphaerota_(90);Unclassified_Archaea_(79);Unclassified_Euryarchaeota_(70);Unclassified_Thermoproteota_(39);Thermoplasmata_(32);Nitrososphaeria_(24);Thermococci_(23);Unclassified_Candidatus_Micrarchaeota_(22);Unclassified_Candidatus_Aenigmatarchaeota_(20);Unclassified_Candidatus_Bathyarchaeota_(20)…
Uncharacterized_(NO_KO|PANTHER_AND_PFAM)	14941	870	29.21	Halobacteria_(214);Methanomicrobia_(146);Methanobacteria_(129);Unclassified_Archaea_(46);Unclassified_Euryarchaeota_(43);Thermoprotei_(42);Unclassified_Nitrososphaerota_(37);Thermoplasmata_(26);Thermococci_(21);Unclassified_Thermoproteota_(21);Unclassified_Candidatus_Aenigmatarchaeota_(20);Unclassified_Candidatus_Woesearchaeota_(17);Unclassified_Candidatus_Micrarchaeota_(14);Nitrososphaeria_(12);…
Uncharacterized_(NO_KO|PANTHER_AND_PFAM);Uncharacterized_(NO_KO|PANTHER_AND_PFAM);Uncharacterized_(NO_KO|PANTHER_AND_PFAM);Uncharacterized_(NO_KO|PANTHER_AND_PFAM);NO_KO|PANTHER_AND_PFAM_hypothetical_protein	961	513	17.23	Halobacteria_(256);Methanomicrobia_(40);Thermoprotei_(26);Unclassified_Archaea_(26);Unclassified_Nitrososphaerota_(25);Thermoplasmata_(19);Thermococci_(15);Unclassified_Euryarchaeota_(12);Methanobacteria_(12);Unclassified_Candidatus_Micrarchaeota_(11);Unclassified_Candidatus_Altiarchaeota_(9);Unclassified_Candidatus_Woesearchaeota_(8);Unclassified_Candidatus_Aenigmatarchaeota_(8);Nitrososphaeria_…
NO_KO|PANTHER_AND_PFAM_hypothetical_protein;Uncharacterized_(NO_KO|PANTHER_AND_PFAM);Uncharacterized_(NO_KO|PANTHER_AND_PFAM);Uncharacterized_(NO_KO|PANTHER_AND_PFAM);Uncharacterized_(NO_KO|PANTHER_AND_PFAM)	939	504	16.92	Halobacteria_(250);Methanomicrobia_(42);Thermoprotei_(29);Unclassified_Archaea_(26);Unclassified_Nitrososphaerota_(24);Thermococci_(15);Unclassified_Candidatus_Micrarchaeota_(13);Unclassified_Euryarchaeota_(12);Thermoplasmata_(12);Methanobacteria_(11);Unclassified_Candidatus_Woesearchaeota_(10);Nitrososphaeria_(8);Unclassified_Candidatus_Altiarchaeota_(7);Unclassified_Candidatus_Bathyarchaeota_(6…
Uncharacterized_(NO_KO|PANTHER_AND_PFAM);Uncharacterized_(NO_KO|PANTHER_AND_PFAM);Uncharacterized_(NO_KO|PANTHER_AND_PFAM);NO_KO|PANTHER_AND_PFAM_hypothetical_protein;Uncharacterized_(NO_KO|PANTHER_AND_PFAM)	686	423	14.2	Halobacteria_(240);Methanomicrobia_(31);Thermoprotei_(21);Unclassified_Nitrososphaerota_(18);Unclassified_Archaea_(17);Thermococci_(13);Thermoplasmata_(10);Unclassified_Euryarchaeota_(10);Unclassified_Candidatus_Micrarchaeota_(9);Methanobacteria_(9);Nitrososphaeria_(7);Unclassified_Candidatus_Woesearchaeota_(6);Unclassified_Candidatus_Marsarchaeota_(5);Unclassified_Candidatus_Bathyarchaeota_(3);U…
Uncharacterized_(NO_KO|PANTHER_AND_PFAM);Uncharacterized_(NO_KO|PANTHER_AND_PFAM);Uncharacterized_(NO_KO|PANTHER_AND_PFAM);Uncharacterized_(NO_KO|PANTHER_AND_PFAM);Uncharacterized_(-:PF00589|Phage_integrase_family)	567	417	14	Halobacteria_(234);Methanobacteria_(39);Methanomicrobia_(33);Unclassified_Nitrososphaerota_(21);Thermoplasmata_(13);Thermoprotei_(12);Unclassified_Euryarchaeota_(11);Nitrososphaeria_(10);Unclassified_Archaea_(8);Unclassified_Thermoproteota_(5);Archaeoglobi_(5);Unclassified_Candidatus_Bathyarchaeota_(5);Thermococci_(4);Unclassified_Candidatus_Micrarchaeota_(3);Methanococci_(2);Methanonatronarchaei…
Uncharacterized_(NO_KO|PANTHER_AND_PFAM);NO_KO|PANTHER_AND_PFAM_hypothetical_protein;Uncharacterized_(NO_KO|PANTHER_AND_PFAM);Uncharacterized_(NO_KO|PANTHER_AND_PFAM);Uncharacterized_(NO_KO|PANTHER_AND_PFAM)	684	404	13.57	Halobacteria_(238);Thermoprotei_(24);Methanomicrobia_(23);Unclassified_Nitrososphaerota_(22);Unclassified_Archaea_(18);Thermococci_(12);Unclassified_Candidatus_Micrarchaeota_(11);Unclassified_Candidatus_Woesearchaeota_(7);Nitrososphaeria_(7);Methanobacteria_(6);Unclassified_Euryarchaeota_(5);Thermoplasmata_(4);Unclassified_Candidatus_Bathyarchaeota_(3);Nanohaloarchaea_(3);Unclassified_Candidatus_…
Uncharacterized_(-:PF00589|Phage_integrase_family);Uncharacterized_(NO_KO|PANTHER_AND_PFAM);Uncharacterized_(NO_KO|PANTHER_AND_PFAM);Uncharacterized_(NO_KO|PANTHER_AND_PFAM);Uncharacterized_(NO_KO|PANTHER_AND_PFAM)	534	386	12.96	Halobacteria_(222);Methanobacteria_(35);Methanomicrobia_(28);Unclassified_Nitrososphaerota_(16);Thermoplasmata_(14);Nitrososphaeria_(12);Thermoprotei_(11);Unclassified_Euryarchaeota_(10);Thermococci_(7);Unclassified_Candidatus_Bathyarchaeota_(6);Archaeoglobi_(4);Unclassified_Thermoproteota_(3);Unclassified_Candidatus_Woesearchaeota_(2);Unclassified_Archaea_(2);Methanonatronarchaeia_(2);Unclassifi…
Uncharacterized_(NO_KO|PANTHER_AND_PFAM);Uncharacterized_(NO_KO|PANTHER_AND_PFAM);Uncharacterized_(NO_KO|PANTHER_AND_PFAM);PTHR30486|TWITCHING_MOTILITY_PROTEIN_PILT:PF00437|Type_II/IV_secretion_system_protein;Uncharacterized_(NO_KO|PANTHER_AND_PFAM)	324	317	10.64	Halobacteria_(198);Thermoprotei_(29);Unclassified_Archaea_(17);Unclassified_Candidatus_Aenigmatarchaeota_(12);Unclassified_Candidatus_Micrarchaeota_(8);Unclassified_Thermoproteota_(8);Unclassified_Candidatus_Woesearchaeota_(6);Unclassified_Euryarchaeota_(6);Unclassified_Candidatus_Marsarchaeota_(5);Candidatus_Methanomethylicia_(5);Unclassified_Candidatus_Geothermarchaeota_(3);Unclassified_Candida…
Uncharacterized_(NO_KO|PANTHER_AND_PFAM);Uncharacterized_(NO_KO|PANTHER_AND_PFAM);Uncharacterized_(-:PF14947|Winged_helix-turn-helix);Uncharacterized_(NO_KO|PANTHER_AND_PFAM);Uncharacterized_(NO_KO|PANTHER_AND_PFAM)	418	314	10.54	Unclassified_Nitrososphaerota_(108);Thermoprotei_(94);Nitrososphaeria_(35);Unclassified_Archaea_(16);Unclassified_Thermoproteota_(12);Methanomicrobia_(9);Unclassified_Euryarchaeota_(6);Methanobacteria_(6);Thermoplasmata_(5);Unclassified_Candidatus_Bathyarchaeota_(5);Unclassified_Candidatus_Marsarchaeota_(4);Halobacteria_(4);Archaeoglobi_(4);Candidatus_Methanofastidiosa_(2);Unclassified_Candidatus…
Uncharacterized_(NO_KO|PANTHER_AND_PFAM);PTHR30486|TWITCHING_MOTILITY_PROTEIN_PILT:PF00437|Type_II/IV_secretion_system_protein;Uncharacterized_(NO_KO|PANTHER_AND_PFAM);Uncharacterized_(NO_KO|PANTHER_AND_PFAM);Uncharacterized_(NO_KO|PANTHER_AND_PFAM)	303	296	9.94	Halobacteria_(188);Thermoprotei_(22);Unclassified_Archaea_(20);Unclassified_Candidatus_Micrarchaeota_(13);Unclassified_Candidatus_Aenigmatarchaeota_(11);Unclassified_Euryarchaeota_(8);Unclassified_Candidatus_Woesearchaeota_(7);Candidatus_Methanomethylicia_(5);Unclassified_Thermoproteota_(4);Unclassified_Candidatus_Geothermarchaeota_(3);Unclassified_Candidatus_Verstraetearchaeota_(3);Unclassified_…
Uncharacterized_(NO_KO|PANTHER_AND_PFAM);Uncharacterized_(NO_KO|PANTHER_AND_PFAM);Uncharacterized_(NO_KO|PANTHER_AND_PFAM);Uncharacterized_(-:PF00589|Phage_integrase_family);Uncharacterized_(NO_KO|PANTHER_AND_PFAM)	386	291	9.77	Halobacteria_(186);Methanomicrobia_(19);Methanobacteria_(18);Unclassified_Nitrososphaerota_(14);Thermoprotei_(9);Unclassified_Euryarchaeota_(8);Nitrososphaeria_(7);Unclassified_Archaea_(6);Thermoplasmata_(5);Unclassified_Thermoproteota_(4);Thermococci_(3);Archaeoglobi_(2);Unclassified_Candidatus_Bathyarchaeota_(2);Unclassified_Candidatus_Lokiarchaeota_(1);Unclassified_Candidatus_Woesearchaeota_(1…
Uncharacterized_(NO_KO|PANTHER_AND_PFAM);Uncharacterized_(NO_KO|PANTHER_AND_PFAM);Uncharacterized_(NO_KO|PANTHER_AND_PFAM);Uncharacterized_(NO_KO|PANTHER_AND_PFAM);PTHR30486|TWITCHING_MOTILITY_PROTEIN_PILT:PF00437|Type_II/IV_secretion_system_protein	300	290	9.74	Halobacteria_(183);Thermoprotei_(34);Unclassified_Archaea_(17);Unclassified_Candidatus_Aenigmatarchaeota_(11);Unclassified_Candidatus_Micrarchaeota_(9);Unclassified_Euryarchaeota_(7);Unclassified_Candidatus_Woesearchaeota_(5);Unclassified_Thermoproteota_(5);Candidatus_Methanomethylicia_(4);Unclassified_Candidatus_Korarchaeota_(3);Unclassified_Candidatus_Lokiarchaeota_(2);Candidatus_Micrarchaeia_(…
PTHR30486|TWITCHING_MOTILITY_PROTEIN_PILT:PF00437|Type_II/IV_secretion_system_protein;Uncharacterized_(NO_KO|PANTHER_AND_PFAM);Uncharacterized_(NO_KO|PANTHER_AND_PFAM);Uncharacterized_(NO_KO|PANTHER_AND_PFAM);Uncharacterized_(NO_KO|PANTHER_AND_PFAM)	302	289	9.7	Halobacteria_(172);Thermoprotei_(32);Unclassified_Archaea_(22);Unclassified_Candidatus_Micrarchaeota_(14);Unclassified_Candidatus_Aenigmatarchaeota_(11);Unclassified_Euryarchaeota_(9);Unclassified_Candidatus_Woesearchaeota_(9);Unclassified_Candidatus_Lokiarchaeota_(3);Unclassified_Candidatus_Altiarchaeota_(2);Candidatus_Micrarchaeia_(2);Candidatus_Methanomethylicia_(2);Unclassified_Candidatus_Geo…
Uncharacterized_(NO_KO|PANTHER_AND_PFAM);Uncharacterized_(-:PF00589|Phage_integrase_family);Uncharacterized_(NO_KO|PANTHER_AND_PFAM);Uncharacterized_(NO_KO|PANTHER_AND_PFAM);Uncharacterized_(NO_KO|PANTHER_AND_PFAM)	378	285	9.57	Halobacteria_(189);Methanomicrobia_(16);Methanobacteria_(14);Unclassified_Nitrososphaerota_(13);Nitrososphaeria_(9);Unclassified_Euryarchaeota_(7);Thermoplasmata_(6);Thermoprotei_(5);Unclassified_Thermoproteota_(5);Unclassified_Archaea_(4);Thermococci_(4);Unclassified_Candidatus_Bathyarchaeota_(3);Unclassified_Candidatus_Woesearchaeota_(2);Archaeoglobi_(2);Unclassified_Candidatus_Micrarchaeota_(2…
Uncharacterized_(NO_KO|PANTHER_AND_PFAM);Uncharacterized_(NO_KO|PANTHER_AND_PFAM);Uncharacterized_(-:PF00589|Phage_integrase_family);Uncharacterized_(NO_KO|PANTHER_AND_PFAM);Uncharacterized_(NO_KO|PANTHER_AND_PFAM)	362	279	9.37	Halobacteria_(180);Methanomicrobia_(25);Methanobacteria_(13);Unclassified_Nitrososphaerota_(11);Nitrososphaeria_(8);Thermoplasmata_(7);Unclassified_Thermoproteota_(6);Unclassified_Euryarchaeota_(6);Thermoprotei_(5);Unclassified_Candidatus_Woesearchaeota_(2);Unclassified_Archaea_(2);Thermococci_(2);Unclassified_Candidatus_Bathyarchaeota_(2);Unclassified_Nanoarchaeota_(2);Unclassified_Candidatus_Lo…
K07333|flaJ_archaeal_flagellar_protein_FlaJ:PF00482|Type_II_secretion_system_(T2SS)_protein_FPF00482|Type_II_secretion_system_(T2SS)_protein_F;Uncharacterized_(NO_KO|PANTHER_AND_PFAM);Uncharacterized_(NO_KO|PANTHER_AND_PFAM);Uncharacterized_(NO_KO|PANTHER_AND_PFAM);Uncharacterized_(NO_KO|PANTHER_AND_PFAM)	276	256	8.6	Halobacteria_(226);Unclassified_Archaea_(8);Thermoprotei_(5);Unclassified_Candidatus_Marsarchaeota_(4);Unclassified_Candidatus_Bathyarchaeota_(4);Methanomicrobia_(4);Unclassified_Thermoproteota_(3);Thermococci_(1);Archaeoglobi_(1)
Uncharacterized_(NO_KO|PANTHER_AND_PFAM);Uncharacterized_(NO_KO|PANTHER_AND_PFAM);Uncharacterized_(NO_KO|PANTHER_AND_PFAM);Uncharacterized_(NO_KO|PANTHER_AND_PFAM);K07333|flaJ_archaeal_flagellar_protein_FlaJ:PF00482|Type_II_secretion_system_(T2SS)_protein_FPF00482|Type_II_secretion_system_(T2SS)_protein_F	262	252	8.46	Halobacteria_(230);Methanomicrobia_(8);Archaeoglobi_(4);Unclassified_Thermoproteota_(3);Unclassified_Archaea_(3);Unclassified_Candidatus_Bathyarchaeota_(2);Thermoprotei_(1);Unclassified_Nitrososphaerota_(1)
Uncharacterized_(NO_KO|PANTHER_AND_PFAM);Uncharacterized_(-:PF14947|Winged_helix-turn-helix);Uncharacterized_(NO_KO|PANTHER_AND_PFAM);Uncharacterized_(NO_KO|PANTHER_AND_PFAM);Uncharacterized_(NO_KO|PANTHER_AND_PFAM)	288	232	7.79	Unclassified_Nitrososphaerota_(95);Thermoprotei_(42);Nitrososphaeria_(30);Methanomicrobia_(11);Unclassified_Thermoproteota_(10);Thermoplasmata_(7);Unclassified_Archaea_(7);Methanobacteria_(7);Halobacteria_(6);Unclassified_Euryarchaeota_(5);Archaeoglobi_(4);Unclassified_Candidatus_Bathyarchaeota_(2);Unclassified_Candidatus_Marsarchaeota_(1);Candidatus_Methanofastidiosa_(1);Unclassified_Candidatus_…
K07332|flaI_archaeal_flagellar_protein_FlaI:PF00437|Type_II/IV_secretion_system_protein;K07333|flaJ_archaeal_flagellar_protein_FlaJ:PF00482|Type_II_secretion_system_(T2SS)_protein_FPF00482|Type_II_secretion_system_(T2SS)_protein_F;Uncharacterized_(NO_KO|PANTHER_AND_PFAM);Uncharacterized_(NO_KO|PANTHER_AND_PFAM);Uncharacterized_(NO_KO|PANTHER_AND_PFAM)	238	232	7.79	Halobacteria_(196);Thermoprotei_(22);Methanomicrobia_(5);Unclassified_Candidatus_Bathyarchaeota_(4);Unclassified_Archaea_(2);Methanococci_(1);Unclassified_Thermoproteota_(1);Archaeoglobi_(1)
Uncharacterized_(NO_KO|PANTHER_AND_PFAM);Uncharacterized_(NO_KO|PANTHER_AND_PFAM);Uncharacterized_(NO_KO|PANTHER_AND_PFAM);Uncharacterized_(-:PF14947|Winged_helix-turn-helix);Uncharacterized_(NO_KO|PANTHER_AND_PFAM)	276	230	7.72	Unclassified_Nitrososphaerota_(85);Thermoprotei_(53);Nitrososphaeria_(31);Unclassified_Archaea_(10);Unclassified_Thermoproteota_(10);Methanobacteria_(8);Unclassified_Euryarchaeota_(7);Archaeoglobi_(7);Methanomicrobia_(5);Thermoplasmata_(5);Halobacteria_(3);Unclassified_Candidatus_Bathyarchaeota_(1);Unclassified_Candidatus_Korarchaeota_(1);Unclassified_Candidatus_Woesearchaeota_(1);Theionarchaea_(…
NO_KO|PANTHER_AND_PFAM_hypothetical_protein;Uncharacterized_(NO_KO|PANTHER_AND_PFAM);Uncharacterized_(NO_KO|PANTHER_AND_PFAM);Uncharacterized_(NO_KO|PANTHER_AND_PFAM)	396	229	7.69	Halobacteria_(82);Unclassified_Archaea_(18);Unclassified_Nitrososphaerota_(14);Methanomicrobia_(13);Unclassified_Candidatus_Micrarchaeota_(12);Unclassified_Euryarchaeota_(12);Thermoplasmata_(11);Methanobacteria_(9);Unclassified_Candidatus_Altiarchaeota_(8);Thermoprotei_(7);Unclassified_Candidatus_Woesearchaeota_(7);Unclassified_Candidatus_Bathyarchaeota_(6);Unclassified_Thermoproteota_(5);Unclass…
Uncharacterized_(NO_KO|PANTHER_AND_PFAM);Uncharacterized_(NO_KO|PANTHER_AND_PFAM);Uncharacterized_(NO_KO|PANTHER_AND_PFAM);K07333|flaJ_archaeal_flagellar_protein_FlaJ:PF00482|Type_II_secretion_system_(T2SS)_protein_FPF00482|Type_II_secretion_system_(T2SS)_protein_F;K07332|flaI_archaeal_flagellar_protein_FlaI:PF00437|Type_II/IV_secretion_system_protein	234	229	7.69	Halobacteria_(194);Methanomicrobia_(8);Unclassified_Candidatus_Bathyarchaeota_(6);Thermoprotei_(5);Methanococci_(4);Archaeoglobi_(4);Unclassified_Thermoproteota_(3);Thermococci_(2);Unclassified_Nitrososphaerota_(2);Unclassified_Archaea_(1)
Uncharacterized_(NO_KO|PANTHER_AND_PFAM);Uncharacterized_(NO_KO|PANTHER_AND_PFAM);Uncharacterized_(NO_KO|PANTHER_AND_PFAM);NO_KO|PANTHER_AND_PFAM_hypothetical_protein	364	213	7.15	Halobacteria_(81);Unclassified_Archaea_(16);Unclassified_Nitrososphaerota_(15);Methanomicrobia_(11);Unclassified_Candidatus_Woesearchaeota_(10);Unclassified_Euryarchaeota_(10);Unclassified_Candidatus_Micrarchaeota_(9);Thermoplasmata_(8);Unclassified_Candidatus_Altiarchaeota_(7);Unclassified_Candidatus_Marsarchaeota_(7);Thermoprotei_(6);Unclassified_Thermoproteota_(5);Methanobacteria_(5);Unclassif…
Uncharacterized_(-:PF01402|Ribbon-helix-helix_protein_copG_family);Uncharacterized_(NO_KO|PANTHER_AND_PFAM);Uncharacterized_(NO_KO|PANTHER_AND_PFAM);Uncharacterized_(NO_KO|PANTHER_AND_PFAM);Uncharacterized_(NO_KO|PANTHER_AND_PFAM)	241	191	6.41	Thermoprotei_(85);Halobacteria_(55);Unclassified_Nitrososphaerota_(13);Archaeoglobi_(5);Thermoplasmata_(5);Unclassified_Archaea_(5);Methanomicrobia_(4);Thermococci_(3);Unclassified_Euryarchaeota_(3);Methanobacteria_(3);Unclassified_Candidatus_Korarchaeota_(2);Unclassified_Candidatus_Micrarchaeota_(2);Unclassified_Candidatus_Bathyarchaeota_(1);Methanonatronarchaeia_(1);Unclassified_Candidatus_Aeni…
Uncharacterized_(NO_KO|PANTHER_AND_PFAM);NO_KO|PANTHER_AND_PFAM_hypothetical_protein;Uncharacterized_(NO_KO|PANTHER_AND_PFAM)	298	190	6.38	Halobacteria_(55);Unclassified_Archaea_(19);Unclassified_Nitrososphaerota_(15);Methanomicrobia_(13);Thermoprotei_(12);Unclassified_Candidatus_Woesearchaeota_(10);Unclassified_Candidatus_Micrarchaeota_(10);Unclassified_Euryarchaeota_(8);Methanobacteria_(6);Unclassified_Candidatus_Altiarchaeota_(6);Thermoplasmata_(5);Unclassified_Candidatus_Aenigmatarchaeota_(5);Candidatus_Methanofastidiosa_(4);Unc…
Uncharacterized_(NO_KO|PANTHER_AND_PFAM);Uncharacterized_(NO_KO|PANTHER_AND_PFAM);Uncharacterized_(NO_KO|PANTHER_AND_PFAM);K22447|cct_ths_archaeal_chaperonin:PF00118|TCP-1/cpn60_chaperonin_family;Uncharacterized_(NO_KO|PANTHER_AND_PFAM)	196	186	6.25	Thermoprotei_(136);Halobacteria_(13);Methanobacteria_(10);Unclassified_Archaea_(9);Unclassified_Euryarchaeota_(4);Unclassified_Nanoarchaeota_(4);Unclassified_Candidatus_Diapherotrites_(2);Unclassified_Candidatus_Micrarchaeota_(1);Thermoplasmata_(1);Unclassified_Candidatus_Heimdallarchaeota_(1);Methanomicrobia_(1);Unclassified_Candidatus_Woesearchaeota_(1);Unclassified_Thermoproteota_(1);Nitrososp…
Uncharacterized_(NO_KO|PANTHER_AND_PFAM);Uncharacterized_(NO_KO|PANTHER_AND_PFAM);Uncharacterized_(NO_KO|PANTHER_AND_PFAM);Uncharacterized_(NO_KO|PANTHER_AND_PFAM);Uncharacterized_(-:PF01402|Ribbon-helix-helix_protein_copG_family)	210	184	6.18	Halobacteria_(68);Thermoprotei_(63);Methanobacteria_(7);Thermoplasmata_(7);Unclassified_Nitrososphaerota_(6);Archaeoglobi_(6);Unclassified_Archaea_(5);Unclassified_Candidatus_Bathyarchaeota_(4);Methanomicrobia_(4);Unclassified_Thermoproteota_(3);Unclassified_Euryarchaeota_(3);Unclassified_Candidatus_Korarchaeota_(2);Unclassified_Nanoarchaeota_(2);Nitrososphaeria_(1);Unclassified_Candidatus_Lokiar…
Uncharacterized_(NO_KO|PANTHER_AND_PFAM);Uncharacterized_(-:PF01402|Ribbon-helix-helix_protein_copG_family);Uncharacterized_(NO_KO|PANTHER_AND_PFAM);Uncharacterized_(NO_KO|PANTHER_AND_PFAM);Uncharacterized_(NO_KO|PANTHER_AND_PFAM)	257	181	6.08	Thermoprotei_(92);Halobacteria_(52);Unclassified_Nitrososphaerota_(5);Thermoplasmata_(4);Unclassified_Archaea_(4);Archaeoglobi_(4);Methanobacteria_(4);Methanomicrobia_(3);Unclassified_Candidatus_Korarchaeota_(2);Unclassified_Candidatus_Thorarchaeota_(1);Unclassified_Candidatus_Aenigmatarchaeota_(1);Methanonatronarchaeia_(1);Thermococci_(1);Unclassified_Candidatus_Micrarchaeota_(1);Unclassified_Th…
Uncharacterized_(NO_KO|PANTHER_AND_PFAM);Uncharacterized_(NO_KO|PANTHER_AND_PFAM);Uncharacterized_(NO_KO|PANTHER_AND_PFAM);Uncharacterized_(NO_KO|PANTHER_AND_PFAM);NO_KO|PANTHER_AND_PFAM_tRNA	257	180	6.04	Halobacteria_(75);Thermoprotei_(41);Methanomicrobia_(16);Methanobacteria_(8);Unclassified_Nitrososphaerota_(7);Unclassified_Thermoproteota_(6);Methanococci_(5);Nitrososphaeria_(4);Thermococci_(3);Thermoplasmata_(3);Unclassified_Candidatus_Micrarchaeota_(2);Unclassified_Archaea_(2);Unclassified_Candidatus_Woesearchaeota_(1);Unclassified_Euryarchaeota_(1);Candidatus_Nanohaloarchaea_(1);Candidatus_P…
Uncharacterized_(NO_KO|PANTHER_AND_PFAM);Uncharacterized_(NO_KO|PANTHER_AND_PFAM);Uncharacterized_(NO_KO|PANTHER_AND_PFAM);Uncharacterized_(NO_KO|PANTHER_AND_PFAM);PTHR42957|HELICASE_MJ1565-RELATED:PF01935|Helicase_HerA_central_domain	210	180	6.04	Thermoprotei_(36);Halobacteria_(33);Unclassified_Candidatus_Micrarchaeota_(22);Unclassified_Nitrososphaerota_(14);Unclassified_Archaea_(12);Methanococci_(11);Thermococci_(11);Methanomicrobia_(7);Candidatus_Micrarchaeia_(4);Archaeoglobi_(4);Unclassified_Candidatus_Woesearchaeota_(3);Thermoplasmata_(3);Unclassified_Thermoproteota_(3);Unclassified_Candidatus_Bathyarchaeota_(2);Nitrososphaeria_(2);Un…
NO_KO|PANTHER_AND_PFAM_tRNA;Uncharacterized_(NO_KO|PANTHER_AND_PFAM);Uncharacterized_(NO_KO|PANTHER_AND_PFAM);Uncharacterized_(NO_KO|PANTHER_AND_PFAM);Uncharacterized_(NO_KO|PANTHER_AND_PFAM)	317	178	5.98	Halobacteria_(72);Thermoprotei_(48);Methanomicrobia_(12);Thermococci_(6);Unclassified_Thermoproteota_(5);Nitrososphaeria_(5);Methanobacteria_(4);Unclassified_Euryarchaeota_(3);Unclassified_Nitrososphaerota_(3);Thermoplasmata_(3);Unclassified_Archaea_(3);Methanococci_(2);Archaeoglobi_(2);Unclassified_Candidatus_Aenigmatarchaeota_(1);Unclassified_Candidatus_Lokiarchaeota_(1);Unclassified_Candidatus…
Uncharacterized_(NO_KO|PANTHER_AND_PFAM);Uncharacterized_(NO_KO|PANTHER_AND_PFAM);Uncharacterized_(NO_KO|PANTHER_AND_PFAM);Uncharacterized_(NO_KO|PANTHER_AND_PFAM);K22447|cct_ths_archaeal_chaperonin:PF00118|TCP-1/cpn60_chaperonin_family	189	178	5.98	Thermoprotei_(139);Halobacteria_(10);Unclassified_Archaea_(5);Methanomicrobia_(4);Methanobacteria_(4);Thermococci_(3);Unclassified_Euryarchaeota_(2);Unclassified_Thermoproteota_(2);Unclassified_Nanoarchaeota_(2);Unclassified_Candidatus_Diapherotrites_(1);Candidatus_Nanoarchaeia_(1);Thermoplasmata_(1);Unclassified_Candidatus_Heimdallarchaeota_(1);Unclassified_Candidatus_Woesearchaeota_(1);Candidat…
Uncharacterized_(NO_KO|PANTHER_AND_PFAM);Uncharacterized_(NO_KO|PANTHER_AND_PFAM);Uncharacterized_(-:PF01978|Sugar-specific_transcriptional_regulator_TrmB);Uncharacterized_(NO_KO|PANTHER_AND_PFAM);Uncharacterized_(NO_KO|PANTHER_AND_PFAM)	183	174	5.84	Halobacteria_(87);Thermoprotei_(68);Unclassified_Nitrososphaerota_(9);Nitrososphaeria_(2);Thermococci_(2);Unclassified_Candidatus_Lokiarchaeota_(1);Candidatus_Methanomethylicia_(1);Unclassified_Archaea_(1);Archaeoglobi_(1);Methanococci_(1);Methanomicrobia_(1)
Uncharacterized_(NO_KO|PANTHER_AND_PFAM);Uncharacterized_(NO_KO|PANTHER_AND_PFAM);Uncharacterized_(NO_KO|PANTHER_AND_PFAM);PTHR42957|HELICASE_MJ1565-RELATED:PF01935|Helicase_HerA_central_domain;Uncharacterized_(NO_KO|PANTHER_AND_PFAM)	208	173	5.81	Halobacteria_(43);Thermoprotei_(34);Unclassified_Candidatus_Micrarchaeota_(25);Unclassified_Archaea_(13);Thermococci_(12);Methanococci_(10);Methanomicrobia_(7);Candidatus_Micrarchaeia_(4);Unclassified_Candidatus_Woesearchaeota_(4);Thermoplasmata_(4);Unclassified_Nitrososphaerota_(4);Archaeoglobi_(4);Unclassified_Candidatus_Parvarchaeota_(3);Unclassified_Euryarchaeota_(1);Unclassified_Candidatus_D…
Uncharacterized_(NO_KO|PANTHER_AND_PFAM);Uncharacterized_(-:PF03551|Transcriptional_regulator_PadR-like_family);Uncharacterized_(NO_KO|PANTHER_AND_PFAM);Uncharacterized_(NO_KO|PANTHER_AND_PFAM);Uncharacterized_(NO_KO|PANTHER_AND_PFAM)	225	172	5.78	Halobacteria_(168);Unclassified_Euryarchaeota_(1);Methanomicrobia_(1);Unclassified_Thermoproteota_(1);Methanococci_(1)
Uncharacterized_(NO_KO|PANTHER_AND_PFAM);Uncharacterized_(NO_KO|PANTHER_AND_PFAM);Uncharacterized_(NO_KO|PANTHER_AND_PFAM);Uncharacterized_(-:PF01402|Ribbon-helix-helix_protein_copG_family);Uncharacterized_(NO_KO|PANTHER_AND_PFAM)	218	170	5.71	Thermoprotei_(68);Halobacteria_(61);Methanobacteria_(8);Thermoplasmata_(6);Archaeoglobi_(5);Unclassified_Thermoproteota_(3);Unclassified_Archaea_(3);Unclassified_Candidatus_Woesearchaeota_(2);Unclassified_Candidatus_Korarchaeota_(2);Methanomicrobia_(2);Thermococci_(2);Unclassified_Candidatus_Micrarchaeota_(1);Methanonatronarchaeia_(1);Unclassified_Euryarchaeota_(1);Unclassified_Candidatus_Lokiarc…
K22447|cct_ths_archaeal_chaperonin:PF00118|TCP-1/cpn60_chaperonin_family;Uncharacterized_(NO_KO|PANTHER_AND_PFAM);Uncharacterized_(NO_KO|PANTHER_AND_PFAM);Uncharacterized_(NO_KO|PANTHER_AND_PFAM);Uncharacterized_(NO_KO|PANTHER_AND_PFAM)	184	170	5.71	Thermoprotei_(132);Unclassified_Archaea_(9);Halobacteria_(7);Unclassified_Euryarchaeota_(7);Methanobacteria_(6);Methanomicrobia_(2);Candidatus_Methanoliparia_(1);Unclassified_Thermoproteota_(1);Unclassified_Nitrososphaerota_(1);Unclassified_Candidatus_Aenigmatarchaeota_(1);Thermoplasmata_(1);Nitrososphaeria_(1);Candidatus_Poseidoniia_(1)
PTHR42957|HELICASE_MJ1565-RELATED:PF01935|Helicase_HerA_central_domain;Uncharacterized_(NO_KO|PANTHER_AND_PFAM);Uncharacterized_(NO_KO|PANTHER_AND_PFAM);Uncharacterized_(NO_KO|PANTHER_AND_PFAM);Uncharacterized_(NO_KO|PANTHER_AND_PFAM)	187	164	5.51	Thermoprotei_(35);Halobacteria_(26);Unclassified_Candidatus_Micrarchaeota_(23);Methanococci_(10);Unclassified_Archaea_(10);Unclassified_Nitrososphaerota_(10);Methanomicrobia_(10);Unclassified_Candidatus_Bathyarchaeota_(6);Archaeoglobi_(6);Thermococci_(5);Candidatus_Micrarchaeia_(4);Unclassified_Nanoarchaeota_(3);Unclassified_Candidatus_Woesearchaeota_(3);Thermoplasmata_(3);Nitrososphaeria_(2);Can…
Uncharacterized_(NO_KO|PANTHER_AND_PFAM);Uncharacterized_(NO_KO|PANTHER_AND_PFAM);Uncharacterized_(NO_KO|PANTHER_AND_PFAM);Uncharacterized_(-:PF01978|Sugar-specific_transcriptional_regulator_TrmB);Uncharacterized_(NO_KO|PANTHER_AND_PFAM)	186	164	5.51	Thermoprotei_(79);Halobacteria_(77);Thermococci_(3);Unclassified_Candidatus_Aenigmatarchaeota_(2);Unclassified_Candidatus_Lokiarchaeota_(1);Methanococci_(1);Methanomicrobia_(1)
Uncharacterized_(NO_KO|PANTHER_AND_PFAM);K22447|cct_ths_archaeal_chaperonin:PF00118|TCP-1/cpn60_chaperonin_family;Uncharacterized_(NO_KO|PANTHER_AND_PFAM);Uncharacterized_(NO_KO|PANTHER_AND_PFAM);Uncharacterized_(NO_KO|PANTHER_AND_PFAM)	173	163	5.47	Thermoprotei_(134);Halobacteria_(8);Methanobacteria_(8);Unclassified_Archaea_(6);Unclassified_Euryarchaeota_(3);Methanomicrobia_(1);Unclassified_Nanoarchaeota_(1);Unclassified_Candidatus_Woesearchaeota_(1);Unclassified_Thermoproteota_(1)
Uncharacterized_(NO_KO|PANTHER_AND_PFAM);Uncharacterized_(NO_KO|PANTHER_AND_PFAM);Uncharacterized_(-:PF03551|Transcriptional_regulator_PadR-like_family);Uncharacterized_(NO_KO|PANTHER_AND_PFAM);Uncharacterized_(NO_KO|PANTHER_AND_PFAM)	220	162	5.44	Halobacteria_(158);Methanococci_(2);Unclassified_Euryarchaeota_(1);Unclassified_Thermoproteota_(1)
Uncharacterized_(NO_KO|PANTHER_AND_PFAM);Uncharacterized_(NO_KO|PANTHER_AND_PFAM);Uncharacterized_(NO_KO|PANTHER_AND_PFAM);Uncharacterized_(-:PF03551|Transcriptional_regulator_PadR-like_family);Uncharacterized_(NO_KO|PANTHER_AND_PFAM)	217	159	5.34	Halobacteria_(154);Methanococci_(3);Unclassified_Euryarchaeota_(1);Unclassified_Archaea_(1)
Uncharacterized_(NO_KO|PANTHER_AND_PFAM);PTHR42957|HELICASE_MJ1565-RELATED:PF01935|Helicase_HerA_central_domain;Uncharacterized_(NO_KO|PANTHER_AND_PFAM);Uncharacterized_(NO_KO|PANTHER_AND_PFAM);Uncharacterized_(NO_KO|PANTHER_AND_PFAM)	182	155	5.2	Halobacteria_(38);Unclassified_Candidatus_Micrarchaeota_(25);Thermoprotei_(25);Unclassified_Archaea_(13);Methanococci_(12);Methanomicrobia_(6);Archaeoglobi_(6);Thermococci_(5);Unclassified_Nitrososphaerota_(5);Candidatus_Micrarchaeia_(4);Thermoplasmata_(4);Unclassified_Candidatus_Bathyarchaeota_(2);Unclassified_Nanoarchaeota_(2);Unclassified_Candidatus_Aenigmatarchaeota_(2);Unclassified_Candidatu…
Uncharacterized_(-:PF03551|Transcriptional_regulator_PadR-like_family);Uncharacterized_(NO_KO|PANTHER_AND_PFAM);Uncharacterized_(NO_KO|PANTHER_AND_PFAM);Uncharacterized_(NO_KO|PANTHER_AND_PFAM);Uncharacterized_(NO_KO|PANTHER_AND_PFAM)	199	153	5.14	Halobacteria_(148);Methanococci_(2);Unclassified_Thermoproteota_(1);Methanomicrobia_(1);Unclassified_Euryarchaeota_(1)
Uncharacterized_(NO_KO|PANTHER_AND_PFAM);Uncharacterized_(NO_KO|PANTHER_AND_PFAM);Uncharacterized_(NO_KO|PANTHER_AND_PFAM);Uncharacterized_(NO_KO|PANTHER_AND_PFAM);Uncharacterized_(-:PF03551|Transcriptional_regulator_PadR-like_family)	199	151	5.07	Halobacteria_(146);Unclassified_Euryarchaeota_(2);Methanococci_(2);Candidatus_Methanomethylicia_(1)
Uncharacterized_(NO_KO|PANTHER_AND_PFAM);Uncharacterized_(NO_KO|PANTHER_AND_PFAM);Uncharacterized_(NO_KO|PANTHER_AND_PFAM);Uncharacterized_(NO_KO|PANTHER_AND_PFAM);Uncharacterized_(-:PF01978|Sugar-specific_transcriptional_regulator_TrmB)	170	151	5.07	Halobacteria_(72);Thermoprotei_(72);Methanomicrobia_(2);Unclassified_Candidatus_Lokiarchaeota_(1);Unclassified_Archaea_(1);Thermococci_(1);Unclassified_Candidatus_Aenigmatarchaeota_(1);Methanococci_(1)
Uncharacterized_(NO_KO|PANTHER_AND_PFAM);Uncharacterized_(NO_KO|PANTHER_AND_PFAM);Uncharacterized_(-:PF01402|Ribbon-helix-helix_protein_copG_family);Uncharacterized_(NO_KO|PANTHER_AND_PFAM);Uncharacterized_(NO_KO|PANTHER_AND_PFAM)	185	150	5.04	Thermoprotei_(69);Halobacteria_(45);Methanobacteria_(6);Unclassified_Archaea_(5);Thermoplasmata_(4);Methanomicrobia_(3);Archaeoglobi_(3);Unclassified_Euryarchaeota_(2);Unclassified_Candidatus_Korarchaeota_(2);Unclassified_Candidatus_Aenigmatarchaeota_(2);Unclassified_Thermoproteota_(2);Unclassified_Candidatus_Woesearchaeota_(1);Unclassified_Nitrososphaerota_(1);Methanonatronarchaeia_(1);Unclassif…
Uncharacterized_(NO_KO|PANTHER_AND_PFAM);Uncharacterized_(-:PF01978|Sugar-specific_transcriptional_regulator_TrmB);Uncharacterized_(NO_KO|PANTHER_AND_PFAM);Uncharacterized_(NO_KO|PANTHER_AND_PFAM);Uncharacterized_(NO_KO|PANTHER_AND_PFAM)	164	149	5	Halobacteria_(77);Thermoprotei_(60);Unclassified_Nitrososphaerota_(3);Archaeoglobi_(2);Thermococci_(2);Nanohaloarchaea_(1);Unclassified_Archaea_(1);Methanococci_(1);Nitrososphaeria_(1);Methanomicrobia_(1)
Uncharacterized_(NO_KO|PANTHER_AND_PFAM);Uncharacterized_(NO_KO|PANTHER_AND_PFAM);Uncharacterized_(NO_KO|PANTHER_AND_PFAM);Uncharacterized_(NO_KO|PANTHER_AND_PFAM);Uncharacterized_(-:PF14947|Winged_helix-turn-helix)	181	148	4.97	Unclassified_Nitrososphaerota_(59);Nitrososphaeria_(19);Thermoprotei_(18);Unclassified_Archaea_(9);Methanomicrobia_(8);Unclassified_Thermoproteota_(5);Methanobacteria_(5);Thermoplasmata_(4);Halobacteria_(4);Archaeoglobi_(4);Unclassified_Euryarchaeota_(3);Unclassified_Candidatus_Aenigmatarchaeota_(2);Unclassified_Candidatus_Bathyarchaeota_(2);Unclassified_Candidatus_Woesearchaeota_(2);Unclassified…
Uncharacterized_(NO_KO|PANTHER_AND_PFAM);Uncharacterized_(NO_KO|PANTHER_AND_PFAM);Uncharacterized_(NO_KO|PANTHER_AND_PFAM);Uncharacterized_(NO_KO|PANTHER_AND_PFAM);Uncharacterized_(-:PF19104|Family_of_unknown_function_(DUF5791))	146	146	4.9	Halobacteria_(145);Unclassified_Archaea_(1)
Uncharacterized_(-:PF13240|zinc-ribbon_domain);Uncharacterized_(NO_KO|PANTHER_AND_PFAM);Uncharacterized_(NO_KO|PANTHER_AND_PFAM);Uncharacterized_(NO_KO|PANTHER_AND_PFAM);Uncharacterized_(NO_KO|PANTHER_AND_PFAM)	150	142	4.77	Thermoprotei_(57);Methanobacteria_(42);Halobacteria_(12);Unclassified_Nitrososphaerota_(11);Thermoplasmata_(4);Candidatus_Methanofastidiosa_(3);Methanomicrobia_(3);Unclassified_Candidatus_Heimdallarchaeota_(2);Unclassified_Archaea_(2);Unclassified_Euryarchaeota_(2);Theionarchaea_(1);Unclassified_Candidatus_Lokiarchaeota_(1);Unclassified_Thermoproteota_(1);Nitrososphaeria_(1)
Uncharacterized_(-:PF19104|Family_of_unknown_function_(DUF5791));Uncharacterized_(NO_KO|PANTHER_AND_PFAM);Uncharacterized_(NO_KO|PANTHER_AND_PFAM);Uncharacterized_(NO_KO|PANTHER_AND_PFAM);Uncharacterized_(NO_KO|PANTHER_AND_PFAM)	141	141	4.73	Halobacteria_(140);Unclassified_Archaea_(1)
Uncharacterized_(NO_KO|PANTHER_AND_PFAM);Uncharacterized_(NO_KO|PANTHER_AND_PFAM);Uncharacterized_(NO_KO|PANTHER_AND_PFAM);Uncharacterized_(NO_KO|PANTHER_AND_PFAM);K03609|minD_septum_site-determining_protein_MinD:PF01656|CobQ/CobB/MinD/ParA_nucleotide_binding_domain	144	140	4.7	Halobacteria_(136);Unclassified_Archaea_(2);Hadesarchaea_(1);Methanomicrobia_(1)
Uncharacterized_(-:PF14947|Winged_helix-turn-helix);Uncharacterized_(NO_KO|PANTHER_AND_PFAM);Uncharacterized_(NO_KO|PANTHER_AND_PFAM);Uncharacterized_(NO_KO|PANTHER_AND_PFAM);Uncharacterized_(NO_KO|PANTHER_AND_PFAM)	173	138	4.63	Unclassified_Nitrososphaerota_(52);Nitrososphaeria_(22);Thermoprotei_(16);Methanomicrobia_(9);Unclassified_Thermoproteota_(9);Unclassified_Candidatus_Aenigmatarchaeota_(5);Thermoplasmata_(5);Archaeoglobi_(4);Methanobacteria_(3);Unclassified_Euryarchaeota_(3);Halobacteria_(2);Unclassified_Archaea_(2);Unclassified_Candidatus_Bathyarchaeota_(1);Unclassified_Candidatus_Woesearchaeota_(1);Unclassified…
K03609|minD_septum_site-determining_protein_MinD:PF01656|CobQ/CobB/MinD/ParA_nucleotide_binding_domain;Uncharacterized_(NO_KO|PANTHER_AND_PFAM);Uncharacterized_(NO_KO|PANTHER_AND_PFAM);Uncharacterized_(NO_KO|PANTHER_AND_PFAM);Uncharacterized_(NO_KO|PANTHER_AND_PFAM)	137	135	4.53	Halobacteria_(129);Unclassified_Archaea_(2);Thermococci_(1);Archaeoglobi_(1);Unclassified_Candidatus_Aenigmatarchaeota_(1);Methanobacteria_(1)
Uncharacterized_(NO_KO|PANTHER_AND_PFAM);Uncharacterized_(NO_KO|PANTHER_AND_PFAM);Uncharacterized_(-:PF19590|TrbL/VirB6_plasmid_conjugal_transfer_like_protein);Uncharacterized_(NO_KO|PANTHER_AND_PFAM);Uncharacterized_(NO_KO|PANTHER_AND_PFAM)	174	132	4.43	Halobacteria_(132)
NO_KO|PANTHER_AND_PFAM_hypothetical_protein;Uncharacterized_(NO_KO|PANTHER_AND_PFAM);Uncharacterized_(NO_KO|PANTHER_AND_PFAM)	228	130	4.37	Halobacteria_(41);Unclassified_Nitrososphaerota_(10);Methanomicrobia_(10);Unclassified_Archaea_(10);Unclassified_Candidatus_Micrarchaeota_(9);Thermoprotei_(8);Unclassified_Candidatus_Altiarchaeota_(7);Unclassified_Candidatus_Woesearchaeota_(6);Methanobacteria_(6);Unclassified_Candidatus_Bathyarchaeota_(4);Unclassified_Euryarchaeota_(4);Unclassified_Candidatus_Diapherotrites_(3);Thermoplasmata_(2)…
Uncharacterized_(NO_KO|PANTHER_AND_PFAM);Uncharacterized_(NO_KO|PANTHER_AND_PFAM);Uncharacterized_(NO_KO|PANTHER_AND_PFAM);NO_KO|PANTHER_AND_PFAM_tRNA;Uncharacterized_(NO_KO|PANTHER_AND_PFAM)	165	130	4.37	Halobacteria_(56);Thermoprotei_(29);Methanomicrobia_(10);Unclassified_Nitrososphaerota_(8);Methanobacteria_(6);Unclassified_Thermoproteota_(4);Unclassified_Archaea_(3);Methanococci_(3);Nitrososphaeria_(3);Thermoplasmata_(2);Unclassified_Nanoarchaeota_(1);Unclassified_Euryarchaeota_(1);Candidatus_Micrarchaeia_(1);Unclassified_Candidatus_Nanohalarchaeota_(1);Unclassified_Candidatus_Micrarchaeota_(1…
Uncharacterized_(NO_KO|PANTHER_AND_PFAM);K03496|parA_soj_chromosome_partitioning_protein:PF13614|AAA_domain;Uncharacterized_(NO_KO|PANTHER_AND_PFAM);Uncharacterized_(NO_KO|PANTHER_AND_PFAM);Uncharacterized_(NO_KO|PANTHER_AND_PFAM)	150	130	4.37	Halobacteria_(103);Thermoprotei_(11);Methanomicrobia_(5);Thermoplasmata_(3);Methanobacteria_(3);Unclassified_Candidatus_Korarchaeota_(2);Unclassified_Nitrososphaerota_(1);Thermococci_(1);Unclassified_Euryarchaeota_(1)
Uncharacterized_(NO_KO|PANTHER_AND_PFAM);Uncharacterized_(NO_KO|PANTHER_AND_PFAM);Uncharacterized_(NO_KO|PANTHER_AND_PFAM);Uncharacterized_(NO_KO|PANTHER_AND_PFAM);K03496|parA_soj_chromosome_partitioning_protein:PF13614|AAA_domain	141	129	4.33	Halobacteria_(100);Thermoprotei_(6);Unclassified_Thermoproteota_(4);Unclassified_Euryarchaeota_(4);Methanomicrobia_(4);Unclassified_Candidatus_Micrarchaeota_(2);Unclassified_Candidatus_Parvarchaeota_(2);Unclassified_Nitrososphaerota_(1);Thermococci_(1);Hadesarchaea_(1);Candidatus_Poseidoniia_(1);Methanobacteria_(1);Thermoplasmata_(1);Archaeoglobi_(1)
Uncharacterized_(NO_KO|PANTHER_AND_PFAM);Uncharacterized_(NO_KO|PANTHER_AND_PFAM);Uncharacterized_(NO_KO|PANTHER_AND_PFAM);K03496|parA_soj_chromosome_partitioning_protein:PF13614|AAA_domain;Uncharacterized_(NO_KO|PANTHER_AND_PFAM)	152	128	4.3	Halobacteria_(105);Thermoprotei_(9);Methanomicrobia_(5);Unclassified_Archaea_(1);Unclassified_Nitrososphaerota_(1);Methanobacteria_(1);Unclassified_Candidatus_Micrarchaeota_(1);Hadesarchaea_(1);Unclassified_Thermoproteota_(1);Unclassified_Candidatus_Parvarchaeota_(1);Thermoplasmata_(1);Archaeoglobi_(1)
Uncharacterized_(NO_KO|PANTHER_AND_PFAM);NO_KO|PANTHER_AND_PFAM_tRNA;Uncharacterized_(NO_KO|PANTHER_AND_PFAM);Uncharacterized_(NO_KO|PANTHER_AND_PFAM);Uncharacterized_(NO_KO|PANTHER_AND_PFAM)	170	127	4.26	Halobacteria_(53);Thermoprotei_(28);Methanomicrobia_(11);Methanobacteria_(6);Unclassified_Thermoproteota_(5);Nitrososphaeria_(3);Thermococci_(2);Methanococci_(2);Thermoplasmata_(2);Unclassified_Nitrososphaerota_(2);Unclassified_Archaea_(2);Unclassified_Euryarchaeota_(1);Unclassified_Candidatus_Parvarchaeota_(1);Unclassified_Nanoarchaeota_(1);Unclassified_Candidatus_Bathyarchaeota_(1);Candidatus_M…
Uncharacterized_(NO_KO|PANTHER_AND_PFAM);Uncharacterized_(NO_KO|PANTHER_AND_PFAM);Uncharacterized_(NO_KO|PANTHER_AND_PFAM);Uncharacterized_(-:PF13412|Winged_helix-turn-helix_DNA-binding);Uncharacterized_(NO_KO|PANTHER_AND_PFAM)	137	122	4.1	Halobacteria_(58);Thermoprotei_(21);Methanomicrobia_(7);Nitrososphaeria_(6);Unclassified_Archaea_(5);Unclassified_Euryarchaeota_(5);Thermococci_(4);Thermoplasmata_(3);Archaeoglobi_(3);Unclassified_Nitrososphaerota_(2);Unclassified_Candidatus_Aenigmatarchaeota_(2);Methanonatronarchaeia_(1);Unclassified_Candidatus_Woesearchaeota_(1);Methanococci_(1);Unclassified_Candidatus_Thermoplasmatota_(1);Uncl…
Uncharacterized_(NO_KO|PANTHER_AND_PFAM);Uncharacterized_(NO_KO|PANTHER_AND_PFAM);Uncharacterized_(NO_KO|PANTHER_AND_PFAM);Uncharacterized_(-:PF19590|TrbL/VirB6_plasmid_conjugal_transfer_like_protein);Uncharacterized_(NO_KO|PANTHER_AND_PFAM)	159	120	4.03	Halobacteria_(120)
Uncharacterized_(NO_KO|PANTHER_AND_PFAM);Uncharacterized_(-:PF13412|Winged_helix-turn-helix_DNA-binding);Uncharacterized_(NO_KO|PANTHER_AND_PFAM);Uncharacterized_(NO_KO|PANTHER_AND_PFAM);Uncharacterized_(NO_KO|PANTHER_AND_PFAM)	139	120	4.03	Halobacteria_(54);Thermoprotei_(31);Methanomicrobia_(9);Unclassified_Archaea_(6);Thermoplasmata_(3);Archaeoglobi_(3);Unclassified_Candidatus_Lokiarchaeota_(2);Unclassified_Euryarchaeota_(2);Unclassified_Nitrososphaerota_(2);Nitrososphaeria_(2);Unclassified_Candidatus_Aenigmatarchaeota_(2);Methanonatronarchaeia_(1);Thermococci_(1);Unclassified_Candidatus_Odinarchaeota_(1);Unclassified_Candidatus_H…
Uncharacterized_(NO_KO|PANTHER_AND_PFAM);Uncharacterized_(NO_KO|PANTHER_AND_PFAM);Uncharacterized_(NO_KO|PANTHER_AND_PFAM);K03546|sbcC_rad50_DNA_repair_protein_SbcC/Rad50:PF13476|AAA_domain;K03547|sbcD_mre11_DNA_repair_protein_SbcD/Mre11:PF00149|Calcineurin-like_phosphoesterase	120	120	4.03	Halobacteria_(118);Unclassified_Archaea_(1);Unclassified_Nitrososphaerota_(1)
K23255|pilA_archaeal_type_IV_pilus_assembly_protein_PilA:PF07790|Archaeal_Type_IV_pilin_N-terminal;Uncharacterized_(NO_KO|PANTHER_AND_PFAM);Uncharacterized_(NO_KO|PANTHER_AND_PFAM);Uncharacterized_(NO_KO|PANTHER_AND_PFAM);Uncharacterized_(NO_KO|PANTHER_AND_PFAM)	129	119	4	Halobacteria_(93);Methanomicrobia_(13);Methanobacteria_(4);Thermoprotei_(4);Thermoplasmata_(2);Methanonatronarchaeia_(1);Unclassified_Candidatus_Woesearchaeota_(1);Unclassified_Archaea_(1)
PTHR30349|PHAGE_INTEGRASE-RELATED:PF00589|Phage_integrase_family;Uncharacterized_(NO_KO|PANTHER_AND_PFAM);Uncharacterized_(NO_KO|PANTHER_AND_PFAM);Uncharacterized_(NO_KO|PANTHER_AND_PFAM);Uncharacterized_(NO_KO|PANTHER_AND_PFAM)	127	119	4	Halobacteria_(41);Methanomicrobia_(19);Methanococci_(7);Thermoplasmata_(7);Unclassified_Archaea_(7);Archaeoglobi_(6);Unclassified_Euryarchaeota_(5);Unclassified_Candidatus_Micrarchaeota_(4);Candidatus_Poseidoniia_(3);Unclassified_Candidatus_Woesearchaeota_(3);Unclassified_Nitrososphaerota_(3);Candidatus_Methanofastidiosa_(2);Unclassified_Candidatus_Bathyarchaeota_(1);Hadesarchaea_(1);Unclassified…
Uncharacterized_(-:PF12840|Helix-turn-helix_domain);Uncharacterized_(NO_KO|PANTHER_AND_PFAM);Uncharacterized_(NO_KO|PANTHER_AND_PFAM);Uncharacterized_(NO_KO|PANTHER_AND_PFAM);Uncharacterized_(NO_KO|PANTHER_AND_PFAM)	126	119	4	Halobacteria_(91);Thermoprotei_(7);Unclassified_Archaea_(5);Unclassified_Euryarchaeota_(5);Methanomicrobia_(3);Thermoplasmata_(2);Unclassified_Nitrososphaerota_(2);Thermococci_(1);Unclassified_Candidatus_Hydrothermarchaeota_(1);Candidatus_Poseidoniia_(1);Nitrososphaeria_(1)
Uncharacterized_(NO_KO|PANTHER_AND_PFAM);Uncharacterized_(NO_KO|PANTHER_AND_PFAM);Uncharacterized_(NO_KO|PANTHER_AND_PFAM);Uncharacterized_(NO_KO|PANTHER_AND_PFAM);K07333|flaJ_archaeal_flagellar_protein_FlaJ:PF00482|Type_II_secretion_system_(T2SS)_protein_F	121	117	3.93	Halobacteria_(81);Methanobacteria_(6);Methanomicrobia_(4);Thermoprotei_(4);Unclassified_Candidatus_Aenigmatarchaeota_(4);Unclassified_Nitrososphaerota_(3);Nanohaloarchaea_(2);Unclassified_Candidatus_Woesearchaeota_(2);Unclassified_Archaea_(2);Unclassified_Candidatus_Nanohalarchaeota_(2);Unclassified_Candidatus_Micrarchaeota_(1);Unclassified_Candidatus_Verstraetearchaeota_(1);Unclassified_Euryarch…
Uncharacterized_(-:PF13412|Winged_helix-turn-helix_DNA-binding);Uncharacterized_(NO_KO|PANTHER_AND_PFAM);Uncharacterized_(NO_KO|PANTHER_AND_PFAM);Uncharacterized_(NO_KO|PANTHER_AND_PFAM);Uncharacterized_(NO_KO|PANTHER_AND_PFAM)	128	116	3.9	Halobacteria_(59);Thermoprotei_(22);Unclassified_Archaea_(9);Nitrososphaeria_(4);Unclassified_Nitrososphaerota_(3);Methanomicrobia_(3);Thermococci_(3);Archaeoglobi_(2);Unclassified_Candidatus_Marsarchaeota_(1);Candidatus_Methanoliparia_(1);Methanonatronarchaeia_(1);Candidatus_Methanofastidiosa_(1);Theionarchaea_(1);Unclassified_Candidatus_Odinarchaeota_(1);Thermoplasmata_(1);Unclassified_Candidat…
Uncharacterized_(NO_KO|PANTHER_AND_PFAM);Uncharacterized_(NO_KO|PANTHER_AND_PFAM);Uncharacterized_(NO_KO|PANTHER_AND_PFAM);Uncharacterized_(NO_KO|PANTHER_AND_PFAM);K23255|pilA_archaeal_type_IV_pilus_assembly_protein_PilA:PF07790|Archaeal_Type_IV_pilin_N-terminal	128	116	3.9	Halobacteria_(94);Methanomicrobia_(10);Methanobacteria_(4);Methanonatronarchaeia_(2);Thermoprotei_(2);Unclassified_Candidatus_Woesearchaeota_(1);Unclassified_Candidatus_Micrarchaeota_(1);Thermoplasmata_(1);Unclassified_Euryarchaeota_(1)
Uncharacterized_(NO_KO|PANTHER_AND_PFAM);Uncharacterized_(NO_KO|PANTHER_AND_PFAM);NO_KO|PANTHER_AND_PFAM_hypothetical_protein	194	115	3.86	Halobacteria_(38);Unclassified_Nitrososphaerota_(12);Unclassified_Candidatus_Woesearchaeota_(8);Unclassified_Candidatus_Altiarchaeota_(7);Methanomicrobia_(7);Thermoprotei_(7);Unclassified_Archaea_(6);Unclassified_Euryarchaeota_(6);Unclassified_Candidatus_Micrarchaeota_(5);Thermoplasmata_(4);Methanobacteria_(4);Unclassified_Candidatus_Marsarchaeota_(2);Unclassified_Candidatus_Bathyarchaeota_(2);Un…
Uncharacterized_(NO_KO|PANTHER_AND_PFAM);Uncharacterized_(NO_KO|PANTHER_AND_PFAM);Uncharacterized_(NO_KO|PANTHER_AND_PFAM);Uncharacterized_(-:PF12840|Helix-turn-helix_domain);Uncharacterized_(NO_KO|PANTHER_AND_PFAM)	130	115	3.86	Halobacteria_(98);Methanomicrobia_(5);Thermoprotei_(3);Unclassified_Archaea_(2);Unclassified_Nitrososphaerota_(2);Nitrososphaeria_(1);Thermococci_(1);Unclassified_Candidatus_Bathyarchaeota_(1);Unclassified_Candidatus_Geothermarchaeota_(1);Unclassified_Thermoproteota_(1)
Uncharacterized_(NO_KO|PANTHER_AND_PFAM);Uncharacterized_(-:PF19590|TrbL/VirB6_plasmid_conjugal_transfer_like_protein);Uncharacterized_(NO_KO|PANTHER_AND_PFAM);Uncharacterized_(NO_KO|PANTHER_AND_PFAM);Uncharacterized_(NO_KO|PANTHER_AND_PFAM)	129	115	3.86	Halobacteria_(115)
Uncharacterized_(NO_KO|PANTHER_AND_PFAM);Uncharacterized_(NO_KO|PANTHER_AND_PFAM);Uncharacterized_(NO_KO|PANTHER_AND_PFAM);Uncharacterized_(NO_KO|PANTHER_AND_PFAM);Uncharacterized_(-:PF13412|Winged_helix-turn-helix_DNA-binding)	122	115	3.86	Halobacteria_(56);Thermoprotei_(19);Methanomicrobia_(10);Nitrososphaeria_(4);Unclassified_Archaea_(3);Unclassified_Candidatus_Aenigmatarchaeota_(3);Unclassified_Euryarchaeota_(3);Thermococci_(2);Unclassified_Candidatus_Woesearchaeota_(2);Methanococci_(2);Archaeoglobi_(2);Thermoplasmata_(2);Methanonatronarchaeia_(1);Unclassified_Nitrososphaerota_(1);Unclassified_Candidatus_Heimdallarchaeota_(1);Un…
Uncharacterized_(NO_KO|PANTHER_AND_PFAM);Uncharacterized_(NO_KO|PANTHER_AND_PFAM);Uncharacterized_(-:PF12840|Helix-turn-helix_domain);Uncharacterized_(NO_KO|PANTHER_AND_PFAM);Uncharacterized_(NO_KO|PANTHER_AND_PFAM)	125	114	3.83	Halobacteria_(91);Unclassified_Euryarchaeota_(6);Unclassified_Nitrososphaerota_(5);Thermoprotei_(3);Nitrososphaeria_(2);Archaeoglobi_(1);Unclassified_Archaea_(1);Unclassified_Candidatus_Odinarchaeota_(1);Unclassified_Candidatus_Heimdallarchaeota_(1);Thermococci_(1);Unclassified_Candidatus_Hydrothermarchaeota_(1);Unclassified_Candidatus_Aenigmatarchaeota_(1)
K03496|parA_soj_chromosome_partitioning_protein:PF13614|AAA_domain;Uncharacterized_(NO_KO|PANTHER_AND_PFAM);Uncharacterized_(NO_KO|PANTHER_AND_PFAM);Uncharacterized_(NO_KO|PANTHER_AND_PFAM);Uncharacterized_(NO_KO|PANTHER_AND_PFAM)	129	113	3.79	Halobacteria_(89);Methanomicrobia_(5);Unclassified_Nitrososphaerota_(3);Unclassified_Euryarchaeota_(3);Thermoprotei_(3);Candidatus_Poseidoniia_(2);Unclassified_Candidatus_Korarchaeota_(2);Thermoplasmata_(2);Thermococci_(1);Unclassified_Archaea_(1);Methanococci_(1);Methanobacteria_(1)
Uncharacterized_(K07096|K07096_uncharacterized_protein:PF00149|Calcineurin-like_phosphoesterase);Uncharacterized_(-:PF09869|Uncharacterized_protein_conserved_in_archaea_(DUF2096));Uncharacterized_(-:PF05370|Domain_of_unknown_function_(DUF749));K03389|hdrB2_heterodisulfide_reductase_subunit_B2_[EC:1.8.7.3_1.8.98.4_1.8.98.5_1.8.98.6]:PF02754|Cysteine-rich_domainPF02754|Cysteine-rich_domain;K03390|h…	112	112	3.76	Methanobacteria_(112)
NO_KO|PANTHER_AND_PFAM_hypothetical_protein;Uncharacterized_(NO_KO|PANTHER_AND_PFAM)	191	111	3.73	Halobacteria_(45);Methanomicrobia_(12);Unclassified_Nitrososphaerota_(9);Methanobacteria_(7);Unclassified_Candidatus_Woesearchaeota_(6);Unclassified_Candidatus_Micrarchaeota_(6);Thermoprotei_(5);Unclassified_Archaea_(5);Unclassified_Candidatus_Altiarchaeota_(4);Thermoplasmata_(3);Unclassified_Euryarchaeota_(2);Thermococci_(2);Unclassified_Candidatus_Thorarchaeota_(1);Unclassified_Candidatus_Diaph…
K03547|sbcD_mre11_DNA_repair_protein_SbcD/Mre11:PF00149|Calcineurin-like_phosphoesterase;K03546|sbcC_rad50_DNA_repair_protein_SbcC/Rad50:PF13476|AAA_domain;Uncharacterized_(NO_KO|PANTHER_AND_PFAM);Uncharacterized_(NO_KO|PANTHER_AND_PFAM);Uncharacterized_(NO_KO|PANTHER_AND_PFAM)	111	111	3.73	Halobacteria_(108);Unclassified_Candidatus_Lokiarchaeota_(1);Methanonatronarchaeia_(1);Nitrososphaeria_(1)
Uncharacterized_(NO_KO|PANTHER_AND_PFAM);Uncharacterized_(-:PF12840|Helix-turn-helix_domain);Uncharacterized_(NO_KO|PANTHER_AND_PFAM);Uncharacterized_(NO_KO|PANTHER_AND_PFAM);Uncharacterized_(NO_KO|PANTHER_AND_PFAM)	123	110	3.69	Halobacteria_(91);Unclassified_Archaea_(4);Thermoprotei_(4);Methanomicrobia_(4);Unclassified_Euryarchaeota_(2);Unclassified_Candidatus_Heimdallarchaeota_(1);Thermococci_(1);Unclassified_Candidatus_Hydrothermarchaeota_(1);Unclassified_Nitrososphaerota_(1);Nitrososphaeria_(1)
Uncharacterized_(NO_KO|PANTHER_AND_PFAM);Uncharacterized_(NO_KO|PANTHER_AND_PFAM);Uncharacterized_(-:PF00589|Phage_integrase_family)	133	109	3.66	Halobacteria_(28);Methanobacteria_(20);Methanomicrobia_(9);Thermoprotei_(9);Unclassified_Nitrososphaerota_(8);Unclassified_Euryarchaeota_(6);Nitrososphaeria_(6);Thermoplasmata_(4);Unclassified_Thermoproteota_(4);Unclassified_Archaea_(4);Unclassified_Candidatus_Bathyarchaeota_(2);Unclassified_Candidatus_Parvarchaeota_(2);Unclassified_Candidatus_Woesearchaeota_(2);Unclassified_Candidatus_Marsarchae…
Uncharacterized_(NO_KO|PANTHER_AND_PFAM);Uncharacterized_(NO_KO|PANTHER_AND_PFAM);Uncharacterized_(NO_KO|PANTHER_AND_PFAM);Uncharacterized_(-:PF00589|Phage_integrase_family)	126	108	3.63	Halobacteria_(28);Methanobacteria_(15);Unclassified_Nitrososphaerota_(11);Nitrososphaeria_(10);Thermoprotei_(9);Unclassified_Euryarchaeota_(7);Methanomicrobia_(6);Unclassified_Candidatus_Bathyarchaeota_(5);Thermoplasmata_(4);Unclassified_Archaea_(3);Unclassified_Thermoproteota_(2);Unclassified_Candidatus_Micrarchaeota_(2);Archaeoglobi_(2);Unclassified_Candidatus_Heimdallarchaeota_(1);Unclassified…
Uncharacterized_(-:PF01037|Lrp/AsnC_ligand_binding_domain);Uncharacterized_(NO_KO|PANTHER_AND_PFAM);Uncharacterized_(NO_KO|PANTHER_AND_PFAM);Uncharacterized_(NO_KO|PANTHER_AND_PFAM);Uncharacterized_(NO_KO|PANTHER_AND_PFAM)	124	108	3.63	Unclassified_Nitrososphaerota_(40);Methanomicrobia_(31);Nitrososphaeria_(12);Halobacteria_(11);Thermoprotei_(4);Unclassified_Archaea_(2);Unclassified_Euryarchaeota_(2);Thermococci_(2);Unclassified_Candidatus_Heimdallarchaeota_(1);Unclassified_Nanoarchaeota_(1);Unclassified_Thermoproteota_(1);Unclassified_Candidatus_Bathyarchaeota_(1)
Uncharacterized_(-:PF12802|MarR_family);Uncharacterized_(NO_KO|PANTHER_AND_PFAM);Uncharacterized_(NO_KO|PANTHER_AND_PFAM);Uncharacterized_(NO_KO|PANTHER_AND_PFAM);Uncharacterized_(NO_KO|PANTHER_AND_PFAM)	120	108	3.63	Halobacteria_(84);Thermoprotei_(8);Methanococci_(3);Methanomicrobia_(2);Unclassified_Archaea_(2);Unclassified_Thermoproteota_(2);Unclassified_Candidatus_Woesearchaeota_(1);Candidatus_Methanomethylicia_(1);Thermoplasmata_(1);Unclassified_Euryarchaeota_(1);Unclassified_Candidatus_Parvarchaeota_(1);Candidatus_Nanohaloarchaea_(1);Nitrososphaeria_(1)
Uncharacterized_(NO_KO|PANTHER_AND_PFAM);Uncharacterized_(NO_KO|PANTHER_AND_PFAM);Uncharacterized_(-:PF13412|Winged_helix-turn-helix_DNA-binding);Uncharacterized_(NO_KO|PANTHER_AND_PFAM);Uncharacterized_(NO_KO|PANTHER_AND_PFAM)	120	108	3.63	Halobacteria_(57);Thermoprotei_(22);Unclassified_Archaea_(5);Thermoplasmata_(3);Methanomicrobia_(3);Archaeoglobi_(3);Unclassified_Euryarchaeota_(3);Nitrososphaeria_(2);Unclassified_Thermoproteota_(2);Unclassified_Nitrososphaerota_(1);Methanonatronarchaeia_(1);Methanococci_(1);Unclassified_Candidatus_Thermoplasmatota_(1);Unclassified_Candidatus_Odinarchaeota_(1);Theionarchaea_(1);Thermococci_(1);U…
Uncharacterized_(NO_KO|PANTHER_AND_PFAM);K13280|SEC11_sipW_signal_peptidase_I_[EC:3.4.21.89]:-;Uncharacterized_(NO_KO|PANTHER_AND_PFAM);Uncharacterized_(NO_KO|PANTHER_AND_PFAM);Uncharacterized_(NO_KO|PANTHER_AND_PFAM)	110	107	3.59	Thermoprotei_(45);Halobacteria_(43);Unclassified_Nitrososphaerota_(6);Thermoplasmata_(3);Unclassified_Thermoproteota_(3);Nitrososphaeria_(2);Methanomicrobia_(2);Unclassified_Candidatus_Marsarchaeota_(1);Unclassified_Archaea_(1);Unclassified_Euryarchaeota_(1)
Uncharacterized_(NO_KO|PANTHER_AND_PFAM);Uncharacterized_(NO_KO|PANTHER_AND_PFAM);Uncharacterized_(NO_KO|PANTHER_AND_PFAM);Uncharacterized_(NO_KO|PANTHER_AND_PFAM);Uncharacterized_(-:PF12840|Helix-turn-helix_domain)	121	106	3.56	Halobacteria_(89);Methanomicrobia_(5);Thermoprotei_(3);Unclassified_Nitrososphaerota_(3);Candidatus_Poseidoniia_(1);Unclassified_Euryarchaeota_(1);Thermococci_(1);Unclassified_Candidatus_Bathyarchaeota_(1);Unclassified_Thermoproteota_(1);Unclassified_Archaea_(1)
K07496|K07496_putative_transposase:PF07282|Putative_transposase_DNA-binding_domain;Uncharacterized_(NO_KO|PANTHER_AND_PFAM);Uncharacterized_(NO_KO|PANTHER_AND_PFAM);Uncharacterized_(NO_KO|PANTHER_AND_PFAM);Uncharacterized_(NO_KO|PANTHER_AND_PFAM)	119	106	3.56	Halobacteria_(61);Thermoprotei_(26);Unclassified_Candidatus_Thorarchaeota_(3);Unclassified_Candidatus_Marsarchaeota_(3);Unclassified_Candidatus_Bathyarchaeota_(2);Unclassified_Nitrososphaerota_(2);Unclassified_Archaea_(2);Methanomicrobia_(2);Unclassified_Candidatus_Heimdallarchaeota_(1);Unclassified_Candidatus_Geothermarchaeota_(1);Methanonatronarchaeia_(1);Unclassified_Candidatus_Aenigmatarchaeo…
Uncharacterized_(-:PF01850|PIN_domain);Uncharacterized_(NO_KO|PANTHER_AND_PFAM);Uncharacterized_(NO_KO|PANTHER_AND_PFAM);Uncharacterized_(NO_KO|PANTHER_AND_PFAM);Uncharacterized_(NO_KO|PANTHER_AND_PFAM)	115	105	3.53	Halobacteria_(31);Unclassified_Thermoproteota_(11);Thermoprotei_(11);Unclassified_Archaea_(10);Unclassified_Nitrososphaerota_(9);Methanobacteria_(8);Methanomicrobia_(6);Unclassified_Candidatus_Micrarchaeota_(3);Thermoplasmata_(2);Nanohaloarchaea_(2);Unclassified_Candidatus_Aenigmatarchaeota_(2);Thermococci_(2);Unclassified_Euryarchaeota_(2);Unclassified_Candidatus_Lokiarchaeota_(1);Unclassified_C…
Uncharacterized_(NO_KO|PANTHER_AND_PFAM);Uncharacterized_(-:PF12802|MarR_family);Uncharacterized_(NO_KO|PANTHER_AND_PFAM);Uncharacterized_(NO_KO|PANTHER_AND_PFAM);Uncharacterized_(NO_KO|PANTHER_AND_PFAM)	112	105	3.53	Halobacteria_(79);Thermoprotei_(11);Unclassified_Archaea_(4);Methanomicrobia_(2);Unclassified_Candidatus_Thorarchaeota_(1);Candidatus_Methanomethylicia_(1);Thermococci_(1);Methanococci_(1);Unclassified_Thermoproteota_(1);Unclassified_Nitrososphaerota_(1);Unclassified_Candidatus_Parvarchaeota_(1);Candidatus_Nanohaloarchaea_(1);Unclassified_Euryarchaeota_(1)
Uncharacterized_(-:PF01978|Sugar-specific_transcriptional_regulator_TrmB);Uncharacterized_(NO_KO|PANTHER_AND_PFAM);Uncharacterized_(NO_KO|PANTHER_AND_PFAM);Uncharacterized_(NO_KO|PANTHER_AND_PFAM);Uncharacterized_(NO_KO|PANTHER_AND_PFAM)	115	104	3.49	Halobacteria_(76);Thermoprotei_(17);Archaeoglobi_(2);Thermococci_(2);Unclassified_Candidatus_Bathyarchaeota_(1);Unclassified_Candidatus_Woesearchaeota_(1);Unclassified_Candidatus_Altiarchaeota_(1);Methanococci_(1);Nitrososphaeria_(1);Unclassified_Thermoproteota_(1);Methanomicrobia_(1)
K07333|flaJ_archaeal_flagellar_protein_FlaJ:PF00482|Type_II_secretion_system_(T2SS)_protein_F;Uncharacterized_(NO_KO|PANTHER_AND_PFAM);Uncharacterized_(NO_KO|PANTHER_AND_PFAM);Uncharacterized_(NO_KO|PANTHER_AND_PFAM);Uncharacterized_(NO_KO|PANTHER_AND_PFAM)	106	104	3.49	Halobacteria_(67);Thermoprotei_(7);Methanobacteria_(4);Candidatus_Nanohaloarchaea_(4);Methanomicrobia_(3);Unclassified_Candidatus_Micrarchaeota_(3);Unclassified_Candidatus_Aenigmatarchaeota_(3);Unclassified_Candidatus_Heimdallarchaeota_(2);Unclassified_Nitrososphaerota_(2);Unclassified_Candidatus_Korarchaeota_(1);Unclassified_Candidatus_Woesearchaeota_(1);Candidatus_Methanomethylicia_(1);Nitrosos…
Uncharacterized_(NO_KO|PANTHER_AND_PFAM);Uncharacterized_(NO_KO|PANTHER_AND_PFAM);Uncharacterized_(NO_KO|PANTHER_AND_PFAM);NO_KO|PANTHER_AND_PFAM_hypothetical protein;Uncharacterized_(NO_KO|PANTHER_AND_PFAM)	117	103	3.46	Halobacteria_(51);Nitrososphaeria_(13);Methanomicrobia_(7);Thermococci_(6);Unclassified_Nitrososphaerota_(6);Unclassified_Archaea_(5);Methanobacteria_(5);Unclassified_Euryarchaeota_(3);Candidatus_Poseidoniia_(3);Thermoprotei_(2);Thermoplasmata_(1);Unclassified_Nanoarchaeota_(1)
Uncharacterized_(NO_KO|PANTHER_AND_PFAM);Uncharacterized_(NO_KO|PANTHER_AND_PFAM);Uncharacterized_(NO_KO|PANTHER_AND_PFAM);Uncharacterized_(NO_KO|PANTHER_AND_PFAM);K01990|ABC-2.A_ABC-2_type_transport_system_ATP-binding_protein:PF00005|ABC_transporter	109	101	3.39	Halobacteria_(39);Thermoprotei_(20);Thermococci_(11);Methanomicrobia_(10);Thermoplasmata_(6);Unclassified_Archaea_(3);Unclassified_Candidatus_Parvarchaeota_(2);Unclassified_Candidatus_Lokiarchaeota_(1);Unclassified_Candidatus_Korarchaeota_(1);Unclassified_Nitrososphaerota_(1);Theionarchaea_(1);Archaeoglobi_(1);Unclassified_Thermoproteota_(1);Unclassified_Candidatus_Bathyarchaeota_(1);Unclassified…
Uncharacterized_(NO_KO|PANTHER_AND_PFAM);Uncharacterized_(NO_KO|PANTHER_AND_PFAM);Uncharacterized_(NO_KO|PANTHER_AND_PFAM);Uncharacterized_(NO_KO|PANTHER_AND_PFAM);Uncharacterized_(-:PF18545|Halobacterial_output_domain_1)	150	100	3.36	Halobacteria_(100)
Uncharacterized_(NO_KO|PANTHER_AND_PFAM);Uncharacterized_(NO_KO|PANTHER_AND_PFAM);Uncharacterized_(NO_KO|PANTHER_AND_PFAM);Uncharacterized_(NO_KO|PANTHER_AND_PFAM);Uncharacterized_(-:PF19590|TrbL/VirB6_plasmid_conjugal_transfer_like_protein)	122	100	3.36	Halobacteria_(100)
Uncharacterized_(NO_KO|PANTHER_AND_PFAM);Uncharacterized_(-:PF13240|zinc-ribbon_domain);Uncharacterized_(NO_KO|PANTHER_AND_PFAM);Uncharacterized_(NO_KO|PANTHER_AND_PFAM);Uncharacterized_(NO_KO|PANTHER_AND_PFAM)	113	100	3.36	Methanobacteria_(58);Halobacteria_(11);Thermoplasmata_(8);Thermoprotei_(8);Candidatus_Methanofastidiosa_(3);Unclassified_Nitrososphaerota_(3);Unclassified_Candidatus_Heimdallarchaeota_(2);Unclassified_Euryarchaeota_(2);Methanomicrobia_(2);Theionarchaea_(1);Unclassified_Thermoproteota_(1);Unclassified_Candidatus_Bathyarchaeota_(1)
Uncharacterized_(-:PF00032|Cytochrome_b(C-terminal)/b6/petD);Uncharacterized_(NO_KO|PANTHER_AND_PFAM);Uncharacterized_(NO_KO|PANTHER_AND_PFAM);Uncharacterized_(NO_KO|PANTHER_AND_PFAM);K00858|ppnK_NADK_NAD+_kinase_[EC:2.7.1.23]:PF20143|ATP-NAD_kinase_C-terminal_domain	100	100	3.36	Halobacteria_(100)
Uncharacterized_(NO_KO|PANTHER_AND_PFAM);Uncharacterized_(NO_KO|PANTHER_AND_PFAM);Uncharacterized_(NO_KO|PANTHER_AND_PFAM);Uncharacterized_(NO_KO|PANTHER_AND_PFAM);K07496|K07496_putative_transposase:PF07282|Putative_transposase_DNA-binding_domain	122	99	3.32	Halobacteria_(57);Thermoprotei_(16);Unclassified_Candidatus_Marsarchaeota_(5);Unclassified_Archaea_(4);Methanobacteria_(3);Unclassified_Candidatus_Aenigmatarchaeota_(2);Unclassified_Thermoproteota_(2);Unclassified_Euryarchaeota_(2);Candidatus_Methanofastidiosa_(1);Nitrososphaeria_(1);Unclassified_Candidatus_Bathyarchaeota_(1);Methanonatronarchaeia_(1);Thermococci_(1);Unclassified_Candidatus_Parva…
K15558|ophH_phthalate_transport_system_ATP-binding_protein:PF00005|ABC_transporter;Uncharacterized_(NO_KO|PANTHER_AND_PFAM);Uncharacterized_(NO_KO|PANTHER_AND_PFAM);Uncharacterized_(NO_KO|PANTHER_AND_PFAM);Uncharacterized_(NO_KO|PANTHER_AND_PFAM)	107	98	3.29	Thermoprotei_(67);Thermococci_(18);Unclassified_Archaea_(4);Unclassified_Nitrososphaerota_(2);Unclassified_Candidatus_Heimdallarchaeota_(1);Methanobacteria_(1);Unclassified_Thermoproteota_(1);Halobacteria_(1);Nitrososphaeria_(1);Unclassified_Candidatus_Bathyarchaeota_(1);Methanomicrobia_(1)
Uncharacterized_(NO_KO|PANTHER_AND_PFAM);Uncharacterized_(NO_KO|PANTHER_AND_PFAM);Uncharacterized_(NO_KO|PANTHER_AND_PFAM);Uncharacterized_(NO_KO|PANTHER_AND_PFAM);K07332|flaI_archaeal_flagellar_protein_FlaI:PF00437|Type_II/IV_secretion_system_protein	105	98	3.29	Unclassified_Archaea_(19);Thermoprotei_(19);Unclassified_Candidatus_Woesearchaeota_(11);Unclassified_Thermoproteota_(8);Unclassified_Euryarchaeota_(7);Unclassified_Candidatus_Aenigmatarchaeota_(5);Halobacteria_(4);Unclassified_Candidatus_Diapherotrites_(3);Nanohaloarchaea_(3);Methanomicrobia_(3);Candidatus_Nanohaloarchaea_(3);Unclassified_Candidatus_Altiarchaeota_(2);Unclassified_Candidatus_Marsa…
K03389|hdrB2_heterodisulfide_reductase_subunit_B2_[EC:1.8.7.3_1.8.98.4_1.8.98.5_1.8.98.6]:PF02754|Cysteine-rich_domainPF02754|Cysteine-rich_domain;K03390|hdrC2_heterodisulfide_reductase_subunit_C2_[EC:1.8.7.3_1.8.98.4_1.8.98.5_1.8.98.6]:PF13183|4Fe-4S_dicluster_domain;Uncharacterized_(NO_KO|PANTHER_AND_PFAM);PTHR42949|ANAEROBIC_GLYCEROL-3-PHOSPHATE_DEHYDROGENASE_SUBUNIT_B:PF07992|Pyridine_nucleot…	103	98	3.29	Thermoprotei_(98)
Uncharacterized_(NO_KO|PANTHER_AND_PFAM);Uncharacterized_(NO_KO|PANTHER_AND_PFAM);Uncharacterized_(NO_KO|PANTHER_AND_PFAM);Uncharacterized_(NO_KO|PANTHER_AND_PFAM);PTHR30349|PHAGE_INTEGRASE-RELATED:PF00589|Phage_integrase_family	101	98	3.29	Methanomicrobia_(29);Halobacteria_(24);Thermoplasmata_(10);Candidatus_Poseidoniia_(8);Unclassified_Euryarchaeota_(6);Methanococci_(5);Archaeoglobi_(3);Candidatus_Methanofastidiosa_(2);Thermoprotei_(2);Unclassified_Archaea_(2);Nanohaloarchaea_(1);Unclassified_Candidatus_Korarchaeota_(1);Unclassified_Nitrososphaerota_(1);Candidatus_Methanomethylicia_(1);Unclassified_Candidatus_Geothermarchaeota_(1)…
Uncharacterized_(NO_KO|PANTHER_AND_PFAM);Uncharacterized_(NO_KO|PANTHER_AND_PFAM);Uncharacterized_(NO_KO|PANTHER_AND_PFAM);Uncharacterized_(-:PF19104|Family_of_unknown_function_(DUF5791));PTHR48079|PROTEIN_YEEZ:PF01370|NAD_dependent_epimerase/dehydratase_family	98	98	3.29	Halobacteria_(98)
NO_KO|PANTHER_AND_PFAM_hypothetical protein;Uncharacterized_(NO_KO|PANTHER_AND_PFAM);Uncharacterized_(NO_KO|PANTHER_AND_PFAM);Uncharacterized_(NO_KO|PANTHER_AND_PFAM);Uncharacterized_(NO_KO|PANTHER_AND_PFAM)	119	97	3.26	Halobacteria_(48);Nitrososphaeria_(14);Unclassified_Nitrososphaerota_(12);Methanomicrobia_(5);Methanobacteria_(5);Unclassified_Euryarchaeota_(3);Unclassified_Archaea_(3);Thermoprotei_(1);Candidatus_Bathyarchaeia_(1);Thermococci_(1);Thermoplasmata_(1);Unclassified_Thermoproteota_(1);Archaeoglobi_(1);Unclassified_Candidatus_Aenigmatarchaeota_(1)
Uncharacterized_(NO_KO|PANTHER_AND_PFAM);Uncharacterized_(NO_KO|PANTHER_AND_PFAM);Uncharacterized_(NO_KO|PANTHER_AND_PFAM);Uncharacterized_(NO_KO|PANTHER_AND_PFAM);Uncharacterized_(-:PF01850|PIN_domain)	106	97	3.26	Halobacteria_(19);Thermoprotei_(18);Unclassified_Archaea_(11);Unclassified_Nitrososphaerota_(11);Methanomicrobia_(6);Unclassified_Candidatus_Aenigmatarchaeota_(6);Methanobacteria_(5);Unclassified_Euryarchaeota_(4);Thermoplasmata_(3);Unclassified_Thermoproteota_(3);Unclassified_Candidatus_Woesearchaeota_(2);Unclassified_Candidatus_Heimdallarchaeota_(1);Unclassified_Candidatus_Korarchaeota_(1);Nitr…
K14098|ehaG_energy-converting_hydrogenase_A_subunit_G:PF09878|Predicted_membrane_protein_(DUF2105);K14099|ehaH_energy-converting_hydrogenase_A_subunit_H:PF10125|NADH_dehydrogenase_I_subunit_N_related_protein;Uncharacterized_(NO_KO|PANTHER_AND_PFAM);K14101|ehaJ_energy-converting_hydrogenase_A_subunit_J:PF00146|NADH_dehydrogenase;Uncharacterized_(NO_KO|PANTHER_AND_PFAM)	97	97	3.26	Methanobacteria_(43);Methanomicrobia_(38);Methanococci_(15);Archaeoglobi_(1)
Uncharacterized_(NO_KO|PANTHER_AND_PFAM);K07496|K07496_putative_transposase:PF07282|Putative_transposase_DNA-binding_domain;Uncharacterized_(NO_KO|PANTHER_AND_PFAM);Uncharacterized_(NO_KO|PANTHER_AND_PFAM);Uncharacterized_(NO_KO|PANTHER_AND_PFAM)	115	96	3.22	Halobacteria_(55);Thermoprotei_(23);Unclassified_Candidatus_Marsarchaeota_(3);Unclassified_Candidatus_Bathyarchaeota_(2);Unclassified_Candidatus_Aenigmatarchaeota_(2);Unclassified_Nitrososphaerota_(2);Unclassified_Candidatus_Heimdallarchaeota_(1);Unclassified_Archaea_(1);Unclassified_Candidatus_Geothermarchaeota_(1);Thermoplasmata_(1);Methanonatronarchaeia_(1);Unclassified_Thermoproteota_(1);Nano…
Uncharacterized_(-:PF00589|Phage_integrase_family);Uncharacterized_(NO_KO|PANTHER_AND_PFAM);Uncharacterized_(NO_KO|PANTHER_AND_PFAM);Uncharacterized_(NO_KO|PANTHER_AND_PFAM)	109	96	3.22	Halobacteria_(29);Thermoprotei_(11);Methanobacteria_(10);Methanomicrobia_(8);Unclassified_Euryarchaeota_(8);Nitrososphaeria_(5);Unclassified_Nitrososphaerota_(4);Thermoplasmata_(3);Unclassified_Archaea_(3);Unclassified_Candidatus_Bathyarchaeota_(3);Unclassified_Thermoproteota_(2);Archaeoglobi_(2);Unclassified_Candidatus_Heimdallarchaeota_(1);Candidatus_Methanomethylicia_(1);Unclassified_Candidatu…
K07332|flaI_archaeal_flagellar_protein_FlaI:PF00437|Type_II/IV_secretion_system_protein;K07331|flaH_archaeal_flagellar_protein_FlaH:PF06745|KaiC;Uncharacterized_(NO_KO|PANTHER_AND_PFAM);K07330|flaG_archaeal_flagellar_protein_FlaG:PF01917|Archaebacterial_flagellin;Uncharacterized_(NO_KO|PANTHER_AND_PFAM)	98	96	3.22	Methanomicrobia_(61);Thermoprotei_(13);Unclassified_Nitrososphaerota_(6);Archaeoglobi_(4);Unclassified_Candidatus_Marsarchaeota_(3);Unclassified_Thermoproteota_(3);Unclassified_Candidatus_Geothermarchaeota_(2);Nitrososphaeria_(2);Unclassified_Candidatus_Verstraetearchaeota_(1);Unclassified_Archaea_(1)
Uncharacterized_(NO_KO|PANTHER_AND_PFAM);K14118|ehbI_energy-converting_hydrogenase_B_subunit_I:PF04039|Domain_related_to_MnhB_subunit_of_Na+/H+_antiporter;Uncharacterized_(NO_KO|PANTHER_AND_PFAM);Uncharacterized_(NO_KO|PANTHER_AND_PFAM);K14115|ehbF_energy-converting_hydrogenase_B_subunit_F:PF00361|Proton-conducting_membrane_transporter	96	96	3.22	Methanobacteria_(96)
Uncharacterized_(NO_KO|PANTHER_AND_PFAM);Uncharacterized_(NO_KO|PANTHER_AND_PFAM);Uncharacterized_(NO_KO|PANTHER_AND_PFAM);Uncharacterized_(NO_KO|PANTHER_AND_PFAM);Uncharacterized_(-:PF13240|zinc-ribbon_domain)	112	95	3.19	Methanobacteria_(45);Thermoprotei_(14);Halobacteria_(9);Unclassified_Nitrososphaerota_(6);Thermoplasmata_(6);Unclassified_Archaea_(3);Unclassified_Candidatus_Lokiarchaeota_(2);Methanomicrobia_(2);Unclassified_Candidatus_Marsarchaeota_(2);Nitrososphaeria_(2);Candidatus_Methanofastidiosa_(1);Unclassified_Candidatus_Heimdallarchaeota_(1);Unclassified_Candidatus_Parvarchaeota_(1);Unclassified_Thermop…
Uncharacterized_(NO_KO|PANTHER_AND_PFAM);Uncharacterized_(NO_KO|PANTHER_AND_PFAM);Uncharacterized_(NO_KO|PANTHER_AND_PFAM);K01990|ABC-2.A_ABC-2_type_transport_system_ATP-binding_protein:PF00005|ABC_transporter;Uncharacterized_(NO_KO|PANTHER_AND_PFAM)	107	95	3.19	Halobacteria_(38);Thermoprotei_(19);Methanomicrobia_(7);Thermoplasmata_(6);Unclassified_Euryarchaeota_(5);Unclassified_Archaea_(3);Thermococci_(3);Unclassified_Candidatus_Korarchaeota_(2);Unclassified_Thermoproteota_(2);Unclassified_Candidatus_Thermoplasmatota_(2);Hadesarchaea_(1);Unclassified_Candidatus_Lokiarchaeota_(1);Archaeoglobi_(1);Unclassified_Nitrososphaerota_(1);Unclassified_Candidatus_…
Uncharacterized_(NO_KO|PANTHER_AND_PFAM);Uncharacterized_(NO_KO|PANTHER_AND_PFAM);Uncharacterized_(NO_KO|PANTHER_AND_PFAM);Uncharacterized_(NO_KO|PANTHER_AND_PFAM);NO_KO|PANTHER_AND_PFAM_hypothetical protein	106	95	3.19	Halobacteria_(46);Nitrososphaeria_(13);Methanomicrobia_(9);Unclassified_Nitrososphaerota_(9);Methanobacteria_(5);Thermococci_(3);Unclassified_Archaea_(2);Thermoplasmata_(2);Archaeoglobi_(1);Thermoprotei_(1);Unclassified_Thermoproteota_(1);Unclassified_Candidatus_Woesearchaeota_(1);Candidatus_Methanoliparia_(1);Candidatus_Nanohalobia_(1)
Uncharacterized_(NO_KO|PANTHER_AND_PFAM);Uncharacterized_(NO_KO|PANTHER_AND_PFAM);Uncharacterized_(NO_KO|PANTHER_AND_PFAM);Uncharacterized_(NO_KO|PANTHER_AND_PFAM);Uncharacterized_(-:PF12802|MarR_family)	104	95	3.19	Halobacteria_(65);Thermoprotei_(17);Methanococci_(3);Thermoplasmata_(2);Unclassified_Euryarchaeota_(2);Unclassified_Candidatus_Altiarchaeota_(1);Unclassified_Archaea_(1);Unclassified_Candidatus_Bathyarchaeota_(1);Thermococci_(1);Nitrososphaeria_(1);Unclassified_Candidatus_Aenigmatarchaeota_(1)
Uncharacterized_(NO_KO|PANTHER_AND_PFAM);Uncharacterized_(NO_KO|PANTHER_AND_PFAM);Uncharacterized_(NO_KO|PANTHER_AND_PFAM);Uncharacterized_(-:PF12802|MarR_family);Uncharacterized_(NO_KO|PANTHER_AND_PFAM)	102	95	3.19	Halobacteria_(72);Thermoprotei_(13);Methanomicrobia_(3);Unclassified_Candidatus_Altiarchaeota_(2);Thermococci_(2);Unclassified_Archaea_(1);Unclassified_Euryarchaeota_(1);Nitrososphaeria_(1)
Uncharacterized_(NO_KO|PANTHER_AND_PFAM);Uncharacterized_(NO_KO|PANTHER_AND_PFAM);Uncharacterized_(NO_KO|PANTHER_AND_PFAM);K07496|K07496_putative_transposase:PF07282|Putative_transposase_DNA-binding_domain;Uncharacterized_(NO_KO|PANTHER_AND_PFAM)	115	94	3.16	Halobacteria_(50);Thermoprotei_(23);Unclassified_Thermoproteota_(4);Unclassified_Candidatus_Marsarchaeota_(3);Unclassified_Euryarchaeota_(3);Candidatus_Methanofastidiosa_(1);Unclassified_Candidatus_Bathyarchaeota_(1);Methanococci_(1);Unclassified_Candidatus_Aenigmatarchaeota_(1);Unclassified_Archaea_(1);Thermoplasmata_(1);Methanonatronarchaeia_(1);Thermococci_(1);Methanobacteria_(1);Unclassified_…
Uncharacterized_(NO_KO|PANTHER_AND_PFAM);Uncharacterized_(NO_KO|PANTHER_AND_PFAM);Uncharacterized_(NO_KO|PANTHER_AND_PFAM);Uncharacterized_(-:PF13240|zinc-ribbon_domain);Uncharacterized_(NO_KO|PANTHER_AND_PFAM)	114	94	3.16	Methanobacteria_(52);Halobacteria_(10);Thermoplasmata_(7);Unclassified_Thermoproteota_(6);Unclassified_Nitrososphaerota_(5);Thermoprotei_(5);Methanomicrobia_(2);Unclassified_Candidatus_Heimdallarchaeota_(2);Unclassified_Archaea_(2);Candidatus_Methanofastidiosa_(1);Unclassified_Candidatus_Lokiarchaeota_(1);Unclassified_Euryarchaeota_(1)
Uncharacterized_(NO_KO|PANTHER_AND_PFAM);Uncharacterized_(-:PF01850|PIN_domain);Uncharacterized_(NO_KO|PANTHER_AND_PFAM);Uncharacterized_(NO_KO|PANTHER_AND_PFAM);Uncharacterized_(NO_KO|PANTHER_AND_PFAM)	101	94	3.16	Thermoprotei_(28);Halobacteria_(21);Unclassified_Archaea_(9);Methanobacteria_(5);Methanomicrobia_(4);Thermoplasmata_(3);Unclassified_Candidatus_Marsarchaeota_(3);Unclassified_Nitrososphaerota_(3);Unclassified_Euryarchaeota_(3);Unclassified_Candidatus_Bathyarchaeota_(2);Unclassified_Candidatus_Geoarchaeota_(2);Unclassified_Thermoproteota_(2);Unclassified_Candidatus_Altiarchaeota_(1);Unclassified_C…
Uncharacterized_(NO_KO|PANTHER_AND_PFAM);Uncharacterized_(NO_KO|PANTHER_AND_PFAM);Uncharacterized_(NO_KO|PANTHER_AND_PFAM);NO_KO|PANTHER_AND_PFAM_hypothetical_protein;NO_KO|PANTHER_AND_PFAM_hypothetical_protein	121	93	3.12	Halobacteria_(45);Methanomicrobia_(9);Unclassified_Archaea_(6);Unclassified_Euryarchaeota_(6);Unclassified_Candidatus_Altiarchaeota_(4);Unclassified_Candidatus_Bathyarchaeota_(4);Unclassified_Candidatus_Woesearchaeota_(3);Methanobacteria_(3);Unclassified_Nitrososphaerota_(3);Thermoprotei_(3);Unclassified_Candidatus_Micrarchaeota_(3);Thermococci_(3);Unclassified_Candidatus_Heimdallarchaeota_(1)
Uncharacterized_(NO_KO|PANTHER_AND_PFAM);Uncharacterized_(NO_KO|PANTHER_AND_PFAM);Uncharacterized_(-:PF13620|Carboxypeptidase_regulatory-like_domain);Uncharacterized_(NO_KO|PANTHER_AND_PFAM);Uncharacterized_(NO_KO|PANTHER_AND_PFAM)	102	93	3.12	Methanomicrobia_(63);Methanobacteria_(10);Halobacteria_(8);Thermoprotei_(4);Unclassified_Archaea_(2);Archaeoglobi_(2);Unclassified_Candidatus_Woesearchaeota_(1);Unclassified_Nitrososphaerota_(1);Unclassified_Thermoproteota_(1);Nitrososphaeria_(1)
K07332|flaI_archaeal_flagellar_protein_FlaI:PF00437|Type_II/IV_secretion_system_protein;Uncharacterized_(NO_KO|PANTHER_AND_PFAM);Uncharacterized_(NO_KO|PANTHER_AND_PFAM);Uncharacterized_(NO_KO|PANTHER_AND_PFAM);Uncharacterized_(NO_KO|PANTHER_AND_PFAM)	96	93	3.12	Thermoprotei_(22);Unclassified_Archaea_(16);Unclassified_Candidatus_Woesearchaeota_(8);Unclassified_Euryarchaeota_(7);Unclassified_Thermoproteota_(6);Unclassified_Candidatus_Aenigmatarchaeota_(5);Methanococci_(4);Unclassified_Nitrososphaerota_(4);Halobacteria_(3);Nanohaloarchaea_(3);Candidatus_Methanofastidiosa_(2);Unclassified_Candidatus_Altiarchaeota_(2);Unclassified_Candidatus_Bathyarchaeota_(…
Uncharacterized_(NO_KO|PANTHER_AND_PFAM);K03124|TFIIB_GTF2B_SUA7_tfb_transcription_initiation_factor_TFIIB:PF00382|Transcription_factor_TFIIB_repeatPF00382|Transcription_factor_TFIIB_repeatPF08271|TFIIB_zinc-binding;Uncharacterized_(NO_KO|PANTHER_AND_PFAM);Uncharacterized_(NO_KO|PANTHER_AND_PFAM);Uncharacterized_(NO_KO|PANTHER_AND_PFAM)	102	92	3.09	Halobacteria_(73);Nitrososphaeria_(7);Methanobacteria_(6);Unclassified_Nitrososphaerota_(2);Unclassified_Candidatus_Woesearchaeota_(1);Thermoplasmata_(1);Unclassified_Archaea_(1);Unclassified_Euryarchaeota_(1)
K14118|ehbI_energy-converting_hydrogenase_B_subunit_I:PF04039|Domain_related_to_MnhB_subunit_of_Na+/H+_antiporter;Uncharacterized_(NO_KO|PANTHER_AND_PFAM);Uncharacterized_(NO_KO|PANTHER_AND_PFAM);K14115|ehbF_energy-converting_hydrogenase_B_subunit_F:PF00361|Proton-conducting_membrane_transporter;K14114|ehbE_energy-converting_hydrogenase_B_subunit_E:PF00420|NADH-ubiquinone/plastoquinone_oxidoreduc…	92	92	3.09	Methanobacteria_(92)
Uncharacterized_(NO_KO|PANTHER_AND_PFAM);NO_KO|PANTHER_AND_PFAM_hypothetical_protein	165	91	3.06	Halobacteria_(34);Thermoprotei_(7);Unclassified_Nitrososphaerota_(7);Methanomicrobia_(7);Unclassified_Candidatus_Woesearchaeota_(6);Methanobacteria_(5);Unclassified_Candidatus_Micrarchaeota_(5);Unclassified_Candidatus_Altiarchaeota_(4);Unclassified_Archaea_(3);Unclassified_Euryarchaeota_(3);Unclassified_Candidatus_Bathyarchaeota_(2);Candidatus_Micrarchaeia_(1);Thermococci_(1);Unclassified_Candida…
Uncharacterized_(NO_KO|PANTHER_AND_PFAM);Uncharacterized_(NO_KO|PANTHER_AND_PFAM);Uncharacterized_(NO_KO|PANTHER_AND_PFAM);K23255|pilA_archaeal_type_IV_pilus_assembly_protein_PilA:PF07790|Archaeal_Type_IV_pilin_N-terminal;Uncharacterized_(NO_KO|PANTHER_AND_PFAM)	93	91	3.06	Halobacteria_(72);Thermoprotei_(5);Methanomicrobia_(5);Methanobacteria_(4);Methanonatronarchaeia_(2);Unclassified_Candidatus_Woesearchaeota_(1);Unclassified_Candidatus_Micrarchaeota_(1);Unclassified_Euryarchaeota_(1)
K19889|rebM_demethylrebeccamycin-D-glucose_O-methyltransferase_[EC:2.1.1.164]:PF08241|Methyltransferase_domain;K23255|pilA_archaeal_type_IV_pilus_assembly_protein_PilA:PF07790|Archaeal_Type_IV_pilin_N-terminal;Uncharacterized_(NO_KO|PANTHER_AND_PFAM);Uncharacterized_(NO_KO|PANTHER_AND_PFAM);K03521|fixA_etfB_electron_transfer_flavoprotein_beta_subunit:PF01012|Electron_transfer_flavoprotein_domain	91	91	3.06	Halobacteria_(90);Unclassified_Archaea_(1)
Uncharacterized_(NO_KO|PANTHER_AND_PFAM);Uncharacterized_(NO_KO|PANTHER_AND_PFAM);Uncharacterized_(NO_KO|PANTHER_AND_PFAM);PTHR13847|SARCOSINE_DEHYDROGENASE-RELATED:PF01266|FAD_dependent_oxidoreductase;Uncharacterized_(NO_KO|PANTHER_AND_PFAM)	96	90	3.02	Thermoprotei_(88);Unclassified_Archaea_(2)
Uncharacterized_(NO_KO|PANTHER_AND_PFAM);Uncharacterized_(NO_KO|PANTHER_AND_PFAM);Uncharacterized_(NO_KO|PANTHER_AND_PFAM);K03124|TFIIB_GTF2B_SUA7_tfb_transcription_initiation_factor_TFIIB:PF00382|Transcription_factor_TFIIB_repeatPF00382|Transcription_factor_TFIIB_repeatPF08271|TFIIB_zinc-binding;Uncharacterized_(NO_KO|PANTHER_AND_PFAM)	94	90	3.02	Halobacteria_(70);Unclassified_Nitrososphaerota_(8);Nitrososphaeria_(5);Methanobacteria_(3);Unclassified_Archaea_(2);Unclassified_Thermoproteota_(1);Unclassified_Euryarchaeota_(1)
Uncharacterized_(NO_KO|PANTHER_AND_PFAM);Uncharacterized_(NO_KO|PANTHER_AND_PFAM);Uncharacterized_(-:PF13240|zinc-ribbon_domain);Uncharacterized_(NO_KO|PANTHER_AND_PFAM);Uncharacterized_(NO_KO|PANTHER_AND_PFAM)	100	89	2.99	Methanobacteria_(48);Halobacteria_(7);Thermoplasmata_(6);Unclassified_Euryarchaeota_(6);Unclassified_Thermoproteota_(6);Thermoprotei_(3);Unclassified_Candidatus_Bathyarchaeota_(2);Unclassified_Candidatus_Lokiarchaeota_(2);Candidatus_Methanofastidiosa_(2);Unclassified_Candidatus_Heimdallarchaeota_(2);Unclassified_Archaea_(2);Nitrososphaeria_(2);Unclassified_Nitrososphaerota_(1)
Uncharacterized_(-:PF19590|TrbL/VirB6_plasmid_conjugal_transfer_like_protein);Uncharacterized_(NO_KO|PANTHER_AND_PFAM);Uncharacterized_(NO_KO|PANTHER_AND_PFAM);Uncharacterized_(NO_KO|PANTHER_AND_PFAM);Uncharacterized_(NO_KO|PANTHER_AND_PFAM)	98	89	2.99	Halobacteria_(89)
Uncharacterized_(NO_KO|PANTHER_AND_PFAM);Uncharacterized_(NO_KO|PANTHER_AND_PFAM);Uncharacterized_(-:PF01850|PIN_domain);Uncharacterized_(NO_KO|PANTHER_AND_PFAM);Uncharacterized_(NO_KO|PANTHER_AND_PFAM)	96	89	2.99	Thermoprotei_(29);Halobacteria_(15);Unclassified_Archaea_(11);Methanobacteria_(5);Unclassified_Nitrososphaerota_(4);Thermoplasmata_(3);Unclassified_Candidatus_Marsarchaeota_(3);Methanomicrobia_(3);Unclassified_Candidatus_Bathyarchaeota_(3);Unclassified_Candidatus_Geoarchaeota_(2);Candidatus_Methanomethylicia_(2);Unclassified_Thermoproteota_(2);Unclassified_Candidatus_Lokiarchaeota_(1);Nanohaloarc…
Uncharacterized_(NO_KO|PANTHER_AND_PFAM);K23255|pilA_archaeal_type_IV_pilus_assembly_protein_PilA:PF07790|Archaeal_Type_IV_pilin_N-terminal;Uncharacterized_(NO_KO|PANTHER_AND_PFAM);Uncharacterized_(NO_KO|PANTHER_AND_PFAM);Uncharacterized_(NO_KO|PANTHER_AND_PFAM)	95	89	2.99	Halobacteria_(59);Thermoprotei_(9);Methanomicrobia_(6);Thermoplasmata_(5);Methanobacteria_(5);Unclassified_Euryarchaeota_(3);Unclassified_Candidatus_Verstraetearchaeota_(1);Unclassified_Archaea_(1)
K00858|ppnK_NADK_NAD+_kinase_[EC:2.7.1.23]:PF20143|ATP-NAD_kinase_C-terminal_domain;Uncharacterized_(NO_KO|PANTHER_AND_PFAM);Uncharacterized_(NO_KO|PANTHER_AND_PFAM);Uncharacterized_(NO_KO|PANTHER_AND_PFAM);Uncharacterized_(-:PF00032|Cytochrome_b(C-terminal)/b6/petD)	89	89	2.99	Halobacteria_(88);Unclassified_Archaea_(1)
Uncharacterized_(-:PF00589|Phage_integrase_family);Uncharacterized_(NO_KO|PANTHER_AND_PFAM);Uncharacterized_(NO_KO|PANTHER_AND_PFAM)	114	88	2.96	Halobacteria_(31);Methanomicrobia_(11);Methanobacteria_(10);Unclassified_Euryarchaeota_(7);Thermoprotei_(6);Thermoplasmata_(5);Unclassified_Nitrososphaerota_(4);Nitrososphaeria_(4);Unclassified_Candidatus_Bathyarchaeota_(3);Unclassified_Nanoarchaeota_(2);Unclassified_Archaea_(1);Unclassified_Thermoproteota_(1);Methanococci_(1);Candidatus_Nanohaloarchaea_(1);Unclassified_Candidatus_Woesearchaeota_…
K01737|queD_ptpS_PTS_6-pyruvoyltetrahydropterin/6-carboxytetrahydropterin_synthase_[EC:4.2.3.12_4.1.2.50]:PF01242|6-pyruvoyl_tetrahydropterin_synthase;Uncharacterized_(NO_KO|PANTHER_AND_PFAM);Uncharacterized_(NO_KO|PANTHER_AND_PFAM);Uncharacterized_(NO_KO|PANTHER_AND_PFAM);Uncharacterized_(NO_KO|PANTHER_AND_PFAM)	98	88	2.96	Thermoprotei_(80);Halobacteria_(3);Unclassified_Candidatus_Altiarchaeota_(2);Unclassified_Archaea_(2);Nitrososphaeria_(1)
Uncharacterized_(-:PF09958|Uncharacterized_protein_conserved_in_archaea_(DUF2192));Uncharacterized_(NO_KO|PANTHER_AND_PFAM);Uncharacterized_(-:PF01381|Helix-turn-helix);Uncharacterized_(NO_KO|PANTHER_AND_PFAM);K05825|LYSN_2-aminoadipate_transaminase_[EC:2.6.1.-]:PF00155|Aminotransferase_class_I_and_II	97	88	2.96	Thermoprotei_(87);Unclassified_Archaea_(1)
Uncharacterized_(NO_KO|PANTHER_AND_PFAM);K14101|ehaJ_energy-converting_hydrogenase_A_subunit_J:PF00146|NADH_dehydrogenase;Uncharacterized_(NO_KO|PANTHER_AND_PFAM);K14099|ehaH_energy-converting_hydrogenase_A_subunit_H:PF10125|NADH_dehydrogenase_I_subunit_N_related_protein;K14098|ehaG_energy-converting_hydrogenase_A_subunit_G:PF09878|Predicted_membrane_protein_(DUF2105)	88	88	2.96	Methanobacteria_(50);Methanomicrobia_(25);Methanococci_(11);Methanopyri_(1);Unclassified_Euryarchaeota_(1)
Uncharacterized_(NO_KO|PANTHER_AND_PFAM);Uncharacterized_(NO_KO|PANTHER_AND_PFAM);Uncharacterized_(NO_KO|PANTHER_AND_PFAM);Uncharacterized_(-:PF01850|PIN_domain);Uncharacterized_(NO_KO|PANTHER_AND_PFAM)	98	87	2.92	Thermoprotei_(17);Halobacteria_(15);Unclassified_Archaea_(12);Unclassified_Nitrososphaerota_(9);Methanobacteria_(6);Unclassified_Thermoproteota_(5);Unclassified_Candidatus_Marsarchaeota_(4);Methanomicrobia_(3);Thermococci_(2);Thermoplasmata_(2);Unclassified_Candidatus_Woesearchaeota_(2);Unclassified_Candidatus_Geoarchaeota_(2);Unclassified_Candidatus_Korarchaeota_(1);Unclassified_Candidatus_Heimd…
Uncharacterized_(NO_KO|PANTHER_AND_PFAM);K01737|queD_ptpS_PTS_6-pyruvoyltetrahydropterin/6-carboxytetrahydropterin_synthase_[EC:4.2.3.12_4.1.2.50]:PF01242|6-pyruvoyl_tetrahydropterin_synthase;Uncharacterized_(NO_KO|PANTHER_AND_PFAM);Uncharacterized_(NO_KO|PANTHER_AND_PFAM);Uncharacterized_(NO_KO|PANTHER_AND_PFAM)	97	87	2.92	Thermoprotei_(83);Unclassified_Candidatus_Altiarchaeota_(2);Unclassified_Archaea_(1);Unclassified_Euryarchaeota_(1)
Uncharacterized_(NO_KO|PANTHER_AND_PFAM);Uncharacterized_(NO_KO|PANTHER_AND_PFAM);Uncharacterized_(NO_KO|PANTHER_AND_PFAM);Uncharacterized_(-:PF04434|SWIM_zinc_finger);Uncharacterized_(NO_KO|PANTHER_AND_PFAM)	91	87	2.92	Halobacteria_(56);Thermoprotei_(10);Methanobacteria_(9);Methanomicrobia_(6);Unclassified_Euryarchaeota_(3);Nitrososphaeria_(1);Unclassified_Candidatus_Lokiarchaeota_(1);Unclassified_Archaea_(1)
Uncharacterized_(NO_KO|PANTHER_AND_PFAM);Uncharacterized_(NO_KO|PANTHER_AND_PFAM);Uncharacterized_(NO_KO|PANTHER_AND_PFAM);Uncharacterized_(NO_KO|PANTHER_AND_PFAM);Uncharacterized_(-:PF04434|SWIM_zinc_finger)	89	87	2.92	Halobacteria_(57);Methanobacteria_(9);Thermoprotei_(9);Methanomicrobia_(7);Unclassified_Euryarchaeota_(3);Unclassified_Nitrososphaerota_(1);Nitrososphaeria_(1)
Uncharacterized_(-:PF18545|Halobacterial_output_domain_1);Uncharacterized_(NO_KO|PANTHER_AND_PFAM);Uncharacterized_(NO_KO|PANTHER_AND_PFAM);Uncharacterized_(NO_KO|PANTHER_AND_PFAM);Uncharacterized_(NO_KO|PANTHER_AND_PFAM)	125	86	2.89	Halobacteria_(86)
Uncharacterized_(NO_KO|PANTHER_AND_PFAM);Uncharacterized_(NO_KO|PANTHER_AND_PFAM);Uncharacterized_(-:PF12802|MarR_family);Uncharacterized_(NO_KO|PANTHER_AND_PFAM);Uncharacterized_(NO_KO|PANTHER_AND_PFAM)	91	86	2.89	Halobacteria_(70);Thermoprotei_(6);Methanomicrobia_(3);Thermococci_(2);Thermoplasmata_(2);Unclassified_Archaea_(1);Candidatus_Nanohaloarchaea_(1);Unclassified_Euryarchaeota_(1)
K13280|SEC11_sipW_signal_peptidase_I_[EC:3.4.21.89]:-;Uncharacterized_(NO_KO|PANTHER_AND_PFAM);Uncharacterized_(NO_KO|PANTHER_AND_PFAM);Uncharacterized_(NO_KO|PANTHER_AND_PFAM);Uncharacterized_(NO_KO|PANTHER_AND_PFAM)	88	85	2.85	Halobacteria_(64);Thermoprotei_(7);Unclassified_Thermoproteota_(3);Methanomicrobia_(2);Unclassified_Nitrososphaerota_(2);Thermoplasmata_(2);Unclassified_Candidatus_Marsarchaeota_(1);Nanohaloarchaea_(1);Unclassified_Archaea_(1);Nitrososphaeria_(1);Unclassified_Euryarchaeota_(1)
Uncharacterized_(NO_KO|PANTHER_AND_PFAM);Uncharacterized_(NO_KO|PANTHER_AND_PFAM);Uncharacterized_(NO_KO|PANTHER_AND_PFAM);Uncharacterized_(NO_KO|PANTHER_AND_PFAM);PTHR13847|SARCOSINE_DEHYDROGENASE-RELATED:PF01266|FAD_dependent_oxidoreductase	88	85	2.85	Thermoprotei_(82);Methanomicrobia_(1);Halobacteria_(1);Unclassified_Archaea_(1)
PTHR48079|PROTEIN_YEEZ:PF01370|NAD_dependent_epimerase/dehydratase_family;Uncharacterized_(-:PF19104|Family_of_unknown_function_(DUF5791));Uncharacterized_(NO_KO|PANTHER_AND_PFAM);Uncharacterized_(NO_KO|PANTHER_AND_PFAM);Uncharacterized_(NO_KO|PANTHER_AND_PFAM)	85	85	2.85	Halobacteria_(84);Unclassified_Archaea_(1)
Uncharacterized_(NO_KO|PANTHER_AND_PFAM);Uncharacterized_(NO_KO|PANTHER_AND_PFAM);Uncharacterized_(NO_KO|PANTHER_AND_PFAM);Uncharacterized_(NO_KO|PANTHER_AND_PFAM);K07142|mptE_2-amino-4-hydroxy-6-hydroxymethyldihydropteridine_diphosphokinase_[EC:2.7.6.3]:PF01973|6-hydroxymethylpterin_diphosphokinase_MptE-like	95	84	2.82	Thermoprotei_(80);Methanomicrobia_(2);Unclassified_Archaea_(1);Unclassified_Euryarchaeota_(1)
Uncharacterized_(NO_KO|PANTHER_AND_PFAM);K01990|ABC-2.A_ABC-2_type_transport_system_ATP-binding_protein:PF00005|ABC_transporter;Uncharacterized_(NO_KO|PANTHER_AND_PFAM);Uncharacterized_(NO_KO|PANTHER_AND_PFAM);Uncharacterized_(NO_KO|PANTHER_AND_PFAM)	92	84	2.82	Halobacteria_(32);Thermoprotei_(21);Unclassified_Euryarchaeota_(7);Thermoplasmata_(6);Methanomicrobia_(5);Unclassified_Candidatus_Heimdallarchaeota_(2);Unclassified_Archaea_(2);Unclassified_Nitrososphaerota_(2);Unclassified_Candidatus_Korarchaeota_(1);Thermococci_(1);Methanobacteria_(1);Unclassified_Thermoproteota_(1);Unclassified_Candidatus_Thorarchaeota_(1);Archaeoglobi_(1);Unclassified_Candida…
Uncharacterized_(NO_KO|PANTHER_AND_PFAM);Uncharacterized_(NO_KO|PANTHER_AND_PFAM);Uncharacterized_(NO_KO|PANTHER_AND_PFAM);Uncharacterized_(-:PF13620|Carboxypeptidase_regulatory-like_domain);Uncharacterized_(NO_KO|PANTHER_AND_PFAM)	89	84	2.82	Methanomicrobia_(56);Methanobacteria_(11);Halobacteria_(8);Nitrososphaeria_(3);Unclassified_Candidatus_Thorarchaeota_(1);Unclassified_Candidatus_Woesearchaeota_(1);Archaeoglobi_(1);Unclassified_Nitrososphaerota_(1);Thermoprotei_(1);Unclassified_Thermoproteota_(1)
Uncharacterized_(NO_KO|PANTHER_AND_PFAM);Uncharacterized_(NO_KO|PANTHER_AND_PFAM);Uncharacterized_(NO_KO|PANTHER_AND_PFAM);Uncharacterized_(NO_KO|PANTHER_AND_PFAM);NO_KO|PANTHER_AND_PFAM_tRNA-Ala	87	84	2.82	Halobacteria_(55);Unclassified_Candidatus_Micrarchaeota_(7);Thermoplasmata_(5);Thermoprotei_(5);Unclassified_Nitrososphaerota_(3);Nitrososphaeria_(2);Unclassified_Candidatus_Lokiarchaeota_(1);Thermococci_(1);Unclassified_Euryarchaeota_(1);Methanomicrobia_(1);Archaeoglobi_(1);Unclassified_Candidatus_Thorarchaeota_(1);Unclassified_Nanoarchaeota_(1)
Uncharacterized_(NO_KO|PANTHER_AND_PFAM);PTHR30349|PHAGE_INTEGRASE-RELATED:PF00589|Phage_integrase_family;Uncharacterized_(NO_KO|PANTHER_AND_PFAM);Uncharacterized_(NO_KO|PANTHER_AND_PFAM);Uncharacterized_(NO_KO|PANTHER_AND_PFAM)	86	84	2.82	Halobacteria_(38);Methanococci_(8);Methanomicrobia_(6);Thermoplasmata_(5);Unclassified_Archaea_(4);Archaeoglobi_(4);Unclassified_Euryarchaeota_(3);Unclassified_Candidatus_Micrarchaeota_(2);Unclassified_Candidatus_Woesearchaeota_(2);Unclassified_Nitrososphaerota_(2);Candidatus_Methanofastidiosa_(1);Hadesarchaea_(1);Theionarchaea_(1);Thermoprotei_(1);Unclassified_Candidatus_Thermoplasmatota_(1);Met…
Uncharacterized_(NO_KO|PANTHER_AND_PFAM);Uncharacterized_(NO_KO|PANTHER_AND_PFAM);Uncharacterized_(NO_KO|PANTHER_AND_PFAM);K07038|K07038_inner_membrane_protein:PF04307|LexA-binding_inner_membrane-associated_putative_hydrolase;Uncharacterized_(NO_KO|PANTHER_AND_PFAM)	92	83	2.79	Halobacteria_(52);Unclassified_Archaea_(8);Methanobacteria_(5);Unclassified_Candidatus_Heimdallarchaeota_(2);Unclassified_Candidatus_Woesearchaeota_(2);Archaeoglobi_(2);Unclassified_Thermoproteota_(2);Methanomicrobia_(2);Thermoprotei_(1);Unclassified_Candidatus_Altiarchaeota_(1);Unclassified_Candidatus_Thorarchaeota_(1);Unclassified_Nitrososphaerota_(1);Unclassified_Candidatus_Lokiarchaeota_(1);M…
Uncharacterized_(NO_KO|PANTHER_AND_PFAM);Uncharacterized_(NO_KO|PANTHER_AND_PFAM);Uncharacterized_(NO_KO|PANTHER_AND_PFAM);Uncharacterized_(NO_KO|PANTHER_AND_PFAM);K07052|K07052_CAAX_protease_family_protein:PF02517|Type_II_CAAX_prenyl_endopeptidase_Rce1-like	91	83	2.79	Halobacteria_(33);Methanomicrobia_(25);Methanobacteria_(9);Thermoprotei_(4);Unclassified_Euryarchaeota_(3);Unclassified_Candidatus_Micrarchaeota_(2);Unclassified_Thermoproteota_(2);Unclassified_Candidatus_Korarchaeota_(1);Hadesarchaea_(1);Theionarchaea_(1);Unclassified_Archaea_(1);Unclassified_Candidatus_Lokiarchaeota_(1)
K07038|K07038_inner_membrane_protein:PF04307|LexA-binding_inner_membrane-associated_putative_hydrolase;Uncharacterized_(NO_KO|PANTHER_AND_PFAM);Uncharacterized_(NO_KO|PANTHER_AND_PFAM);Uncharacterized_(NO_KO|PANTHER_AND_PFAM);Uncharacterized_(NO_KO|PANTHER_AND_PFAM)	88	83	2.79	Halobacteria_(61);Methanobacteria_(6);Methanopyri_(2);Archaeoglobi_(2);Unclassified_Candidatus_Heimdallarchaeota_(1);Unclassified_Candidatus_Lokiarchaeota_(1);Unclassified_Candidatus_Woesearchaeota_(1);Unclassified_Candidatus_Korarchaeota_(1);Unclassified_Thermoproteota_(1);Unclassified_Candidatus_Micrarchaeota_(1);Methanomicrobia_(1);Candidatus_Nanohaloarchaea_(1);Unclassified_Nitrososphaerota_(…
Uncharacterized_(NO_KO|PANTHER_AND_PFAM);K03124|TFIIB_GTF2B_SUA7_tfb_transcription_initiation_factor_TFIIB:PF08271|TFIIB_zinc-bindingPF00382|Transcription_factor_TFIIB_repeatPF00382|Transcription_factor_TFIIB_repeat;Uncharacterized_(NO_KO|PANTHER_AND_PFAM);Uncharacterized_(NO_KO|PANTHER_AND_PFAM);Uncharacterized_(NO_KO|PANTHER_AND_PFAM)	87	83	2.79	Halobacteria_(64);Nitrososphaeria_(6);Unclassified_Nitrososphaerota_(4);Unclassified_Euryarchaeota_(3);Archaeoglobi_(2);Unclassified_Candidatus_Marsarchaeota_(1);Thermococci_(1);Unclassified_Thermoproteota_(1);Methanobacteria_(1)
Uncharacterized_(NO_KO|PANTHER_AND_PFAM);Uncharacterized_(NO_KO|PANTHER_AND_PFAM);Uncharacterized_(NO_KO|PANTHER_AND_PFAM);K13280|SEC11_sipW_signal_peptidase_I_[EC:3.4.21.89]:-;Uncharacterized_(NO_KO|PANTHER_AND_PFAM)	86	83	2.79	Halobacteria_(44);Thermoprotei_(22);Thermoplasmata_(4);Unclassified_Thermoproteota_(3);Unclassified_Nitrososphaerota_(3);Nitrososphaeria_(2);Unclassified_Archaea_(2);Unclassified_Candidatus_Bathyarchaeota_(1);Unclassified_Candidatus_Aenigmatarchaeota_(1);Candidatus_Nanohalobia_(1)
Uncharacterized_(-:PF04434|SWIM_zinc_finger);Uncharacterized_(NO_KO|PANTHER_AND_PFAM);Uncharacterized_(NO_KO|PANTHER_AND_PFAM);Uncharacterized_(NO_KO|PANTHER_AND_PFAM);Uncharacterized_(NO_KO|PANTHER_AND_PFAM)	85	83	2.79	Halobacteria_(57);Methanobacteria_(10);Methanomicrobia_(6);Thermoprotei_(5);Unclassified_Candidatus_Micrarchaeota_(2);Unclassified_Euryarchaeota_(2);Nitrososphaeria_(1)
Uncharacterized_(NO_KO|PANTHER_AND_PFAM);K15558|ophH_phthalate_transport_system_ATP-binding_protein:PF00005|ABC_transporter;Uncharacterized_(NO_KO|PANTHER_AND_PFAM);Uncharacterized_(NO_KO|PANTHER_AND_PFAM);Uncharacterized_(NO_KO|PANTHER_AND_PFAM)	128	82	2.75	Thermoprotei_(70);Thermococci_(3);Unclassified_Candidatus_Heimdallarchaeota_(2);Thermoplasmata_(2);Halobacteria_(1);Unclassified_Thermoproteota_(1);Unclassified_Archaea_(1);Unclassified_Candidatus_Bathyarchaeota_(1);Methanomicrobia_(1)
Uncharacterized_(NO_KO|PANTHER_AND_PFAM);Uncharacterized_(NO_KO|PANTHER_AND_PFAM);Uncharacterized_(NO_KO|PANTHER_AND_PFAM);Uncharacterized_(NO_KO|PANTHER_AND_PFAM);Uncharacterized_(-:PF01037|Lrp/AsnC_ligand_binding_domain)	95	82	2.75	Unclassified_Nitrososphaerota_(36);Methanomicrobia_(15);Nitrososphaeria_(10);Halobacteria_(9);Thermoprotei_(3);Unclassified_Thermoproteota_(2);Unclassified_Candidatus_Lokiarchaeota_(1);Unclassified_Euryarchaeota_(1);Unclassified_Candidatus_Thorarchaeota_(1);Thermococci_(1);Unclassified_Candidatus_Heimdallarchaeota_(1);Unclassified_Candidatus_Parvarchaeota_(1);Unclassified_Candidatus_Micrarchaeota…
K01990|ABC-2.A_ABC-2_type_transport_system_ATP-binding_protein:PF00005|ABC_transporter;Uncharacterized_(NO_KO|PANTHER_AND_PFAM);Uncharacterized_(NO_KO|PANTHER_AND_PFAM);Uncharacterized_(NO_KO|PANTHER_AND_PFAM);Uncharacterized_(NO_KO|PANTHER_AND_PFAM)	87	82	2.75	Halobacteria_(29);Thermoprotei_(16);Methanomicrobia_(11);Thermococci_(4);Thermoplasmata_(3);Unclassified_Archaea_(3);Unclassified_Euryarchaeota_(2);Unclassified_Nitrososphaerota_(2);Archaeoglobi_(2);Nanohaloarchaea_(1);Unclassified_Candidatus_Heimdallarchaeota_(1);Unclassified_Candidatus_Lokiarchaeota_(1);Unclassified_Candidatus_Thorarchaeota_(1);Theionarchaea_(1);Unclassified_Candidatus_Parvarch…
K18532|AK6_FAP7_adenylate_kinase_[EC:2.7.4.3]:PF13238|AAA_domain;K03593|mrp_NUBPL_ATP-binding_protein_involved_in_chromosome_partitioning:PF10609|NUBPL_iron-transfer_P-loop_NTPase;Uncharacterized_(NO_KO|PANTHER_AND_PFAM);Uncharacterized_(-:PF01978|Sugar-specific_transcriptional_regulator_TrmB);K01934|MTHFS_5-formyltetrahydrofolate_cyclo-ligase_[EC:6.3.3.2]:PF01812|5-formyltetrahydrofolate_cyclo-l…	86	82	2.75	Thermoprotei_(81);Unclassified_Archaea_(1)
K03593|mrp_NUBPL_ATP-binding_protein_involved_in_chromosome_partitioning:PF10609|NUBPL_iron-transfer_P-loop_NTPase;Uncharacterized_(NO_KO|PANTHER_AND_PFAM);Uncharacterized_(-:PF01978|Sugar-specific_transcriptional_regulator_TrmB);K01934|MTHFS_5-formyltetrahydrofolate_cyclo-ligase_[EC:6.3.3.2]:PF01812|5-formyltetrahydrofolate_cyclo-ligase_family;PTHR38825|LYSINE_EXPORTER_PROTEIN_(LYSE/YGGA):PF0181…	86	82	2.75	Thermoprotei_(81);Unclassified_Archaea_(1)
K05715|2PGK_2-phosphoglycerate_kinase_[EC:2.7.2.16]:PF03477|ATP_cone_domain;Uncharacterized_(K07096|K07096_uncharacterized_protein:PF00149|Calcineurin-like_phosphoesterase);Uncharacterized_(-:PF09869|Uncharacterized_protein_conserved_in_archaea_(DUF2096));Uncharacterized_(-:PF05370|Domain_of_unknown_function_(DUF749));K03389|hdrB2_heterodisulfide_reductase_subunit_B2_[EC:1.8.7.3_1.8.98.4_1.8.98.5…	82	82	2.75	Methanobacteria_(82)
Uncharacterized_(NO_KO|PANTHER_AND_PFAM);NO_KO|PANTHER_AND_PFAM_hypothetical protein;Uncharacterized_(NO_KO|PANTHER_AND_PFAM);Uncharacterized_(NO_KO|PANTHER_AND_PFAM);Uncharacterized_(NO_KO|PANTHER_AND_PFAM)	98	81	2.72	Halobacteria_(41);Nitrososphaeria_(9);Methanomicrobia_(6);Thermococci_(5);Unclassified_Euryarchaeota_(3);Unclassified_Nitrososphaerota_(3);Thermoplasmata_(3);Methanobacteria_(2);Thermoprotei_(2);Unclassified_Archaea_(2);Unclassified_Thermoproteota_(1);Unclassified_Candidatus_Woesearchaeota_(1);Unclassified_Nanoarchaeota_(1);Candidatus_Poseidoniia_(1);Unclassified_Candidatus_Aenigmatarchaeota_(1)
Uncharacterized_(NO_KO|PANTHER_AND_PFAM);Uncharacterized_(NO_KO|PANTHER_AND_PFAM);Uncharacterized_(NO_KO|PANTHER_AND_PFAM);Uncharacterized_(NO_KO|PANTHER_AND_PFAM);K07038|K07038_inner_membrane_protein:PF04307|LexA-binding_inner_membrane-associated_putative_hydrolase	88	81	2.72	Halobacteria_(56);Unclassified_Archaea_(5);Methanobacteria_(3);Methanomicrobia_(3);Unclassified_Candidatus_Heimdallarchaeota_(2);Archaeoglobi_(2);Unclassified_Candidatus_Woesearchaeota_(2);Unclassified_Euryarchaeota_(2);Unclassified_Candidatus_Bathyarchaeota_(1);Unclassified_Candidatus_Altiarchaeota_(1);Unclassified_Candidatus_Thorarchaeota_(1);Unclassified_Nitrososphaerota_(1);Unclassified_Therm…
Uncharacterized_(NO_KO|PANTHER_AND_PFAM);Uncharacterized_(NO_KO|PANTHER_AND_PFAM);Uncharacterized_(NO_KO|PANTHER_AND_PFAM);Uncharacterized_(NO_KO|PANTHER_AND_PFAM);Uncharacterized_(-:PF13620|Carboxypeptidase_regulatory-like_domain)	85	81	2.72	Methanomicrobia_(53);Halobacteria_(11);Methanobacteria_(9);Nitrososphaeria_(3);Unclassified_Candidatus_Woesearchaeota_(1);Unclassified_Nitrososphaerota_(1);Thermoprotei_(1);Unclassified_Thermoproteota_(1);Unclassified_Euryarchaeota_(1)
Uncharacterized_(-:PF16795|Archaeal_phage_integrase);Uncharacterized_(NO_KO|PANTHER_AND_PFAM);Uncharacterized_(NO_KO|PANTHER_AND_PFAM);Uncharacterized_(NO_KO|PANTHER_AND_PFAM);Uncharacterized_(NO_KO|PANTHER_AND_PFAM)	84	81	2.72	Thermoprotei_(43);Thermococci_(13);Archaeoglobi_(9);Methanomicrobia_(5);Nitrososphaeria_(3);Unclassified_Candidatus_Bathyarchaeota_(2);Thermoplasmata_(1);Methanonatronarchaeia_(1);Unclassified_Nitrososphaerota_(1);Unclassified_Thermoproteota_(1);Unclassified_Euryarchaeota_(1);Unclassified_Archaea_(1)
K06218|relE_stbE_mRNA_interferase_RelE/StbE:PF05016|ParE_toxin_of_type_II_toxin-antitoxin_system_parDE;Uncharacterized_(NO_KO|PANTHER_AND_PFAM);Uncharacterized_(NO_KO|PANTHER_AND_PFAM);Uncharacterized_(NO_KO|PANTHER_AND_PFAM);Uncharacterized_(NO_KO|PANTHER_AND_PFAM)	84	81	2.72	Methanomicrobia_(22);Halobacteria_(12);Unclassified_Nitrososphaerota_(11);Unclassified_Archaea_(7);Archaeoglobi_(6);Thermococci_(5);Methanococci_(3);Thermoprotei_(3);Methanobacteria_(3);Nitrososphaeria_(1);Thermoplasmata_(1);Theionarchaea_(1);Unclassified_Candidatus_Heimdallarchaeota_(1);Candidatus_Methanomethylicia_(1);Unclassified_Nanoarchaeota_(1);Unclassified_Thermoproteota_(1);Unclassified_C…
Uncharacterized_(NO_KO|PANTHER_AND_PFAM);Uncharacterized_(NO_KO|PANTHER_AND_PFAM);Uncharacterized_(NO_KO|PANTHER_AND_PFAM);Uncharacterized_(NO_KO|PANTHER_AND_PFAM);K13280|SEC11_sipW_signal_peptidase_I_[EC:3.4.21.89]:-	82	81	2.72	Halobacteria_(66);Unclassified_Candidatus_Marsarchaeota_(3);Thermoplasmata_(3);Unclassified_Thermoproteota_(3);Unclassified_Archaea_(2);Thermoprotei_(2);Unclassified_Candidatus_Micrarchaeota_(1);Unclassified_Nitrososphaerota_(1)
Uncharacterized_(NO_KO|PANTHER_AND_PFAM);Uncharacterized_(-:PF14947|Winged_helix-turn-helix);Uncharacterized_(NO_KO|PANTHER_AND_PFAM)	126	80	2.69	Unclassified_Nitrososphaerota_(18);Thermoprotei_(15);Nitrososphaeria_(9);Methanomicrobia_(8);Unclassified_Archaea_(6);Unclassified_Candidatus_Bathyarchaeota_(4);Unclassified_Candidatus_Marsarchaeota_(4);Unclassified_Thermoproteota_(4);Methanobacteria_(3);Unclassified_Candidatus_Woesearchaeota_(2);Unclassified_Euryarchaeota_(2);Unclassified_Candidatus_Korarchaeota_(1);Hadesarchaea_(1);Theionarchae…
Uncharacterized_(NO_KO|PANTHER_AND_PFAM);Uncharacterized_(NO_KO|PANTHER_AND_PFAM);Uncharacterized_(NO_KO|PANTHER_AND_PFAM);Uncharacterized_(NO_KO|PANTHER_AND_PFAM);K03124|TFIIB_GTF2B_SUA7_tfb_transcription_initiation_factor_TFIIB:PF00382|Transcription_factor_TFIIB_repeatPF00382|Transcription_factor_TFIIB_repeatPF08271|TFIIB_zinc-binding	87	80	2.69	Halobacteria_(58);Unclassified_Nitrososphaerota_(6);Nitrososphaeria_(6);Methanobacteria_(3);Unclassified_Candidatus_Lokiarchaeota_(2);Thermococci_(1);Unclassified_Archaea_(1);Thermoprotei_(1);Unclassified_Thermoproteota_(1);Unclassified_Euryarchaeota_(1)
Uncharacterized_(NO_KO|PANTHER_AND_PFAM);Uncharacterized_(-:PF01992|ATP_synthase_(C/AC39)_subunit);Uncharacterized_(NO_KO|PANTHER_AND_PFAM);K19639|PR_perakine_reductase_[EC:1.1.1.317]:PF00248|Aldo/keto_reductase_family;K01519|rdgB_ITPA_XTP/dITP_diphosphohydrolase_[EC:3.6.1.66]:PF01725|Ham1_family	86	80	2.69	Thermoprotei_(79);Unclassified_Thermoproteota_(1)
Uncharacterized_(NO_KO|PANTHER_AND_PFAM);Uncharacterized_(NO_KO|PANTHER_AND_PFAM);Uncharacterized_(NO_KO|PANTHER_AND_PFAM);PTHR43196|SULFATE_ADENYLYLTRANSFERASE_SUBUNIT_2:PF01507|Phosphoadenosine_phosphosulfate_reductase_family;Uncharacterized_(NO_KO|PANTHER_AND_PFAM)	81	80	2.69	Thermoprotei_(52);Halobacteria_(13);Unclassified_Candidatus_Parvarchaeota_(4);Unclassified_Archaea_(3);Methanomicrobia_(2);Methanobacteria_(2);Archaeoglobi_(1);Methanococci_(1);Unclassified_Thermoproteota_(1);Unclassified_Candidatus_Woesearchaeota_(1)
NO_KO|PANTHER_AND_PFAM_hypothetical_protein;NO_KO|PANTHER_AND_PFAM_hypothetical_protein;Uncharacterized_(NO_KO|PANTHER_AND_PFAM);Uncharacterized_(NO_KO|PANTHER_AND_PFAM);Uncharacterized_(NO_KO|PANTHER_AND_PFAM)	94	79	2.65	Halobacteria_(36);Unclassified_Archaea_(8);Unclassified_Euryarchaeota_(5);Methanobacteria_(5);Methanomicrobia_(5);Unclassified_Nitrososphaerota_(4);Unclassified_Candidatus_Micrarchaeota_(3);Thermoprotei_(3);Unclassified_Candidatus_Altiarchaeota_(3);Unclassified_Candidatus_Bathyarchaeota_(2);Thermococci_(2);Unclassified_Candidatus_Woesearchaeota_(1);Unclassified_Thermoproteota_(1);Unclassified_Can…
Uncharacterized_(NO_KO|PANTHER_AND_PFAM);Uncharacterized_(NO_KO|PANTHER_AND_PFAM);Uncharacterized_(NO_KO|PANTHER_AND_PFAM);K03124|TFIIB_GTF2B_SUA7_tfb_transcription_initiation_factor_TFIIB:PF08271|TFIIB_zinc-bindingPF00382|Transcription_factor_TFIIB_repeatPF00382|Transcription_factor_TFIIB_repeat;Uncharacterized_(NO_KO|PANTHER_AND_PFAM)	85	79	2.65	Halobacteria_(54);Unclassified_Nitrososphaerota_(8);Nitrososphaeria_(5);Methanobacteria_(3);Archaeoglobi_(2);Thermococci_(2);Unclassified_Candidatus_Marsarchaeota_(1);Unclassified_Thermoproteota_(1);Unclassified_Candidatus_Woesearchaeota_(1);Unclassified_Candidatus_Heimdallarchaeota_(1);Unclassified_Archaea_(1)
Uncharacterized_(NO_KO|PANTHER_AND_PFAM);Uncharacterized_(-:PF04434|SWIM_zinc_finger);Uncharacterized_(NO_KO|PANTHER_AND_PFAM);Uncharacterized_(NO_KO|PANTHER_AND_PFAM);Uncharacterized_(NO_KO|PANTHER_AND_PFAM)	85	78	2.62	Halobacteria_(49);Methanobacteria_(8);Thermoprotei_(7);Methanomicrobia_(5);Unclassified_Euryarchaeota_(5);Unclassified_Candidatus_Micrarchaeota_(2);Nitrososphaeria_(1);Unclassified_Archaea_(1)
PTHR42967|METAL_DEPENDENT_HYDROLASE:PF13483|Beta-lactamase_superfamily_domain;Uncharacterized_(-:PF01402|Ribbon-helix-helix_protein_copG_family);Uncharacterized_(NO_KO|PANTHER_AND_PFAM);Uncharacterized_(-:PF01037|Lrp/AsnC_ligand_binding_domain);K01992|ABC-2.P_ABC-2_type_transport_system_permease_protein:PF12698|ABC-2_family_transporter_protein	84	78	2.62	Thermoprotei_(77);Unclassified_Archaea_(1)
Uncharacterized_(-:PF01402|Ribbon-helix-helix_protein_copG_family);Uncharacterized_(NO_KO|PANTHER_AND_PFAM);Uncharacterized_(-:PF01037|Lrp/AsnC_ligand_binding_domain);K01992|ABC-2.P_ABC-2_type_transport_system_permease_protein:PF12698|ABC-2_family_transporter_protein;K01990|ABC-2.A_ABC-2_type_transport_system_ATP-binding_protein:PF00005|ABC_transporter	84	78	2.62	Thermoprotei_(77);Unclassified_Archaea_(1)
K09903|pyrH_uridylate_kinase_[EC:2.7.4.22]:PF00696|Amino_acid_kinase_family;K03424|tatD_TatD_DNase_family_protein_[EC:3.1.21.-]:PF01026|TatD_related_DNase;Uncharacterized_(-:PF09889|Uncharacterized_protein_containing_a_Zn-ribbon_(DUF2116));PTHR34068|UPF0145_PROTEIN_YBJQ:PF01906|Putative_heavy-metal-binding;Uncharacterized_(NO_KO|PANTHER_AND_PFAM)	78	78	2.62	Methanobacteria_(78)
Uncharacterized_(-:PF07895|Protein_of_unknown_function_(DUF1673));Uncharacterized_(-:PF07895|Protein_of_unknown_function_(DUF1673));Uncharacterized_(-:PF07895|Protein_of_unknown_function_(DUF1673));Uncharacterized_(-:PF07895|Protein_of_unknown_function_(DUF1673));Uncharacterized_(-:PF07895|Protein_of_unknown_function_(DUF1673))	259	77	2.59	Methanomicrobia_(77)
Uncharacterized_(NO_KO|PANTHER_AND_PFAM);Uncharacterized_(NO_KO|PANTHER_AND_PFAM);Uncharacterized_(-:PF18545|Halobacterial_output_domain_1);Uncharacterized_(NO_KO|PANTHER_AND_PFAM);Uncharacterized_(NO_KO|PANTHER_AND_PFAM)	114	77	2.59	Halobacteria_(77)
Uncharacterized_(NO_KO|PANTHER_AND_PFAM);Uncharacterized_(-:PF18545|Halobacterial_output_domain_1);Uncharacterized_(NO_KO|PANTHER_AND_PFAM);Uncharacterized_(NO_KO|PANTHER_AND_PFAM);Uncharacterized_(NO_KO|PANTHER_AND_PFAM)	112	77	2.59	Halobacteria_(77)
Uncharacterized_(NO_KO|PANTHER_AND_PFAM);Uncharacterized_(NO_KO|PANTHER_AND_PFAM);Uncharacterized_(NO_KO|PANTHER_AND_PFAM);K15558|ophH_phthalate_transport_system_ATP-binding_protein:PF00005|ABC_transporter;Uncharacterized_(NO_KO|PANTHER_AND_PFAM)	84	77	2.59	Thermoprotei_(64);Thermococci_(5);Halobacteria_(4);Thermoplasmata_(2);Unclassified_Archaea_(1);Unclassified_Nitrososphaerota_(1)
K07052|K07052_CAAX_protease_family_protein:PF02517|Type_II_CAAX_prenyl_endopeptidase_Rce1-like;Uncharacterized_(NO_KO|PANTHER_AND_PFAM);Uncharacterized_(NO_KO|PANTHER_AND_PFAM);Uncharacterized_(NO_KO|PANTHER_AND_PFAM);Uncharacterized_(NO_KO|PANTHER_AND_PFAM)	83	77	2.59	Halobacteria_(48);Methanomicrobia_(20);Methanobacteria_(3);Hadesarchaea_(1);Unclassified_Candidatus_Micrarchaeota_(1);Unclassified_Candidatus_Thorarchaeota_(1);Unclassified_Archaea_(1);Unclassified_Euryarchaeota_(1);Thermoprotei_(1)
K03124|TFIIB_GTF2B_SUA7_tfb_transcription_initiation_factor_TFIIB:PF00382|Transcription_factor_TFIIB_repeatPF00382|Transcription_factor_TFIIB_repeatPF08271|TFIIB_zinc-binding;Uncharacterized_(NO_KO|PANTHER_AND_PFAM);Uncharacterized_(NO_KO|PANTHER_AND_PFAM);Uncharacterized_(NO_KO|PANTHER_AND_PFAM);Uncharacterized_(NO_KO|PANTHER_AND_PFAM)	81	77	2.59	Halobacteria_(64);Methanobacteria_(4);Unclassified_Nitrososphaerota_(3);Nitrososphaeria_(3);Unclassified_Candidatus_Lokiarchaeota_(1);Unclassified_Candidatus_Thorarchaeota_(1);Unclassified_Thermoproteota_(1)
Uncharacterized_(NO_KO|PANTHER_AND_PFAM);Uncharacterized_(NO_KO|PANTHER_AND_PFAM);Uncharacterized_(-:PF18902|Domain_of_unknown_function_(DUF5658));Uncharacterized_(NO_KO|PANTHER_AND_PFAM);Uncharacterized_(NO_KO|PANTHER_AND_PFAM)	79	77	2.59	Thermoprotei_(56);Halobacteria_(10);Methanomicrobia_(6);Archaeoglobi_(2);Unclassified_Archaea_(1);Candidatus_Nanohaloarchaea_(1);Unclassified_Euryarchaeota_(1)
K00442|frhD_coenzyme_F420_hydrogenase_subunit_delta:PF01750|Hydrogenase_maturation_protease;K00440|frhA_coenzyme_F420_hydrogenase_subunit_alpha_[EC:1.12.98.1]:PF00374|Nickel-dependent_hydrogenasePF00374|Nickel-dependent_hydrogenase;Uncharacterized_(NO_KO|PANTHER_AND_PFAM)	79	77	2.59	Methanobacteria_(57);Methanomicrobia_(20)
Uncharacterized_(NO_KO|PANTHER_AND_PFAM);Uncharacterized_(NO_KO|PANTHER_AND_PFAM);Uncharacterized_(-:PF20389|Family_of_unknown_function_(DUF6684));K02274|coxA_ctaD_cytochrome_c_oxidase_subunit_I_[EC:7.1.1.9]:PF00115|Cytochrome_C_and_Quinol_oxidase_polypeptide_I;Uncharacterized_(NO_KO|PANTHER_AND_PFAM)	77	77	2.59	Halobacteria_(76);Unclassified_Archaea_(1)
Uncharacterized_(NO_KO|PANTHER_AND_PFAM);Uncharacterized_(NO_KO|PANTHER_AND_PFAM);Uncharacterized_(-:PF14947|Winged_helix-turn-helix);Uncharacterized_(NO_KO|PANTHER_AND_PFAM)	87	76	2.55	Unclassified_Nitrososphaerota_(30);Nitrososphaeria_(12);Unclassified_Thermoproteota_(7);Thermoprotei_(6);Unclassified_Archaea_(5);Methanomicrobia_(4);Unclassified_Candidatus_Korarchaeota_(2);Unclassified_Euryarchaeota_(2);Methanobacteria_(2);Unclassified_Candidatus_Marsarchaeota_(1);Theionarchaea_(1);Unclassified_Candidatus_Verstraetearchaeota_(1);Unclassified_Candidatus_Bathyarchaeota_(1);Unclas…
K07448|mrr_restriction_system_protein:PF04471|Restriction_endonuclease;Uncharacterized_(NO_KO|PANTHER_AND_PFAM);Uncharacterized_(NO_KO|PANTHER_AND_PFAM);Uncharacterized_(NO_KO|PANTHER_AND_PFAM);Uncharacterized_(NO_KO|PANTHER_AND_PFAM)	84	76	2.55	Halobacteria_(53);Unclassified_Nitrososphaerota_(7);Methanomicrobia_(3);Methanobacteria_(2);Unclassified_Thermoproteota_(2);Candidatus_Methanofastidiosa_(1);Nanohaloarchaea_(1);Unclassified_Candidatus_Aenigmatarchaeota_(1);Unclassified_Candidatus_Micrarchaeota_(1);Unclassified_Candidatus_Heimdallarchaeota_(1);Thermoplasmata_(1);Nitrososphaeria_(1);Thermoprotei_(1);Unclassified_Candidatus_Nanohala…
Uncharacterized_(NO_KO|PANTHER_AND_PFAM);Uncharacterized_(NO_KO|PANTHER_AND_PFAM);Uncharacterized_(-:PF04434|SWIM_zinc_finger);Uncharacterized_(NO_KO|PANTHER_AND_PFAM);Uncharacterized_(NO_KO|PANTHER_AND_PFAM)	81	76	2.55	Halobacteria_(42);Thermoprotei_(13);Methanobacteria_(9);Methanomicrobia_(5);Unclassified_Euryarchaeota_(5);Unclassified_Candidatus_Hydrothermarchaeota_(1);Unclassified_Archaea_(1)
Uncharacterized_(NO_KO|PANTHER_AND_PFAM);Uncharacterized_(NO_KO|PANTHER_AND_PFAM);Uncharacterized_(NO_KO|PANTHER_AND_PFAM);Uncharacterized_(NO_KO|PANTHER_AND_PFAM);K07448|mrr_restriction_system_protein:PF04471|Restriction_endonuclease	80	76	2.55	Halobacteria_(54);Unclassified_Nitrososphaerota_(4);Methanococci_(3);Methanobacteria_(3);Nitrososphaeria_(3);Nanohaloarchaea_(2);Unclassified_Candidatus_Nanohalarchaeota_(2);Methanomicrobia_(1);Archaeoglobi_(1);Unclassified_Candidatus_Heimdallarchaeota_(1);Thermoplasmata_(1);Thermoprotei_(1)
K07329|flaF_archaeal_flagellar_protein_FlaF:PF22201|Conserved_flagellar_protein_F_immunoglobulin-like_domain;K07330|flaG_archaeal_flagellar_protein_FlaG:PF01917|Archaebacterial_flagellin;Uncharacterized_(NO_KO|PANTHER_AND_PFAM);K07325|flaB_archaeal_flagellin_FlaB:PF01917|Archaebacterial_flagellin;Uncharacterized_(NO_KO|PANTHER_AND_PFAM)	77	76	2.55	Thermoprotei_(76)
K03651|cpdA_3'5'-cyclic-AMP_phosphodiesterase_[EC:3.1.4.53]:PF00149|Calcineurin-like_phosphoesterase;Uncharacterized_(-:PF11977|Zc3h12a-like_Ribonuclease_NYN_domain);Uncharacterized_(NO_KO|PANTHER_AND_PFAM);Uncharacterized_(NO_KO|PANTHER_AND_PFAM);K00620|argJ_glutamate_N-acetyltransferase_/_amino-acid_N-acetyltransferase_[EC:2.3.1.35_2.3.1.1]:PF01960|ArgJ_family	76	76	2.55	Methanobacteria_(76)
K03521|fixA_etfB_electron_transfer_flavoprotein_beta_subunit:PF01012|Electron_transfer_flavoprotein_domain;Uncharacterized_(NO_KO|PANTHER_AND_PFAM);Uncharacterized_(NO_KO|PANTHER_AND_PFAM);K23255|pilA_archaeal_type_IV_pilus_assembly_protein_PilA:PF07790|Archaeal_Type_IV_pilin_N-terminal;K19889|rebM_demethylrebeccamycin-D-glucose_O-methyltransferase_[EC:2.1.1.164]:PF08241|Methyltransferase_domain	76	76	2.55	Halobacteria_(76)
Uncharacterized_(NO_KO|PANTHER_AND_PFAM);Uncharacterized_(NO_KO|PANTHER_AND_PFAM);Uncharacterized_(NO_KO|PANTHER_AND_PFAM);Uncharacterized_(-:PF18545|Halobacterial_output_domain_1);Uncharacterized_(NO_KO|PANTHER_AND_PFAM)	120	75	2.52	Halobacteria_(75)
Uncharacterized_(NO_KO|PANTHER_AND_PFAM);Uncharacterized_(NO_KO|PANTHER_AND_PFAM);Uncharacterized_(NO_KO|PANTHER_AND_PFAM);K06218|relE_stbE_mRNA_interferase_RelE/StbE:PF05016|ParE_toxin_of_type_II_toxin-antitoxin_system_parDE;Uncharacterized_(NO_KO|PANTHER_AND_PFAM)	77	75	2.52	Halobacteria_(16);Methanomicrobia_(10);Unclassified_Archaea_(9);Thermococci_(9);Archaeoglobi_(5);Thermoplasmata_(3);Unclassified_Nitrososphaerota_(3);Unclassified_Candidatus_Aenigmatarchaeota_(3);Nitrososphaeria_(2);Unclassified_Thermoproteota_(2);Methanobacteria_(2);Candidatus_Methanofastidiosa_(1);Unclassified_Candidatus_Bathyarchaeota_(1);Unclassified_Candidatus_Woesearchaeota_(1);Unclassified…
K25222|mmp10_[methyl_coenzyme_M_reductase]-L-arginine_C-5-methyltransferase_[EC:2.1.1.379]:PF04055|Radical_SAM_superfamily;-:PF04609|Methyl-coenzyme_M_reductase_operon_protein_C;Uncharacterized_(NO_KO|PANTHER_AND_PFAM);K05979|comB_2-phosphosulfolactate_phosphatase_[EC:3.1.3.71]:PF04029|2-phosphosulpholactate_phosphatase;PTHR21530|PHEROMONE_SHUTDOWN_PROTEIN:PF01963|TraB/PrgY/gumN_family	77	75	2.52	Methanobacteria_(75)
Uncharacterized_(NO_KO|PANTHER_AND_PFAM);Uncharacterized_(K07133|K07133_uncharacterized_protein:PF13173|AAA_domainPF13635|Domain_of_unknown_function_(DUF4143));Uncharacterized_(NO_KO|PANTHER_AND_PFAM);Uncharacterized_(NO_KO|PANTHER_AND_PFAM);Uncharacterized_(NO_KO|PANTHER_AND_PFAM)	77	75	2.52	Thermoprotei_(59);Methanobacteria_(7);Methanomicrobia_(3);Thermoplasmata_(2);Unclassified_Archaea_(2);Unclassified_Nanoarchaeota_(1);Thermococci_(1)
K00620|argJ_glutamate_N-acetyltransferase_/_amino-acid_N-acetyltransferase_[EC:2.3.1.35_2.3.1.1]:PF01960|ArgJ_family;Uncharacterized_(NO_KO|PANTHER_AND_PFAM);Uncharacterized_(NO_KO|PANTHER_AND_PFAM);Uncharacterized_(-:PF11977|Zc3h12a-like_Ribonuclease_NYN_domain);K03651|cpdA_3'5'-cyclic-AMP_phosphodiesterase_[EC:3.1.4.53]:PF00149|Calcineurin-like_phosphoesterase	75	75	2.52	Methanobacteria_(75)
Uncharacterized_(K07033|K07033_uncharacterized_protein:PF01458|SUF_system_FeS_cluster_assembly_SufBD);K09013|sufC_Fe-S_cluster_assembly_ATP-binding_protein:PF00005|ABC_transporter;Uncharacterized_(-:PF05239|PRC-barrel_domain);K19712|cobY_adenosylcobinamide-phosphate_guanylyltransferase_[EC:2.7.7.62]:PF12804|MobA-like_NTP_transferase_domain;-:PF09887|Uncharacterized_protein_conserved_in_archaea_(D…	75	75	2.52	Methanobacteria_(75)
Uncharacterized_(NO_KO|PANTHER_AND_PFAM);Uncharacterized_(NO_KO|PANTHER_AND_PFAM);Uncharacterized_(-:PF02697|Putative_antitoxin);Uncharacterized_(NO_KO|PANTHER_AND_PFAM);Uncharacterized_(NO_KO|PANTHER_AND_PFAM)	76	74	2.48	Thermoprotei_(55);Halobacteria_(10);Methanomicrobia_(2);Unclassified_Archaea_(2);Candidatus_Micrarchaeia_(1);Thermoplasmata_(1);Unclassified_Nitrososphaerota_(1);Unclassified_Candidatus_Korarchaeota_(1);Nitrososphaeria_(1)
Uncharacterized_(NO_KO|PANTHER_AND_PFAM);Uncharacterized_(NO_KO|PANTHER_AND_PFAM);Uncharacterized_(NO_KO|PANTHER_AND_PFAM);Uncharacterized_(NO_KO|PANTHER_AND_PFAM);PTHR43196|SULFATE_ADENYLYLTRANSFERASE_SUBUNIT_2:PF01507|Phosphoadenosine_phosphosulfate_reductase_family	75	74	2.48	Thermoprotei_(53);Halobacteria_(13);Methanomicrobia_(2);Methanobacteria_(1);Unclassified_Candidatus_Bathyarchaeota_(1);Methanococci_(1);Unclassified_Archaea_(1);Unclassified_Thermoproteota_(1);Unclassified_Candidatus_Woesearchaeota_(1)
PTHR43546|UPF0173_METAL-DEPENDENT_HYDROLASE_MJ1163-RELATED:PF12706|Beta-lactamase_superfamily_domain;K01265|map_methionyl_aminopeptidase_[EC:3.4.11.18]:PF00557|Metallopeptidase_family_M24;Uncharacterized_(-:PF07431|Protein_of_unknown_function_(DUF1512));Uncharacterized_(NO_KO|PANTHER_AND_PFAM);NO_KO|PANTHER_AND_PFAM_rRNA	74	74	2.48	Thermoprotei_(72);Unclassified_Thermoproteota_(2)
Uncharacterized_(NO_KO|PANTHER_AND_PFAM);Uncharacterized_(-:PF14947|Winged_helix-turn-helix);Uncharacterized_(NO_KO|PANTHER_AND_PFAM);Uncharacterized_(NO_KO|PANTHER_AND_PFAM)	88	72	2.42	Unclassified_Nitrososphaerota_(28);Nitrososphaeria_(15);Unclassified_Thermoproteota_(6);Unclassified_Candidatus_Bathyarchaeota_(5);Unclassified_Archaea_(5);Unclassified_Euryarchaeota_(4);Thermoprotei_(3);Methanomicrobia_(2);Methanobacteria_(2);Unclassified_Candidatus_Woesearchaeota_(1);Unclassified_Candidatus_Verstraetearchaeota_(1)
Uncharacterized_(NO_KO|PANTHER_AND_PFAM);Uncharacterized_(NO_KO|PANTHER_AND_PFAM);Uncharacterized_(NO_KO|PANTHER_AND_PFAM);Uncharacterized_(NO_KO|PANTHER_AND_PFAM);PTHR42685|GERANYLGERANYL_DIPHOSPHATE_REDUCTASE:-	77	72	2.42	Thermoprotei_(67);Unclassified_Nitrososphaerota_(2);Unclassified_Candidatus_Woesearchaeota_(2);Unclassified_Archaea_(1)
K03124|TFIIB_GTF2B_SUA7_tfb_transcription_initiation_factor_TFIIB:PF08271|TFIIB_zinc-bindingPF00382|Transcription_factor_TFIIB_repeatPF00382|Transcription_factor_TFIIB_repeat;Uncharacterized_(NO_KO|PANTHER_AND_PFAM);Uncharacterized_(NO_KO|PANTHER_AND_PFAM);Uncharacterized_(NO_KO|PANTHER_AND_PFAM);Uncharacterized_(NO_KO|PANTHER_AND_PFAM)	75	72	2.42	Halobacteria_(56);Nitrososphaeria_(5);Methanobacteria_(3);Unclassified_Euryarchaeota_(2);Archaeoglobi_(1);Unclassified_Candidatus_Lokiarchaeota_(1);Unclassified_Candidatus_Thorarchaeota_(1);Unclassified_Nitrososphaerota_(1);Thermoprotei_(1);Conexivisphaeria_(1)
Uncharacterized_(NO_KO|PANTHER_AND_PFAM);K06218|relE_stbE_mRNA_interferase_RelE/StbE:PF05016|ParE_toxin_of_type_II_toxin-antitoxin_system_parDE;Uncharacterized_(NO_KO|PANTHER_AND_PFAM);Uncharacterized_(NO_KO|PANTHER_AND_PFAM);Uncharacterized_(NO_KO|PANTHER_AND_PFAM)	75	72	2.42	Unclassified_Archaea_(12);Halobacteria_(11);Methanomicrobia_(11);Archaeoglobi_(7);Thermococci_(6);Unclassified_Nitrososphaerota_(4);Unclassified_Candidatus_Woesearchaeota_(3);Methanococci_(3);Thermoprotei_(2);Unclassified_Nanoarchaeota_(2);Nitrososphaeria_(1);Candidatus_Methanofastidiosa_(1);Unclassified_Candidatus_Bathyarchaeota_(1);Unclassified_Candidatus_Marsarchaeota_(1);Theionarchaea_(1);Unc…
Uncharacterized_(NO_KO|PANTHER_AND_PFAM);Uncharacterized_(NO_KO|PANTHER_AND_PFAM);Uncharacterized_(NO_KO|PANTHER_AND_PFAM);PTHR30121|UNCHARACTERIZED_PROTEIN_YJGR-RELATED:-;Uncharacterized_(NO_KO|PANTHER_AND_PFAM)	75	72	2.42	Halobacteria_(45);Thermococci_(9);Methanococci_(8);Thermoprotei_(7);Thermoplasmata_(3)
Uncharacterized_(NO_KO|PANTHER_AND_PFAM);Uncharacterized_(NO_KO|PANTHER_AND_PFAM);Uncharacterized_(NO_KO|PANTHER_AND_PFAM);Uncharacterized_(-:PF02697|Putative_antitoxin);Uncharacterized_(NO_KO|PANTHER_AND_PFAM)	75	72	2.42	Thermoprotei_(49);Halobacteria_(12);Thermoplasmata_(2);Unclassified_Candidatus_Korarchaeota_(2);Candidatus_Micrarchaeia_(1);Methanomicrobia_(1);Unclassified_Nitrososphaerota_(1);Methanonatronarchaeia_(1);Nitrososphaeria_(1);Unclassified_Candidatus_Aenigmatarchaeota_(1);Unclassified_Archaea_(1)
Uncharacterized_(NO_KO|PANTHER_AND_PFAM);Uncharacterized_(-:PF14464|Prokaryotic_homologs_of_the_JAB_domain);Uncharacterized_(NO_KO|PANTHER_AND_PFAM);Uncharacterized_(NO_KO|PANTHER_AND_PFAM);K02034|ABC.PE.P1_peptide/nickel_transport_system_permease_protein:PF00528|Binding-protein-dependent_transport_system_inner_membrane_component	74	72	2.42	Unclassified_Nitrososphaerota_(56);Nitrososphaeria_(14);Unclassified_Euryarchaeota_(1);Unclassified_Thermoproteota_(1)
K23684|aglJ_dolichol-phosphate_hexosyltransferase_[EC:2.4.1.-]:PF00535|Glycosyl_transferase_family_2;Uncharacterized_(NO_KO|PANTHER_AND_PFAM);Uncharacterized_(NO_KO|PANTHER_AND_PFAM);Uncharacterized_(NO_KO|PANTHER_AND_PFAM);Uncharacterized_(NO_KO|PANTHER_AND_PFAM)	73	72	2.42	Halobacteria_(59);Thermoprotei_(6);Unclassified_Nitrososphaerota_(2);Unclassified_Archaea_(1);Methanomicrobia_(1);Unclassified_Candidatus_Micrarchaeota_(1);Methanobacteria_(1);Unclassified_Candidatus_Bathyarchaeota_(1)
Uncharacterized_(NO_KO|PANTHER_AND_PFAM);Uncharacterized_(NO_KO|PANTHER_AND_PFAM);Uncharacterized_(-:PF19663|Family_of_unknown_function_(DUF6166));Uncharacterized_(NO_KO|PANTHER_AND_PFAM);Uncharacterized_(NO_KO|PANTHER_AND_PFAM)	98	71	2.38	Halobacteria_(71)
Uncharacterized_(NO_KO|PANTHER_AND_PFAM);Uncharacterized_(NO_KO|PANTHER_AND_PFAM);Uncharacterized_(NO_KO|PANTHER_AND_PFAM);Uncharacterized_(NO_KO|PANTHER_AND_PFAM);NO_KO|PANTHER_AND_PFAM_tRNA-Arg	72	71	2.38	Halobacteria_(32);Thermoprotei_(10);Unclassified_Nitrososphaerota_(8);Nitrososphaeria_(4);Thermococci_(3);Thermoplasmata_(3);Unclassified_Candidatus_Lokiarchaeota_(2);Methanomicrobia_(2);Unclassified_Candidatus_Woesearchaeota_(2);Unclassified_Archaea_(1);Candidatus_Micrarchaeia_(1);Nanohaloarchaea_(1);Candidatus_Poseidoniia_(1);Unclassified_Euryarchaeota_(1)
Uncharacterized_(NO_KO|PANTHER_AND_PFAM);Uncharacterized_(NO_KO|PANTHER_AND_PFAM);Uncharacterized_(NO_KO|PANTHER_AND_PFAM);Uncharacterized_(NO_KO|PANTHER_AND_PFAM);K07496|K07496_putative_transposase:PF01385|Probable_transposasePF07282|Putative_transposase_DNA-binding_domain	81	70	2.35	Halobacteria_(29);Thermoprotei_(27);Thermococci_(3);Unclassified_Nitrososphaerota_(3);Unclassified_Archaea_(3);Unclassified_Candidatus_Marsarchaeota_(2);Nitrososphaeria_(1);Unclassified_Euryarchaeota_(1);Methanomicrobia_(1)
NO_KO|PANTHER_AND_PFAM_hypothetical_protein;Uncharacterized_(NO_KO|PANTHER_AND_PFAM);Uncharacterized_(NO_KO|PANTHER_AND_PFAM);Uncharacterized_(NO_KO|PANTHER_AND_PFAM);NO_KO|PANTHER_AND_PFAM_hypothetical_protein	81	70	2.35	Halobacteria_(43);Thermoprotei_(5);Unclassified_Candidatus_Woesearchaeota_(3);Unclassified_Candidatus_Bathyarchaeota_(3);Unclassified_Euryarchaeota_(3);Methanomicrobia_(3);Unclassified_Candidatus_Micrarchaeota_(2);Unclassified_Nitrososphaerota_(2);Unclassified_Archaea_(2);Methanobacteria_(1);Unclassified_Candidatus_Aenigmatarchaeota_(1);Thermoplasmata_(1);Unclassified_Candidatus_Altiarchaeota_(1)
Uncharacterized_(NO_KO|PANTHER_AND_PFAM);Uncharacterized_(NO_KO|PANTHER_AND_PFAM);Uncharacterized_(NO_KO|PANTHER_AND_PFAM);Uncharacterized_(NO_KO|PANTHER_AND_PFAM);Uncharacterized_(-:PF01609|Transposase_DDE_domain)	77	70	2.35	Halobacteria_(27);Methanobacteria_(12);Methanomicrobia_(4);Unclassified_Euryarchaeota_(4);Unclassified_Candidatus_Heimdallarchaeota_(3);Unclassified_Nanoarchaeota_(3);Thermoplasmata_(2);Unclassified_Candidatus_Micrarchaeota_(2);Thermoprotei_(2);Thermococci_(2);Archaeoglobi_(2);Candidatus_Methanoliparia_(1);Unclassified_Candidatus_Lokiarchaeota_(1);Nitrososphaeria_(1);Unclassified_Candidatus_Altia…
K01992|ABC-2.P_ABC-2_type_transport_system_permease_protein:PF12698|ABC-2_family_transporter_protein;K01990|ABC-2.A_ABC-2_type_transport_system_ATP-binding_protein:PF00005|ABC_transporter;Uncharacterized_(NO_KO|PANTHER_AND_PFAM);K00606|panB_3-methyl-2-oxobutanoate_hydroxymethyltransferase_[EC:2.1.2.11]:PF02548|Ketopantoate_hydroxymethyltransferase;K09722|K09722_pps_4-phosphopantoate---beta-alanin…	76	70	2.35	Thermoprotei_(69);Unclassified_Archaea_(1)
Uncharacterized_(NO_KO|PANTHER_AND_PFAM);Uncharacterized_(NO_KO|PANTHER_AND_PFAM);Uncharacterized_(NO_KO|PANTHER_AND_PFAM);Uncharacterized_(NO_KO|PANTHER_AND_PFAM);K01737|queD_ptpS_PTS_6-pyruvoyltetrahydropterin/6-carboxytetrahydropterin_synthase_[EC:4.2.3.12_4.1.2.50]:PF01242|6-pyruvoyl_tetrahydropterin_synthase	74	70	2.35	Thermoprotei_(59);Halobacteria_(3);Thermococci_(3);Unclassified_Nitrososphaerota_(2);Unclassified_Candidatus_Thorarchaeota_(1);Unclassified_Thermoproteota_(1);Unclassified_Archaea_(1)
Uncharacterized_(NO_KO|PANTHER_AND_PFAM);Uncharacterized_(NO_KO|PANTHER_AND_PFAM);Uncharacterized_(NO_KO|PANTHER_AND_PFAM);Uncharacterized_(NO_KO|PANTHER_AND_PFAM);Uncharacterized_(-:PF04014|Antidote-toxin_recognition_MazE_bacterial_antitoxin)	73	70	2.35	Halobacteria_(14);Methanobacteria_(14);Thermoprotei_(11);Thermococci_(7);Nitrososphaeria_(5);Archaeoglobi_(4);Unclassified_Nitrososphaerota_(3);Unclassified_Candidatus_Woesearchaeota_(3);Methanomicrobia_(2);Unclassified_Euryarchaeota_(2);Unclassified_Archaea_(1);Unclassified_Candidatus_Odinarchaeota_(1);Unclassified_Candidatus_Micrarchaeota_(1);Unclassified_Candidatus_Hydrothermarchaeota_(1);Uncl…
Uncharacterized_(NO_KO|PANTHER_AND_PFAM);PTHR37170|GLUTAREDOXIN-RELATED:PF13192|Thioredoxin_domainPF13192|Thioredoxin_domain;Uncharacterized_(K09141|K09141_uncharacterized_protein:PF01871|AMMECR1);Uncharacterized_(K09122|K09122_uncharacterized_protein:PF01927|Mut7-C_RNAse_domain);Uncharacterized_(NO_KO|PANTHER_AND_PFAM)	71	70	2.35	Thermoprotei_(69);Unclassified_Archaea_(1)
Uncharacterized_(NO_KO|PANTHER_AND_PFAM);Uncharacterized_(-:PF19663|Family_of_unknown_function_(DUF6166));Uncharacterized_(NO_KO|PANTHER_AND_PFAM);Uncharacterized_(NO_KO|PANTHER_AND_PFAM);Uncharacterized_(NO_KO|PANTHER_AND_PFAM)	88	69	2.32	Halobacteria_(68);Methanomicrobia_(1)
Uncharacterized_(NO_KO|PANTHER_AND_PFAM);Uncharacterized_(NO_KO|PANTHER_AND_PFAM);Uncharacterized_(NO_KO|PANTHER_AND_PFAM);Uncharacterized_(NO_KO|PANTHER_AND_PFAM);K08094|hxlB_6-phospho-3-hexuloisomerase_[EC:5.3.1.27]:PF01380|SIS_domain	72	69	2.32	Thermoprotei_(69)
PTHR35864|ZINC_METALLOPROTEASE_MJ0611-RELATED:-;PTHR22936|RHOMBOID-RELATED:PF01694|Rhomboid_family;Uncharacterized_(NO_KO|PANTHER_AND_PFAM);K18532|AK6_FAP7_adenylate_kinase_[EC:2.7.4.3]:PF13238|AAA_domain;K03593|mrp_NUBPL_ATP-binding_protein_involved_in_chromosome_partitioning:PF10609|NUBPL_iron-transfer_P-loop_NTPase	72	69	2.32	Thermoprotei_(68);Unclassified_Archaea_(1)
K09733|mfnB_(5-formylfuran-3-yl)methyl_phosphate_synthase_[EC:4.2.3.153]:PF04476|4-HFC-P_synthase;PTHR43090|1-(5-PHOSPHORIBOSYL)-5-[(5-PHOSPHORIBOSYLAMINO)METHYLIDENEAMINO]_IMIDAZOLE-4-CARBOXAMIDE_ISOMERASE:PF00977|Histidine_biosynthesis_protein;Uncharacterized_(NO_KO|PANTHER_AND_PFAM);K00943|tmk_DTYMK_dTMP_kinase_[EC:2.7.4.9]:PF02223|Thymidylate_kinase;K22882|K22882_thymidylate_synthase_[EC:2.1.…	69	69	2.32	Methanomicrobia_(69)
Uncharacterized_(NO_KO|PANTHER_AND_PFAM);Uncharacterized_(NO_KO|PANTHER_AND_PFAM);Uncharacterized_(NO_KO|PANTHER_AND_PFAM);PTHR43229|NODULATION_PROTEIN_J:PF01061|ABC-2_type_transporter;K01990|ABC-2.A_ABC-2_type_transport_system_ATP-binding_protein:PF00005|ABC_transporter	69	69	2.32	Methanomicrobia_(49);Thermoprotei_(14);Unclassified_Candidatus_Parvarchaeota_(3);Unclassified_Archaea_(1);Thermoplasmata_(1);Unclassified_Euryarchaeota_(1)
K05606|MCEE_epi_methylmalonyl-CoA/ethylmalonyl-CoA_epimerase_[EC:5.1.99.1]:PF13669|Glyoxalase/Bleomycin_resistance_protein/Dioxygenase_superfamily;K01848|E5.4.99.2A_mcmA1_methylmalonyl-CoA_mutase_N-terminal_domain_[EC:5.4.99.2]:PF01642|Methylmalonyl-CoA_mutase;Uncharacterized_(K07101|K07101_uncharacterized_protein:PF00156|Phosphoribosyl_transferase_domain);PTHR10151|ECTONUCLEOTIDE_PYROPHOSPHATASE…	77	68	2.28	Thermoprotei_(66);Unclassified_Archaea_(2)
PTHR46268|STRESS_RESPONSE_PROTEIN_NHAX:PF00582|Universal_stress_protein_family;Uncharacterized_(NO_KO|PANTHER_AND_PFAM);Uncharacterized_(NO_KO|PANTHER_AND_PFAM);Uncharacterized_(NO_KO|PANTHER_AND_PFAM);Uncharacterized_(NO_KO|PANTHER_AND_PFAM)	76	68	2.28	Halobacteria_(45);Nitrososphaeria_(9);Unclassified_Nitrososphaerota_(7);Methanomicrobia_(2);Unclassified_Archaea_(1);Methanobacteria_(1);Archaeoglobi_(1);Candidatus_Methanomethylicia_(1);Unclassified_Candidatus_Nanohalarchaeota_(1)
Uncharacterized_(NO_KO|PANTHER_AND_PFAM);Uncharacterized_(-:PF01381|Helix-turn-helix);Uncharacterized_(NO_KO|PANTHER_AND_PFAM);K05825|LYSN_2-aminoadipate_transaminase_[EC:2.6.1.-]:PF00155|Aminotransferase_class_I_and_II;PTHR13939|NICOTINAMIDE-NUCLEOTIDE_AMIDOHYDROLASE_PNCC:PF00994|Probable_molybdopterin_binding_domain	74	68	2.28	Thermoprotei_(67);Unclassified_Archaea_(1)
Uncharacterized_(NO_KO|PANTHER_AND_PFAM);Uncharacterized_(NO_KO|PANTHER_AND_PFAM);Uncharacterized_(NO_KO|PANTHER_AND_PFAM);Uncharacterized_(NO_KO|PANTHER_AND_PFAM);PTHR30121|UNCHARACTERIZED_PROTEIN_YJGR-RELATED:-	72	68	2.28	Halobacteria_(39);Thermococci_(11);Methanococci_(7);Thermoprotei_(6);Thermoplasmata_(4);Unclassified_Candidatus_Altiarchaeota_(1)
K15740|mptN_tetrahydromethanopterin:alpha-L-glutamate_ligase_[EC:6.3.2.33]:PF08443|RimK-like_ATP-grasp_domain;K21268|gdS-2_hexaprenyl_diphosphate_synthase_[EC:2.5.1.82]:PF00348|Polyprenyl_synthetase;Uncharacterized_(NO_KO|PANTHER_AND_PFAM);K00772|mtaP_MTAP_5'-methylthioadenosine_phosphorylase_[EC:2.4.2.28]:PF01048|Phosphorylase_superfamily;Uncharacterized_(K07101|K07101_uncharacterized_protein:PF…	72	68	2.28	Thermoprotei_(67);Unclassified_Archaea_(1)
K03390|hdrC2_heterodisulfide_reductase_subunit_C2_[EC:1.8.7.3_1.8.98.4_1.8.98.5_1.8.98.6]:PF13183|4Fe-4S_dicluster_domain;K03389|hdrB2_heterodisulfide_reductase_subunit_B2_[EC:1.8.7.3_1.8.98.4_1.8.98.5_1.8.98.6]:PF02754|Cysteine-rich_domainPF02754|Cysteine-rich_domain;Uncharacterized_(-:PF05370|Domain_of_unknown_function_(DUF749));Uncharacterized_(-:PF09869|Uncharacterized_protein_conserved_in_ar…	68	68	2.28	Methanobacteria_(68)
Uncharacterized_(NO_KO|PANTHER_AND_PFAM);Uncharacterized_(NO_KO|PANTHER_AND_PFAM);Uncharacterized_(NO_KO|PANTHER_AND_PFAM);Uncharacterized_(-:PF01609|Transposase_DDE_domain);Uncharacterized_(NO_KO|PANTHER_AND_PFAM)	73	67	2.25	Halobacteria_(29);Methanobacteria_(15);Unclassified_Euryarchaeota_(4);Unclassified_Candidatus_Heimdallarchaeota_(3);Methanomicrobia_(2);Thermoplasmata_(2);Nitrososphaeria_(2);Archaeoglobi_(2);Theionarchaea_(1);Unclassified_Candidatus_Micrarchaeota_(1);Unclassified_Candidatus_Lokiarchaeota_(1);Unclassified_Candidatus_Parvarchaeota_(1);Unclassified_Nitrososphaerota_(1);Thermococci_(1);Unclassified_…
Uncharacterized_(-:PF05854|Non-histone_chromosomal_protein_MC1);Uncharacterized_(NO_KO|PANTHER_AND_PFAM);K00254|DHODH_pyrD_dihydroorotate_dehydrogenase_[EC:1.3.5.2]:PF01180|Dihydroorotate_dehydrogenase	69	67	2.25	Halobacteria_(67)
Uncharacterized_(K06869|K06869_uncharacterized_protein:PF09754|PAC2_family);K18779|tgtA_7-cyano-7-deazaguanine_tRNA-ribosyltransferase_[EC:2.4.2.48]:PF01702|Queuine_tRNA-ribosyltransferase;Uncharacterized_(-:PF14894|Lsm_C-terminal);K03052|rpoG_DNA-directed_RNA_polymerase_subunit_G_[EC:2.7.7.6]:PF16992|DNA-directed_RNA_polymerase_subunit_G;K03433|psmB_prcB_proteasome_beta_subunit_[EC:3.4.25.1]:PF0…	69	67	2.25	Thermoprotei_(67)
Uncharacterized_(NO_KO|PANTHER_AND_PFAM);Uncharacterized_(NO_KO|PANTHER_AND_PFAM);Uncharacterized_(NO_KO|PANTHER_AND_PFAM);Uncharacterized_(NO_KO|PANTHER_AND_PFAM);K23684|aglJ_dolichol-phosphate_hexosyltransferase_[EC:2.4.1.-]:PF00535|Glycosyl_transferase_family_2	68	67	2.25	Halobacteria_(52);Thermoprotei_(5);Candidatus_Micrarchaeia_(3);Unclassified_Nitrososphaerota_(2);Unclassified_Thermoproteota_(2);Thermoplasmata_(1);Thermococci_(1);Methanomicrobia_(1)
K14104|ehaM_energy-converting_hydrogenase_A_subunit_M:PF09218|Domain_of_unknown_function_(DUF1959);K14103|ehaL_energy-converting_hydrogenase_A_subunit_L:PF09877|Energy-converting_hydrogenase_subunit_EhaL;Uncharacterized_(NO_KO|PANTHER_AND_PFAM);K14101|ehaJ_energy-converting_hydrogenase_A_subunit_J:PF00146|NADH_dehydrogenase;Uncharacterized_(NO_KO|PANTHER_AND_PFAM)	67	67	2.25	Methanobacteria_(53);Methanococci_(11);Methanopyri_(3)
K00338|nuoI_NADH-quinone_oxidoreductase_subunit_I_[EC:7.1.1.2]:PF12838|4Fe-4S_dicluster_domain;PTHR33269|NADH-UBIQUINONE_OXIDOREDUCTASE_CHAIN_6:PF00499|NADH-ubiquinone/plastoquinone_oxidoreductase_chain_6;Uncharacterized_(NO_KO|PANTHER_AND_PFAM);K00340|nuoK_NADH-quinone_oxidoreductase_subunit_K_[EC:7.1.1.2]:PF00420|NADH-ubiquinone/plastoquinone_oxidoreductase_chain_4L;K00341|nuoL_NADH-quinone_oxi…	67	67	2.25	Halobacteria_(67)
K00772|mtaP_MTAP_5'-methylthioadenosine_phosphorylase_[EC:2.4.2.28]:PF01048|Phosphorylase_superfamily;Uncharacterized_(NO_KO|PANTHER_AND_PFAM);Uncharacterized_(NO_KO|PANTHER_AND_PFAM);Uncharacterized_(NO_KO|PANTHER_AND_PFAM);Uncharacterized_(NO_KO|PANTHER_AND_PFAM)	67	67	2.25	Unclassified_Nitrososphaerota_(49);Nitrososphaeria_(9);Unclassified_Thermoproteota_(5);Unclassified_Archaea_(3);Thermococci_(1)
Uncharacterized_(NO_KO|PANTHER_AND_PFAM);Uncharacterized_(-:PF21831|Domain_of_unknown_function_(DUF6891));Uncharacterized_(-:PF21813|Family_of_unknown_function_(DUF6882));K10206|E2.6.1.83_LL-diaminopimelate_aminotransferase_[EC:2.6.1.83]:PF00155|Aminotransferase_class_I_and_II;Uncharacterized_(NO_KO|PANTHER_AND_PFAM)	67	67	2.25	Methanobacteria_(67)
Uncharacterized_(NO_KO|PANTHER_AND_PFAM);Uncharacterized_(NO_KO|PANTHER_AND_PFAM);Uncharacterized_(NO_KO|PANTHER_AND_PFAM);Uncharacterized_(NO_KO|PANTHER_AND_PFAM);Uncharacterized_(-:PF16795|Archaeal_phage_integrase)	77	66	2.22	Thermoprotei_(30);Thermococci_(15);Archaeoglobi_(8);Methanomicrobia_(3);Unclassified_Candidatus_Bathyarchaeota_(3);Unclassified_Archaea_(3);Nitrososphaeria_(1);Unclassified_Thermoproteota_(1);Unclassified_Candidatus_Woesearchaeota_(1);Halobacteria_(1)
K07451|mcrA_5-methylcytosine-specific_restriction_enzyme_A_[EC:3.1.21.-]:PF01844|HNH_endonuclease;Uncharacterized_(NO_KO|PANTHER_AND_PFAM);Uncharacterized_(NO_KO|PANTHER_AND_PFAM);Uncharacterized_(NO_KO|PANTHER_AND_PFAM);Uncharacterized_(NO_KO|PANTHER_AND_PFAM)	74	66	2.22	Halobacteria_(53);Methanomicrobia_(4);Methanobacteria_(3);Unclassified_Candidatus_Woesearchaeota_(1);Unclassified_Candidatus_Lokiarchaeota_(1);Unclassified_Euryarchaeota_(1);Unclassified_Thermoproteota_(1);Unclassified_Candidatus_Parvarchaeota_(1);Unclassified_Candidatus_Aenigmatarchaeota_(1)
PTHR42685|GERANYLGERANYL_DIPHOSPHATE_REDUCTASE:-;Uncharacterized_(NO_KO|PANTHER_AND_PFAM);Uncharacterized_(NO_KO|PANTHER_AND_PFAM);Uncharacterized_(NO_KO|PANTHER_AND_PFAM);Uncharacterized_(NO_KO|PANTHER_AND_PFAM)	74	66	2.22	Thermoprotei_(60);Unclassified_Nitrososphaerota_(2);Unclassified_Candidatus_Woesearchaeota_(1);Unclassified_Thermoproteota_(1);Unclassified_Euryarchaeota_(1);Unclassified_Archaea_(1)
K05595|marC_multiple_antibiotic_resistance_protein:PF01914|MarC_family_integral_membrane_protein;Uncharacterized_(NO_KO|PANTHER_AND_PFAM);Uncharacterized_(NO_KO|PANTHER_AND_PFAM);K17828|pyrDI_dihydroorotate_dehydrogenase_(NAD+)_catalytic_subunit_[EC:1.3.1.14]:PF01180|Dihydroorotate_dehydrogenase;PTHR43668|ALLANTOINASE:PF01979|Amidohydrolase_family	72	66	2.22	Thermoprotei_(66)
Uncharacterized_(NO_KO|PANTHER_AND_PFAM);Uncharacterized_(NO_KO|PANTHER_AND_PFAM);Uncharacterized_(NO_KO|PANTHER_AND_PFAM);K01737|queD_ptpS_PTS_6-pyruvoyltetrahydropterin/6-carboxytetrahydropterin_synthase_[EC:4.2.3.12_4.1.2.50]:PF01242|6-pyruvoyl_tetrahydropterin_synthase;Uncharacterized_(NO_KO|PANTHER_AND_PFAM)	71	66	2.22	Thermoprotei_(58);Unclassified_Nitrososphaerota_(3);Halobacteria_(3);Unclassified_Thermoproteota_(1);Unclassified_Archaea_(1)
K07744|K07744_transcriptional_regulator:PF00571|CBS_domainPF00571|CBS_domainPF03444|Winged_helix-turn-helix_transcription_repressor_HrcA_DNA-binding;Uncharacterized_(-:PF09958|Uncharacterized_protein_conserved_in_archaea_(DUF2192));Uncharacterized_(NO_KO|PANTHER_AND_PFAM);Uncharacterized_(-:PF01381|Helix-turn-helix);Uncharacterized_(NO_KO|PANTHER_AND_PFAM)	71	66	2.22	Thermoprotei_(66)
PTHR30121|UNCHARACTERIZED_PROTEIN_YJGR-RELATED:-;Uncharacterized_(NO_KO|PANTHER_AND_PFAM);Uncharacterized_(NO_KO|PANTHER_AND_PFAM);Uncharacterized_(NO_KO|PANTHER_AND_PFAM);Uncharacterized_(NO_KO|PANTHER_AND_PFAM)	70	66	2.22	Halobacteria_(39);Thermococci_(11);Methanococci_(8);Thermoprotei_(3);Candidatus_Micrarchaeia_(1);Unclassified_Candidatus_Lokiarchaeota_(1);Thermoplasmata_(1);Unclassified_Candidatus_Heimdallarchaeota_(1);Unclassified_Nitrososphaerota_(1)
Uncharacterized_(-:PF07690|Major_Facilitator_Superfamily);PTHR11049|ACYL_COENZYME_A_THIOESTER_HYDROLASE:PF03061|Thioesterase_superfamilyPF03061|Thioesterase_superfamily;Uncharacterized_(NO_KO|PANTHER_AND_PFAM);PTHR30121|UNCHARACTERIZED_PROTEIN_YJGR-RELATED:PF01935|Helicase_HerA_central_domain;Uncharacterized_(-:PF09376|NurA_domain)	69	66	2.22	Thermoprotei_(64);Unclassified_Thermoproteota_(1);Unclassified_Archaea_(1)
K04085|tusA_sirA_tRNA_2-thiouridine_synthesizing_protein_A_[EC:2.8.1.-]:PF01206|Sulfurtransferase_TusA;PTHR34655|CONSERVED_WITHIN_P._AEROPHILUM:PF13686|DsrE/DsrF/DrsH-like_family;Uncharacterized_(K07092|K07092_uncharacterized_protein:PF02635|DsrE/DsrF-like_family);PTHR22912|DISULFIDE_OXIDOREDUCTASE:PF07992|Pyridine_nucleotide-disulphide_oxidoreductasePF02852|Pyridine_nucleotide-disulphide_oxidore…	67	66	2.22	Thermoprotei_(66)
Uncharacterized_(NO_KO|PANTHER_AND_PFAM);Uncharacterized_(NO_KO|PANTHER_AND_PFAM);Uncharacterized_(NO_KO|PANTHER_AND_PFAM);Uncharacterized_(NO_KO|PANTHER_AND_PFAM);Uncharacterized_(K07133|K07133_uncharacterized_protein:PF13635|Domain_of_unknown_function_(DUF4143)PF13173|AAA_domain)	66	66	2.22	Thermoprotei_(38);Methanobacteria_(10);Methanomicrobia_(5);Unclassified_Archaea_(3);Thermoplasmata_(3);Halobacteria_(2);Unclassified_Nitrososphaerota_(1);Unclassified_Candidatus_Aenigmatarchaeota_(1);Unclassified_Candidatus_Woesearchaeota_(1);Methanococci_(1);Unclassified_Candidatus_Micrarchaeota_(1)
Uncharacterized_(NO_KO|PANTHER_AND_PFAM);Uncharacterized_(NO_KO|PANTHER_AND_PFAM);Uncharacterized_(NO_KO|PANTHER_AND_PFAM);Uncharacterized_(-:PF19663|Family_of_unknown_function_(DUF6166));Uncharacterized_(NO_KO|PANTHER_AND_PFAM)	85	65	2.18	Halobacteria_(65)
Uncharacterized_(NO_KO|PANTHER_AND_PFAM);Uncharacterized_(NO_KO|PANTHER_AND_PFAM);Uncharacterized_(NO_KO|PANTHER_AND_PFAM);Uncharacterized_(NO_KO|PANTHER_AND_PFAM);K07495|K07495_putative_transposase:PF01609|Transposase_DDE_domain	83	65	2.18	Halobacteria_(42);Thermoprotei_(10);Methanomicrobia_(7);Unclassified_Candidatus_Heimdallarchaeota_(2);Unclassified_Euryarchaeota_(2);Unclassified_Candidatus_Diapherotrites_(1);Methanobacteria_(1)
Uncharacterized_(NO_KO|PANTHER_AND_PFAM);K01990|ABC-2.A_ABC-2_type_transport_system_ATP-binding_protein:PF00005|ABC_transporter;Uncharacterized_(NO_KO|PANTHER_AND_PFAM)	80	65	2.18	Halobacteria_(19);Thermoprotei_(16);Unclassified_Euryarchaeota_(7);Methanomicrobia_(5);Unclassified_Archaea_(4);Unclassified_Nitrososphaerota_(3);Unclassified_Candidatus_Korarchaeota_(2);Thermoplasmata_(2);Candidatus_Nanohaloarchaea_(2);Unclassified_Candidatus_Geothermarchaeota_(1);Methanobacteria_(1);Unclassified_Thermoproteota_(1);Unclassified_Candidatus_Geoarchaeota_(1);Unclassified_Candidatus…
Uncharacterized_(NO_KO|PANTHER_AND_PFAM);K07448|mrr_restriction_system_protein:PF04471|Restriction_endonuclease;Uncharacterized_(NO_KO|PANTHER_AND_PFAM);Uncharacterized_(NO_KO|PANTHER_AND_PFAM);Uncharacterized_(NO_KO|PANTHER_AND_PFAM)	74	65	2.18	Halobacteria_(43);Unclassified_Nitrososphaerota_(5);Nitrososphaeria_(5);Methanobacteria_(3);Methanomicrobia_(2);Nanohaloarchaea_(1);Unclassified_Candidatus_Aenigmatarchaeota_(1);Unclassified_Candidatus_Heimdallarchaeota_(1);Thermoplasmata_(1);Unclassified_Thermoproteota_(1);Thermoprotei_(1);Unclassified_Candidatus_Nanohalarchaeota_(1)
Uncharacterized_(NO_KO|PANTHER_AND_PFAM);Uncharacterized_(NO_KO|PANTHER_AND_PFAM);Uncharacterized_(NO_KO|PANTHER_AND_PFAM);Uncharacterized_(NO_KO|PANTHER_AND_PFAM);Uncharacterized_(-:PF01844|HNH_endonuclease)	71	65	2.18	Halobacteria_(41);Unclassified_Archaea_(7);Methanobacteria_(5);Unclassified_Nitrososphaerota_(3);Methanomicrobia_(2);Unclassified_Euryarchaeota_(2);Thermoplasmata_(1);Unclassified_Candidatus_Heimdallarchaeota_(1);Candidatus_Poseidoniia_(1);Unclassified_Thermoproteota_(1);Methanococci_(1)
Uncharacterized_(NO_KO|PANTHER_AND_PFAM);Uncharacterized_(NO_KO|PANTHER_AND_PFAM);Uncharacterized_(NO_KO|PANTHER_AND_PFAM);Uncharacterized_(NO_KO|PANTHER_AND_PFAM);PTHR46268|STRESS_RESPONSE_PROTEIN_NHAX:PF00582|Universal_stress_protein_family	70	65	2.18	Halobacteria_(40);Nitrososphaeria_(11);Unclassified_Nitrososphaerota_(6);Thermoprotei_(4);Archaeoglobi_(1);Candidatus_Methanomethylicia_(1);Unclassified_Candidatus_Nanohalarchaeota_(1);Candidatus_Nanohaloarchaea_(1)
Uncharacterized_(NO_KO|PANTHER_AND_PFAM);Uncharacterized_(NO_KO|PANTHER_AND_PFAM);Uncharacterized_(NO_KO|PANTHER_AND_PFAM);K07052|K07052_CAAX_protease_family_protein:PF02517|Type_II_CAAX_prenyl_endopeptidase_Rce1-like;Uncharacterized_(NO_KO|PANTHER_AND_PFAM)	69	65	2.18	Halobacteria_(27);Methanobacteria_(8);Methanomicrobia_(8);Thermoprotei_(5);Unclassified_Candidatus_Micrarchaeota_(4);Unclassified_Euryarchaeota_(3);Nitrososphaeria_(2);Unclassified_Thermoproteota_(2);Hadesarchaea_(1);Theionarchaea_(1);Unclassified_Archaea_(1);Unclassified_Candidatus_Lokiarchaeota_(1);Thermococci_(1);Unclassified_Nitrososphaerota_(1)
Uncharacterized_(NO_KO|PANTHER_AND_PFAM);Uncharacterized_(NO_KO|PANTHER_AND_PFAM);Uncharacterized_(NO_KO|PANTHER_AND_PFAM);Uncharacterized_(NO_KO|PANTHER_AND_PFAM);K06218|relE_stbE_mRNA_interferase_RelE/StbE:PF05016|ParE_toxin_of_type_II_toxin-antitoxin_system_parDE	69	65	2.18	Methanomicrobia_(16);Halobacteria_(9);Thermococci_(8);Unclassified_Archaea_(6);Unclassified_Nitrososphaerota_(4);Archaeoglobi_(4);Methanococci_(3);Nitrososphaeria_(2);Thermoplasmata_(2);Methanobacteria_(2);Unclassified_Candidatus_Aenigmatarchaeota_(2);Unclassified_Thermoproteota_(2);Unclassified_Candidatus_Bathyarchaeota_(1);Unclassified_Candidatus_Thorarchaeota_(1);Unclassified_Candidatus_Micrar…
Uncharacterized_(NO_KO|PANTHER_AND_PFAM);Uncharacterized_(-:PF06626|Protein_of_unknown_function_(DUF1152));Uncharacterized_(NO_KO|PANTHER_AND_PFAM);Uncharacterized_(NO_KO|PANTHER_AND_PFAM);K01761|E4.4.1.11_methionine-gamma-lyase_[EC:4.4.1.11]:PF01053|Cys/Met_metabolism_PLP-dependent_enzyme	69	65	2.18	Thermoprotei_(64);Unclassified_Archaea_(1)
Uncharacterized_(NO_KO|PANTHER_AND_PFAM);Uncharacterized_(NO_KO|PANTHER_AND_PFAM);Uncharacterized_(NO_KO|PANTHER_AND_PFAM);Uncharacterized_(NO_KO|PANTHER_AND_PFAM);K03124|TFIIB_GTF2B_SUA7_tfb_transcription_initiation_factor_TFIIB:PF08271|TFIIB_zinc-bindingPF00382|Transcription_factor_TFIIB_repeatPF00382|Transcription_factor_TFIIB_repeat	68	65	2.18	Halobacteria_(46);Unclassified_Nitrososphaerota_(4);Nitrososphaeria_(4);Methanobacteria_(3);Archaeoglobi_(2);Thermoprotei_(2);Thermococci_(1);Unclassified_Thermoproteota_(1);Unclassified_Candidatus_Heimdallarchaeota_(1);Unclassified_Candidatus_Aenigmatarchaeota_(1)
K07496|K07496_putative_transposase:PF01385|Probable_transposasePF07282|Putative_transposase_DNA-binding_domain;Uncharacterized_(NO_KO|PANTHER_AND_PFAM);Uncharacterized_(NO_KO|PANTHER_AND_PFAM);Uncharacterized_(NO_KO|PANTHER_AND_PFAM);Uncharacterized_(NO_KO|PANTHER_AND_PFAM)	68	65	2.18	Halobacteria_(41);Thermoprotei_(9);Thermococci_(3);Methanobacteria_(3);Unclassified_Candidatus_Parvarchaeota_(2);Unclassified_Euryarchaeota_(2);Nitrososphaeria_(1);Unclassified_Nitrososphaerota_(1);Methanomicrobia_(1);Unclassified_Candidatus_Marsarchaeota_(1);Unclassified_Archaea_(1)
Uncharacterized_(NO_KO|PANTHER_AND_PFAM);K07325|flaB_archaeal_flagellin_FlaB:PF01917|Archaebacterial_flagellin;Uncharacterized_(NO_KO|PANTHER_AND_PFAM);Uncharacterized_(NO_KO|PANTHER_AND_PFAM);Uncharacterized_(NO_KO|PANTHER_AND_PFAM)	67	65	2.18	Thermoprotei_(41);Halobacteria_(11);Unclassified_Euryarchaeota_(3);Candidatus_Methanoliparia_(2);Unclassified_Nitrososphaerota_(2);Candidatus_Poseidoniia_(1);Unclassified_Candidatus_Woesearchaeota_(1);Unclassified_Candidatus_Geothermarchaeota_(1);Unclassified_Thermoproteota_(1);Methanomicrobia_(1);Unclassified_Candidatus_Bathyarchaeota_(1)
PTHR30349|PHAGE_INTEGRASE-RELATED:PF13495|Phage_integrase_N-terminal_SAM-like_domainPF00589|Phage_integrase_family;Uncharacterized_(NO_KO|PANTHER_AND_PFAM);Uncharacterized_(NO_KO|PANTHER_AND_PFAM);Uncharacterized_(NO_KO|PANTHER_AND_PFAM);Uncharacterized_(NO_KO|PANTHER_AND_PFAM)	66	65	2.18	Methanomicrobia_(49);Methanococci_(8);Halobacteria_(5);Unclassified_Candidatus_Korarchaeota_(1);Unclassified_Euryarchaeota_(1);Unclassified_Candidatus_Odinarchaeota_(1)
Uncharacterized_(NO_KO|PANTHER_AND_PFAM);PTHR37826|FLOTILLIN_BAND_7_5_DOMAIN_PROTEIN:PF01145|SPFH_domain_/_Band_7_family;Uncharacterized_(NO_KO|PANTHER_AND_PFAM);Uncharacterized_(NO_KO|PANTHER_AND_PFAM);Uncharacterized_(NO_KO|PANTHER_AND_PFAM)	66	65	2.18	Thermoprotei_(64);Unclassified_Candidatus_Marsarchaeota_(1)
K00759|APRT_apt_adenine_phosphoribosyltransferase_[EC:2.4.2.7]:PF00156|Phosphoribosyl_transferase_domain;K00772|mtaP_MTAP_5'-methylthioadenosine_phosphorylase_[EC:2.4.2.28]:PF01048|Phosphorylase_superfamily;Uncharacterized_(NO_KO|PANTHER_AND_PFAM);Uncharacterized_(NO_KO|PANTHER_AND_PFAM);Uncharacterized_(NO_KO|PANTHER_AND_PFAM)	65	65	2.18	Unclassified_Nitrososphaerota_(49);Nitrososphaeria_(9);Unclassified_Thermoproteota_(5);Unclassified_Archaea_(2)
K00338|nuoI_NADH-quinone_oxidoreductase_subunit_I_[EC:7.1.1.2]:PF12838|4Fe-4S_dicluster_domain;PTHR33269|NADH-UBIQUINONE_OXIDOREDUCTASE_CHAIN_6:PF00499|NADH-ubiquinone/plastoquinone_oxidoreductase_chain_6;Uncharacterized_(NO_KO|PANTHER_AND_PFAM);K00340|nuoK_NADH-quinone_oxidoreductase_subunit_K_[EC:7.1.1.2]:PF00420|NADH-ubiquinone/plastoquinone_oxidoreductase_chain_4L;K00341|nuoL_NADH-quinone_oxi…	65	65	2.18	Halobacteria_(65)
Uncharacterized_(-:PF08979|Domain_of_unknown_function_(DUF1894));Uncharacterized_(-:PF09001|Domain_of_unknown_function_(DUF1890));Uncharacterized_(-:PF08979|Domain_of_unknown_function_(DUF1894));Uncharacterized_(NO_KO|PANTHER_AND_PFAM);Uncharacterized_(NO_KO|PANTHER_AND_PFAM)	65	65	2.18	Methanomicrobia_(65)
Uncharacterized_(-:PF19663|Family_of_unknown_function_(DUF6166));Uncharacterized_(NO_KO|PANTHER_AND_PFAM);Uncharacterized_(NO_KO|PANTHER_AND_PFAM);Uncharacterized_(NO_KO|PANTHER_AND_PFAM);Uncharacterized_(NO_KO|PANTHER_AND_PFAM)	76	64	2.15	Halobacteria_(63);Methanomicrobia_(1)
Uncharacterized_(NO_KO|PANTHER_AND_PFAM);Uncharacterized_(NO_KO|PANTHER_AND_PFAM);Uncharacterized_(NO_KO|PANTHER_AND_PFAM);Uncharacterized_(NO_KO|PANTHER_AND_PFAM);Uncharacterized_(-:PF19663|Family_of_unknown_function_(DUF6166))	73	64	2.15	Halobacteria_(64)
Uncharacterized_(NO_KO|PANTHER_AND_PFAM);Uncharacterized_(NO_KO|PANTHER_AND_PFAM);Uncharacterized_(NO_KO|PANTHER_AND_PFAM);Uncharacterized_(NO_KO|PANTHER_AND_PFAM);Uncharacterized_(-:PF01022|Bacterial_regulatory_protein_arsR_family)	67	64	2.15	Halobacteria_(15);Methanomicrobia_(6);Thermoprotei_(5);Unclassified_Archaea_(5);Unclassified_Nitrososphaerota_(4);Thermococci_(4);Unclassified_Candidatus_Woesearchaeota_(3);Unclassified_Candidatus_Lokiarchaeota_(3);Unclassified_Candidatus_Micrarchaeota_(3);Archaeoglobi_(3);Unclassified_Candidatus_Thorarchaeota_(2);Nitrososphaeria_(2);Methanococci_(2);Unclassified_Candidatus_Marsarchaeota_(1);Uncl…
K01518|NUDT2_bis(5'-nucleosidyl)-tetraphosphatase_[EC:3.6.1.17]:PF00293|NUDIX_domain;K01591|pyrF_orotidine-5'-phosphate_decarboxylase_[EC:4.1.1.23]:PF00215|Orotidine_5'-phosphate_decarboxylase_/_HUMPS_family;Uncharacterized_(NO_KO|PANTHER_AND_PFAM);K01939|purA_ADSS_adenylosuccinate_synthase_[EC:6.3.4.4]:PF00709|Adenylosuccinate_synthetasePF00709|Adenylosuccinate_synthetase;Uncharacterized_(NO_KO|…	65	64	2.15	Unclassified_Nitrososphaerota_(50);Nitrososphaeria_(10);Unclassified_Thermoproteota_(3);Unclassified_Archaea_(1)
K09741|pcc1_KEOPS_complex_subunit_Pcc1:PF09341|Transcription_factor_Pcc1;K04798|pfdB_PFDN6_prefoldin_beta_subunit:PF01920|Prefoldin_subunit;Uncharacterized_(-:PF11419|Protein_of_unknown_function_(DUF3194));PTHR43090|1-(5-PHOSPHORIBOSYL)-5-[(5-PHOSPHORIBOSYLAMINO)METHYLIDENEAMINO]_IMIDAZOLE-4-CARBOXAMIDE_ISOMERASE:PF00977|Histidine_biosynthesis_protein;Uncharacterized_(NO_KO|PANTHER_AND_PFAM)	64	64	2.15	Methanobacteria_(64)
Uncharacterized_(-:PF14947|Winged_helix-turn-helix);Uncharacterized_(NO_KO|PANTHER_AND_PFAM);Uncharacterized_(NO_KO|PANTHER_AND_PFAM)	78	63	2.12	Unclassified_Nitrososphaerota_(24);Thermoprotei_(9);Nitrososphaeria_(6);Unclassified_Archaea_(5);Unclassified_Candidatus_Bathyarchaeota_(5);Methanomicrobia_(4);Methanobacteria_(3);Unclassified_Thermoproteota_(3);Unclassified_Candidatus_Woesearchaeota_(1);Archaeoglobi_(1);Unclassified_Candidatus_Verstraetearchaeota_(1);Unclassified_Euryarchaeota_(1)
Uncharacterized_(NO_KO|PANTHER_AND_PFAM);K07038|K07038_inner_membrane_protein:PF04307|LexA-binding_inner_membrane-associated_putative_hydrolase;Uncharacterized_(NO_KO|PANTHER_AND_PFAM);Uncharacterized_(NO_KO|PANTHER_AND_PFAM);Uncharacterized_(NO_KO|PANTHER_AND_PFAM)	75	63	2.12	Halobacteria_(45);Methanobacteria_(4);Methanopyri_(2);Unclassified_Nitrososphaerota_(2);Unclassified_Thermoproteota_(2);Archaeoglobi_(2);Unclassified_Candidatus_Woesearchaeota_(1);Unclassified_Candidatus_Altiarchaeota_(1);Unclassified_Candidatus_Thorarchaeota_(1);Unclassified_Candidatus_Heimdallarchaeota_(1);Unclassified_Archaea_(1);Thermoprotei_(1)
Uncharacterized_(-:PF01844|HNH_endonuclease);Uncharacterized_(NO_KO|PANTHER_AND_PFAM);Uncharacterized_(NO_KO|PANTHER_AND_PFAM);Uncharacterized_(NO_KO|PANTHER_AND_PFAM);Uncharacterized_(NO_KO|PANTHER_AND_PFAM)	68	63	2.12	Halobacteria_(45);Methanobacteria_(5);Unclassified_Archaea_(3);Unclassified_Thermoproteota_(3);Unclassified_Euryarchaeota_(2);Unclassified_Candidatus_Thorarchaeota_(1);Methanomicrobia_(1);Thermoplasmata_(1);Unclassified_Nitrososphaerota_(1);Nitrososphaeria_(1)
NO_KO|PANTHER_AND_PFAM_hypothetical_protein;Uncharacterized_(NO_KO|PANTHER_AND_PFAM);Uncharacterized_(NO_KO|PANTHER_AND_PFAM);NO_KO|PANTHER_AND_PFAM_hypothetical_protein;Uncharacterized_(NO_KO|PANTHER_AND_PFAM)	67	63	2.12	Halobacteria_(43);Unclassified_Nitrososphaerota_(3);Thermoprotei_(3);Thermococci_(2);Nitrososphaeria_(2);Methanomicrobia_(2);Methanobacteria_(2);Unclassified_Euryarchaeota_(2);Unclassified_Candidatus_Woesearchaeota_(1);Thermoplasmata_(1);Unclassified_Candidatus_Marsarchaeota_(1);Unclassified_Candidatus_Micrarchaeota_(1)
K07142|mptE_2-amino-4-hydroxy-6-hydroxymethyldihydropteridine_diphosphokinase_[EC:2.7.6.3]:PF01973|6-hydroxymethylpterin_diphosphokinase_MptE-like;Uncharacterized_(NO_KO|PANTHER_AND_PFAM);Uncharacterized_(NO_KO|PANTHER_AND_PFAM);Uncharacterized_(NO_KO|PANTHER_AND_PFAM);Uncharacterized_(NO_KO|PANTHER_AND_PFAM)	66	63	2.12	Thermoprotei_(58);Methanomicrobia_(3);Unclassified_Thermoproteota_(1);Unclassified_Nitrososphaerota_(1)
Uncharacterized_(-:PF14464|Prokaryotic_homologs_of_the_JAB_domain);Uncharacterized_(NO_KO|PANTHER_AND_PFAM);Uncharacterized_(NO_KO|PANTHER_AND_PFAM);K02034|ABC.PE.P1_peptide/nickel_transport_system_permease_protein:PF00528|Binding-protein-dependent_transport_system_inner_membrane_component;K02033|ABC.PE.P_peptide/nickel_transport_system_permease_protein:PF00528|Binding-protein-dependent_transport…	65	63	2.12	Unclassified_Nitrososphaerota_(49);Nitrososphaeria_(12);Unclassified_Euryarchaeota_(1);Unclassified_Thermoproteota_(1)
PTHR36531|CRISPR-ASSOCIATED_EXONUCLEASE_CAS4:PF12705|PD-(D/E)XK_nuclease_superfamily;K11936|pgaC_icaA_poly-beta-16-N-acetyl-D-glucosamine_synthase_[EC:2.4.1.-]:PF13641|Glycosyltransferase_like_family_2;Uncharacterized_(NO_KO|PANTHER_AND_PFAM);Uncharacterized_(K07022|K07022_uncharacterized_protein:PF00753|Metallo-beta-lactamase_superfamily);K22736|VIT_vacuolar_iron_transporter_family_protein:PF019…	65	63	2.12	Thermoprotei_(63)
K11936|pgaC_icaA_poly-beta-16-N-acetyl-D-glucosamine_synthase_[EC:2.4.1.-]:PF13641|Glycosyltransferase_like_family_2;Uncharacterized_(NO_KO|PANTHER_AND_PFAM);Uncharacterized_(K07022|K07022_uncharacterized_protein:PF00753|Metallo-beta-lactamase_superfamily);K22736|VIT_vacuolar_iron_transporter_family_protein:PF01988|VIT_family;Uncharacterized_(-:PF09821|C-terminal_AAA-associated_domain)	65	63	2.12	Thermoprotei_(63)
Uncharacterized_(NO_KO|PANTHER_AND_PFAM);K07330|flaG_archaeal_flagellar_protein_FlaG:PF01917|Archaebacterial_flagellin;Uncharacterized_(NO_KO|PANTHER_AND_PFAM);K07325|flaB_archaeal_flagellin_FlaB:PF01917|Archaebacterial_flagellin;K07325|flaB_archaeal_flagellin_FlaB:PF01917|Archaebacterial_flagellin	63	63	2.12	Methanomicrobia_(57);Archaeoglobi_(3);Thermoprotei_(1);Unclassified_Nitrososphaerota_(1);Nitrososphaeria_(1)
Uncharacterized_(NO_KO|PANTHER_AND_PFAM);Uncharacterized_(NO_KO|PANTHER_AND_PFAM);Uncharacterized_(K09729|K09729_uncharacterized_protein:PF01976|Protein_of_unknown_function_DUF116);Uncharacterized_(NO_KO|PANTHER_AND_PFAM);K00021|HMGCR_hydroxymethylglutaryl-CoA_reductase_(NADPH)_[EC:1.1.1.34]:PF00368|Hydroxymethylglutaryl-coenzyme_A_reductase	63	63	2.12	Methanobacteria_(63)
Uncharacterized_(NO_KO|PANTHER_AND_PFAM);Uncharacterized_(NO_KO|PANTHER_AND_PFAM);Uncharacterized_(-:PF00589|Phage_integrase_family);Uncharacterized_(NO_KO|PANTHER_AND_PFAM)	79	62	2.08	Halobacteria_(20);Methanomicrobia_(7);Unclassified_Euryarchaeota_(7);Methanobacteria_(6);Thermoprotei_(5);Nitrososphaeria_(5);Unclassified_Candidatus_Woesearchaeota_(3);Unclassified_Nitrososphaerota_(2);Unclassified_Candidatus_Bathyarchaeota_(2);Unclassified_Thermoproteota_(2);Archaeoglobi_(1);Unclassified_Candidatus_Parvarchaeota_(1);Thermococci_(1)
Uncharacterized_(NO_KO|PANTHER_AND_PFAM);Uncharacterized_(-:PF00589|Phage_integrase_family);Uncharacterized_(NO_KO|PANTHER_AND_PFAM)	76	62	2.08	Halobacteria_(19);Methanobacteria_(9);Methanomicrobia_(7);Unclassified_Nitrososphaerota_(5);Unclassified_Euryarchaeota_(5);Unclassified_Archaea_(3);Thermoprotei_(3);Nitrososphaeria_(3);Thermoplasmata_(2);Unclassified_Candidatus_Woesearchaeota_(2);Unclassified_Candidatus_Bathyarchaeota_(2);Unclassified_Candidatus_Micrarchaeota_(1);Unclassified_Candidatus_Lokiarchaeota_(1)
Uncharacterized_(NO_KO|PANTHER_AND_PFAM);NO_KO|PANTHER_AND_PFAM_hypothetical_protein;Uncharacterized_(NO_KO|PANTHER_AND_PFAM);Uncharacterized_(NO_KO|PANTHER_AND_PFAM)	69	62	2.08	Halobacteria_(21);Unclassified_Archaea_(6);Unclassified_Candidatus_Woesearchaeota_(5);Unclassified_Candidatus_Micrarchaeota_(4);Methanobacteria_(3);Thermoprotei_(3);Unclassified_Nitrososphaerota_(3);Methanomicrobia_(3);Unclassified_Candidatus_Altiarchaeota_(2);Unclassified_Candidatus_Bathyarchaeota_(2);Unclassified_Euryarchaeota_(2);Unclassified_Thermoproteota_(1);Nitrososphaeria_(1);Unclassified…
Uncharacterized_(NO_KO|PANTHER_AND_PFAM);Uncharacterized_(NO_KO|PANTHER_AND_PFAM);Uncharacterized_(NO_KO|PANTHER_AND_PFAM);K07448|mrr_restriction_system_protein:PF04471|Restriction_endonuclease;Uncharacterized_(NO_KO|PANTHER_AND_PFAM)	68	62	2.08	Halobacteria_(39);Nitrososphaeria_(6);Unclassified_Nitrososphaerota_(2);Thermoplasmata_(2);Methanobacteria_(2);Unclassified_Candidatus_Nanohalarchaeota_(2);Thermoprotei_(2);Methanomicrobia_(1);Nanohaloarchaea_(1);Unclassified_Candidatus_Heimdallarchaeota_(1);Unclassified_Candidatus_Parvarchaeota_(1);Unclassified_Archaea_(1);Methanococci_(1);Unclassified_Thermoproteota_(1)
Uncharacterized_(NO_KO|PANTHER_AND_PFAM);PTHR30121|UNCHARACTERIZED_PROTEIN_YJGR-RELATED:-;Uncharacterized_(NO_KO|PANTHER_AND_PFAM);Uncharacterized_(NO_KO|PANTHER_AND_PFAM);Uncharacterized_(NO_KO|PANTHER_AND_PFAM)	67	62	2.08	Halobacteria_(35);Thermococci_(10);Methanococci_(8);Thermoprotei_(5);Unclassified_Candidatus_Lokiarchaeota_(1);Thermoplasmata_(1);Unclassified_Candidatus_Heimdallarchaeota_(1);Unclassified_Nitrososphaerota_(1)
Uncharacterized_(-:PF04014|Antidote-toxin_recognition_MazE_bacterial_antitoxin);Uncharacterized_(NO_KO|PANTHER_AND_PFAM);Uncharacterized_(NO_KO|PANTHER_AND_PFAM);Uncharacterized_(NO_KO|PANTHER_AND_PFAM);Uncharacterized_(NO_KO|PANTHER_AND_PFAM)	66	62	2.08	Halobacteria_(13);Thermococci_(10);Methanobacteria_(9);Thermoprotei_(6);Unclassified_Archaea_(3);Unclassified_Candidatus_Woesearchaeota_(3);Nitrososphaeria_(3);Archaeoglobi_(3);Unclassified_Nitrososphaerota_(2);Methanomicrobia_(2);Unclassified_Euryarchaeota_(2);Unclassified_Candidatus_Altiarchaeota_(1);Unclassified_Candidatus_Bathyarchaeota_(1);Candidatus_Nanohaloarchaea_(1);Thermoplasmata_(1);Un…
Uncharacterized_(-:PF01609|Transposase_DDE_domain);Uncharacterized_(NO_KO|PANTHER_AND_PFAM);Uncharacterized_(NO_KO|PANTHER_AND_PFAM);Uncharacterized_(NO_KO|PANTHER_AND_PFAM);Uncharacterized_(NO_KO|PANTHER_AND_PFAM)	66	62	2.08	Halobacteria_(33);Methanobacteria_(8);Methanomicrobia_(6);Unclassified_Euryarchaeota_(3);Thermoplasmata_(2);Thermococci_(2);Unclassified_Candidatus_Woesearchaeota_(1);Unclassified_Candidatus_Heimdallarchaeota_(1);Unclassified_Candidatus_Lokiarchaeota_(1);Unclassified_Nitrososphaerota_(1);Unclassified_Nanoarchaeota_(1);Archaeoglobi_(1);Unclassified_Thermoproteota_(1);Thermoprotei_(1)
Uncharacterized_(NO_KO|PANTHER_AND_PFAM);K03768|PPIB_ppiB_peptidyl-prolyl_cis-trans_isomerase_B_(cyclophilin_B)_[EC:5.2.1.8]:PF00160|Cyclophilin_type_peptidyl-prolyl_cis-trans_isomerase/CLD;Uncharacterized_(NO_KO|PANTHER_AND_PFAM);Uncharacterized_(NO_KO|PANTHER_AND_PFAM);Uncharacterized_(NO_KO|PANTHER_AND_PFAM)	64	62	2.08	Unclassified_Nitrososphaerota_(42);Nitrososphaeria_(9);Methanomicrobia_(3);Unclassified_Thermoproteota_(2);Unclassified_Archaea_(2);Thermoplasmata_(2);Unclassified_Candidatus_Woesearchaeota_(1);Unclassified_Euryarchaeota_(1)
Uncharacterized_(NO_KO|PANTHER_AND_PFAM);Uncharacterized_(NO_KO|PANTHER_AND_PFAM);Uncharacterized_(NO_KO|PANTHER_AND_PFAM);Uncharacterized_(NO_KO|PANTHER_AND_PFAM);K07451|mcrA_5-methylcytosine-specific_restriction_enzyme_A_[EC:3.1.21.-]:PF01844|HNH_endonuclease	64	62	2.08	Halobacteria_(50);Methanobacteria_(3);Unclassified_Archaea_(2);Unclassified_Nanoarchaeota_(2);Thermoplasmata_(1);Unclassified_Candidatus_Thorarchaeota_(1);Methanonatronarchaeia_(1);Unclassified_Thermoproteota_(1);Methanomicrobia_(1)
Uncharacterized_(NO_KO|PANTHER_AND_PFAM);Uncharacterized_(NO_KO|PANTHER_AND_PFAM);Uncharacterized_(NO_KO|PANTHER_AND_PFAM);Uncharacterized_(NO_KO|PANTHER_AND_PFAM);Uncharacterized_(-:PF02899|Phage_integrase_N-terminal_SAM-like_domain)	64	62	2.08	Halobacteria_(58);Unclassified_Euryarchaeota_(2);Unclassified_Nitrososphaerota_(1);Archaeoglobi_(1)
Uncharacterized_(NO_KO|PANTHER_AND_PFAM);Uncharacterized_(NO_KO|PANTHER_AND_PFAM);Uncharacterized_(-:PF11977|Zc3h12a-like_Ribonuclease_NYN_domain);K03651|cpdA_3'5'-cyclic-AMP_phosphodiesterase_[EC:3.1.4.53]:PF00149|Calcineurin-like_phosphoesterase;K03626|EGD2_NACA_nascent_polypeptide-associated_complex_subunit_alpha:PF19026|HYPK_UBA_domainPF01849|NAC_domain	63	62	2.08	Methanobacteria_(62)
Uncharacterized_(NO_KO|PANTHER_AND_PFAM);K10206|E2.6.1.83_LL-diaminopimelate_aminotransferase_[EC:2.6.1.83]:PF00155|Aminotransferase_class_I_and_II;Uncharacterized_(-:PF21813|Family_of_unknown_function_(DUF6882));Uncharacterized_(-:PF21831|Domain_of_unknown_function_(DUF6891));Uncharacterized_(NO_KO|PANTHER_AND_PFAM)	62	62	2.08	Methanobacteria_(62)
PTHR42831|FE-S_PROTEIN_MATURATION_AUXILIARY_FACTOR_YITW:PF01883|Iron-sulfur_cluster_assembly_protein;Uncharacterized_(K07103|K07103_uncharacterized_protein:-);K04653|hypC_hydrogenase_expression/formation_protein_HypC:PF01455|HupF/HypC_family;PTHR43014|MERCURIC_REDUCTASE:PF07992|Pyridine_nucleotide-disulphide_oxidoreductase	62	62	2.08	Methanobacteria_(62)
Uncharacterized_(NO_KO|PANTHER_AND_PFAM);K07495|K07495_putative_transposase:PF01609|Transposase_DDE_domain;Uncharacterized_(NO_KO|PANTHER_AND_PFAM);Uncharacterized_(NO_KO|PANTHER_AND_PFAM);Uncharacterized_(NO_KO|PANTHER_AND_PFAM)	72	61	2.05	Halobacteria_(37);Methanomicrobia_(9);Thermoprotei_(8);Thermoplasmata_(2);Unclassified_Candidatus_Heimdallarchaeota_(2);Methanobacteria_(2);Unclassified_Candidatus_Diapherotrites_(1)
Uncharacterized_(NO_KO|PANTHER_AND_PFAM);Uncharacterized_(NO_KO|PANTHER_AND_PFAM);Uncharacterized_(NO_KO|PANTHER_AND_PFAM);K23255|pilA_archaeal_type_IV_pilus_assembly_protein_PilA:PF07790|Archaeal_Type_IV_pilin_N-terminal;K23255|pilA_archaeal_type_IV_pilus_assembly_protein_PilA:PF07790|Archaeal_Type_IV_pilin_N-terminal	68	61	2.05	Halobacteria_(50);Methanomicrobia_(7);Archaeoglobi_(2);Thermoplasmata_(1);Unclassified_Euryarchaeota_(1)
K07495|K07495_putative_transposase:PF01609|Transposase_DDE_domain;Uncharacterized_(NO_KO|PANTHER_AND_PFAM);Uncharacterized_(NO_KO|PANTHER_AND_PFAM);Uncharacterized_(NO_KO|PANTHER_AND_PFAM);Uncharacterized_(NO_KO|PANTHER_AND_PFAM)	68	61	2.05	Halobacteria_(41);Thermoprotei_(8);Methanomicrobia_(3);Thermoplasmata_(2);Unclassified_Candidatus_Heimdallarchaeota_(2);Methanobacteria_(2);Unclassified_Archaea_(2);Unclassified_Candidatus_Diapherotrites_(1)
PTHR43668|ALLANTOINASE:PF01979|Amidohydrolase_family;K17828|pyrDI_dihydroorotate_dehydrogenase_(NAD+)_catalytic_subunit_[EC:1.3.1.14]:PF01180|Dihydroorotate_dehydrogenase;Uncharacterized_(NO_KO|PANTHER_AND_PFAM);Uncharacterized_(NO_KO|PANTHER_AND_PFAM);K05595|marC_multiple_antibiotic_resistance_protein:PF01914|MarC_family_integral_membrane_protein	67	61	2.05	Thermoprotei_(59);Unclassified_Thermoproteota_(1);Unclassified_Archaea_(1)
Uncharacterized_(NO_KO|PANTHER_AND_PFAM);Uncharacterized_(-:PF09339|IclR_helix-turn-helix_domain);Uncharacterized_(NO_KO|PANTHER_AND_PFAM);Uncharacterized_(NO_KO|PANTHER_AND_PFAM);Uncharacterized_(NO_KO|PANTHER_AND_PFAM)	66	61	2.05	Halobacteria_(32);Thermoprotei_(22);Unclassified_Archaea_(1);Unclassified_Nitrososphaerota_(1);Unclassified_Candidatus_Woesearchaeota_(1);Unclassified_Candidatus_Hydrothermarchaeota_(1);Unclassified_Euryarchaeota_(1);Unclassified_Thermoproteota_(1);Methanomicrobia_(1)
NO_KO|PANTHER_AND_PFAM_tRNA-Arg;Uncharacterized_(NO_KO|PANTHER_AND_PFAM);Uncharacterized_(NO_KO|PANTHER_AND_PFAM);Uncharacterized_(NO_KO|PANTHER_AND_PFAM);Uncharacterized_(NO_KO|PANTHER_AND_PFAM)	64	61	2.05	Halobacteria_(20);Thermoprotei_(9);Unclassified_Nitrososphaerota_(7);Nitrososphaeria_(6);Methanomicrobia_(5);Thermococci_(2);Unclassified_Euryarchaeota_(2);Unclassified_Archaea_(1);Candidatus_Poseidoniia_(1);Candidatus_Micrarchaeia_(1);Unclassified_Candidatus_Bathyarchaeota_(1);Unclassified_Candidatus_Lokiarchaeota_(1);Candidatus_Nanoarchaeia_(1);Unclassified_Candidatus_Woesearchaeota_(1);Nanohal…
Uncharacterized_(NO_KO|PANTHER_AND_PFAM);Uncharacterized_(NO_KO|PANTHER_AND_PFAM);Uncharacterized_(NO_KO|PANTHER_AND_PFAM);Uncharacterized_(NO_KO|PANTHER_AND_PFAM);PTHR10322|DNA_POLYMERASE_CATALYTIC_SUBUNIT:PF00136|DNA_polymerase_family_B	63	61	2.05	Halobacteria_(23);Methanobacteria_(16);Thermoprotei_(15);Unclassified_Thermoproteota_(3);Methanomicrobia_(2);Archaeoglobi_(1);Candidatus_Nanohaloarchaea_(1)
Uncharacterized_(NO_KO|PANTHER_AND_PFAM);K07330|flaG_archaeal_flagellar_protein_FlaG:PF01917|Archaebacterial_flagellin;Uncharacterized_(NO_KO|PANTHER_AND_PFAM);K07331|flaH_archaeal_flagellar_protein_FlaH:PF06745|KaiC;K07332|flaI_archaeal_flagellar_protein_FlaI:PF00437|Type_II/IV_secretion_system_protein	62	61	2.05	Methanomicrobia_(30);Thermoprotei_(15);Unclassified_Nitrososphaerota_(6);Unclassified_Candidatus_Marsarchaeota_(4);Archaeoglobi_(4);Unclassified_Thermoproteota_(1);Nitrososphaeria_(1)
Uncharacterized_(-:PF10592|AIPR_protein);Uncharacterized_(NO_KO|PANTHER_AND_PFAM);Uncharacterized_(NO_KO|PANTHER_AND_PFAM);Uncharacterized_(-:PF14947|Winged_helix-turn-helix);Uncharacterized_(NO_KO|PANTHER_AND_PFAM)	62	61	2.05	Unclassified_Nitrososphaerota_(42);Nitrososphaeria_(13);Unclassified_Thermoproteota_(5);Unclassified_Archaea_(1)
K03799|htpX_heat_shock_protein_HtpX_[EC:3.4.24.-]:PF01435|Peptidase_family_M48;K07182|K07182_CBS_domain-containing_protein:PF00571|CBS_domainPF00571|CBS_domain;Uncharacterized_(NO_KO|PANTHER_AND_PFAM);Uncharacterized_(NO_KO|PANTHER_AND_PFAM);PTHR47916|FRUCTOSE-BISPHOSPHATE_ALDOLASE_CLASS_1:PF01791|DeoC/LacD_family_aldolase	62	61	2.05	Thermoprotei_(59);Unclassified_Thermoproteota_(1);Unclassified_Archaea_(1)
Uncharacterized_(K07092|K07092_uncharacterized_protein:PF02635|DsrE/DsrF-like_family);PTHR22912|DISULFIDE_OXIDOREDUCTASE:PF07992|Pyridine_nucleotide-disulphide_oxidoreductasePF02852|Pyridine_nucleotide-disulphide_oxidoreductase_dimerisation_domain;Uncharacterized_(NO_KO|PANTHER_AND_PFAM);PTHR37170|GLUTAREDOXIN-RELATED:PF21873|Thioredoxin-like_domainPF13192|Thioredoxin_domain;Uncharacterized_(NO_K…	62	61	2.05	Thermoprotei_(61)
Uncharacterized_(NO_KO|PANTHER_AND_PFAM);Uncharacterized_(NO_KO|PANTHER_AND_PFAM);Uncharacterized_(NO_KO|PANTHER_AND_PFAM);Uncharacterized_(-:PF00032|Cytochrome_b(C-terminal)/b6/petD);K02635|petB_cytochrome_b6:PF00033|Cytochrome_b/b6/petB	61	61	2.05	Halobacteria_(61)
K02635|petB_cytochrome_b6:PF00033|Cytochrome_b/b6/petB;Uncharacterized_(-:PF00032|Cytochrome_b(C-terminal)/b6/petD);Uncharacterized_(NO_KO|PANTHER_AND_PFAM);Uncharacterized_(NO_KO|PANTHER_AND_PFAM);Uncharacterized_(NO_KO|PANTHER_AND_PFAM)	61	61	2.05	Halobacteria_(61)
Uncharacterized_(NO_KO|PANTHER_AND_PFAM);Uncharacterized_(NO_KO|PANTHER_AND_PFAM);Uncharacterized_(NO_KO|PANTHER_AND_PFAM);K07333|flaJ_archaeal_flagellar_protein_FlaJ:PF00482|Type_II_secretion_system_(T2SS)_protein_F;PTHR30486|TWITCHING_MOTILITY_PROTEIN_PILT:PF00437|Type_II/IV_secretion_system_protein	61	61	2.05	Halobacteria_(61)
K21929|udg_uracil-DNA_glycosylase_[EC:3.2.2.27]:PF03167|Uracil_DNA_glycosylase_superfamily;Uncharacterized_(K09120|K09120_uncharacterized_protein:PF01949|Protein_of_unknown_function_DUF99);Uncharacterized_(-:PF19099|Family_of_unknown_function_(DUF5786));PTHR46233|HYDROXYACYLGLUTATHIONE_HYDROLASE_GLOC:PF00753|Metallo-beta-lactamase_superfamily;PTHR39649|50S_RIBOSOMAL_PROTEIN_L40E:PF01020|Ribosomal…	61	61	2.05	Halobacteria_(61)
Uncharacterized_(NO_KO|PANTHER_AND_PFAM);Uncharacterized_(NO_KO|PANTHER_AND_PFAM);Uncharacterized_(-:PF14464|Prokaryotic_homologs_of_the_JAB_domain);Uncharacterized_(NO_KO|PANTHER_AND_PFAM);Uncharacterized_(NO_KO|PANTHER_AND_PFAM)	61	61	2.05	Unclassified_Nitrososphaerota_(48);Nitrososphaeria_(4);Halobacteria_(3);Unclassified_Thermoproteota_(3);Methanobacteria_(1);Unclassified_Euryarchaeota_(1);Unclassified_Archaea_(1)
K00946|thiL_thiamine-monophosphate_kinase_[EC:2.7.4.16]:PF02769|AIR_synthase_related_protein_C-terminal_domainPF00586|AIR_synthase_related_protein_N-terminal_domain;-:PF07752|S-layer_proteinPF07752|S-layer_protein;Uncharacterized_(-:PF01381|Helix-turn-helix);K15553|ssuA_sulfonate_transport_system_substrate-binding_protein:PF13379|NMT1-like_family;K15554|ssuC_sulfonate_transport_system_permease_pr…	61	61	2.05	Methanomicrobia_(61)
K14128|mvhG_vhuG_vhcG_F420-non-reducing_hydrogenase_small_subunit_[EC:1.12.99.-_1.8.98.5]:PF01058|NADH_ubiquinone_oxidoreductase_20_Kd_subunit;K14127|mvhD_vhuD_vhcD_F420-non-reducing_hydrogenase_iron-sulfur_subunit_[EC:1.12.99.-_1.8.98.5_1.8.98.6]:PF02662|Methyl-viologen-reducing_hydrogenase_delta_subunit;Uncharacterized_(K07033|K07033_uncharacterized_protein:PF01458|SUF_system_FeS_cluster_assemb…	61	61	2.05	Methanobacteria_(61)
Uncharacterized_(-:PF01609|Transposase_DDE_domain);Uncharacterized_(NO_KO|PANTHER_AND_PFAM);Uncharacterized_(NO_KO|PANTHER_AND_PFAM)	79	60	2.01	Methanomicrobia_(18);Halobacteria_(13);Methanobacteria_(11);Unclassified_Euryarchaeota_(5);Unclassified_Nitrososphaerota_(4);Unclassified_Archaea_(2);Unclassified_Candidatus_Heimdallarchaeota_(2);Unclassified_Candidatus_Woesearchaeota_(1);Thermococci_(1);Thermoprotei_(1);Unclassified_Nanoarchaeota_(1);Unclassified_Thermoproteota_(1)
Uncharacterized_(NO_KO|PANTHER_AND_PFAM);Uncharacterized_(NO_KO|PANTHER_AND_PFAM);Uncharacterized_(-:PF18906|Phage_tail_tube_protein);Uncharacterized_(NO_KO|PANTHER_AND_PFAM);Uncharacterized_(NO_KO|PANTHER_AND_PFAM)	69	60	2.01	Halobacteria_(35);Unclassified_Nitrososphaerota_(6);Unclassified_Candidatus_Bathyarchaeota_(4);Thermoplasmata_(3);Unclassified_Candidatus_Thorarchaeota_(2);Methanomicrobia_(2);Methanococci_(2);Methanobacteria_(2);Nitrososphaeria_(1);Unclassified_Archaea_(1);Candidatus_Bathyarchaeia_(1);Archaeoglobi_(1)
Uncharacterized_(NO_KO|PANTHER_AND_PFAM);Uncharacterized_(NO_KO|PANTHER_AND_PFAM);Uncharacterized_(-:PF01844|HNH_endonuclease);Uncharacterized_(NO_KO|PANTHER_AND_PFAM);Uncharacterized_(NO_KO|PANTHER_AND_PFAM)	66	60	2.01	Halobacteria_(39);Methanobacteria_(5);Unclassified_Nitrososphaerota_(4);Thermoplasmata_(2);Methanomicrobia_(2);Unclassified_Euryarchaeota_(2);Nitrososphaeria_(1);Unclassified_Archaea_(1);Unclassified_Candidatus_Heimdallarchaeota_(1);Unclassified_Candidatus_Woesearchaeota_(1);Candidatus_Poseidoniia_(1);Unclassified_Thermoproteota_(1)
Uncharacterized_(NO_KO|PANTHER_AND_PFAM);Uncharacterized_(NO_KO|PANTHER_AND_PFAM);Uncharacterized_(NO_KO|PANTHER_AND_PFAM);Uncharacterized_(NO_KO|PANTHER_AND_PFAM);K03120|TBP_tbp_transcription_initiation_factor_TFIID_TATA-box-binding_protein:PF00352|Transcription_factor_TFIID_(or_TATA-binding_protein_TBP)PF00352|Transcription_factor_TFIID_(or_TATA-binding_protein_TBP)	66	60	2.01	Halobacteria_(38);Nitrososphaeria_(5);Unclassified_Archaea_(4);Methanomicrobia_(3);Thermoprotei_(3);Unclassified_Nitrososphaerota_(2);Methanococci_(2);Thermoplasmata_(1);Unclassified_Candidatus_Marsarchaeota_(1);Unclassified_Thermoproteota_(1)
Uncharacterized_(NO_KO|PANTHER_AND_PFAM);Uncharacterized_(NO_KO|PANTHER_AND_PFAM);Uncharacterized_(NO_KO|PANTHER_AND_PFAM);Uncharacterized_(NO_KO|PANTHER_AND_PFAM);Uncharacterized_(-:PF01938|TRAM_domain)	65	60	2.01	Halobacteria_(44);Unclassified_Nitrososphaerota_(5);Nitrososphaeria_(3);Methanomicrobia_(2);Unclassified_Candidatus_Parvarchaeota_(2);Thermoprotei_(2);Unclassified_Candidatus_Bathyarchaeota_(1);Thermococci_(1)
Uncharacterized_(NO_KO|PANTHER_AND_PFAM);Uncharacterized_(NO_KO|PANTHER_AND_PFAM);Uncharacterized_(NO_KO|PANTHER_AND_PFAM);Uncharacterized_(NO_KO|PANTHER_AND_PFAM);K00558|DNMT1_dcm_DNA_(cytosine-5)-methyltransferase_1_[EC:2.1.1.37]:PF00145|C-5_cytosine-specific_DNA_methylase	64	60	2.01	Halobacteria_(24);Methanobacteria_(11);Unclassified_Euryarchaeota_(5);Methanomicrobia_(3);Unclassified_Nitrososphaerota_(3);Candidatus_Methanofastidiosa_(2);Thermoplasmata_(2);Methanococci_(2);Methanopyri_(1);Thermoprotei_(1);Unclassified_Candidatus_Aenigmatarchaeota_(1);Unclassified_Candidatus_Heimdallarchaeota_(1);Unclassified_Candidatus_Lokiarchaeota_(1);Thermococci_(1);Unclassified_Candidatus…
Uncharacterized_(NO_KO|PANTHER_AND_PFAM);Uncharacterized_(-:PF01844|HNH_endonuclease);Uncharacterized_(NO_KO|PANTHER_AND_PFAM);Uncharacterized_(NO_KO|PANTHER_AND_PFAM);Uncharacterized_(NO_KO|PANTHER_AND_PFAM)	64	60	2.01	Halobacteria_(43);Methanobacteria_(5);Unclassified_Euryarchaeota_(3);Methanomicrobia_(3);Unclassified_Archaea_(2);Thermoplasmata_(1);Unclassified_Candidatus_Heimdallarchaeota_(1);Unclassified_Thermoproteota_(1);Nitrososphaeria_(1)
Uncharacterized_(NO_KO|PANTHER_AND_PFAM);Uncharacterized_(NO_KO|PANTHER_AND_PFAM);Uncharacterized_(NO_KO|PANTHER_AND_PFAM);Uncharacterized_(-:PF01022|Bacterial_regulatory_protein_arsR_family);Uncharacterized_(NO_KO|PANTHER_AND_PFAM)	64	60	2.01	Halobacteria_(11);Thermoprotei_(8);Unclassified_Archaea_(5);Methanomicrobia_(5);Unclassified_Candidatus_Micrarchaeota_(4);Unclassified_Nitrososphaerota_(4);Thermococci_(4);Unclassified_Candidatus_Thorarchaeota_(3);Nitrososphaeria_(3);Archaeoglobi_(2);Unclassified_Nanoarchaeota_(2);Unclassified_Euryarchaeota_(1);Thermoplasmata_(1);Theionarchaea_(1);Methanonatronarchaeia_(1);Methanobacteria_(1);Unc…
NO_KO|PANTHER_AND_PFAM_tRNA-Ala;Uncharacterized_(NO_KO|PANTHER_AND_PFAM);Uncharacterized_(NO_KO|PANTHER_AND_PFAM);Uncharacterized_(NO_KO|PANTHER_AND_PFAM);Uncharacterized_(NO_KO|PANTHER_AND_PFAM)	62	60	2.01	Halobacteria_(48);Thermoplasmata_(3);Thermoprotei_(3);Nanohaloarchaea_(2);Unclassified_Nitrososphaerota_(1);Unclassified_Euryarchaeota_(1);Thermococci_(1);Nitrososphaeria_(1)
Uncharacterized_(NO_KO|PANTHER_AND_PFAM);Uncharacterized_(NO_KO|PANTHER_AND_PFAM);Uncharacterized_(NO_KO|PANTHER_AND_PFAM);Uncharacterized_(-:PF04021|Class_III_signal_peptide);Uncharacterized_(NO_KO|PANTHER_AND_PFAM)	62	60	2.01	Thermococci_(40);Methanococci_(11);Methanobacteria_(8);Unclassified_Archaea_(1)
PTHR12755|CLEAVAGE/POLYADENYLATION_FACTOR_IA_SUBUNIT_CLP1P:PF16575|mRNA_cleavage_and_polyadenylation_factor_CLP1_P-loop;Uncharacterized_(NO_KO|PANTHER_AND_PFAM);Uncharacterized_(-:PF13479|AAA_domain);K19664|carS_CDP-23-bis-(O-geranylgeranyl)-sn-glycerol_synthase_[EC:2.7.7.67]:PF01864|CDP-archaeol_synthase;Uncharacterized_(NO_KO|PANTHER_AND_PFAM)	62	60	2.01	Thermoprotei_(59);Unclassified_Archaea_(1)
Uncharacterized_(NO_KO|PANTHER_AND_PFAM);K02274|coxA_ctaD_cytochrome_c_oxidase_subunit_I_[EC:7.1.1.9]:PF00115|Cytochrome_C_and_Quinol_oxidase_polypeptide_I;Uncharacterized_(-:PF20389|Family_of_unknown_function_(DUF6684));Uncharacterized_(NO_KO|PANTHER_AND_PFAM);Uncharacterized_(NO_KO|PANTHER_AND_PFAM)	61	60	2.01	Halobacteria_(60)
Uncharacterized_(NO_KO|PANTHER_AND_PFAM);Uncharacterized_(NO_KO|PANTHER_AND_PFAM);Uncharacterized_(NO_KO|PANTHER_AND_PFAM);K07332|flaI_archaeal_flagellar_protein_FlaI:PF00437|Type_II/IV_secretion_system_protein;Uncharacterized_(NO_KO|PANTHER_AND_PFAM)	61	60	2.01	Thermoprotei_(13);Unclassified_Archaea_(9);Unclassified_Euryarchaeota_(7);Unclassified_Candidatus_Aenigmatarchaeota_(4);Unclassified_Candidatus_Woesearchaeota_(3);Unclassified_Thermoproteota_(3);Methanomicrobia_(2);Nitrososphaeria_(2);Nanohaloarchaea_(2);Unclassified_Nitrososphaerota_(2);Candidatus_Nanohaloarchaea_(2);Unclassified_Nanoarchaeota_(2);Candidatus_Nanoarchaeia_(1);Hadesarchaea_(1);Unc…
K07448|mrr_restriction_system_protein:PF04471|Restriction_endonuclease;K03787|surE_5'/3'-nucleotidase_[EC:3.1.3.5_3.1.3.6]:PF01975|Survival_protein_SurE;Uncharacterized_(NO_KO|PANTHER_AND_PFAM);Uncharacterized_(-:PF01423|LSM_domain);NO_KO|PANTHER_AND_PFAM_putative methanogenesis marker protein 12	61	60	2.01	Methanobacteria_(60)
Uncharacterized_(NO_KO|PANTHER_AND_PFAM);Uncharacterized_(NO_KO|PANTHER_AND_PFAM);Uncharacterized_(NO_KO|PANTHER_AND_PFAM);Uncharacterized_(NO_KO|PANTHER_AND_PFAM);K14060|pinR_putative_DNA-invertase_from_lambdoid_prophage_Rac:PF00239|Resolvase_N_terminal_domain	60	60	2.01	Thermoprotei_(43);Halobacteria_(7);Thermococci_(3);Methanomicrobia_(3);Thermoplasmata_(2);Candidatus_Methanofastidiosa_(1);Archaeoglobi_(1)
K03626|EGD2_NACA_nascent_polypeptide-associated_complex_subunit_alpha:PF19026|HYPK_UBA_domainPF01849|NAC_domain;K03651|cpdA_3'5'-cyclic-AMP_phosphodiesterase_[EC:3.1.4.53]:PF00149|Calcineurin-like_phosphoesterase;Uncharacterized_(-:PF11977|Zc3h12a-like_Ribonuclease_NYN_domain);Uncharacterized_(NO_KO|PANTHER_AND_PFAM);Uncharacterized_(NO_KO|PANTHER_AND_PFAM)	60	60	2.01	Methanobacteria_(60)
Uncharacterized_(NO_KO|PANTHER_AND_PFAM);Uncharacterized_(NO_KO|PANTHER_AND_PFAM);Uncharacterized_(NO_KO|PANTHER_AND_PFAM);Uncharacterized_(-:PF13578|Methyltransferase_domain);Uncharacterized_(NO_KO|PANTHER_AND_PFAM)	60	60	2.01	Thermoprotei_(43);Halobacteria_(16);Thermoplasmata_(1)
Uncharacterized_(-:PF08979|Domain_of_unknown_function_(DUF1894));Uncharacterized_(NO_KO|PANTHER_AND_PFAM);Uncharacterized_(NO_KO|PANTHER_AND_PFAM);Uncharacterized_(NO_KO|PANTHER_AND_PFAM);Uncharacterized_(NO_KO|PANTHER_AND_PFAM)	60	60	2.01	Methanomicrobia_(60)
Uncharacterized_(NO_KO|PANTHER_AND_PFAM);Uncharacterized_(NO_KO|PANTHER_AND_PFAM);Uncharacterized_(-:PF14947|Winged_helix-turn-helix)	83	59	1.98	Unclassified_Nitrososphaerota_(16);Thermoprotei_(12);Nitrososphaeria_(7);Methanomicrobia_(5);Unclassified_Thermoproteota_(5);Unclassified_Archaea_(4);Unclassified_Candidatus_Marsarchaeota_(2);Unclassified_Euryarchaeota_(2);Thermoplasmata_(1);Unclassified_Candidatus_Woesearchaeota_(1);Unclassified_Candidatus_Thorarchaeota_(1);Unclassified_Candidatus_Korarchaeota_(1);Unclassified_Candidatus_Verstra…
Uncharacterized_(NO_KO|PANTHER_AND_PFAM);Uncharacterized_(-:PF01609|Transposase_DDE_domain);Uncharacterized_(NO_KO|PANTHER_AND_PFAM);Uncharacterized_(NO_KO|PANTHER_AND_PFAM);Uncharacterized_(NO_KO|PANTHER_AND_PFAM)	65	59	1.98	Halobacteria_(30);Methanobacteria_(7);Unclassified_Euryarchaeota_(5);Methanomicrobia_(4);Archaeoglobi_(2);Thermococci_(2);Unclassified_Candidatus_Woesearchaeota_(1);Unclassified_Candidatus_Heimdallarchaeota_(1);Unclassified_Candidatus_Thermoplasmatota_(1);Unclassified_Candidatus_Lokiarchaeota_(1);Unclassified_Candidatus_Parvarchaeota_(1);Nitrososphaeria_(1);Thermoplasmata_(1);Unclassified_Candida…
Uncharacterized_(NO_KO|PANTHER_AND_PFAM);Uncharacterized_(NO_KO|PANTHER_AND_PFAM);Uncharacterized_(NO_KO|PANTHER_AND_PFAM);Uncharacterized_(-:PF20509|Family_of_unknown_function_(DUF6735));Uncharacterized_(NO_KO|PANTHER_AND_PFAM)	65	59	1.98	Halobacteria_(59)
K01519|rdgB_ITPA_XTP/dITP_diphosphohydrolase_[EC:3.6.1.66]:PF01725|Ham1_family;K19639|PR_perakine_reductase_[EC:1.1.1.317]:PF00248|Aldo/keto_reductase_family;Uncharacterized_(NO_KO|PANTHER_AND_PFAM);Uncharacterized_(-:PF01992|ATP_synthase_(C/AC39)_subunit);Uncharacterized_(NO_KO|PANTHER_AND_PFAM)	63	59	1.98	Thermoprotei_(59)
Uncharacterized_(-:PF09339|IclR_helix-turn-helix_domain);Uncharacterized_(NO_KO|PANTHER_AND_PFAM);Uncharacterized_(NO_KO|PANTHER_AND_PFAM);Uncharacterized_(NO_KO|PANTHER_AND_PFAM);Uncharacterized_(NO_KO|PANTHER_AND_PFAM)	63	59	1.98	Halobacteria_(33);Thermoprotei_(17);Methanomicrobia_(2);Thermoplasmata_(1);Unclassified_Archaea_(1);Unclassified_Candidatus_Woesearchaeota_(1);Unclassified_Candidatus_Hydrothermarchaeota_(1);Unclassified_Euryarchaeota_(1);Unclassified_Thermoproteota_(1);Unclassified_Candidatus_Aenigmatarchaeota_(1)
Uncharacterized_(NO_KO|PANTHER_AND_PFAM);Uncharacterized_(NO_KO|PANTHER_AND_PFAM);Uncharacterized_(NO_KO|PANTHER_AND_PFAM);Uncharacterized_(-:PF18902|Domain_of_unknown_function_(DUF5658));Uncharacterized_(NO_KO|PANTHER_AND_PFAM)	60	59	1.98	Thermoprotei_(44);Halobacteria_(9);Methanomicrobia_(3);Archaeoglobi_(2);Unclassified_Euryarchaeota_(1)
K00945|cmk_CMP/dCMP_kinase_[EC:2.7.4.25]:PF13189|Cytidylate_kinase-like_family;K02915|RP-L34e_RPL34_large_subunit_ribosomal_protein_L34e:PF01199|Ribosomal_protein_L34e;Uncharacterized_(NO_KO|PANTHER_AND_PFAM);-:PF13207|AAA_domain;K03076|secY_preprotein_translocase_subunit_SecY:PF10559|Plug_domain_of_Sec61pPF00344|SecY	60	59	1.98	Thermoprotei_(59)
K00549|metE_5-methyltetrahydropteroyltriglutamate--homocysteine_methyltransferase_[EC:2.1.1.14]:PF01717|Cobalamin-independent_synthase_Catalytic_domain;Uncharacterized_(-:PF08979|Domain_of_unknown_function_(DUF1894));Uncharacterized_(-:PF09001|Domain_of_unknown_function_(DUF1890));Uncharacterized_(NO_KO|PANTHER_AND_PFAM)	60	59	1.98	Methanobacteria_(59)
PTHR48108|CBS_DOMAIN-CONTAINING_PROTEIN_CBSX2_CHLOROPLASTIC:PF00571|CBS_domainPF00571|CBS_domain;K05715|2PGK_2-phosphoglycerate_kinase_[EC:2.7.2.16]:PF03477|ATP_cone_domain;Uncharacterized_(K07096|K07096_uncharacterized_protein:PF00149|Calcineurin-like_phosphoesterase);Uncharacterized_(-:PF09869|Uncharacterized_protein_conserved_in_archaea_(DUF2096));Uncharacterized_(-:PF05370|Domain_of_unknown_f…	59	59	1.98	Methanobacteria_(59)
PTHR41930|UPF0200_PROTEIN_MJ1399:PF13207|AAA_domain;K09722|K09722_pps_4-phosphopantoate---beta-alanine_ligase_[EC:6.3.2.36]:PF02006|Phosphopantothenate/pantothenate_synthetase;Uncharacterized_(NO_KO|PANTHER_AND_PFAM);Uncharacterized_(K07502|yprB_uncharacterized_protein:PF13482|RNase_H_superfamily);Uncharacterized_(NO_KO|PANTHER_AND_PFAM)	59	59	1.98	Methanobacteria_(59)
K23255|pilA_archaeal_type_IV_pilus_assembly_protein_PilA:PF07790|Archaeal_Type_IV_pilin_N-terminal;K23255|pilA_archaeal_type_IV_pilus_assembly_protein_PilA:PF07790|Archaeal_Type_IV_pilin_N-terminal;Uncharacterized_(NO_KO|PANTHER_AND_PFAM);Uncharacterized_(NO_KO|PANTHER_AND_PFAM);K02379|fdhD_FdhD_protein:PF02634|FdhD/NarQ_family	59	59	1.98	Methanomicrobia_(59)
Uncharacterized_(-:PF09001|Domain_of_unknown_function_(DUF1890));Uncharacterized_(-:PF08979|Domain_of_unknown_function_(DUF1894));Uncharacterized_(NO_KO|PANTHER_AND_PFAM);Uncharacterized_(NO_KO|PANTHER_AND_PFAM);Uncharacterized_(NO_KO|PANTHER_AND_PFAM)	59	59	1.98	Methanomicrobia_(59)
Uncharacterized_(NO_KO|PANTHER_AND_PFAM);Uncharacterized_(-:PF01938|TRAM_domain);Uncharacterized_(-:PF01938|TRAM_domain);Uncharacterized_(-:PF01938|TRAM_domain);Uncharacterized_(-:PF01938|TRAM_domain)	59	59	1.98	Methanomicrobia_(59)
Uncharacterized_(NO_KO|PANTHER_AND_PFAM);Uncharacterized_(-:PF01938|TRAM_domain);Uncharacterized_(NO_KO|PANTHER_AND_PFAM);Uncharacterized_(NO_KO|PANTHER_AND_PFAM);Uncharacterized_(NO_KO|PANTHER_AND_PFAM)	69	58	1.95	Halobacteria_(42);Nitrososphaeria_(5);Unclassified_Euryarchaeota_(4);Thermoprotei_(2);Methanomicrobia_(2);Methanobacteria_(1);Unclassified_Candidatus_Parvarchaeota_(1);Archaeoglobi_(1)
Uncharacterized_(NO_KO|PANTHER_AND_PFAM);Uncharacterized_(-:PF00589|Phage_integrase_family);Uncharacterized_(NO_KO|PANTHER_AND_PFAM);Uncharacterized_(NO_KO|PANTHER_AND_PFAM)	69	58	1.95	Halobacteria_(15);Unclassified_Nitrososphaerota_(7);Methanobacteria_(5);Unclassified_Candidatus_Micrarchaeota_(4);Nitrososphaeria_(4);Unclassified_Candidatus_Bathyarchaeota_(4);Thermoplasmata_(3);Methanomicrobia_(3);Thermoprotei_(3);Unclassified_Nanoarchaeota_(2);Unclassified_Candidatus_Aenigmatarchaeota_(2);Unclassified_Euryarchaeota_(1);Unclassified_Candidatus_Lokiarchaeota_(1);Candidatus_Micra…
K07496|K07496_putative_transposase:PF07282|Putative_transposase_DNA-binding_domainPF01385|Probable_transposase;Uncharacterized_(NO_KO|PANTHER_AND_PFAM);Uncharacterized_(NO_KO|PANTHER_AND_PFAM);Uncharacterized_(NO_KO|PANTHER_AND_PFAM);Uncharacterized_(NO_KO|PANTHER_AND_PFAM)	65	58	1.95	Halobacteria_(43);Thermoprotei_(6);Unclassified_Archaea_(3);Methanomicrobia_(2);Unclassified_Nitrososphaerota_(2);Unclassified_Candidatus_Aenigmatarchaeota_(1);Thermococci_(1)
Uncharacterized_(-:PF13385|Concanavalin_A-like_lectin/glucanases_superfamily);Uncharacterized_(NO_KO|PANTHER_AND_PFAM);Uncharacterized_(NO_KO|PANTHER_AND_PFAM);Uncharacterized_(NO_KO|PANTHER_AND_PFAM);Uncharacterized_(NO_KO|PANTHER_AND_PFAM)	64	58	1.95	Halobacteria_(27);Unclassified_Archaea_(11);Unclassified_Candidatus_Aenigmatarchaeota_(3);Nanohaloarchaea_(2);Unclassified_Nitrososphaerota_(2);Archaeoglobi_(2);Unclassified_Candidatus_Thorarchaeota_(1);Methanomicrobia_(1);Unclassified_Candidatus_Micrarchaeota_(1);Unclassified_Candidatus_Woesearchaeota_(1);Unclassified_Candidatus_Hydrothermarchaeota_(1);Unclassified_Candidatus_Parvarchaeota_(1);U…
Uncharacterized_(NO_KO|PANTHER_AND_PFAM);Uncharacterized_(NO_KO|PANTHER_AND_PFAM);Uncharacterized_(NO_KO|PANTHER_AND_PFAM);Uncharacterized_(-:PF20126|Family_of_unknown_function_(DUF6516));Uncharacterized_(NO_KO|PANTHER_AND_PFAM)	62	58	1.95	Halobacteria_(49);Methanomicrobia_(4);Thermococci_(2);Unclassified_Candidatus_Lokiarchaeota_(1);Unclassified_Candidatus_Heimdallarchaeota_(1);Archaeoglobi_(1)
Uncharacterized_(NO_KO|PANTHER_AND_PFAM);Uncharacterized_(NO_KO|PANTHER_AND_PFAM);Uncharacterized_(NO_KO|PANTHER_AND_PFAM);Uncharacterized_(-:PF04014|Antidote-toxin_recognition_MazE_bacterial_antitoxin);Uncharacterized_(NO_KO|PANTHER_AND_PFAM)	61	58	1.95	Halobacteria_(14);Thermoprotei_(10);Thermococci_(8);Nitrososphaeria_(4);Archaeoglobi_(4);Unclassified_Nitrososphaerota_(3);Unclassified_Euryarchaeota_(3);Methanobacteria_(3);Unclassified_Archaea_(2);Unclassified_Candidatus_Woesearchaeota_(2);Hadesarchaea_(1);Methanomicrobia_(1);Unclassified_Candidatus_Odinarchaeota_(1);Unclassified_Candidatus_Hydrothermarchaeota_(1);Unclassified_Candidatus_Bathya…
K03768|PPIB_ppiB_peptidyl-prolyl_cis-trans_isomerase_B_(cyclophilin_B)_[EC:5.2.1.8]:PF00160|Cyclophilin_type_peptidyl-prolyl_cis-trans_isomerase/CLD;Uncharacterized_(NO_KO|PANTHER_AND_PFAM);Uncharacterized_(NO_KO|PANTHER_AND_PFAM);Uncharacterized_(NO_KO|PANTHER_AND_PFAM);Uncharacterized_(NO_KO|PANTHER_AND_PFAM)	59	58	1.95	Unclassified_Nitrososphaerota_(32);Methanomicrobia_(9);Nitrososphaeria_(9);Unclassified_Thermoproteota_(2);Unclassified_Candidatus_Parvarchaeota_(2);Unclassified_Archaea_(1);Thermoplasmata_(1);Unclassified_Euryarchaeota_(1);Halobacteria_(1)
K07442|TRM61_GCD14_tRNA_(adenine57-N1/adenine58-N1)-methyltransferase_catalytic_subunit_[EC:2.1.1.219_2.1.1.220]:PF08704|tRNA_methyltransferase_complex_GCD14_subunit;Uncharacterized_(NO_KO|PANTHER_AND_PFAM);Uncharacterized_(-:PF01992|ATP_synthase_(C/AC39)_subunit);Uncharacterized_(NO_KO|PANTHER_AND_PFAM);K19639|PR_perakine_reductase_[EC:1.1.1.317]:PF00248|Aldo/keto_reductase_family	59	58	1.95	Thermoprotei_(58)
Uncharacterized_(NO_KO|PANTHER_AND_PFAM);PTHR33295|ATPASE:PF13173|AAA_domain;Uncharacterized_(NO_KO|PANTHER_AND_PFAM);Uncharacterized_(NO_KO|PANTHER_AND_PFAM);Uncharacterized_(NO_KO|PANTHER_AND_PFAM)	59	58	1.95	Thermoprotei_(55);Methanomicrobia_(2);Unclassified_Archaea_(1)
Uncharacterized_(NO_KO|PANTHER_AND_PFAM);Uncharacterized_(NO_KO|PANTHER_AND_PFAM);Uncharacterized_(-:PF00032|Cytochrome_b(C-terminal)/b6/petD);K02635|petB_cytochrome_b6:PF00033|Cytochrome_b/b6/petB;PTHR10134|CYTOCHROME_B-C1_COMPLEX_SUBUNIT_RIESKE_MITOCHONDRIAL:-	58	58	1.95	Halobacteria_(58)
K19302|bcrC_undecaprenyl-diphosphatase_[EC:3.6.1.27]:PF01569|PAP2_superfamily;K00927|PGK_pgk_phosphoglycerate_kinase_[EC:2.7.2.3]:PF00162|Phosphoglycerate_kinase;Uncharacterized_(NO_KO|PANTHER_AND_PFAM);K04488|iscU_nifU_nitrogen_fixation_protein_NifU_and_related_proteins:PF01592|NifU-like_N_terminal_domain;K11717|sufS_cysteine_desulfurase_/_selenocysteine_lyase_[EC:2.8.1.7_4.4.1.16]:PF00266|Amino…	58	58	1.95	Unclassified_Nitrososphaerota_(45);Nitrososphaeria_(7);Unclassified_Thermoproteota_(4);Unclassified_Archaea_(1);Unclassified_Euryarchaeota_(1)
K17105|E2.5.1.42_geranylgeranylglycerol-phosphate_geranylgeranyltransferase_[EC:2.5.1.42]:PF01040|UbiA_prenyltransferase_family;K18779|tgtA_7-cyano-7-deazaguanine_tRNA-ribosyltransferase_[EC:2.4.2.48]:PF01702|Queuine_tRNA-ribosyltransferase;Uncharacterized_(K09126|K09126_uncharacterized_protein:PF02887|Pyruvate_kinase_alpha/beta_domain);Uncharacterized_(K06869|K06869_uncharacterized_protein:PF097…	58	58	1.95	Methanomicrobia_(58)
K18779|tgtA_7-cyano-7-deazaguanine_tRNA-ribosyltransferase_[EC:2.4.2.48]:PF01702|Queuine_tRNA-ribosyltransferase;Uncharacterized_(K09126|K09126_uncharacterized_protein:PF02887|Pyruvate_kinase_alpha/beta_domain);Uncharacterized_(K06869|K06869_uncharacterized_protein:PF09754|PAC2_family);Uncharacterized_(K09135|K09135_uncharacterized_protein:PF04322|Protein_of_unknown_function_(DUF473));K22447|cct_…	58	58	1.95	Methanomicrobia_(58)
K00943|tmk_DTYMK_dTMP_kinase_[EC:2.7.4.9]:PF02223|Thymidylate_kinase;K22882|K22882_thymidylate_synthase_[EC:2.1.1.-]:PF02593|Domain_of_unknown_function;Uncharacterized_(-:PF09884|Uncharacterized_protein_conserved_in_archaea_(DUF2111));K00319|mtd_methylenetetrahydromethanopterin_dehydrogenase_[EC:1.5.98.1]:PF01993|methylene-5678-tetrahydromethanopterin_dehydrogenase;K01079|serB_PSPH_phosphoserine_…	58	58	1.95	Methanomicrobia_(58)
K08303|prtC_trhP_U32_family_peptidase_[EC:3.4.-.-]:PF01136|Peptidase_family_U32;K01499|mch_methenyltetrahydromethanopterin_cyclohydrolase_[EC:3.5.4.27]:PF02289|Cyclohydrolase_(MCH);Uncharacterized_(-:PF09897|Uncharacterized_protein_conserved_in_archaea_(DUF2124));Uncharacterized_(NO_KO|PANTHER_AND_PFAM);K01055|pcaD_3-oxoadipate_enol-lactonase_[EC:3.1.1.24]:PF12697|Alpha/beta_hydrolase_family	58	58	1.95	Methanomicrobia_(58)
K01499|mch_methenyltetrahydromethanopterin_cyclohydrolase_[EC:3.5.4.27]:PF02289|Cyclohydrolase_(MCH);Uncharacterized_(-:PF09897|Uncharacterized_protein_conserved_in_archaea_(DUF2124));Uncharacterized_(NO_KO|PANTHER_AND_PFAM);K01055|pcaD_3-oxoadipate_enol-lactonase_[EC:3.1.1.24]:PF12697|Alpha/beta_hydrolase_family;K08969|mtnE_mtnV_L-glutamine---4-(methylsulfanyl)-2-oxobutanoate_aminotransferase_[E…	58	58	1.95	Methanomicrobia_(58)
Uncharacterized_(NO_KO|PANTHER_AND_PFAM);Uncharacterized_(NO_KO|PANTHER_AND_PFAM);Uncharacterized_(NO_KO|PANTHER_AND_PFAM);Uncharacterized_(NO_KO|PANTHER_AND_PFAM);Uncharacterized_(-:PF13385|Concanavalin_A-like_lectin/glucanases_superfamily)	69	57	1.91	Halobacteria_(27);Unclassified_Archaea_(6);Unclassified_Euryarchaeota_(2);Unclassified_Candidatus_Bathyarchaeota_(2);Methanomicrobia_(2);Archaeoglobi_(2);Unclassified_Candidatus_Aenigmatarchaeota_(2);Unclassified_Candidatus_Micrarchaeota_(2);Thermococci_(1);Unclassified_Candidatus_Thorarchaeota_(1);Nitrososphaeria_(1);Unclassified_Candidatus_Altiarchaeota_(1);Nanohaloarchaea_(1);Unclassified_Cand…
Uncharacterized_(NO_KO|PANTHER_AND_PFAM);Uncharacterized_(-:PF20509|Family_of_unknown_function_(DUF6735));Uncharacterized_(NO_KO|PANTHER_AND_PFAM);Uncharacterized_(NO_KO|PANTHER_AND_PFAM);Uncharacterized_(NO_KO|PANTHER_AND_PFAM)	67	57	1.91	Halobacteria_(57)
Uncharacterized_(NO_KO|PANTHER_AND_PFAM);Uncharacterized_(NO_KO|PANTHER_AND_PFAM);Uncharacterized_(NO_KO|PANTHER_AND_PFAM);Uncharacterized_(NO_KO|PANTHER_AND_PFAM);Uncharacterized_(-:PF04021|Class_III_signal_peptide)	59	57	1.91	Thermococci_(37);Methanobacteria_(12);Methanococci_(6);Unclassified_Archaea_(1);Candidatus_Hadarchaeia_(1)
Uncharacterized_(NO_KO|PANTHER_AND_PFAM);Uncharacterized_(-:PF21965|Small_archaeal_modifier_protein_2);Uncharacterized_(NO_KO|PANTHER_AND_PFAM)	59	57	1.91	Methanomicrobia_(57)
PTHR39649|50S_RIBOSOMAL_PROTEIN_L40E:PF01020|Ribosomal_L40e_family;PTHR46233|HYDROXYACYLGLUTATHIONE_HYDROLASE_GLOC:PF00753|Metallo-beta-lactamase_superfamily;Uncharacterized_(-:PF19099|Family_of_unknown_function_(DUF5786));Uncharacterized_(K09120|K09120_uncharacterized_protein:PF01949|Protein_of_unknown_function_DUF99);K21929|udg_uracil-DNA_glycosylase_[EC:3.2.2.27]:PF03167|Uracil_DNA_glycosylase…	58	57	1.91	Halobacteria_(57)
Uncharacterized_(NO_KO|PANTHER_AND_PFAM);Uncharacterized_(NO_KO|PANTHER_AND_PFAM);Uncharacterized_(NO_KO|PANTHER_AND_PFAM);K14060|pinR_putative_DNA-invertase_from_lambdoid_prophage_Rac:PF00239|Resolvase_N_terminal_domain;Uncharacterized_(NO_KO|PANTHER_AND_PFAM)	57	57	1.91	Thermoprotei_(45);Halobacteria_(7);Thermoplasmata_(2);Thermococci_(2);Candidatus_Methanofastidiosa_(1)
Uncharacterized_(NO_KO|PANTHER_AND_PFAM);K14101|ehaJ_energy-converting_hydrogenase_A_subunit_J:PF00146|NADH_dehydrogenase;Uncharacterized_(NO_KO|PANTHER_AND_PFAM);K14103|ehaL_energy-converting_hydrogenase_A_subunit_L:PF09877|Energy-converting_hydrogenase_subunit_EhaL;K14104|ehaM_energy-converting_hydrogenase_A_subunit_M:PF09218|Domain_of_unknown_function_(DUF1959)	57	57	1.91	Methanobacteria_(41);Methanococci_(16)
Uncharacterized_(-:PF09871|Uncharacterized_protein_conserved_in_archaea_(DUF2098));K17488|mptA_GTP_cyclohydrolase_IV_[EC:3.5.4.39]:PF02649|Type_I_GTP_cyclohydrolase_folE2;Uncharacterized_(-:PF05854|Non-histone_chromosomal_protein_MC1);K00930|argB_acetylglutamate_kinase_[EC:2.7.2.8]:PF00696|Amino_acid_kinase_family;K06936|raSEA_archaeosine_synthase_beta-subunit_[EC:2.6.1.-]:PF04055|Radical_SAM_sup…	57	57	1.91	Methanomicrobia_(57)
K00583|mtrG_tetrahydromethanopterin_S-methyltransferase_subunit_G_[EC:2.1.1.86]:PF04210|Tetrahydromethanopterin_S-methyltransferase_subunit_G;K00584|mtrH_tetrahydromethanopterin_S-methyltransferase_subunit_H_[EC:2.1.1.86]:PF02007|Tetrahydromethanopterin_S-methyltransferase_MtrH_subunit;Uncharacterized_(NO_KO|PANTHER_AND_PFAM);K14415|RTCB_rtcB_tRNA-splicing_ligase_RtcB_(3'-phosphate/5'-hydroxy_nuc…	57	57	1.91	Methanomicrobia_(57)
PTHR38664|SLR0058_PROTEIN:-;Uncharacterized_(NO_KO|PANTHER_AND_PFAM);Uncharacterized_(NO_KO|PANTHER_AND_PFAM);Uncharacterized_(NO_KO|PANTHER_AND_PFAM);Uncharacterized_(NO_KO|PANTHER_AND_PFAM)	57	57	1.91	Methanomicrobia_(57)
K17865|croR_3-hydroxybutyryl-CoA_dehydratase_[EC:4.2.1.55]:PF01575|MaoC_like_domain;Uncharacterized_(NO_KO|PANTHER_AND_PFAM);Uncharacterized_(NO_KO|PANTHER_AND_PFAM);K22881|phaE_poly[(R)-3-hydroxyalkanoate]_polymerase_subunit_PhaE:PF09712|Poly(R)-hydroxyalkanoic_acid_synthase_subunit_(PHA_synth_III_E);K03821|phaC_phbC_poly[(R)-3-hydroxyalkanoate]_polymerase_subunit_PhaC_[EC:2.3.1.304]:PF00561|alp…	57	57	1.91	Halobacteria_(57)
K04795|flpA_fibrillarin-like_pre-rRNA_processing_protein:PF01269|Fibrillarin;PTHR38600|TRANSCRIPTIONAL_REGULATORY_PROTEIN:PF01022|Bacterial_regulatory_protein_arsR_family;Uncharacterized_(-:PF09930|Predicted_transporter_(DUF2162));PTHR30625|PROTEIN_TOLQ:PF01618|MotA/TolQ/ExbB_proton_channel_family;Uncharacterized_(-:PF09919|Uncharacterized_conserved_protein_(DUF2149))	57	57	1.91	Methanomicrobia_(57)
Uncharacterized_(NO_KO|PANTHER_AND_PFAM);K13993|HSP20_HSP20_family_protein:PF00011|Hsp20/alpha_crystallin_family;Uncharacterized_(NO_KO|PANTHER_AND_PFAM);K15635|apgM_23-bisphosphoglycerate-independent_phosphoglycerate_mutase_[EC:5.4.2.12]:PF10143|23-bisphosphoglycerate-independent_phosphoglycerate_mutasePF01676|Metalloenzyme_superfamily;K00928|lysC_aspartate_kinase_[EC:2.7.2.4]:PF00696|Amino_acid…	57	57	1.91	Methanomicrobia_(57)
Uncharacterized_(NO_KO|PANTHER_AND_PFAM);K07332|flaI_archaeal_flagellar_protein_FlaI:PF00437|Type_II/IV_secretion_system_protein;Uncharacterized_(NO_KO|PANTHER_AND_PFAM);Uncharacterized_(NO_KO|PANTHER_AND_PFAM);Uncharacterized_(NO_KO|PANTHER_AND_PFAM)	61	56	1.88	Thermoprotei_(13);Unclassified_Archaea_(11);Unclassified_Euryarchaeota_(6);Unclassified_Candidatus_Woesearchaeota_(4);Unclassified_Candidatus_Aenigmatarchaeota_(4);Unclassified_Nanoarchaeota_(4);Nanohaloarchaea_(3);Candidatus_Nanohaloarchaea_(2);Candidatus_Nanoarchaeia_(1);Hadesarchaea_(1);Candidatus_Methanomethylicia_(1);Unclassified_Candidatus_Marsarchaeota_(1);Methanomicrobia_(1);Unclassified_…
Uncharacterized_(-:PF07895|Protein_of_unknown_function_(DUF1673));Uncharacterized_(-:PF07895|Protein_of_unknown_function_(DUF1673));Uncharacterized_(-:PF07895|Protein_of_unknown_function_(DUF1673));Uncharacterized_(-:PF07895|Protein_of_unknown_function_(DUF1673));Uncharacterized_(NO_KO|PANTHER_AND_PFAM)	58	56	1.88	Methanomicrobia_(56)
NO_KO|PANTHER_AND_PFAM_tRNA-Pro;Uncharacterized_(NO_KO|PANTHER_AND_PFAM);Uncharacterized_(NO_KO|PANTHER_AND_PFAM);Uncharacterized_(NO_KO|PANTHER_AND_PFAM);Uncharacterized_(NO_KO|PANTHER_AND_PFAM)	57	56	1.88	Halobacteria_(40);Thermoprotei_(3);Thermoplasmata_(3);Unclassified_Candidatus_Woesearchaeota_(2);Nitrososphaeria_(2);Methanomicrobia_(2);Unclassified_Candidatus_Micrarchaeota_(1);Nanohaloarchaea_(1);Unclassified_Archaea_(1);Unclassified_Candidatus_Bathyarchaeota_(1)
-:PF00885|67-dimethyl-8-ribityllumazine_synthase;PTHR21327|GTP_CYCLOHYDROLASE_II-RELATED:PF00926|34-dihydroxy-2-butanone_4-phosphate_synthase;Uncharacterized_(NO_KO|PANTHER_AND_PFAM);Uncharacterized_(-:PF09973|Predicted_membrane_protein_(DUF2208));K02224|	57	56	1.88	Thermoprotei_(55);Unclassified_Archaea_(1)
K07746|parD1_3_4_antitoxin_ParD1/3/4:PF01402|Ribbon-helix-helix_protein_copG_family;K07442|TRM61_GCD14_tRNA_(adenine57-N1/adenine58-N1)-methyltransferase_catalytic_subunit_[EC:2.1.1.219_2.1.1.220]:PF08704|tRNA_methyltransferase_complex_GCD14_subunit;Uncharacterized_(NO_KO|PANTHER_AND_PFAM);Uncharacterized_(-:PF01992|ATP_synthase_(C/AC39)_subunit);Uncharacterized_(NO_KO|PANTHER_AND_PFAM)	57	56	1.88	Thermoprotei_(55);Unclassified_Archaea_(1)
Uncharacterized_(NO_KO|PANTHER_AND_PFAM);Uncharacterized_(NO_KO|PANTHER_AND_PFAM);Uncharacterized_(NO_KO|PANTHER_AND_PFAM);K20386|cylB_ATP-binding_cassette_subfamily_B_bacterial_CylB:PF00005|ABC_transporter;Uncharacterized_(NO_KO|PANTHER_AND_PFAM)	57	56	1.88	Thermoprotei_(52);Thermoplasmata_(2);Unclassified_Archaea_(1);Thermococci_(1)
K14114|ehbE_energy-converting_hydrogenase_B_subunit_E:PF00420|NADH-ubiquinone/plastoquinone_oxidoreductase_chain_4L;K14115|ehbF_energy-converting_hydrogenase_B_subunit_F:PF00361|Proton-conducting_membrane_transporter;Uncharacterized_(NO_KO|PANTHER_AND_PFAM);Uncharacterized_(NO_KO|PANTHER_AND_PFAM);K14118|ehbI_energy-converting_hydrogenase_B_subunit_I:PF04039|Domain_related_to_MnhB_subunit_of_Na+/…	56	56	1.88	Methanobacteria_(54);Methanococci_(2)
Uncharacterized_(NO_KO|PANTHER_AND_PFAM);PTHR42280|CITG_FAMILY_PROTEIN:PF01874|ATP:dephospho-CoA_triphosphoribosyl_transferase;Uncharacterized_(K09717|K09717_uncharacterized_protein:PF01909|Nucleotidyltransferase_domain);Uncharacterized_(-:PF07318|Protein_of_unknown_function_(DUF1464));Uncharacterized_(NO_KO|PANTHER_AND_PFAM)	56	56	1.88	Thermoprotei_(56)
Uncharacterized_(K07089|K07089_uncharacterized_protein:PF03773|Predicted_permease);PTHR36450|THIOREDOXIN:PF13192|Thioredoxin_domain;Uncharacterized_(-:PF22263|Family_of_unknown_function_(DUF6951));K00577|mtrA_tetrahydromethanopterin_S-methyltransferase_subunit_A_[EC:2.1.1.86]:PF04208|Tetrahydromethanopterin_S-methyltransferase_subunit_A;PTHR22990|F-BOX_ONLY_PROTEIN:PF08480|Disaggregatase_related	56	56	1.88	Methanomicrobia_(56)
PTHR33608|BLL2464_PROTEIN:PF01882|Protein_of_unknown_function_DUF58;K03924|moxR_MoxR-like_ATPase_[EC:3.6.3.-]:PF07726|ATPase_family_associated_with_various_cellular_activities_(AAA)PF17863|AAA_lid_domain;Uncharacterized_(NO_KO|PANTHER_AND_PFAM);K02003|ABC.CD.A_putative_ABC_transport_system_ATP-binding_protein:PF00005|ABC_transporter;PTHR30489|LIPOPROTEIN-RELEASING_SYSTEM_TRANSMEMBRANE_PROTEIN_LOL…	56	56	1.88	Methanomicrobia_(56)
Uncharacterized_(NO_KO|PANTHER_AND_PFAM);Uncharacterized_(NO_KO|PANTHER_AND_PFAM);Uncharacterized_(NO_KO|PANTHER_AND_PFAM);K07496|K07496_putative_transposase:PF01385|Probable_transposasePF07282|Putative_transposase_DNA-binding_domain	76	55	1.85	Thermoprotei_(44);Halobacteria_(7);Unclassified_Archaea_(1);Methanomicrobia_(1);Unclassified_Nitrososphaerota_(1);Thermococci_(1)
Uncharacterized_(NO_KO|PANTHER_AND_PFAM);Uncharacterized_(NO_KO|PANTHER_AND_PFAM);Uncharacterized_(-:PF01938|TRAM_domain);Uncharacterized_(NO_KO|PANTHER_AND_PFAM);Uncharacterized_(NO_KO|PANTHER_AND_PFAM)	70	55	1.85	Halobacteria_(42);Unclassified_Euryarchaeota_(4);Nitrososphaeria_(4);Unclassified_Candidatus_Parvarchaeota_(3);Methanomicrobia_(1);Methanobacteria_(1)
Uncharacterized_(NO_KO|PANTHER_AND_PFAM);Uncharacterized_(NO_KO|PANTHER_AND_PFAM);Uncharacterized_(NO_KO|PANTHER_AND_PFAM);Uncharacterized_(NO_KO|PANTHER_AND_PFAM);K15558|ophH_phthalate_transport_system_ATP-binding_protein:PF00005|ABC_transporter	62	55	1.85	Thermoprotei_(25);Thermococci_(17);Thermoplasmata_(3);Methanobacteria_(3);Halobacteria_(3);Unclassified_Nitrososphaerota_(2);Methanomicrobia_(1);Unclassified_Candidatus_Hydrothermarchaeota_(1)
Uncharacterized_(NO_KO|PANTHER_AND_PFAM);Uncharacterized_(NO_KO|PANTHER_AND_PFAM);Uncharacterized_(NO_KO|PANTHER_AND_PFAM);K07451|mcrA_5-methylcytosine-specific_restriction_enzyme_A_[EC:3.1.21.-]:PF01844|HNH_endonuclease;Uncharacterized_(NO_KO|PANTHER_AND_PFAM)	60	55	1.85	Halobacteria_(45);Methanobacteria_(4);Unclassified_Nanoarchaeota_(2);Unclassified_Candidatus_Thorarchaeota_(1);Unclassified_Archaea_(1);Unclassified_Thermoproteota_(1);Methanomicrobia_(1)
K23255|pilA_archaeal_type_IV_pilus_assembly_protein_PilA:PF07790|Archaeal_Type_IV_pilin_N-terminal;K23255|pilA_archaeal_type_IV_pilus_assembly_protein_PilA:PF07790|Archaeal_Type_IV_pilin_N-terminal;Uncharacterized_(NO_KO|PANTHER_AND_PFAM);Uncharacterized_(NO_KO|PANTHER_AND_PFAM);Uncharacterized_(NO_KO|PANTHER_AND_PFAM)	59	55	1.85	Halobacteria_(46);Methanomicrobia_(9)
Uncharacterized_(NO_KO|PANTHER_AND_PFAM);PTHR30121|UNCHARACTERIZED_PROTEIN_YJGR-RELATED:PF01935|Helicase_HerA_central_domain;Uncharacterized_(-:PF09376|NurA_domain);K18367|CoADR_CoA-dependent_NAD(P)H_sulfur_oxidoreductase_[EC:1.8.1.18]:PF02852|Pyridine_nucleotide-disulphide_oxidoreductase_dimerisation_domainPF07992|Pyridine_nucleotide-disulphide_oxidoreductase;Uncharacterized_(NO_KO|PANTHER_AND_P…	59	55	1.85	Thermoprotei_(53);Unclassified_Thermoproteota_(1);Unclassified_Archaea_(1)
Uncharacterized_(NO_KO|PANTHER_AND_PFAM);Uncharacterized_(NO_KO|PANTHER_AND_PFAM);Uncharacterized_(NO_KO|PANTHER_AND_PFAM);K10843|ERCC3_XPB_DNA_excision_repair_protein_ERCC-3_[EC:5.6.2.4]:PF00271|Helicase_conserved_C-terminal_domainPF04851|Type_III_restriction_enzyme_res_subunit;Uncharacterized_(NO_KO|PANTHER_AND_PFAM)	58	55	1.85	Thermoprotei_(53);Unclassified_Thermoproteota_(1);Unclassified_Archaea_(1)
Uncharacterized_(NO_KO|PANTHER_AND_PFAM);Uncharacterized_(-:PF21818|Family_of_unknown_function_(DUF6884));Uncharacterized_(NO_KO|PANTHER_AND_PFAM);Uncharacterized_(NO_KO|PANTHER_AND_PFAM);Uncharacterized_(NO_KO|PANTHER_AND_PFAM)	57	55	1.85	Halobacteria_(51);Unclassified_Archaea_(1);Methanobacteria_(1);Thermoplasmata_(1);Unclassified_Euryarchaeota_(1)
Uncharacterized_(NO_KO|PANTHER_AND_PFAM);Uncharacterized_(NO_KO|PANTHER_AND_PFAM);Uncharacterized_(-:PF01022|Bacterial_regulatory_protein_arsR_family);Uncharacterized_(NO_KO|PANTHER_AND_PFAM);Uncharacterized_(NO_KO|PANTHER_AND_PFAM)	57	55	1.85	Halobacteria_(11);Thermoprotei_(9);Unclassified_Archaea_(7);Thermococci_(4);Nitrososphaeria_(4);Thermoplasmata_(2);Unclassified_Candidatus_Thorarchaeota_(2);Methanococci_(2);Methanobacteria_(2);Archaeoglobi_(2);Unclassified_Candidatus_Micrarchaeota_(2);Unclassified_Candidatus_Bathyarchaeota_(1);Unclassified_Euryarchaeota_(1);Unclassified_Candidatus_Woesearchaeota_(1);Unclassified_Candidatus_Lokia…
K00943|tmk_DTYMK_dTMP_kinase_[EC:2.7.4.9]:PF02223|Thymidylate_kinase;PTHR12755|CLEAVAGE/POLYADENYLATION_FACTOR_IA_SUBUNIT_CLP1P:PF16575|mRNA_cleavage_and_polyadenylation_factor_CLP1_P-loop;Uncharacterized_(NO_KO|PANTHER_AND_PFAM);Uncharacterized_(-:PF13479|AAA_domain);K19664|carS_CDP-23-bis-(O-geranylgeranyl)-sn-glycerol_synthase_[EC:2.7.7.67]:PF01864|CDP-archaeol_synthase	57	55	1.85	Thermoprotei_(54);Unclassified_Archaea_(1)
Uncharacterized_(-:PF01022|Bacterial_regulatory_protein_arsR_family);Uncharacterized_(NO_KO|PANTHER_AND_PFAM);Uncharacterized_(NO_KO|PANTHER_AND_PFAM);Uncharacterized_(NO_KO|PANTHER_AND_PFAM);Uncharacterized_(NO_KO|PANTHER_AND_PFAM)	56	55	1.85	Halobacteria_(10);Thermoprotei_(6);Unclassified_Archaea_(5);Nitrososphaeria_(4);Unclassified_Candidatus_Bathyarchaeota_(3);Methanococci_(3);Unclassified_Euryarchaeota_(3);Unclassified_Candidatus_Woesearchaeota_(3);Thermococci_(3);Archaeoglobi_(3);Unclassified_Candidatus_Lokiarchaeota_(2);Methanomicrobia_(2);Unclassified_Nanoarchaeota_(2);Unclassified_Candidatus_Thorarchaeota_(1);Theionarchaea_(1)…
K07561|DPH1_dph2_2-(3-amino-3-carboxypropyl)histidine_synthase_[EC:2.5.1.108]:PF01866|Putative_diphthamide_synthesis_protein;K02866|RP-L10e_RPL10_large_subunit_ribosomal_protein_L10e:PF00252|Ribosomal_protein_L16p/L10e;Uncharacterized_(-:PF09341|Transcription_factor_Pcc1);Uncharacterized_(NO_KO|PANTHER_AND_PFAM);Uncharacterized_(-:PF03706|Lysylphosphatidylglycerol_synthase_TM_region)	56	55	1.85	Thermoprotei_(54);Unclassified_Archaea_(1)
K02635|petB_cytochrome_b6:PF00033|Cytochrome_b/b6/petB;PTHR10134|CYTOCHROME_B-C1_COMPLEX_SUBUNIT_RIESKE_MITOCHONDRIAL:-;Uncharacterized_(NO_KO|PANTHER_AND_PFAM);K02638|petE_plastocyanin:PF00127|Copper_binding_proteins_plastocyanin/azurin_family;Uncharacterized_(NO_KO|PANTHER_AND_PFAM)	55	55	1.85	Halobacteria_(55)
Uncharacterized_(NO_KO|PANTHER_AND_PFAM);K07721|K07721_ArsR_family_transcriptional_regulator:PF01022|Bacterial_regulatory_protein_arsR_family;Uncharacterized_(NO_KO|PANTHER_AND_PFAM);Uncharacterized_(-:PF19118|Family_of_unknown_function_(DUF5802));Uncharacterized_(-:PF18859|Actinobacteria/chloroflexi_VLRF1_release_factor)	55	55	1.85	Halobacteria_(55)
K17865|croR_3-hydroxybutyryl-CoA_dehydratase_[EC:4.2.1.55]:PF01575|MaoC_like_domain;Uncharacterized_(NO_KO|PANTHER_AND_PFAM);Uncharacterized_(NO_KO|PANTHER_AND_PFAM);K22881|phaE_poly[(R)-3-hydroxyalkanoate]_polymerase_subunit_PhaE:PF09712|Poly(R)-hydroxyalkanoic_acid_synthase_subunit_(PHA_synth_III_E);K03821|phaC_phbC_poly[(R)-3-hydroxyalkanoate]_polymerase_subunit_PhaC_[EC:2.3.1.304]:PF14520|Hel…	55	55	1.85	Halobacteria_(55)
PTHR35579|CRISPR_SYSTEM_CMS_ENDORIBONUCLEASE_CSM3:PF03787|RAMP_superfamily;Uncharacterized_(NO_KO|PANTHER_AND_PFAM);Uncharacterized_(NO_KO|PANTHER_AND_PFAM);Uncharacterized_(NO_KO|PANTHER_AND_PFAM);Uncharacterized_(NO_KO|PANTHER_AND_PFAM)	55	55	1.85	Thermoprotei_(49);Unclassified_Candidatus_Marsarchaeota_(3);Methanobacteria_(1);Unclassified_Archaea_(1);Archaeoglobi_(1)
K04043|dnaK_HSPA9_molecular_chaperone_DnaK:PF00012|Hsp70_protein;K03687|GRPE_molecular_chaperone_GrpE:PF01025|GrpE;Uncharacterized_(NO_KO|PANTHER_AND_PFAM);K06914|mfnD_tyramine---L-glutamate_ligase_[EC:6.3.4.24]:PF02655|ATP-grasp_domain;K07072|mfnF_(4-(4-[2-(gamma-L-glutamylamino)ethyl]phenoxymethyl)furan-2-yl)methanamine_synthase_[EC:2.5.1.131]:PF01968|Hydantoinase/oxoprolinase	55	55	1.85	Methanomicrobia_(55)
K16785|ecfT_energy-coupling_factor_transport_system_permease_protein:PF02361|Cobalt_transport_protein;K01552|ecfA_energy-coupling_factor_transport_system_ATP-binding_protein_[EC:7.-.-.-]:PF00005|ABC_transporterPF00005|ABC_transporter;Uncharacterized_(NO_KO|PANTHER_AND_PFAM);K02230|cobN_cobaltochelatase_CobN_[EC:6.6.1.2]:PF02514|CobN/Magnesium_Chelatase;PTHR13720|WD-40_REPEAT_PROTEIN:PF13360|PQQ-l…	55	55	1.85	Methanomicrobia_(55)
Uncharacterized_(NO_KO|PANTHER_AND_PFAM);Uncharacterized_(-:PF01841|Transglutaminase-like_superfamily);Uncharacterized_(NO_KO|PANTHER_AND_PFAM);Uncharacterized_(NO_KO|PANTHER_AND_PFAM);PTHR20992|UNCHARACTERIZED:PF04087|Domain_of_unknown_function_(DUF389)	55	55	1.85	Methanomicrobia_(55)
K00577|mtrA_tetrahydromethanopterin_S-methyltransferase_subunit_A_[EC:2.1.1.86]:PF04208|Tetrahydromethanopterin_S-methyltransferase_subunit_A;PTHR22990|F-BOX_ONLY_PROTEIN:PF08480|Disaggregatase_related;Uncharacterized_(NO_KO|PANTHER_AND_PFAM);Uncharacterized_(NO_KO|PANTHER_AND_PFAM);-:PF04077|DsrH_like_protein	55	55	1.85	Methanomicrobia_(55)
Uncharacterized_(K09706|K09706_uncharacterized_protein:PF06935|Protein_of_unknown_function_(DUF1284));Uncharacterized_(K06913|K06913_uncharacterized_protein:PF02655|ATP-grasp_domain);Uncharacterized_(NO_KO|PANTHER_AND_PFAM);K02120|ATPVD_ntpD_atpD_V/A-type_H+/Na+-transporting_ATPase_subunit_D:PF01813|ATP_synthase_subunit_D	55	55	1.85	Methanobacteria_(55)
Uncharacterized_(NO_KO|PANTHER_AND_PFAM);Uncharacterized_(-:PF01850|PIN_domain);Uncharacterized_(NO_KO|PANTHER_AND_PFAM)	70	54	1.81	Thermoprotei_(12);Unclassified_Euryarchaeota_(6);Methanomicrobia_(5);Halobacteria_(4);Unclassified_Archaea_(4);Unclassified_Candidatus_Woesearchaeota_(3);Unclassified_Candidatus_Micrarchaeota_(3);Unclassified_Candidatus_Marsarchaeota_(3);Unclassified_Candidatus_Aenigmatarchaeota_(3);Unclassified_Candidatus_Bathyarchaeota_(2);Unclassified_Nitrososphaerota_(2);Unclassified_Candidatus_Geoarchaeota_(…
Uncharacterized_(-:PF01850|PIN_domain);Uncharacterized_(NO_KO|PANTHER_AND_PFAM);Uncharacterized_(NO_KO|PANTHER_AND_PFAM)	63	54	1.81	Methanomicrobia_(8);Unclassified_Archaea_(7);Thermoprotei_(7);Halobacteria_(6);Methanobacteria_(5);Unclassified_Euryarchaeota_(4);Archaeoglobi_(4);Unclassified_Nitrososphaerota_(4);Unclassified_Candidatus_Marsarchaeota_(3);Unclassified_Candidatus_Bathyarchaeota_(2);Unclassified_Candidatus_Geothermarchaeota_(1);Unclassified_Candidatus_Diapherotrites_(1);Unclassified_Candidatus_Altiarchaeota_(1);Th…
Uncharacterized_(NO_KO|PANTHER_AND_PFAM);K03496|parA_soj_chromosome_partitioning_protein:PF13614|AAA_domain;Uncharacterized_(NO_KO|PANTHER_AND_PFAM)	60	54	1.81	Halobacteria_(38);Methanobacteria_(5);Thermoprotei_(5);Methanomicrobia_(2);Unclassified_Euryarchaeota_(2);Unclassified_Candidatus_Marsarchaeota_(1);Unclassified_Thermoproteota_(1)
Uncharacterized_(NO_KO|PANTHER_AND_PFAM);K07052|K07052_CAAX_protease_family_protein:PF02517|Type_II_CAAX_prenyl_endopeptidase_Rce1-like;Uncharacterized_(NO_KO|PANTHER_AND_PFAM);Uncharacterized_(NO_KO|PANTHER_AND_PFAM);Uncharacterized_(NO_KO|PANTHER_AND_PFAM)	59	54	1.81	Halobacteria_(38);Methanomicrobia_(6);Unclassified_Candidatus_Micrarchaeota_(3);Methanobacteria_(3);Thermoprotei_(2);Hadesarchaea_(1);Unclassified_Archaea_(1)
Uncharacterized_(NO_KO|PANTHER_AND_PFAM);Uncharacterized_(-:PF20126|Family_of_unknown_function_(DUF6516));Uncharacterized_(NO_KO|PANTHER_AND_PFAM);Uncharacterized_(NO_KO|PANTHER_AND_PFAM);Uncharacterized_(NO_KO|PANTHER_AND_PFAM)	59	54	1.81	Halobacteria_(44);Methanomicrobia_(3);Thermococci_(2);Unclassified_Candidatus_Lokiarchaeota_(1);Thermoprotei_(1);Unclassified_Candidatus_Heimdallarchaeota_(1);Archaeoglobi_(1);Unclassified_Archaea_(1)
Uncharacterized_(NO_KO|PANTHER_AND_PFAM);Uncharacterized_(NO_KO|PANTHER_AND_PFAM);Uncharacterized_(NO_KO|PANTHER_AND_PFAM);Uncharacterized_(NO_KO|PANTHER_AND_PFAM);Uncharacterized_(-:PF09339|IclR_helix-turn-helix_domain)	58	54	1.81	Halobacteria_(35);Thermoprotei_(15);Methanomicrobia_(1);Unclassified_Nitrososphaerota_(1);Unclassified_Candidatus_Hydrothermarchaeota_(1);Unclassified_Thermoproteota_(1)
Uncharacterized_(NO_KO|PANTHER_AND_PFAM);Uncharacterized_(NO_KO|PANTHER_AND_PFAM);Uncharacterized_(NO_KO|PANTHER_AND_PFAM);Uncharacterized_(NO_KO|PANTHER_AND_PFAM);Uncharacterized_(-:PF02899|Phage_integrase_N-terminal_SAM-like_domainPF00589|Phage_integrase_family)	58	54	1.81	Halobacteria_(44);Methanomicrobia_(10)
Uncharacterized_(NO_KO|PANTHER_AND_PFAM);Uncharacterized_(NO_KO|PANTHER_AND_PFAM);Uncharacterized_(NO_KO|PANTHER_AND_PFAM);PTHR30349|PHAGE_INTEGRASE-RELATED:PF00589|Phage_integrase_family;Uncharacterized_(NO_KO|PANTHER_AND_PFAM)	57	54	1.81	Halobacteria_(28);Methanomicrobia_(11);Thermoplasmata_(4);Candidatus_Methanofastidiosa_(2);Unclassified_Candidatus_Micrarchaeota_(2);Unclassified_Euryarchaeota_(2);Candidatus_Methanoliparia_(1);Nanohaloarchaea_(1);Unclassified_Archaea_(1);Methanococci_(1);Candidatus_Methanomethylicia_(1)
K03622|ssh10b_archaea-specific_DNA-binding_protein:PF01918|Alba;Uncharacterized_(NO_KO|PANTHER_AND_PFAM);Uncharacterized_(NO_KO|PANTHER_AND_PFAM);Uncharacterized_(NO_KO|PANTHER_AND_PFAM);K10843|ERCC3_XPB_DNA_excision_repair_protein_ERCC-3_[EC:5.6.2.4]:PF00271|Helicase_conserved_C-terminal_domainPF04851|Type_III_restriction_enzyme_res_subunit	57	54	1.81	Thermoprotei_(52);Unclassified_Thermoproteota_(1);Unclassified_Archaea_(1)
Uncharacterized_(-:PF00583|Acetyltransferase_(GNAT)_family);Uncharacterized_(NO_KO|PANTHER_AND_PFAM);Uncharacterized_(NO_KO|PANTHER_AND_PFAM);Uncharacterized_(NO_KO|PANTHER_AND_PFAM);Uncharacterized_(NO_KO|PANTHER_AND_PFAM)	56	54	1.81	Halobacteria_(23);Unclassified_Archaea_(5);Methanomicrobia_(4);Unclassified_Candidatus_Heimdallarchaeota_(3);Unclassified_Euryarchaeota_(3);Unclassified_Candidatus_Woesearchaeota_(2);Thermococci_(2);Thermoprotei_(2);Unclassified_Nitrososphaerota_(2);Nitrososphaeria_(2);Methanococci_(1);Thermoplasmata_(1);Unclassified_Candidatus_Thorarchaeota_(1);Unclassified_Thermoproteota_(1);Unclassified_Nanoar…
PTHR43699|3-DEHYDROQUINATE_DEHYDRATASE:PF01487|Type_I_3-dehydroquinase;PTHR21496|FERREDOXIN-RELATED:PF00355|Rieske_[2Fe-2S]_domain;Uncharacterized_(NO_KO|PANTHER_AND_PFAM);PTHR11472|DNA_REPAIR_DEAD_HELICASE_RAD3/XP-D_SUBFAMILY_MEMBER:PF13307|Helicase_C-terminal_domainPF06733|DEAD_2;Uncharacterized_(-:PF13192|Thioredoxin_domain)	56	54	1.81	Thermoprotei_(53);Unclassified_Archaea_(1)
K00254|DHODH_pyrD_dihydroorotate_dehydrogenase_[EC:1.3.5.2]:PF01180|Dihydroorotate_dehydrogenase;Uncharacterized_(NO_KO|PANTHER_AND_PFAM);Uncharacterized_(-:PF05854|Non-histone_chromosomal_protein_MC1)	55	54	1.81	Halobacteria_(54)
Uncharacterized_(NO_KO|PANTHER_AND_PFAM);Uncharacterized_(NO_KO|PANTHER_AND_PFAM);Uncharacterized_(-:PF14947|Winged_helix-turn-helix);K07566|tsaC_rimN_SUA5_YRDC_L-threonylcarbamoyladenylate_synthase_[EC:2.7.7.87]:PF01300|Telomere_recombination;K06963|TAN1_THUMPD1_tRNA_acetyltransferase_TAN1:PF02926|THUMP_domain	55	54	1.81	Unclassified_Nitrososphaerota_(42);Nitrososphaeria_(8);Unclassified_Thermoproteota_(3);Unclassified_Archaea_(1)
Uncharacterized_(-:PF10884|Protein_of_unknown_function_(DUF2683));Uncharacterized_(NO_KO|PANTHER_AND_PFAM);Uncharacterized_(NO_KO|PANTHER_AND_PFAM);Uncharacterized_(NO_KO|PANTHER_AND_PFAM);Uncharacterized_(NO_KO|PANTHER_AND_PFAM)	55	54	1.81	Methanomicrobia_(51);Unclassified_Candidatus_Woesearchaeota_(2);Unclassified_Candidatus_Diapherotrites_(1)
Uncharacterized_(NO_KO|PANTHER_AND_PFAM);PTHR38600|TRANSCRIPTIONAL_REGULATORY_PROTEIN:PF01022|Bacterial_regulatory_protein_arsR_family;Uncharacterized_(NO_KO|PANTHER_AND_PFAM);PTHR43674|NITRILASE_C965.09-RELATED:PF00795|Carbon-nitrogen_hydrolase;K01916|nadE_NAD+_synthase_[EC:6.3.1.5]:PF02540|NAD_synthase	55	54	1.81	Thermoprotei_(54)
K14115|ehbF_energy-converting_hydrogenase_B_subunit_F:PF00361|Proton-conducting_membrane_transporter;Uncharacterized_(NO_KO|PANTHER_AND_PFAM);Uncharacterized_(NO_KO|PANTHER_AND_PFAM);K14118|ehbI_energy-converting_hydrogenase_B_subunit_I:PF04039|Domain_related_to_MnhB_subunit_of_Na+/H+_antiporter;Uncharacterized_(NO_KO|PANTHER_AND_PFAM)	54	54	1.81	Methanobacteria_(52);Methanococci_(2)
PTHR38137|PRC-BARREL_DOMAIN_PROTEIN:PF05239|PRC-barrel_domain;K07060|nob1_endoribonuclease_Nob1_[EC:3.1.-.-]:PF17146|PIN_domain_of_ribonuclease;Uncharacterized_(NO_KO|PANTHER_AND_PFAM);K07052|K07052_CAAX_protease_family_protein:PF02517|Type_II_CAAX_prenyl_endopeptidase_Rce1-like;K01810|GPI_pgi_glucose-6-phosphate_isomerase_[EC:5.3.1.9]:PF00342|Phosphoglucose_isomerase	54	54	1.81	Halobacteria_(54)
Uncharacterized_(K09727|K09727_uncharacterized_protein:PF04009|Protein_of_unknown_function_(DUF356));PTHR39964|UPF0292_PROTEIN_TK1411:PF01751|Toprim_domain;Uncharacterized_(K09131|K09131_uncharacterized_protein:PF02594|Uncharacterised_ACR_YggU_family_COG1872);PTHR43794|AMINOHYDROLASE_SSNA-RELATED:PF01979|Amidohydrolase_family;K06149|uspA_universal_stress_protein_A:PF00582|Universal_stress_protein…	54	54	1.81	Methanomicrobia_(54)
K03795|cbiX_sirohydrochlorin_cobaltochelatase_[EC:4.99.1.3]:PF01903|CbiXPF01903|CbiXPF01257|Thioredoxin-like_[2Fe-2S]_ferredoxin;Uncharacterized_(NO_KO|PANTHER_AND_PFAM);Uncharacterized_(-:PF13459|4Fe-4S_single_cluster_domain);K05934|cobJ_cbiH_precorrin-3B_C17-methyltransferase_/_cobalt-factor_III_methyltransferase_[EC:2.1.1.131_2.1.1.272]:PF00590|Tetrapyrrole_(Corrin/Porphyrin)_Methylases;K05934…	54	54	1.81	Halobacteria_(54)
K05934|cobJ_cbiH_precorrin-3B_C17-methyltransferase_/_cobalt-factor_III_methyltransferase_[EC:2.1.1.131_2.1.1.272]:PF00590|Tetrapyrrole_(Corrin/Porphyrin)_Methylases;Uncharacterized_(-:PF13459|4Fe-4S_single_cluster_domain);Uncharacterized_(NO_KO|PANTHER_AND_PFAM);K03795|cbiX_sirohydrochlorin_cobaltochelatase_[EC:4.99.1.3]:PF01903|CbiXPF01903|CbiXPF01257|Thioredoxin-like_[2Fe-2S]_ferredoxin;Unchar…	54	54	1.81	Halobacteria_(54)
K05770|TSPO_BZRP_translocator_protein:PF03073|TspO/MBR_family;Uncharacterized_(-:PF06348|Protein_of_unknown_function_(DUF1059));Uncharacterized_(NO_KO|PANTHER_AND_PFAM);Uncharacterized_(-:PF00011|Hsp20/alpha_crystallin_family);Uncharacterized_(NO_KO|PANTHER_AND_PFAM)	54	54	1.81	Methanomicrobia_(54)
K10206|E2.6.1.83_LL-diaminopimelate_aminotransferase_[EC:2.6.1.83]:PF00155|Aminotransferase_class_I_and_II;Uncharacterized_(-:PF21813|Family_of_unknown_function_(DUF6882));Uncharacterized_(-:PF21831|Domain_of_unknown_function_(DUF6891));Uncharacterized_(NO_KO|PANTHER_AND_PFAM);Uncharacterized_(NO_KO|PANTHER_AND_PFAM)	54	54	1.81	Methanobacteria_(54)
Uncharacterized_(NO_KO|PANTHER_AND_PFAM);K00440|frhA_coenzyme_F420_hydrogenase_subunit_alpha_[EC:1.12.98.1]:PF00374|Nickel-dependent_hydrogenasePF00374|Nickel-dependent_hydrogenase;K00442|frhD_coenzyme_F420_hydrogenase_subunit_delta:PF01750|Hydrogenase_maturation_protease	54	54	1.81	Methanobacteria_(29);Methanomicrobia_(25)
K01933|purM_phosphoribosylformylglycinamidine_cyclo-ligase_[EC:6.3.3.1]:PF02769|AIR_synthase_related_protein_C-terminal_domainPF00586|AIR_synthase_related_protein_N-terminal_domain;Uncharacterized_(-:PF08979|Domain_of_unknown_function_(DUF1894));Uncharacterized_(-:PF09001|Domain_of_unknown_function_(DUF1890));Uncharacterized_(-:PF08979|Domain_of_unknown_function_(DUF1894));Uncharacterized_(NO_KO|…	54	54	1.81	Methanomicrobia_(54)
Uncharacterized_(-:PF01841|Transglutaminase-like_superfamily);Uncharacterized_(NO_KO|PANTHER_AND_PFAM);Uncharacterized_(NO_KO|PANTHER_AND_PFAM);PTHR20992|UNCHARACTERIZED:PF04087|Domain_of_unknown_function_(DUF389);Uncharacterized_(NO_KO|PANTHER_AND_PFAM)	54	54	1.81	Methanomicrobia_(54)
K07755|AS3MT_arsenite_methyltransferase_[EC:2.1.1.137]:PF13847|Methyltransferase_domain;K03741|arsC_arsenate_reductase_(thioredoxin)_[EC:1.20.4.4]:PF01451|Low_molecular_weight_phosphotyrosine_protein_phosphatase;Uncharacterized_(K07089|K07089_uncharacterized_protein:PF03773|Predicted_permease);K03892|arsR_ArsR_family_transcriptional_regulator_arsenate/arsenite/antimonite-responsive_transcriptiona…	54	54	1.81	Methanomicrobia_(54)
PTHR22990|F-BOX_ONLY_PROTEIN:PF08480|Disaggregatase_related;Uncharacterized_(NO_KO|PANTHER_AND_PFAM);Uncharacterized_(NO_KO|PANTHER_AND_PFAM);-:PF04077|DsrH_like_protein;PTHR34874|PROTEIN_YCHN:PF02635|DsrE/DsrF-like_family	54	54	1.81	Methanomicrobia_(54)
PTHR37694|SLR8022_PROTEIN:PF07883|Cupin_domain;K12234|cofE_coenzyme_F420-0:L-glutamate_ligase_/_coenzyme_F420-1:gamma-L-glutamate_ligase_[EC:6.3.2.31_6.3.2.34]:PF01996|F420-0:Gamma-glutamyl_ligase;Uncharacterized_(NO_KO|PANTHER_AND_PFAM);K13993|HSP20_HSP20_family_protein:PF00011|Hsp20/alpha_crystallin_family;Uncharacterized_(NO_KO|PANTHER_AND_PFAM)	54	54	1.81	Methanomicrobia_(54)
Uncharacterized_(NO_KO|PANTHER_AND_PFAM);PTHR11021|SMALL_NUCLEAR_RIBONUCLEOPROTEIN_F__SNRNP-F:PF01423|LSM_domain;Uncharacterized_(NO_KO|PANTHER_AND_PFAM)	54	54	1.81	Methanomicrobia_(54)
PTHR44591|STRESS_RESPONSE_REGULATOR_PROTEIN_1:PF00072|Response_regulator_receiver_domain;Uncharacterized_(NO_KO|PANTHER_AND_PFAM);Uncharacterized_(NO_KO|PANTHER_AND_PFAM);Uncharacterized_(NO_KO|PANTHER_AND_PFAM);Uncharacterized_(NO_KO|PANTHER_AND_PFAM)	82	53	1.78	Halobacteria_(17);Nitrososphaeria_(15);Unclassified_Nitrososphaerota_(12);Methanomicrobia_(3);Unclassified_Archaea_(2);Archaeoglobi_(1);Unclassified_Thermoproteota_(1);Unclassified_Candidatus_Heimdallarchaeota_(1);Unclassified_Candidatus_Lokiarchaeota_(1)
Uncharacterized_(NO_KO|PANTHER_AND_PFAM);Uncharacterized_(NO_KO|PANTHER_AND_PFAM);Uncharacterized_(NO_KO|PANTHER_AND_PFAM);K07495|K07495_putative_transposase:PF01609|Transposase_DDE_domain;Uncharacterized_(NO_KO|PANTHER_AND_PFAM)	66	53	1.78	Halobacteria_(37);Thermoprotei_(6);Methanomicrobia_(3);Thermoplasmata_(2);Unclassified_Euryarchaeota_(2);Unclassified_Candidatus_Marsarchaeota_(1);Unclassified_Candidatus_Heimdallarchaeota_(1);Unclassified_Candidatus_Diapherotrites_(1)
Uncharacterized_(NO_KO|PANTHER_AND_PFAM);Uncharacterized_(-:PF13620|Carboxypeptidase_regulatory-like_domain);Uncharacterized_(NO_KO|PANTHER_AND_PFAM);Uncharacterized_(NO_KO|PANTHER_AND_PFAM);Uncharacterized_(NO_KO|PANTHER_AND_PFAM)	63	53	1.78	Methanomicrobia_(14);Halobacteria_(12);Methanobacteria_(11);Unclassified_Archaea_(4);Thermoprotei_(4);Archaeoglobi_(2);Nitrososphaeria_(2);Unclassified_Candidatus_Woesearchaeota_(1);Unclassified_Candidatus_Micrarchaeota_(1);Theionarchaea_(1);Unclassified_Thermoproteota_(1)
Uncharacterized_(-:PF13620|Carboxypeptidase_regulatory-like_domain);Uncharacterized_(NO_KO|PANTHER_AND_PFAM);Uncharacterized_(NO_KO|PANTHER_AND_PFAM);Uncharacterized_(NO_KO|PANTHER_AND_PFAM);Uncharacterized_(NO_KO|PANTHER_AND_PFAM)	59	53	1.78	Methanomicrobia_(16);Halobacteria_(13);Methanobacteria_(9);Thermoprotei_(5);Unclassified_Archaea_(2);Archaeoglobi_(2);Unclassified_Candidatus_Diapherotrites_(1);Theionarchaea_(1);Unclassified_Candidatus_Altiarchaeota_(1);Unclassified_Thermoproteota_(1);Nitrososphaeria_(1);Unclassified_Candidatus_Aenigmatarchaeota_(1)
K09722|K09722_pps_4-phosphopantoate---beta-alanine_ligase_[EC:6.3.2.36]:PF02006|Phosphopantothenate/pantothenate_synthetase;K00606|panB_3-methyl-2-oxobutanoate_hydroxymethyltransferase_[EC:2.1.2.11]:PF02548|Ketopantoate_hydroxymethyltransferase;Uncharacterized_(NO_KO|PANTHER_AND_PFAM);K01990|ABC-2.A_ABC-2_type_transport_system_ATP-binding_protein:PF00005|ABC_transporter;K01992|ABC-2.P_ABC-2_type_…	58	53	1.78	Thermoprotei_(51);Unclassified_Thermoproteota_(1);Unclassified_Archaea_(1)
Uncharacterized_(-:PF21818|Family_of_unknown_function_(DUF6884));Uncharacterized_(NO_KO|PANTHER_AND_PFAM);Uncharacterized_(NO_KO|PANTHER_AND_PFAM);Uncharacterized_(NO_KO|PANTHER_AND_PFAM);Uncharacterized_(NO_KO|PANTHER_AND_PFAM)	57	53	1.78	Halobacteria_(49);Thermoplasmata_(2);Unclassified_Candidatus_Bathyarchaeota_(1);Unclassified_Archaea_(1)
Uncharacterized_(NO_KO|PANTHER_AND_PFAM);Uncharacterized_(NO_KO|PANTHER_AND_PFAM);Uncharacterized_(NO_KO|PANTHER_AND_PFAM);Uncharacterized_(NO_KO|PANTHER_AND_PFAM);K07496|K07496_putative_transposase:PF07282|Putative_transposase_DNA-binding_domainPF01385|Probable_transposase	56	53	1.78	Halobacteria_(33);Thermoprotei_(10);Unclassified_Candidatus_Aenigmatarchaeota_(2);Methanomicrobia_(2);Unclassified_Nitrososphaerota_(2);Unclassified_Candidatus_Heimdallarchaeota_(1);Unclassified_Candidatus_Korarchaeota_(1);Thermoplasmata_(1);Methanobacteria_(1)
Uncharacterized_(NO_KO|PANTHER_AND_PFAM);K01803|TPI_tpiA_triosephosphate_isomerase_(TIM)_[EC:5.3.1.1]:PF00121|Triosephosphate_isomerase;Uncharacterized_(K09147|K09147_uncharacterized_protein:-);PTHR42751|SODIUM/HYDROGEN_EXCHANGER_FAMILY/TRKA_DOMAIN_PROTEIN:PF00999|Sodium/hydrogen_exchanger_family;PTHR10061|S-FORMYLGLUTATHIONE_HYDROLASE:PF00756|Putative_esterase	56	53	1.78	Thermoprotei_(52);Unclassified_Archaea_(1)
K16933|doxB_heme_bearing_subunit_I_of_the_terminal_oxidase:PF00115|Cytochrome_C_and_Quinol_oxidase_polypeptide_I;Uncharacterized_(NO_KO|PANTHER_AND_PFAM);Uncharacterized_(NO_KO|PANTHER_AND_PFAM);K03424|tatD_TatD_DNase_family_protein_[EC:3.1.21.-]:PF01026|TatD_related_DNase;PTHR34860|REPRESSOR-LIKE_PROTEIN_SSO7C3:PF04014|Antidote-toxin_recognition_MazE_bacterial_antitoxin	56	53	1.78	Thermoprotei_(52);Unclassified_Archaea_(1)
Uncharacterized_(-:PF06626|Protein_of_unknown_function_(DUF1152));Uncharacterized_(NO_KO|PANTHER_AND_PFAM);Uncharacterized_(NO_KO|PANTHER_AND_PFAM);K01761|E4.4.1.11_methionine-gamma-lyase_[EC:4.4.1.11]:PF01053|Cys/Met_metabolism_PLP-dependent_enzyme;K00872|thrB_homoserine_kinase_[EC:2.7.1.39]:PF08544|GHMP_kinases_C_terminalPF00288|GHMP_kinases_N_terminal_domain	55	53	1.78	Thermoprotei_(52);Unclassified_Archaea_(1)
Uncharacterized_(-:PF01206|Sulfurtransferase_TusA);K19725|dcsD_O-ureido-L-serine/cysteine_synthase_[EC:2.6.99.3_2.5.1.47]:PF00291|Pyridoxal-phosphate_dependent_enzyme;Uncharacterized_(NO_KO|PANTHER_AND_PFAM);Uncharacterized_(NO_KO|PANTHER_AND_PFAM);Uncharacterized_(NO_KO|PANTHER_AND_PFAM)	55	53	1.78	Thermoprotei_(52);Unclassified_Thermoproteota_(1)
Uncharacterized_(NO_KO|PANTHER_AND_PFAM);Uncharacterized_(NO_KO|PANTHER_AND_PFAM);Uncharacterized_(NO_KO|PANTHER_AND_PFAM);K00772|mtaP_MTAP_5'-methylthioadenosine_phosphorylase_[EC:2.4.2.28]:PF01048|Phosphorylase_superfamily;K00759|APRT_apt_adenine_phosphoribosyltransferase_[EC:2.4.2.7]:PF00156|Phosphoribosyl_transferase_domain	54	53	1.78	Unclassified_Nitrososphaerota_(31);Nitrososphaeria_(13);Unclassified_Archaea_(3);Unclassified_Euryarchaeota_(3);Unclassified_Thermoproteota_(2);Unclassified_Candidatus_Woesearchaeota_(1)
PTHR10322|DNA_POLYMERASE_CATALYTIC_SUBUNIT:PF00136|DNA_polymerase_family_B;Uncharacterized_(NO_KO|PANTHER_AND_PFAM);Uncharacterized_(NO_KO|PANTHER_AND_PFAM);Uncharacterized_(NO_KO|PANTHER_AND_PFAM);Uncharacterized_(NO_KO|PANTHER_AND_PFAM)	54	53	1.78	Halobacteria_(25);Thermoprotei_(10);Methanobacteria_(7);Nanohaloarchaea_(2);Nitrososphaeria_(2);Candidatus_Nanohaloarchaea_(2);Unclassified_Candidatus_Heimdallarchaeota_(1);Methanomicrobia_(1);Thermoplasmata_(1);Unclassified_Candidatus_Nanohalarchaeota_(1);Unclassified_Euryarchaeota_(1)
K03120|TBP_tbp_transcription_initiation_factor_TFIID_TATA-box-binding_protein:PF00352|Transcription_factor_TFIID_(or_TATA-binding_protein_TBP)PF00352|Transcription_factor_TFIID_(or_TATA-binding_protein_TBP);Uncharacterized_(NO_KO|PANTHER_AND_PFAM);Uncharacterized_(NO_KO|PANTHER_AND_PFAM);Uncharacterized_(NO_KO|PANTHER_AND_PFAM);Uncharacterized_(NO_KO|PANTHER_AND_PFAM)	54	53	1.78	Halobacteria_(26);Unclassified_Nitrososphaerota_(15);Nitrososphaeria_(6);Unclassified_Euryarchaeota_(3);Thermoplasmata_(2);Unclassified_Candidatus_Altiarchaeota_(1)
PTHR45919|GDP-MAN:MAN(3)GLCNAC(2)-PP-DOL_ALPHA-12-MANNOSYLTRANSFERASE:PF00534|Glycosyl_transferases_group_1;Uncharacterized_(NO_KO|PANTHER_AND_PFAM);Uncharacterized_(NO_KO|PANTHER_AND_PFAM);Uncharacterized_(NO_KO|PANTHER_AND_PFAM);Uncharacterized_(NO_KO|PANTHER_AND_PFAM)	54	53	1.78	Thermoprotei_(50);Halobacteria_(1);Unclassified_Nitrososphaerota_(1);Unclassified_Archaea_(1)
Uncharacterized_(NO_KO|PANTHER_AND_PFAM);Uncharacterized_(NO_KO|PANTHER_AND_PFAM);Uncharacterized_(NO_KO|PANTHER_AND_PFAM);K19164|ccdA_antitoxin_CcdA:PF07362|Post-segregation_antitoxin_CcdA;PTHR35901|RIBONUCLEASE_VAPC3:PF01850|PIN_domain	54	53	1.78	Thermoprotei_(46);Unclassified_Archaea_(4);Unclassified_Candidatus_Marsarchaeota_(2);Unclassified_Candidatus_Korarchaeota_(1)
Uncharacterized_(NO_KO|PANTHER_AND_PFAM);Uncharacterized_(NO_KO|PANTHER_AND_PFAM);Uncharacterized_(NO_KO|PANTHER_AND_PFAM);K08094|hxlB_6-phospho-3-hexuloisomerase_[EC:5.3.1.27]:PF01380|SIS_domain;K25503|cedB_DNA_import_protein_CedB:PF12846|AAA-like_domain	54	53	1.78	Thermoprotei_(53)
Uncharacterized_(NO_KO|PANTHER_AND_PFAM);Uncharacterized_(NO_KO|PANTHER_AND_PFAM);Uncharacterized_(NO_KO|PANTHER_AND_PFAM);Uncharacterized_(NO_KO|PANTHER_AND_PFAM);PTHR43252|TRANSCRIPTIONAL_REGULATOR_YQJI:PF03551|Transcriptional_regulator_PadR-like_family	54	53	1.78	Thermoprotei_(49);Unclassified_Archaea_(2);Unclassified_Nitrososphaerota_(1);Nitrososphaeria_(1)
Uncharacterized_(NO_KO|PANTHER_AND_PFAM);Uncharacterized_(NO_KO|PANTHER_AND_PFAM);Uncharacterized_(NO_KO|PANTHER_AND_PFAM);PTHR33295|ATPASE:PF13173|AAA_domain;Uncharacterized_(NO_KO|PANTHER_AND_PFAM)	54	53	1.78	Thermoprotei_(52);Unclassified_Archaea_(1)
Uncharacterized_(NO_KO|PANTHER_AND_PFAM);Uncharacterized_(NO_KO|PANTHER_AND_PFAM);Uncharacterized_(NO_KO|PANTHER_AND_PFAM);Uncharacterized_(-:PF14258|Domain_of_unknown_function_(DUF4350));K03924|moxR_MoxR-like_ATPase_[EC:3.6.3.-]:PF07726|ATPase_family_associated_with_various_cellular_activities_(AAA)PF17863|AAA_lid_domain	53	53	1.78	Thermococci_(22);Methanomicrobia_(13);Unclassified_Archaea_(4);Archaeoglobi_(3);Halobacteria_(2);Methanococci_(2);Thermoprotei_(2);Unclassified_Nitrososphaerota_(2);Unclassified_Thermoproteota_(2);Unclassified_Candidatus_Verstraetearchaeota_(1)
Uncharacterized_(NO_KO|PANTHER_AND_PFAM);PTHR13356|OB_FOLD_NUCLEIC_ACID_BINDING_PROTEIN-RELATED:-;Uncharacterized_(K09746|K09746_uncharacterized_protein:-);Uncharacterized_(K06953|K06953_uncharacterized_protein:PF00149|Calcineurin-like_phosphoesterase);Uncharacterized_(NO_KO|PANTHER_AND_PFAM)	53	53	1.78	Halobacteria_(53)
K03522|fixB_etfA_electron_transfer_flavoprotein_alpha_subunit:PF00766|Electron_transfer_flavoprotein_FAD-binding_domainPF01012|Electron_transfer_flavoprotein_domain;K03521|fixA_etfB_electron_transfer_flavoprotein_beta_subunit:PF01012|Electron_transfer_flavoprotein_domain;Uncharacterized_(NO_KO|PANTHER_AND_PFAM);Uncharacterized_(NO_KO|PANTHER_AND_PFAM);K23255|pilA_archaeal_type_IV_pilus_assembly_p…	53	53	1.78	Halobacteria_(53)
K05934|cobJ_cbiH_precorrin-3B_C17-methyltransferase_/_cobalt-factor_III_methyltransferase_[EC:2.1.1.131_2.1.1.272]:PF00590|Tetrapyrrole_(Corrin/Porphyrin)_Methylases;Uncharacterized_(-:PF13459|4Fe-4S_single_cluster_domain);Uncharacterized_(NO_KO|PANTHER_AND_PFAM);K03795|cbiX_sirohydrochlorin_cobaltochelatase_[EC:4.99.1.3]:PF01257|Thioredoxin-like_[2Fe-2S]_ferredoxinPF01903|CbiXPF01903|CbiX;Unchar…	53	53	1.78	Halobacteria_(53)
Uncharacterized_(-:PF09824|ArsR_transcriptional_regulator);K07730|K07730_putative_transcriptional_regulator:PF13412|Winged_helix-turn-helix_DNA-binding;Uncharacterized_(K07095|K07095_uncharacterized_protein:PF12850|Calcineurin-like_phosphoesterase_superfamily_domain);Uncharacterized_(NO_KO|PANTHER_AND_PFAM);Uncharacterized_(NO_KO|PANTHER_AND_PFAM)	53	53	1.78	Methanomicrobia_(53)
K07730|K07730_putative_transcriptional_regulator:PF13412|Winged_helix-turn-helix_DNA-binding;Uncharacterized_(K07095|K07095_uncharacterized_protein:PF12850|Calcineurin-like_phosphoesterase_superfamily_domain);Uncharacterized_(NO_KO|PANTHER_AND_PFAM);Uncharacterized_(NO_KO|PANTHER_AND_PFAM);PTHR13356|OB_FOLD_NUCLEIC_ACID_BINDING_PROTEIN-RELATED:-	53	53	1.78	Methanomicrobia_(53)
K05934|cobJ_cbiH_precorrin-3B_C17-methyltransferase_/_cobalt-factor_III_methyltransferase_[EC:2.1.1.131_2.1.1.272]:PF00590|Tetrapyrrole_(Corrin/Porphyrin)_Methylases;K05934|cobJ_cbiH_precorrin-3B_C17-methyltransferase_/_cobalt-factor_III_methyltransferase_[EC:2.1.1.131_2.1.1.272]:PF00590|Tetrapyrrole_(Corrin/Porphyrin)_Methylases;Uncharacterized_(-:PF13459|4Fe-4S_single_cluster_domain);Uncharacte…	53	53	1.78	Halobacteria_(53)
Uncharacterized_(NO_KO|PANTHER_AND_PFAM);PTHR38825|LYSINE_EXPORTER_PROTEIN_(LYSE/YGGA):PF01810|LysE_type_translocator;Uncharacterized_(NO_KO|PANTHER_AND_PFAM);Uncharacterized_(NO_KO|PANTHER_AND_PFAM);Uncharacterized_(NO_KO|PANTHER_AND_PFAM)	53	53	1.78	Methanomicrobia_(48);Unclassified_Archaea_(1);Thermoplasmata_(1);Methanobacteria_(1);Halobacteria_(1);Nitrososphaeria_(1)
Uncharacterized_(NO_KO|PANTHER_AND_PFAM);Uncharacterized_(NO_KO|PANTHER_AND_PFAM);Uncharacterized_(-:PF10107|Endonuclease_related_to_archaeal_Holliday_junction_resolvase);Uncharacterized_(NO_KO|PANTHER_AND_PFAM);PTHR30566|YNAI-RELATED_MECHANOSENSITIVE_ION_CHANNEL:PF00924|Mechanosensitive_ion_channel_beta-domain	53	53	1.78	Methanomicrobia_(53)
Uncharacterized_(NO_KO|PANTHER_AND_PFAM);K00620|argJ_glutamate_N-acetyltransferase_/_amino-acid_N-acetyltransferase_[EC:2.3.1.35_2.3.1.1]:PF01960|ArgJ_family;Uncharacterized_(NO_KO|PANTHER_AND_PFAM);Uncharacterized_(NO_KO|PANTHER_AND_PFAM);Uncharacterized_(-:PF11977|Zc3h12a-like_Ribonuclease_NYN_domain)	53	53	1.78	Methanobacteria_(53)
Uncharacterized_(-:PF06348|Protein_of_unknown_function_(DUF1059));Uncharacterized_(NO_KO|PANTHER_AND_PFAM);Uncharacterized_(-:PF00011|Hsp20/alpha_crystallin_family);Uncharacterized_(NO_KO|PANTHER_AND_PFAM);K04751|glnB_nitrogen_regulatory_protein_P-II_1:PF00543|Nitrogen_regulatory_protein_P-II	53	53	1.78	Methanomicrobia_(53)
Uncharacterized_(NO_KO|PANTHER_AND_PFAM);Uncharacterized_(-:PF00011|Hsp20/alpha_crystallin_family);Uncharacterized_(NO_KO|PANTHER_AND_PFAM);K04751|glnB_nitrogen_regulatory_protein_P-II_1:PF00543|Nitrogen_regulatory_protein_P-II;K03320|amt_AMT_MEP_ammonium_transporter_Amt_family:PF00909|Ammonium_Transporter_Family	53	53	1.78	Methanomicrobia_(53)
Uncharacterized_(-:PF08979|Domain_of_unknown_function_(DUF1894));Uncharacterized_(-:PF09001|Domain_of_unknown_function_(DUF1890));Uncharacterized_(NO_KO|PANTHER_AND_PFAM);Uncharacterized_(K09726|K09726_uncharacterized_protein:PF04007|Protein_of_unknown_function_(DUF354))	53	53	1.78	Methanobacteria_(53)
Uncharacterized_(NO_KO|PANTHER_AND_PFAM);Uncharacterized_(NO_KO|PANTHER_AND_PFAM);Uncharacterized_(NO_KO|PANTHER_AND_PFAM);K16238|eat_eutP_ethanolamine_permease:PF00324|Amino_acid_permease;Uncharacterized_(NO_KO|PANTHER_AND_PFAM)	53	53	1.78	Methanomicrobia_(53)
Uncharacterized_(NO_KO|PANTHER_AND_PFAM);PTHR21716|TRANSMEMBRANE_PROTEIN:PF01594|AI-2E_family_transporter;Uncharacterized_(NO_KO|PANTHER_AND_PFAM);PTHR37947|BLL2462_PROTEIN:PF13519|von_Willebrand_factor_type_A_domain;PTHR37464|BLL2463_PROTEIN:PF07584|Aerotolerance_regulator_N-terminal	53	53	1.78	Methanomicrobia_(53)
K00928|lysC_aspartate_kinase_[EC:2.7.2.4]:PF00696|Amino_acid_kinase_familyPF22468|ACT_domainPF22468|ACT_domain;K01933|purM_phosphoribosylformylglycinamidine_cyclo-ligase_[EC:6.3.3.1]:PF02769|AIR_synthase_related_protein_C-terminal_domainPF00586|AIR_synthase_related_protein_N-terminal_domain;Uncharacterized_(-:PF08979|Domain_of_unknown_function_(DUF1894));Uncharacterized_(-:PF09001|Domain_of_unkno…	53	53	1.78	Methanomicrobia_(53)
K21567|fnr_ferredoxin/flavodoxin---NADP+_reductase_[EC:1.18.1.2_1.19.1.1]:PF07992|Pyridine_nucleotide-disulphide_oxidoreductase;PTHR23245|TRNA_METHYLTRANSFERASE:PF02475|Met-10+_like-protein;Uncharacterized_(K09738|K09738_uncharacterized_protein:PF04027|Domain_of_unknown_function_(DUF371));K07574|yhbY_RNA-binding_protein:PF01985|CRS1_/_YhbY_(CRM)_domain;K14568|EMG1_NEP1_rRNA_small_subunit_pseudour…	53	53	1.78	Thermoprotei_(53)
Uncharacterized_(-:PF01609|Transposase_DDE_domain)	73	52	1.75	Halobacteria_(26);Methanomicrobia_(9);Methanobacteria_(4);Unclassified_Nitrososphaerota_(4);Thermoplasmata_(2);Unclassified_Candidatus_Aenigmatarchaeota_(1);Unclassified_Candidatus_Altiarchaeota_(1);Unclassified_Candidatus_Lokiarchaeota_(1);Unclassified_Candidatus_Bathyarchaeota_(1);Thermoprotei_(1);Unclassified_Archaea_(1);Unclassified_Euryarchaeota_(1)
Uncharacterized_(NO_KO|PANTHER_AND_PFAM);Uncharacterized_(NO_KO|PANTHER_AND_PFAM);Uncharacterized_(NO_KO|PANTHER_AND_PFAM);Uncharacterized_(-:PF01938|TRAM_domain);Uncharacterized_(NO_KO|PANTHER_AND_PFAM)	63	52	1.75	Halobacteria_(41);Nitrososphaeria_(4);Unclassified_Candidatus_Parvarchaeota_(2);Unclassified_Nitrososphaerota_(2);Thermoprotei_(2);Unclassified_Candidatus_Bathyarchaeota_(1)
Uncharacterized_(NO_KO|PANTHER_AND_PFAM);NO_KO|PANTHER_AND_PFAM_hypothetical_protein;Uncharacterized_(NO_KO|PANTHER_AND_PFAM);Uncharacterized_(NO_KO|PANTHER_AND_PFAM);NO_KO|PANTHER_AND_PFAM_hypothetical_protein	57	52	1.75	Halobacteria_(28);Unclassified_Nitrososphaerota_(4);Unclassified_Archaea_(3);Methanomicrobia_(3);Unclassified_Euryarchaeota_(3);Nitrososphaeria_(2);Thermoprotei_(2);Candidatus_Micrarchaeia_(1);Unclassified_Candidatus_Woesearchaeota_(1);Unclassified_Candidatus_Bathyarchaeota_(1);Unclassified_Thermoproteota_(1);Thermoplasmata_(1);Thermococci_(1);Unclassified_Candidatus_Altiarchaeota_(1)
K01887|RARS_argS_arginyl-tRNA_synthetase_[EC:6.1.1.19]:PF05746|DALR_anticodon_binding_domainPF00750|tRNA_synthetases_class_I_(R)PF00750|tRNA_synthetases_class_I_(R);Uncharacterized_(NO_KO|PANTHER_AND_PFAM);Uncharacterized_(NO_KO|PANTHER_AND_PFAM);Uncharacterized_(NO_KO|PANTHER_AND_PFAM);Uncharacterized_(NO_KO|PANTHER_AND_PFAM)	56	52	1.75	Thermoprotei_(51);Unclassified_Archaea_(1)
Uncharacterized_(NO_KO|PANTHER_AND_PFAM);K01689|ENO_eno_enolase_[EC:4.2.1.11]:PF00113|Enolase_C-terminal_TIM_barrel_domainPF03952|Enolase_N-terminal_domain;Uncharacterized_(NO_KO|PANTHER_AND_PFAM);Uncharacterized_(NO_KO|PANTHER_AND_PFAM);K13280|SEC11_sipW_signal_peptidase_I_[EC:3.4.21.89]:-	55	52	1.75	Thermoprotei_(50);Unclassified_Thermoproteota_(1);Unclassified_Archaea_(1)
Uncharacterized_(NO_KO|PANTHER_AND_PFAM);K02638|petE_plastocyanin:PF00127|Copper_binding_proteins_plastocyanin/azurin_family;Uncharacterized_(NO_KO|PANTHER_AND_PFAM);Uncharacterized_(NO_KO|PANTHER_AND_PFAM);Uncharacterized_(NO_KO|PANTHER_AND_PFAM)	54	52	1.75	Halobacteria_(46);Nitrososphaeria_(3);Unclassified_Archaea_(2);Candidatus_Poseidoniia_(1)
Uncharacterized_(NO_KO|PANTHER_AND_PFAM);Uncharacterized_(-:PF01870|Archaeal_holliday_junction_resolvase_(hjc));Uncharacterized_(NO_KO|PANTHER_AND_PFAM);Uncharacterized_(NO_KO|PANTHER_AND_PFAM);Uncharacterized_(NO_KO|PANTHER_AND_PFAM)	54	52	1.75	Unclassified_Nitrososphaerota_(32);Nitrososphaeria_(10);Unclassified_Thermoproteota_(2);Halobacteria_(2);Thermoprotei_(2);Unclassified_Candidatus_Korarchaeota_(1);Methanomicrobia_(1);Nanohaloarchaea_(1);Unclassified_Candidatus_Hydrothermarchaeota_(1)
Uncharacterized_(-:PF19025|Family_of_unknown_function_(DUF5751));Uncharacterized_(NO_KO|PANTHER_AND_PFAM);Uncharacterized_(NO_KO|PANTHER_AND_PFAM);Uncharacterized_(NO_KO|PANTHER_AND_PFAM);PTHR42685|GERANYLGERANYL_DIPHOSPHATE_REDUCTASE:PF13450|NAD(P)-binding_Rossmann-like_domain	54	52	1.75	Thermoprotei_(51);Unclassified_Archaea_(1)
Uncharacterized_(NO_KO|PANTHER_AND_PFAM);Uncharacterized_(NO_KO|PANTHER_AND_PFAM);Uncharacterized_(NO_KO|PANTHER_AND_PFAM);Uncharacterized_(-:PF06197|Protein_of_unknown_function_(DUF998));Uncharacterized_(NO_KO|PANTHER_AND_PFAM)	53	52	1.75	Thermoprotei_(42);Unclassified_Archaea_(3);Candidatus_Methanofastidiosa_(2);Methanobacteria_(2);Halobacteria_(2);Unclassified_Candidatus_Heimdallarchaeota_(1)
Uncharacterized_(NO_KO|PANTHER_AND_PFAM);Uncharacterized_(NO_KO|PANTHER_AND_PFAM);Uncharacterized_(NO_KO|PANTHER_AND_PFAM);Uncharacterized_(NO_KO|PANTHER_AND_PFAM);K19091|cas6_CRISPR-associated_endoribonuclease_Cas6_[EC:3.1.-.-]:PF17952|Cas6_N-terminal_domainPF10040|CRISPR-associated_endoribonuclease_Cas6	53	52	1.75	Thermoprotei_(51);Unclassified_Archaea_(1)
PTHR37170|GLUTAREDOXIN-RELATED:PF13192|Thioredoxin_domainPF13192|Thioredoxin_domain;Uncharacterized_(K09141|K09141_uncharacterized_protein:PF01871|AMMECR1);Uncharacterized_(K09122|K09122_uncharacterized_protein:PF01927|Mut7-C_RNAse_domain);Uncharacterized_(NO_KO|PANTHER_AND_PFAM);PTHR15239|NUCLEAR_EXPORT_MEDIATOR_FACTOR_NEMF:PF05670|NFACT_protein_RNA_binding_domainPF05833|NFACT_N-terminal_and_mid…	53	52	1.75	Thermoprotei_(51);Unclassified_Archaea_(1)
K23255|pilA_archaeal_type_IV_pilus_assembly_protein_PilA:PF07790|Archaeal_Type_IV_pilin_N-terminal;Uncharacterized_(NO_KO|PANTHER_AND_PFAM);Uncharacterized_(NO_KO|PANTHER_AND_PFAM);K03521|fixA_etfB_electron_transfer_flavoprotein_beta_subunit:PF01012|Electron_transfer_flavoprotein_domain;K03522|fixB_etfA_electron_transfer_flavoprotein_alpha_subunit:PF00766|Electron_transfer_flavoprotein_FAD-bindin…	52	52	1.75	Halobacteria_(52)
K02034|ABC.PE.P1_peptide/nickel_transport_system_permease_protein:PF00528|Binding-protein-dependent_transport_system_inner_membrane_component;Uncharacterized_(NO_KO|PANTHER_AND_PFAM);Uncharacterized_(NO_KO|PANTHER_AND_PFAM);Uncharacterized_(-:PF14464|Prokaryotic_homologs_of_the_JAB_domain);Uncharacterized_(NO_KO|PANTHER_AND_PFAM)	52	52	1.75	Unclassified_Nitrososphaerota_(41);Nitrososphaeria_(7);Unclassified_Thermoproteota_(2);Unclassified_Euryarchaeota_(1);Unclassified_Archaea_(1)
Uncharacterized_(NO_KO|PANTHER_AND_PFAM);Uncharacterized_(NO_KO|PANTHER_AND_PFAM);Uncharacterized_(-:PF07760|Protein_of_unknown_function_(DUF1616));Uncharacterized_(NO_KO|PANTHER_AND_PFAM);Uncharacterized_(NO_KO|PANTHER_AND_PFAM)	52	52	1.75	Methanomicrobia_(24);Thermoprotei_(9);Halobacteria_(7);Thermococci_(3);Methanobacteria_(2);Unclassified_Nitrososphaerota_(2);Candidatus_Methanofastidiosa_(1);Thermoplasmata_(1);Archaeoglobi_(1);Unclassified_Thermoproteota_(1);Methanococci_(1)
K14114|ehbE_energy-converting_hydrogenase_B_subunit_E:PF00420|NADH-ubiquinone/plastoquinone_oxidoreductase_chain_4L;K14113|ehbD_energy-converting_hydrogenase_B_subunit_D:PF13244|MBH_subunit_D;Uncharacterized_(NO_KO|PANTHER_AND_PFAM);K14111|ehbB_energy-converting_hydrogenase_B_subunit_B:PF04066|Multiple_resistance_and_pH_regulation_protein_F_(MrpF_/_PhaF);K14110|ehbA_energy-converting_hydrogenase_…	52	52	1.75	Methanobacteria_(52)
Uncharacterized_(NO_KO|PANTHER_AND_PFAM);Uncharacterized_(-:PF04021|Class_III_signal_peptide);Uncharacterized_(NO_KO|PANTHER_AND_PFAM);Uncharacterized_(NO_KO|PANTHER_AND_PFAM);Uncharacterized_(NO_KO|PANTHER_AND_PFAM)	52	52	1.75	Thermococci_(36);Methanococci_(7);Methanobacteria_(7);Unclassified_Candidatus_Micrarchaeota_(1);Unclassified_Archaea_(1)
K03389|hdrB2_heterodisulfide_reductase_subunit_B2_[EC:1.8.7.3_1.8.98.4_1.8.98.5_1.8.98.6]:PF02754|Cysteine-rich_domainPF02754|Cysteine-rich_domain;Uncharacterized_(-:PF05370|Domain_of_unknown_function_(DUF749));Uncharacterized_(-:PF09869|Uncharacterized_protein_conserved_in_archaea_(DUF2096));Uncharacterized_(K07096|K07096_uncharacterized_protein:PF00149|Calcineurin-like_phosphoesterase);K05715|2…	52	52	1.75	Methanobacteria_(52)
K18853|dmrX_dihydromethanopterin_reductase_(acceptor)_[EC:1.5.99.15]:PF02441|Flavoprotein;PTHR43278|NAD(P)H-DEPENDENT_FMN-CONTAINING_OXIDOREDUCTASE_YWQN-RELATED:PF03358|NADPH-dependent_FMN_reductase;Uncharacterized_(-:PF13435|Cytochrome_c554_and_c-prime);K05919|dfx_superoxide_reductase_[EC:1.15.1.2]:PF01880|Desulfoferrodoxin;K01607|pcaC_4-carboxymuconolactone_decarboxylase_[EC:4.1.1.44]:PF02627|C…	52	52	1.75	Methanomicrobia_(52)
K05934|cobJ_cbiH_precorrin-3B_C17-methyltransferase_/_cobalt-factor_III_methyltransferase_[EC:2.1.1.131_2.1.1.272]:PF00590|Tetrapyrrole_(Corrin/Porphyrin)_Methylases;K05934|cobJ_cbiH_precorrin-3B_C17-methyltransferase_/_cobalt-factor_III_methyltransferase_[EC:2.1.1.131_2.1.1.272]:PF00590|Tetrapyrrole_(Corrin/Porphyrin)_Methylases;Uncharacterized_(-:PF13459|4Fe-4S_single_cluster_domain);Uncharacte…	52	52	1.75	Halobacteria_(52)
PTHR42280|CITG_FAMILY_PROTEIN:PF01874|ATP:dephospho-CoA_triphosphoribosyl_transferase;Uncharacterized_(K09717|K09717_uncharacterized_protein:PF01909|Nucleotidyltransferase_domain);Uncharacterized_(-:PF07318|Protein_of_unknown_function_(DUF1464));Uncharacterized_(NO_KO|PANTHER_AND_PFAM);Uncharacterized_(NO_KO|PANTHER_AND_PFAM)	52	52	1.75	Thermoprotei_(52)
K00441|frhB_coenzyme_F420_hydrogenase_subunit_beta_[EC:1.12.98.1]:PF04432|Coenzyme_F420_hydrogenase/dehydrogenase_beta_subunit_C_terminusPF04422|Coenzyme_F420_hydrogenase/dehydrogenase_beta_subunit_N-termPF04945|YHS_domain;-:PF09887|Uncharacterized_protein_conserved_in_archaea_(DUF2114);Uncharacterized_(-:PF09871|Uncharacterized_protein_conserved_in_archaea_(DUF2098));K17488|mptA_GTP_cyclohydrola…	52	52	1.75	Methanomicrobia_(52)
Uncharacterized_(NO_KO|PANTHER_AND_PFAM);Uncharacterized_(K09726|K09726_uncharacterized_protein:PF04007|Protein_of_unknown_function_(DUF354));K04652|hypB_hydrogenase_nickel_incorporation_protein_HypB:PF02492|CobW/HypB/UreG_nucleotide-binding_domain;K04651|hypA_hybF_hydrogenase_nickel_incorporation_protein_HypA/HybF:PF01155|Hydrogenase/urease_nickel_incorporation_metallochaperone_hypA	52	52	1.75	Methanobacteria_(52)
K13963|SERPINB_serpin_B:PF00079|Serpin_(serine_protease_inhibitor);PTHR10648|SERINE/THREONINE-PROTEIN_PHOSPHATASE_PP2A_65_KDA_REGULATORY_SUBUNIT:PF13646|HEAT_repeats;Uncharacterized_(NO_KO|PANTHER_AND_PFAM);Uncharacterized_(NO_KO|PANTHER_AND_PFAM);PTHR21716|TRANSMEMBRANE_PROTEIN:PF01594|AI-2E_family_transporter	52	52	1.75	Methanomicrobia_(52)
PTHR10648|SERINE/THREONINE-PROTEIN_PHOSPHATASE_PP2A_65_KDA_REGULATORY_SUBUNIT:PF13646|HEAT_repeats;Uncharacterized_(NO_KO|PANTHER_AND_PFAM);Uncharacterized_(NO_KO|PANTHER_AND_PFAM);PTHR21716|TRANSMEMBRANE_PROTEIN:PF01594|AI-2E_family_transporter;Uncharacterized_(NO_KO|PANTHER_AND_PFAM)	52	52	1.75	Methanomicrobia_(52)
K06897|K06897_78-dihydropterin-6-yl-methyl-4-(beta-D-ribofuranosyl)aminobenzene_5'-phosphate_synthase_[EC:2.5.1.105]:PF00753|Metallo-beta-lactamase_superfamily;K09720|nrpRI_HTH-type_transcriptional_regulator_global_nitrogen_regulator_NrpRI:PF01995|NrpR_regulatory_domains_NRD1_and_2PF08461|Ribonuclease_R_winged-helix_domain;Uncharacterized_(NO_KO|PANTHER_AND_PFAM);Uncharacterized_(NO_KO|PANTHER_AN…	52	52	1.75	Methanomicrobia_(52)
K09720|nrpRI_HTH-type_transcriptional_regulator_global_nitrogen_regulator_NrpRI:PF01995|NrpR_regulatory_domains_NRD1_and_2PF08461|Ribonuclease_R_winged-helix_domain;Uncharacterized_(NO_KO|PANTHER_AND_PFAM);Uncharacterized_(NO_KO|PANTHER_AND_PFAM);Uncharacterized_(-:PF19134|Domain_of_unknown_function_(DUF5817));K22423|CPT2_nerylneryl_diphosphate_synthase_[EC:2.5.1.142]:PF01255|Putative_undecapreny…	52	52	1.75	Methanomicrobia_(52)
Uncharacterized_(NO_KO|PANTHER_AND_PFAM);Uncharacterized_(-:PF09001|Domain_of_unknown_function_(DUF1890));Uncharacterized_(-:PF08979|Domain_of_unknown_function_(DUF1894));K00549|metE_5-methyltetrahydropteroyltriglutamate--homocysteine_methyltransferase_[EC:2.1.1.14]:PF01717|Cobalamin-independent_synthase_Catalytic_domain	52	52	1.75	Methanobacteria_(52)
Uncharacterized_(NO_KO|PANTHER_AND_PFAM);PTHR13748|COBW-RELATED:PF02492|CobW/HypB/UreG_nucleotide-binding_domain;Uncharacterized_(NO_KO|PANTHER_AND_PFAM)	75	51	1.71	Methanomicrobia_(47);Thermoplasmata_(2);Unclassified_Thermoproteota_(1);Unclassified_Euryarchaeota_(1)
Uncharacterized_(NO_KO|PANTHER_AND_PFAM);K07451|mcrA_5-methylcytosine-specific_restriction_enzyme_A_[EC:3.1.21.-]:PF01844|HNH_endonuclease;Uncharacterized_(NO_KO|PANTHER_AND_PFAM);Uncharacterized_(NO_KO|PANTHER_AND_PFAM);Uncharacterized_(NO_KO|PANTHER_AND_PFAM)	60	51	1.71	Halobacteria_(41);Methanobacteria_(5);Methanomicrobia_(2);Unclassified_Candidatus_Woesearchaeota_(1);Unclassified_Candidatus_Altiarchaeota_(1);Unclassified_Thermoproteota_(1)
Uncharacterized_(NO_KO|PANTHER_AND_PFAM);NO_KO|PANTHER_AND_PFAM_hypothetical_protein;Uncharacterized_(NO_KO|PANTHER_AND_PFAM);NO_KO|PANTHER_AND_PFAM_hypothetical_protein;Uncharacterized_(NO_KO|PANTHER_AND_PFAM)	57	51	1.71	Halobacteria_(27);Methanomicrobia_(5);Unclassified_Euryarchaeota_(5);Unclassified_Archaea_(5);Unclassified_Nitrososphaerota_(2);Unclassified_Candidatus_Micrarchaeota_(2);Thermococci_(1);Unclassified_Candidatus_Altiarchaeota_(1);Methanococci_(1);Unclassified_Candidatus_Bathyarchaeota_(1);Thermoprotei_(1)
Uncharacterized_(NO_KO|PANTHER_AND_PFAM);Uncharacterized_(NO_KO|PANTHER_AND_PFAM);Uncharacterized_(NO_KO|PANTHER_AND_PFAM);Uncharacterized_(-:PF18906|Phage_tail_tube_protein);Uncharacterized_(NO_KO|PANTHER_AND_PFAM)	57	51	1.71	Halobacteria_(34);Unclassified_Nitrososphaerota_(4);Thermoplasmata_(3);Unclassified_Candidatus_Thorarchaeota_(2);Methanobacteria_(2);Methanomicrobia_(2);Nitrososphaeria_(1);Unclassified_Candidatus_Bathyarchaeota_(1);Unclassified_Archaea_(1);Archaeoglobi_(1)
Uncharacterized_(NO_KO|PANTHER_AND_PFAM);Uncharacterized_(-:PF18906|Phage_tail_tube_protein);Uncharacterized_(NO_KO|PANTHER_AND_PFAM);Uncharacterized_(NO_KO|PANTHER_AND_PFAM);Uncharacterized_(NO_KO|PANTHER_AND_PFAM)	57	51	1.71	Halobacteria_(31);Methanobacteria_(4);Unclassified_Candidatus_Bathyarchaeota_(3);Thermoplasmata_(2);Methanococci_(2);Thermoprotei_(1);Methanomicrobia_(1);Unclassified_Candidatus_Thorarchaeota_(1);Unclassified_Archaea_(1);Candidatus_Bathyarchaeia_(1);Unclassified_Nitrososphaerota_(1);Nitrososphaeria_(1);Unclassified_Euryarchaeota_(1);Archaeoglobi_(1)
Uncharacterized_(NO_KO|PANTHER_AND_PFAM);PTHR42957|HELICASE_MJ1565-RELATED:PF01935|Helicase_HerA_central_domain;Uncharacterized_(NO_KO|PANTHER_AND_PFAM)	56	51	1.71	Unclassified_Archaea_(9);Thermoprotei_(8);Unclassified_Euryarchaeota_(6);Unclassified_Candidatus_Micrarchaeota_(5);Halobacteria_(5);Unclassified_Nitrososphaerota_(4);Unclassified_Candidatus_Aenigmatarchaeota_(3);Thermoplasmata_(3);Unclassified_Candidatus_Woesearchaeota_(2);Unclassified_Candidatus_Geothermarchaeota_(1);Unclassified_Candidatus_Bathyarchaeota_(1);Unclassified_Candidatus_Thorarchaeot…
Uncharacterized_(NO_KO|PANTHER_AND_PFAM);Uncharacterized_(NO_KO|PANTHER_AND_PFAM);Uncharacterized_(NO_KO|PANTHER_AND_PFAM);Uncharacterized_(-:PF01844|HNH_endonuclease);Uncharacterized_(NO_KO|PANTHER_AND_PFAM)	55	51	1.71	Halobacteria_(35);Methanobacteria_(5);Unclassified_Nitrososphaerota_(3);Unclassified_Archaea_(2);Unclassified_Euryarchaeota_(2);Methanomicrobia_(1);Thermoplasmata_(1);Unclassified_Candidatus_Heimdallarchaeota_(1);Candidatus_Poseidoniia_(1)
K06223|dam_DNA_adenine_methylase_[EC:2.1.1.72]:PF02086|D12_class_N6_adenine-specific_DNA_methyltransferase;Uncharacterized_(NO_KO|PANTHER_AND_PFAM);Uncharacterized_(NO_KO|PANTHER_AND_PFAM);Uncharacterized_(NO_KO|PANTHER_AND_PFAM);Uncharacterized_(NO_KO|PANTHER_AND_PFAM)	55	51	1.71	Halobacteria_(27);Thermoprotei_(5);Methanobacteria_(5);Methanomicrobia_(3);Candidatus_Methanofastidiosa_(2);Thermoplasmata_(2);Unclassified_Thermoproteota_(2);Unclassified_Nitrososphaerota_(2);Candidatus_Micrarchaeia_(1);Unclassified_Candidatus_Odinarchaeota_(1);Nitrososphaeria_(1)
K22206|thiR_XRE_family_transcriptional_regulator_thiamine_biosynthesis_regulator:PF10120|Thiamine-phosphate_synthase;Uncharacterized_(NO_KO|PANTHER_AND_PFAM);Uncharacterized_(NO_KO|PANTHER_AND_PFAM);PTHR35864|ZINC_METALLOPROTEASE_MJ0611-RELATED:-;PTHR22936|RHOMBOID-RELATED:PF01694|Rhomboid_family	54	51	1.71	Thermoprotei_(50);Unclassified_Archaea_(1)
PTHR22798|MCT-1_PROTEIN:PF01472|PUA_domainPF09183|Domain_of_unknown_function_(DUF1947);K00721|DPM1_dolichol-phosphate_mannosyltransferase_[EC:2.4.1.83]:PF00535|Glycosyl_transferase_family_2;Uncharacterized_(-:PF13412|Winged_helix-turn-helix_DNA-binding);PTHR13812|KETIMINE_REDUCTASE_MU-CRYSTALLIN:PF02423|Ornithine_cyclodeaminase/mu-crystallin_family;K05825|LYSN_2-aminoadipate_transaminase_[EC:2.6.…	54	51	1.71	Thermoprotei_(50);Unclassified_Archaea_(1)
Uncharacterized_(NO_KO|PANTHER_AND_PFAM);Uncharacterized_(NO_KO|PANTHER_AND_PFAM);Uncharacterized_(NO_KO|PANTHER_AND_PFAM);K07332|flaI_archaeal_flagellar_protein_FlaI:PF00437|Type_II/IV_secretion_system_protein;K07333|flaJ_archaeal_flagellar_protein_FlaJ:PF00482|Type_II_secretion_system_(T2SS)_protein_F	53	51	1.71	Unclassified_Archaea_(13);Unclassified_Candidatus_Woesearchaeota_(9);Thermoprotei_(7);Unclassified_Candidatus_Aenigmatarchaeota_(3);Methanomicrobia_(2);Unclassified_Euryarchaeota_(2);Unclassified_Candidatus_Diapherotrites_(2);Nanohaloarchaea_(2);Methanobacteria_(2);Candidatus_Methanofastidiosa_(1);Unclassified_Candidatus_Verstraetearchaeota_(1);Nitrososphaeria_(1);Unclassified_Candidatus_Hydrothe…
Uncharacterized_(NO_KO|PANTHER_AND_PFAM);Uncharacterized_(NO_KO|PANTHER_AND_PFAM);Uncharacterized_(-:PF16795|Archaeal_phage_integrase);Uncharacterized_(NO_KO|PANTHER_AND_PFAM)	53	51	1.71	Thermoprotei_(42);Thermococci_(3);Unclassified_Candidatus_Thorarchaeota_(1);Unclassified_Nitrososphaerota_(1);Unclassified_Euryarchaeota_(1);Unclassified_Candidatus_Bathyarchaeota_(1);Unclassified_Thermoproteota_(1);Unclassified_Archaea_(1)
Uncharacterized_(NO_KO|PANTHER_AND_PFAM);PTHR47916|FRUCTOSE-BISPHOSPHATE_ALDOLASE_CLASS_1:PF01791|DeoC/LacD_family_aldolase;Uncharacterized_(-:PF13231|Dolichyl-phosphate-mannose-protein_mannosyltransferase);PTHR43197|UTP--GLUCOSE-1-PHOSPHATE_URIDYLYLTRANSFERASE:PF00483|Nucleotidyl_transferase;K06118|SQD1_sqdB_UDP-sulfoquinovose_synthase_[EC:3.13.1.1]:PF01370|NAD_dependent_epimerase/dehydratase_fa…	53	51	1.71	Thermoprotei_(50);Unclassified_Archaea_(1)
K24956|ZBTB8OS_protein_archease:PF01951|Archease_protein_family_(MTH1598/TM1083);Uncharacterized_(NO_KO|PANTHER_AND_PFAM);Uncharacterized_(NO_KO|PANTHER_AND_PFAM);K25504|cedA_DNA_import_protein_CedA:-;K25505|cedA1_DNA_import_protein_CedA1:-	53	51	1.71	Thermoprotei_(51)
Uncharacterized_(NO_KO|PANTHER_AND_PFAM);Uncharacterized_(-:PF03168|Late_embryogenesis_abundant_proteinPF03168|Late_embryogenesis_abundant_protein);Uncharacterized_(NO_KO|PANTHER_AND_PFAM);Uncharacterized_(NO_KO|PANTHER_AND_PFAM);Uncharacterized_(-:PF10604|Polyketide_cyclase_/_dehydrase_and_lipid_transport)	52	51	1.71	Halobacteria_(51)
Uncharacterized_(-:PF04021|Class_III_signal_peptide);Uncharacterized_(NO_KO|PANTHER_AND_PFAM);Uncharacterized_(NO_KO|PANTHER_AND_PFAM);Uncharacterized_(NO_KO|PANTHER_AND_PFAM);Uncharacterized_(NO_KO|PANTHER_AND_PFAM)	52	51	1.71	Thermococci_(32);Methanobacteria_(9);Methanococci_(4);Methanopyri_(3);Unclassified_Archaea_(1);Hadesarchaea_(1);Candidatus_Hadarchaeia_(1)
Uncharacterized_(NO_KO|PANTHER_AND_PFAM);Uncharacterized_(NO_KO|PANTHER_AND_PFAM);Uncharacterized_(NO_KO|PANTHER_AND_PFAM);Uncharacterized_(NO_KO|PANTHER_AND_PFAM);Uncharacterized_(-:PF06197|Protein_of_unknown_function_(DUF998))	52	51	1.71	Thermoprotei_(42);Methanobacteria_(3);Unclassified_Archaea_(2);Methanomicrobia_(2);Halobacteria_(2)
Uncharacterized_(NO_KO|PANTHER_AND_PFAM);Uncharacterized_(-:PF10884|Protein_of_unknown_function_(DUF2683));Uncharacterized_(NO_KO|PANTHER_AND_PFAM);Uncharacterized_(NO_KO|PANTHER_AND_PFAM);Uncharacterized_(NO_KO|PANTHER_AND_PFAM)	52	51	1.71	Methanomicrobia_(49);Unclassified_Candidatus_Woesearchaeota_(1);Unclassified_Archaea_(1)
Uncharacterized_(NO_KO|PANTHER_AND_PFAM);Uncharacterized_(NO_KO|PANTHER_AND_PFAM);Uncharacterized_(NO_KO|PANTHER_AND_PFAM);Uncharacterized_(-:PF10107|Endonuclease_related_to_archaeal_Holliday_junction_resolvase);Uncharacterized_(NO_KO|PANTHER_AND_PFAM)	52	51	1.71	Methanomicrobia_(46);Thermoprotei_(4);Unclassified_Candidatus_Nanohalarchaeota_(1)
Uncharacterized_(NO_KO|PANTHER_AND_PFAM);Uncharacterized_(NO_KO|PANTHER_AND_PFAM);Uncharacterized_(NO_KO|PANTHER_AND_PFAM);Uncharacterized_(NO_KO|PANTHER_AND_PFAM);K00772|mtaP_MTAP_5'-methylthioadenosine_phosphorylase_[EC:2.4.2.28]:PF01048|Phosphorylase_superfamily	51	51	1.71	Unclassified_Nitrososphaerota_(31);Nitrososphaeria_(7);Unclassified_Euryarchaeota_(4);Unclassified_Archaea_(3);Unclassified_Thermoproteota_(3);Thermoprotei_(2);Thermococci_(1)
Uncharacterized_(-:PF11483|Protein_of_unknown_function_(DUF3209));K03795|cbiX_sirohydrochlorin_cobaltochelatase_[EC:4.99.1.3]:PF01903|CbiXPF01903|CbiXPF01257|Thioredoxin-like_[2Fe-2S]_ferredoxin;Uncharacterized_(NO_KO|PANTHER_AND_PFAM);Uncharacterized_(-:PF13459|4Fe-4S_single_cluster_domain);K05934|cobJ_cbiH_precorrin-3B_C17-methyltransferase_/_cobalt-factor_III_methyltransferase_[EC:2.1.1.131_2.…	51	51	1.71	Halobacteria_(51)
K03789|rimI_[ribosomal_protein_S18]-alanine_N-acetyltransferase_[EC:2.3.1.266]:PF00583|Acetyltransferase_(GNAT)_family;Uncharacterized_(-:PF19126|Family_of_unknown_function_(DUF5810));Uncharacterized_(-:PF19125|Family_of_unknown_function_(DUF5809));Uncharacterized_(NO_KO|PANTHER_AND_PFAM);K01515|nudF_ADP-ribose_diphosphatase_[EC:3.6.1.13_3.6.1.-]:PF00293|NUDIX_domain	51	51	1.71	Halobacteria_(51)
PTHR43433|HYDROLASE_ALPHA/BETA_FOLD_FAMILY_PROTEIN:PF00561|alpha/beta_hydrolase_fold;Uncharacterized_(NO_KO|PANTHER_AND_PFAM);Uncharacterized_(NO_KO|PANTHER_AND_PFAM);Uncharacterized_(NO_KO|PANTHER_AND_PFAM);Uncharacterized_(NO_KO|PANTHER_AND_PFAM)	51	51	1.71	Thermoprotei_(45);Methanomicrobia_(3);Halobacteria_(2);Nitrososphaeria_(1)
PTHR43674|NITRILASE_C965.09-RELATED:PF00795|Carbon-nitrogen_hydrolase;K01916|nadE_NAD+_synthase_[EC:6.3.1.5]:PF02540|NAD_synthase;Uncharacterized_(NO_KO|PANTHER_AND_PFAM);K06928|NTPCR_nucleoside-triphosphatase_[EC:3.6.1.15]:PF03266|NTPase;PTHR36843|HEME-DEPENDENT_PEROXIDASE_YWFI-RELATED:PF06778|Chlorite_dismutase	51	51	1.71	Thermoprotei_(51)
PTHR43745|NITROREDUCTASE_MJ1384-RELATED:PF00881|Nitroreductase_family;K09136|ycaO_ribosomal_protein_S12_methylthiotransferase_accessory_factor:PF02624|YcaO_cyclodehydratase_ATP-ad_Mg2+-binding;Uncharacterized_(NO_KO|PANTHER_AND_PFAM);Uncharacterized_(NO_KO|PANTHER_AND_PFAM);Uncharacterized_(NO_KO|PANTHER_AND_PFAM)	51	51	1.71	Thermoprotei_(49);Halobacteria_(2)
Uncharacterized_(NO_KO|PANTHER_AND_PFAM);Uncharacterized_(NO_KO|PANTHER_AND_PFAM);Uncharacterized_(NO_KO|PANTHER_AND_PFAM);NO_KO|PANTHER_AND_PFAM_LPXTG-motif cell wall anchor domain-containing protein;Uncharacterized_(NO_KO|PANTHER_AND_PFAM)	51	51	1.71	Methanomicrobia_(51)
K05919|dfx_superoxide_reductase_[EC:1.15.1.2]:PF01880|Desulfoferrodoxin;K01607|pcaC_4-carboxymuconolactone_decarboxylase_[EC:4.1.1.44]:PF02627|Carboxymuconolactone_decarboxylase_family;Uncharacterized_(-:PF09947|Uncharacterized_protein_conserved_in_archaea_(DUF2180));Uncharacterized_(-:PF09947|Uncharacterized_protein_conserved_in_archaea_(DUF2180));-:PF06397|Desulfoferrodoxin_N-terminal_domain	51	51	1.71	Methanomicrobia_(51)
PTHR47268|ACYLPHOSPHATASE:PF00708|Acylphosphatase;Uncharacterized_(NO_KO|PANTHER_AND_PFAM);Uncharacterized_(NO_KO|PANTHER_AND_PFAM);K24131|prsW_protease_PrsW_[EC:3.4.-.-]:PF13367|PrsW_family_intramembrane_metalloprotease;Uncharacterized_(NO_KO|PANTHER_AND_PFAM)	51	51	1.71	Methanomicrobia_(51)
Uncharacterized_(NO_KO|PANTHER_AND_PFAM);Uncharacterized_(NO_KO|PANTHER_AND_PFAM);Uncharacterized_(-:PF19134|Domain_of_unknown_function_(DUF5817));K22423|CPT2_nerylneryl_diphosphate_synthase_[EC:2.5.1.142]:PF01255|Putative_undecaprenyl_diphosphate_synthase;K06942|ychF_ribosome-binding_ATPase:PF02824|TGS_domainPF01926|50S_ribosome-binding_GTPasePF08438|Obg-like_GTPase_YGR210-like_G4_motif-containi…	51	51	1.71	Methanomicrobia_(51)
Uncharacterized_(NO_KO|PANTHER_AND_PFAM);Uncharacterized_(NO_KO|PANTHER_AND_PFAM);Uncharacterized_(NO_KO|PANTHER_AND_PFAM);K07332|flaI_archaeal_flagellar_protein_FlaI:PF00437|Type_II/IV_secretion_system_protein;K07333|flaJ_archaeal_flagellar_protein_FlaJ:PF00482|Type_II_secretion_system_(T2SS)_protein_FPF00482|Type_II_secretion_system_(T2SS)_protein_F	59	50	1.68	Thermoprotei_(29);Halobacteria_(8);Unclassified_Thermoproteota_(8);Methanomicrobia_(3);Unclassified_Archaea_(1);Methanococci_(1)
Uncharacterized_(NO_KO|PANTHER_AND_PFAM);Uncharacterized_(NO_KO|PANTHER_AND_PFAM);Uncharacterized_(-:PF01609|Transposase_DDE_domain);Uncharacterized_(NO_KO|PANTHER_AND_PFAM);Uncharacterized_(NO_KO|PANTHER_AND_PFAM)	59	50	1.68	Halobacteria_(21);Methanobacteria_(8);Unclassified_Euryarchaeota_(4);Methanomicrobia_(4);Thermoprotei_(3);Unclassified_Candidatus_Heimdallarchaeota_(2);Archaeoglobi_(2);Unclassified_Candidatus_Lokiarchaeota_(1);Unclassified_Candidatus_Parvarchaeota_(1);Thermoplasmata_(1);Nitrososphaeria_(1);Thermococci_(1);Unclassified_Nanoarchaeota_(1)
Uncharacterized_(NO_KO|PANTHER_AND_PFAM);Uncharacterized_(NO_KO|PANTHER_AND_PFAM);Uncharacterized_(NO_KO|PANTHER_AND_PFAM);Uncharacterized_(NO_KO|PANTHER_AND_PFAM);Uncharacterized_(-:PF01909|Nucleotidyltransferase_domain)	58	50	1.68	Unclassified_Archaea_(13);Unclassified_Candidatus_Aenigmatarchaeota_(6);Unclassified_Candidatus_Woesearchaeota_(5);Halobacteria_(5);Methanomicrobia_(4);Thermoprotei_(3);Nanohaloarchaea_(2);Thermococci_(2);Unclassified_Thermoproteota_(2);Unclassified_Nanoarchaeota_(2);Thermoplasmata_(1);Unclassified_Candidatus_Micrarchaeota_(1);Unclassified_Candidatus_Geothermarchaeota_(1);Unclassified_Candidatus_…
Uncharacterized_(-:PF20126|Family_of_unknown_function_(DUF6516));Uncharacterized_(NO_KO|PANTHER_AND_PFAM);Uncharacterized_(NO_KO|PANTHER_AND_PFAM);Uncharacterized_(NO_KO|PANTHER_AND_PFAM);Uncharacterized_(NO_KO|PANTHER_AND_PFAM)	55	50	1.68	Halobacteria_(39);Unclassified_Candidatus_Lokiarchaeota_(2);Thermoprotei_(2);Methanomicrobia_(2);Unclassified_Archaea_(2);Archaeoglobi_(1);Thermococci_(1);Unclassified_Euryarchaeota_(1)
Uncharacterized_(K07101|K07101_uncharacterized_protein:PF00156|Phosphoribosyl_transferase_domain);K00772|mtaP_MTAP_5'-methylthioadenosine_phosphorylase_[EC:2.4.2.28]:PF01048|Phosphorylase_superfamily;Uncharacterized_(NO_KO|PANTHER_AND_PFAM);K21268|gdS-2_hexaprenyl_diphosphate_synthase_[EC:2.5.1.82]:PF00348|Polyprenyl_synthetase;K15740|mptN_tetrahydromethanopterin:alpha-L-glutamate_ligase_[EC:6.3.…	54	50	1.68	Thermoprotei_(48);Unclassified_Thermoproteota_(1);Unclassified_Archaea_(1)
Uncharacterized_(NO_KO|PANTHER_AND_PFAM);K07496|K07496_putative_transposase:PF07282|Putative_transposase_DNA-binding_domainPF01385|Probable_transposase;Uncharacterized_(NO_KO|PANTHER_AND_PFAM);Uncharacterized_(NO_KO|PANTHER_AND_PFAM);Uncharacterized_(NO_KO|PANTHER_AND_PFAM)	53	50	1.68	Halobacteria_(35);Thermococci_(3);Unclassified_Archaea_(3);Thermoprotei_(3);Methanomicrobia_(2);Methanonatronarchaeia_(1);Unclassified_Nitrososphaerota_(1);Unclassified_Candidatus_Aenigmatarchaeota_(1);Conexivisphaeria_(1)
Uncharacterized_(NO_KO|PANTHER_AND_PFAM);Uncharacterized_(NO_KO|PANTHER_AND_PFAM);Uncharacterized_(NO_KO|PANTHER_AND_PFAM);Uncharacterized_(-:PF00583|Acetyltransferase_(GNAT)_family);Uncharacterized_(NO_KO|PANTHER_AND_PFAM)	53	50	1.68	Halobacteria_(26);Methanomicrobia_(7);Unclassified_Archaea_(3);Unclassified_Thermoproteota_(3);Unclassified_Euryarchaeota_(3);Unclassified_Candidatus_Lokiarchaeota_(2);Unclassified_Candidatus_Woesearchaeota_(1);Thermoprotei_(1);Unclassified_Candidatus_Thorarchaeota_(1);Unclassified_Candidatus_Diapherotrites_(1);Thermoplasmata_(1);Unclassified_Candidatus_Heimdallarchaeota_(1)
Uncharacterized_(NO_KO|PANTHER_AND_PFAM);Uncharacterized_(NO_KO|PANTHER_AND_PFAM);Uncharacterized_(NO_KO|PANTHER_AND_PFAM);Uncharacterized_(NO_KO|PANTHER_AND_PFAM);Uncharacterized_(-:PF04865|Baseplate_J-like_protein)	52	50	1.68	Methanobacteria_(24);Halobacteria_(21);Unclassified_Nitrososphaerota_(3);Methanomicrobia_(1);Thermoplasmata_(1)
Uncharacterized_(-:PF12705|PD-(D/E)XK_nuclease_superfamily);Uncharacterized_(NO_KO|PANTHER_AND_PFAM);Uncharacterized_(NO_KO|PANTHER_AND_PFAM);Uncharacterized_(NO_KO|PANTHER_AND_PFAM);Uncharacterized_(NO_KO|PANTHER_AND_PFAM)	52	50	1.68	Halobacteria_(19);Unclassified_Nitrososphaerota_(7);Thermoprotei_(6);Unclassified_Archaea_(2);Unclassified_Candidatus_Bathyarchaeota_(2);Thermococci_(2);Methanobacteria_(2);Unclassified_Candidatus_Korarchaeota_(1);Unclassified_Candidatus_Micrarchaeota_(1);Thermoplasmata_(1);Unclassified_Candidatus_Thermoplasmatota_(1);Candidatus_Poseidoniia_(1);Unclassified_Thermoproteota_(1);Unclassified_Nanoarc…
Uncharacterized_(-:PF08279|HTH_domain);Uncharacterized_(NO_KO|PANTHER_AND_PFAM);Uncharacterized_(NO_KO|PANTHER_AND_PFAM);Uncharacterized_(NO_KO|PANTHER_AND_PFAM);Uncharacterized_(NO_KO|PANTHER_AND_PFAM)	51	50	1.68	Halobacteria_(33);Thermoprotei_(4);Nitrososphaeria_(3);Unclassified_Archaea_(2);Thermococci_(2);Unclassified_Euryarchaeota_(2);Methanonatronarchaeia_(1);Archaeoglobi_(1);Unclassified_Candidatus_Heimdallarchaeota_(1);Unclassified_Nanoarchaeota_(1)
K00558|DNMT1_dcm_DNA_(cytosine-5)-methyltransferase_1_[EC:2.1.1.37]:PF00145|C-5_cytosine-specific_DNA_methylase;Uncharacterized_(NO_KO|PANTHER_AND_PFAM);Uncharacterized_(NO_KO|PANTHER_AND_PFAM);Uncharacterized_(NO_KO|PANTHER_AND_PFAM);Uncharacterized_(NO_KO|PANTHER_AND_PFAM)	51	50	1.68	Halobacteria_(30);Methanobacteria_(6);Thermoprotei_(4);Unclassified_Nitrososphaerota_(2);Methanomicrobia_(2);Nitrososphaeria_(2);Unclassified_Archaea_(2);Candidatus_Methanofastidiosa_(1);Thermoplasmata_(1)
Uncharacterized_(NO_KO|PANTHER_AND_PFAM);Uncharacterized_(NO_KO|PANTHER_AND_PFAM);Uncharacterized_(NO_KO|PANTHER_AND_PFAM);Uncharacterized_(-:PF09339|IclR_helix-turn-helix_domain);Uncharacterized_(NO_KO|PANTHER_AND_PFAM)	51	50	1.68	Halobacteria_(32);Thermoprotei_(15);Unclassified_Nitrososphaerota_(1);Unclassified_Candidatus_Hydrothermarchaeota_(1);Unclassified_Archaea_(1)
K11717|sufS_cysteine_desulfurase_/_selenocysteine_lyase_[EC:2.8.1.7_4.4.1.16]:PF00266|Aminotransferase_class-V;K04488|iscU_nifU_nitrogen_fixation_protein_NifU_and_related_proteins:PF01592|NifU-like_N_terminal_domain;Uncharacterized_(NO_KO|PANTHER_AND_PFAM);K00927|PGK_pgk_phosphoglycerate_kinase_[EC:2.7.2.3]:PF00162|Phosphoglycerate_kinase;K19302|bcrC_undecaprenyl-diphosphatase_[EC:3.6.1.27]:PF015…	51	50	1.68	Unclassified_Nitrososphaerota_(34);Nitrososphaeria_(10);Unclassified_Thermoproteota_(5);Unclassified_Euryarchaeota_(1)
Uncharacterized_(NO_KO|PANTHER_AND_PFAM);Uncharacterized_(NO_KO|PANTHER_AND_PFAM);Uncharacterized_(NO_KO|PANTHER_AND_PFAM);Uncharacterized_(NO_KO|PANTHER_AND_PFAM);K15016|K15016_enoyl-CoA_hydratase_/_3-hydroxyacyl-CoA_dehydrogenase_[EC:4.2.1.17_1.1.1.35]:PF00725|3-hydroxyacyl-CoA_dehydrogenase_C-terminal_domainPF00725|3-hydroxyacyl-CoA_dehydrogenase_C-terminal_domainPF02737|3-hydroxyacyl-CoA_dehy…	51	50	1.68	Thermoprotei_(45);Unclassified_Nitrososphaerota_(4);Unclassified_Archaea_(1)
K01142|E3.1.11.2_xthA_exodeoxyribonuclease_III_[EC:3.1.11.2]:PF03372|Endonuclease/Exonuclease/phosphatase_family;PTHR33279|SULFUR_CARRIER_PROTEIN_YEDF-RELATED:PF01206|Sulfurtransferase_TusA;Uncharacterized_(-:PF07849|Protein_of_unknown_function_(DUF1641));Uncharacterized_(NO_KO|PANTHER_AND_PFAM);-:PF01978|Sugar-specific_transcriptional_regulator_TrmB	51	50	1.68	Thermoprotei_(49);Unclassified_Archaea_(1)
PTHR33279|SULFUR_CARRIER_PROTEIN_YEDF-RELATED:PF01206|Sulfurtransferase_TusA;Uncharacterized_(-:PF07849|Protein_of_unknown_function_(DUF1641));Uncharacterized_(NO_KO|PANTHER_AND_PFAM);-:PF01978|Sugar-specific_transcriptional_regulator_TrmB;PTHR43245|BIFUNCTIONAL_POLYMYXIN_RESISTANCE_PROTEIN_ARNA:PF01370|NAD_dependent_epimerase/dehydratase_family	51	50	1.68	Thermoprotei_(49);Unclassified_Archaea_(1)
K19958|bnsD_naphthyl-2-hydroxymethylsuccinyl-CoA_dehydrogenase_BnsD_subunit_[EC:1.1.-.-]:PF13561|Enoyl-(Acyl_carrier_protein)_reductase;K21929|udg_uracil-DNA_glycosylase_[EC:3.2.2.27]:PF03167|Uracil_DNA_glycosylase_superfamily;Uncharacterized_(NO_KO|PANTHER_AND_PFAM);PTHR33238|IRON_(METAL)_DEPENDENT_REPRESSOR_DTXR_FAMILY:PF02742|Iron_dependent_repressor_metal_binding_and_dimerisation_domain;PTHR1…	51	50	1.68	Thermoprotei_(49);Unclassified_Archaea_(1)
K02866|RP-L10e_RPL10_large_subunit_ribosomal_protein_L10e:PF00252|Ribosomal_protein_L16p/L10e;Uncharacterized_(-:PF09341|Transcription_factor_Pcc1);Uncharacterized_(NO_KO|PANTHER_AND_PFAM);Uncharacterized_(-:PF03706|Lysylphosphatidylglycerol_synthase_TM_region);K21029|moeB_molybdopterin-synthase_adenylyltransferase_[EC:2.7.7.80]:PF00899|ThiF_family	51	50	1.68	Thermoprotei_(49);Unclassified_Archaea_(1)
Uncharacterized_(-:PF09341|Transcription_factor_Pcc1);Uncharacterized_(NO_KO|PANTHER_AND_PFAM);Uncharacterized_(-:PF03706|Lysylphosphatidylglycerol_synthase_TM_region);K21029|moeB_molybdopterin-synthase_adenylyltransferase_[EC:2.7.7.80]:PF00899|ThiF_family;K00615|E2.2.1.1_tktA_tktB_transketolase_[EC:2.2.1.1]:PF00456|Transketolase_thiamine_diphosphate_binding_domain	51	50	1.68	Thermoprotei_(49);Unclassified_Archaea_(1)
K18126|sskdgK_2-dehydro-3-deoxygluconokinase_/_2-dehydro-3-deoxygalactonokinase_[EC:2.7.1.178]:PF00294|pfkB_family_carbohydrate_kinase;K18978|gapN_glyceraldehyde-3-phosphate_dehydrogenase_[NAD(P)+]_[EC:1.2.1.90]:PF00171|Aldehyde_dehydrogenase_family;Uncharacterized_(-:PF00355|Rieske_[2Fe-2S]_domain);Uncharacterized_(NO_KO|PANTHER_AND_PFAM);Uncharacterized_(NO_KO|PANTHER_AND_PFAM)	51	50	1.68	Thermoprotei_(49);Unclassified_Archaea_(1)
PTHR35804|LYSINE_EXPORTER_LYSO:PF03956|Lysine_exporter_LysO;PTHR23527|BLL3282_PROTEIN:PF07690|Major_Facilitator_Superfamily;Uncharacterized_(NO_KO|PANTHER_AND_PFAM);PTHR30624|UNCHARACTERIZED_PROTEIN_TLDD_AND_PMBA:PF19289|PmbA/TldA_metallopeptidase_C-terminal_domain;K00059|fabG_OAR1_3-oxoacyl-[acyl-carrier_protein]_reductase_[EC:1.1.1.100]:PF13561|Enoyl-(Acyl_carrier_protein)_reductase	51	50	1.68	Thermoprotei_(49);Unclassified_Archaea_(1)
K16792|aksD_methanogen_homoaconitase_large_subunit_[EC:4.2.1.114]:PF00330|Aconitase_family_(aconitate_hydratase)PF00330|Aconitase_family_(aconitate_hydratase);K03118|tatC_sec-independent_protein_translocase_protein_TatC:PF00902|Sec-independent_protein_translocase_protein_(TatC);Uncharacterized_(NO_KO|PANTHER_AND_PFAM);K03116|tatA_sec-independent_protein_translocase_protein_TatA:PF02416|mttA/Hcf10…	51	50	1.68	Thermoprotei_(50)
K00573|E2.1.1.77_pcm_protein-L-isoaspartate(D-aspartate)_O-methyltransferase_[EC:2.1.1.77]:PF01135|Protein-L-isoaspartate(D-aspartate)_O-methyltransferase_(PCMT);PTHR42957|HELICASE_MJ1565-RELATED:PF01935|Helicase_HerA_central_domain;Uncharacterized_(-:PF09376|NurA_domain);K22206|thiR_XRE_family_transcriptional_regulator_thiamine_biosynthesis_regulator:PF10120|Thiamine-phosphate_synthase;Uncharact…	51	50	1.68	Thermoprotei_(49);Unclassified_Archaea_(1)
Uncharacterized_(NO_KO|PANTHER_AND_PFAM);PTHR48020|PROTON_MYO-INOSITOL_COTRANSPORTER:PF00083|Sugar_(and_other)_transporter;Uncharacterized_(K07034|K07034_uncharacterized_protein:PF01184|GPR1/FUN34/yaaH_family);Uncharacterized_(-:PF01850|PIN_domain);Uncharacterized_(NO_KO|PANTHER_AND_PFAM)	51	50	1.68	Thermoprotei_(49);Unclassified_Archaea_(1)
Uncharacterized_(NO_KO|PANTHER_AND_PFAM);Uncharacterized_(K07064|K07064_uncharacterized_protein:PF01850|PIN_domain);Uncharacterized_(K07064|K07064_uncharacterized_protein:PF01850|PIN_domain);K19156|prlF_sohA_antitoxin_PrlF:PF04014|Antidote-toxin_recognition_MazE_bacterial_antitoxin;PTHR33164|TRANSCRIPTIONAL_REGULATOR_MARR_FAMILY:PF12802|MarR_family	51	50	1.68	Thermoprotei_(49);Unclassified_Archaea_(1)
PTHR42718|MAJOR_FACILITATOR_SUPERFAMILY_MULTIDRUG_TRANSPORTER_MFSC:PF07690|Major_Facilitator_Superfamily;Uncharacterized_(NO_KO|PANTHER_AND_PFAM);Uncharacterized_(NO_KO|PANTHER_AND_PFAM);Uncharacterized_(NO_KO|PANTHER_AND_PFAM);K20386|cylB_ATP-binding_cassette_subfamily_B_bacterial_CylB:PF00005|ABC_transporter	51	50	1.68	Thermoprotei_(49);Unclassified_Archaea_(1)
Uncharacterized_(NO_KO|PANTHER_AND_PFAM);Uncharacterized_(NO_KO|PANTHER_AND_PFAM);Uncharacterized_(-:PF05168|HEPN_domain);PTHR37030|NUCLEOTIDYLTRANSFERASE:PF01909|Nucleotidyltransferase_domain;Uncharacterized_(-:PF01022|Bacterial_regulatory_protein_arsR_family)	51	50	1.68	Thermoprotei_(49);Unclassified_Archaea_(1)
Uncharacterized_(-:PF05168|HEPN_domain);PTHR37030|NUCLEOTIDYLTRANSFERASE:PF01909|Nucleotidyltransferase_domain;Uncharacterized_(-:PF01022|Bacterial_regulatory_protein_arsR_family);PTHR42244|ANTITOXIN_VAPB3-RELATED:-;PTHR35901|RIBONUCLEASE_VAPC3:PF01850|PIN_domain	51	50	1.68	Thermoprotei_(49);Unclassified_Archaea_(1)
Uncharacterized_(NO_KO|PANTHER_AND_PFAM);Uncharacterized_(NO_KO|PANTHER_AND_PFAM);Uncharacterized_(NO_KO|PANTHER_AND_PFAM);K19091|cas6_CRISPR-associated_endoribonuclease_Cas6_[EC:3.1.-.-]:PF17952|Cas6_N-terminal_domainPF10040|CRISPR-associated_endoribonuclease_Cas6;Uncharacterized_(NO_KO|PANTHER_AND_PFAM)	51	50	1.68	Thermoprotei_(49);Unclassified_Archaea_(1)
K07182|K07182_CBS_domain-containing_protein:PF00571|CBS_domainPF00571|CBS_domain;Uncharacterized_(NO_KO|PANTHER_AND_PFAM);Uncharacterized_(NO_KO|PANTHER_AND_PFAM);PTHR47916|FRUCTOSE-BISPHOSPHATE_ALDOLASE_CLASS_1:PF01791|DeoC/LacD_family_aldolase;Uncharacterized_(-:PF13231|Dolichyl-phosphate-mannose-protein_mannosyltransferase)	51	50	1.68	Thermoprotei_(48);Unclassified_Thermoproteota_(1);Unclassified_Archaea_(1)
K03433|psmB_prcB_proteasome_beta_subunit_[EC:3.4.25.1]:PF00227|Proteasome_subunit;K01892|HARS_hisS_histidyl-tRNA_synthetase_[EC:6.1.1.21]:PF13393|Histidyl-tRNA_synthetasePF03129|Anticodon_binding_domain;Uncharacterized_(-:PF01974|tRNA_intron_endonuclease_catalytic_C-terminal_domain);Uncharacterized_(-:PF08271|TFIIB_zinc-binding);K22447|cct_ths_archaeal_chaperonin:PF00118|TCP-1/cpn60_chaperonin_fa…	51	50	1.68	Thermoprotei_(50)
Uncharacterized_(NO_KO|PANTHER_AND_PFAM);Uncharacterized_(NO_KO|PANTHER_AND_PFAM);Uncharacterized_(NO_KO|PANTHER_AND_PFAM);PTHR37167|14-DIHYDROXY-6-NAPHTOATE_SYNTHASE:PF02621|Menaquinone_biosynthesis;K01529|yjjX_inosine/xanthosine_triphosphatase_[EC:3.6.1.73]:PF01931|Protein_of_unknown_function_DUF84	51	50	1.68	Thermoprotei_(50)
K02437|gcvH_GCSH_glycine_cleavage_system_H_protein:PF01597|Glycine_cleavage_H-protein;PTHR43679|OCTANOYLTRANSFERASE_LIPM-RELATED:PF21948|Lipoyl_protein_ligase_A/B_catalytic_domain;Uncharacterized_(NO_KO|PANTHER_AND_PFAM);PTHR35368|HYDROPEROXIDE_REDUCTASE:PF02566|OsmC-like_protein;Uncharacterized_(NO_KO|PANTHER_AND_PFAM)	51	50	1.68	Thermoprotei_(50)
K19725|dcsD_O-ureido-L-serine/cysteine_synthase_[EC:2.6.99.3_2.5.1.47]:PF00291|Pyridoxal-phosphate_dependent_enzyme;Uncharacterized_(NO_KO|PANTHER_AND_PFAM);Uncharacterized_(NO_KO|PANTHER_AND_PFAM);Uncharacterized_(NO_KO|PANTHER_AND_PFAM);K03639|moaA_CNX2_GTP_3'8-cyclase_[EC:4.1.99.22]:PF04055|Radical_SAM_superfamilyPF06463|Molybdenum_Cofactor_Synthesis_C	51	50	1.68	Thermoprotei_(49);Unclassified_Thermoproteota_(1)
K23255|pilA_archaeal_type_IV_pilus_assembly_protein_PilA:PF07790|Archaeal_Type_IV_pilin_N-terminal;Uncharacterized_(NO_KO|PANTHER_AND_PFAM);Uncharacterized_(NO_KO|PANTHER_AND_PFAM);K03521|fixA_etfB_electron_transfer_flavoprotein_beta_subunit:PF01012|Electron_transfer_flavoprotein_domain;K03522|fixB_etfA_electron_transfer_flavoprotein_alpha_subunit:PF01012|Electron_transfer_flavoprotein_domainPF00…	50	50	1.68	Halobacteria_(49);Unclassified_Archaea_(1)
PTHR30486|TWITCHING_MOTILITY_PROTEIN_PILT:PF00437|Type_II/IV_secretion_system_protein;K07333|flaJ_archaeal_flagellar_protein_FlaJ:PF00482|Type_II_secretion_system_(T2SS)_protein_F;Uncharacterized_(NO_KO|PANTHER_AND_PFAM);Uncharacterized_(NO_KO|PANTHER_AND_PFAM);Uncharacterized_(NO_KO|PANTHER_AND_PFAM)	50	50	1.68	Halobacteria_(47);Unclassified_Nitrososphaerota_(2);Unclassified_Candidatus_Aenigmatarchaeota_(1)
Uncharacterized_(NO_KO|PANTHER_AND_PFAM);K03609|minD_septum_site-determining_protein_MinD:PF01656|CobQ/CobB/MinD/ParA_nucleotide_binding_domain;Uncharacterized_(NO_KO|PANTHER_AND_PFAM);Uncharacterized_(NO_KO|PANTHER_AND_PFAM);Uncharacterized_(NO_KO|PANTHER_AND_PFAM)	50	50	1.68	Halobacteria_(44);Unclassified_Archaea_(3);Archaeoglobi_(1);Methanomicrobia_(1);Unclassified_Candidatus_Aenigmatarchaeota_(1)
K03821|phaC_phbC_poly[(R)-3-hydroxyalkanoate]_polymerase_subunit_PhaC_[EC:2.3.1.304]:PF00561|alpha/beta_hydrolase_foldPF14520|Helix-hairpin-helix_domain;K22881|phaE_poly[(R)-3-hydroxyalkanoate]_polymerase_subunit_PhaE:PF09712|Poly(R)-hydroxyalkanoic_acid_synthase_subunit_(PHA_synth_III_E);Uncharacterized_(NO_KO|PANTHER_AND_PFAM);Uncharacterized_(NO_KO|PANTHER_AND_PFAM);K17865|croR_3-hydroxybutyry…	50	50	1.68	Halobacteria_(50)
PTHR33608|BLL2464_PROTEIN:PF01882|Protein_of_unknown_function_DUF58;Uncharacterized_(NO_KO|PANTHER_AND_PFAM);Uncharacterized_(NO_KO|PANTHER_AND_PFAM);K03924|moxR_MoxR-like_ATPase_[EC:3.6.3.-]:PF17863|AAA_lid_domainPF07726|ATPase_family_associated_with_various_cellular_activities_(AAA);Uncharacterized_(-:PF14258|Domain_of_unknown_function_(DUF4350))	50	50	1.68	Halobacteria_(50)
Uncharacterized_(NO_KO|PANTHER_AND_PFAM);K01607|pcaC_4-carboxymuconolactone_decarboxylase_[EC:4.1.1.44]:PF02627|Carboxymuconolactone_decarboxylase_family;Uncharacterized_(NO_KO|PANTHER_AND_PFAM);Uncharacterized_(-:PF03013|Pyrimidine_dimer_DNA_glycosylase);Uncharacterized_(NO_KO|PANTHER_AND_PFAM)	50	50	1.68	Methanomicrobia_(50)
Uncharacterized_(NO_KO|PANTHER_AND_PFAM);Uncharacterized_(NO_KO|PANTHER_AND_PFAM);Uncharacterized_(NO_KO|PANTHER_AND_PFAM);K07341|doc_death_on_curing_protein:PF02661|Fic/DOC_family;Uncharacterized_(NO_KO|PANTHER_AND_PFAM)	50	50	1.68	Halobacteria_(25);Thermoprotei_(9);Methanomicrobia_(6);Unclassified_Nitrososphaerota_(6);Thermoplasmata_(3);Nitrososphaeria_(1)
K10907|K10907_aminotransferase_[EC:2.6.1.-]:PF00155|Aminotransferase_class_I_and_II;K08094|hxlB_6-phospho-3-hexuloisomerase_[EC:5.3.1.27]:PF01380|SIS_domain;Uncharacterized_(NO_KO|PANTHER_AND_PFAM);Uncharacterized_(K09743|K09743_uncharacterized_protein:PF09846|Uncharacterized_protein_conserved_in_archaea_(DUF2073));PTHR42698|GTPASE_ERA:PF01926|50S_ribosome-binding_GTPase	50	50	1.68	Methanomicrobia_(50)
K24010|soxA_cytochrome_aa3-type_oxidase_subunit_II_[EC:7.1.1.4]:-;K08355|aoxA_arsenite_oxidase_small_subunit_[EC:1.20.2.1_1.20.9.1]:-;Uncharacterized_(NO_KO|PANTHER_AND_PFAM);Uncharacterized_(NO_KO|PANTHER_AND_PFAM);Uncharacterized_(NO_KO|PANTHER_AND_PFAM)	50	50	1.68	Thermoprotei_(50)
Uncharacterized_(NO_KO|PANTHER_AND_PFAM);Uncharacterized_(NO_KO|PANTHER_AND_PFAM);Uncharacterized_(NO_KO|PANTHER_AND_PFAM);Uncharacterized_(NO_KO|PANTHER_AND_PFAM);Uncharacterized_(-:PF10967|Protein_of_unknown_function_(DUF2769))	50	50	1.68	Methanomicrobia_(49);Unclassified_Candidatus_Bathyarchaeota_(1)
Uncharacterized_(NO_KO|PANTHER_AND_PFAM);K03564|BCP_PRXQ_DOT5_thioredoxin-dependent_peroxiredoxin_[EC:1.11.1.24]:PF00578|AhpC/TSA_family;Uncharacterized_(K09779|K09779_uncharacterized_protein:PF04070|Domain_of_unknown_function_(DUF378));Uncharacterized_(NO_KO|PANTHER_AND_PFAM);K01669|phr_PHR1_deoxyribodipyrimidine_photo-lyase_[EC:4.1.99.3]:PF00875|DNA_photolyase	50	50	1.68	Methanomicrobia_(50)
Uncharacterized_(NO_KO|PANTHER_AND_PFAM);Uncharacterized_(NO_KO|PANTHER_AND_PFAM);Uncharacterized_(NO_KO|PANTHER_AND_PFAM);Uncharacterized_(NO_KO|PANTHER_AND_PFAM);PTHR23028|ACETYLTRANSFERASE:PF01757|Acyltransferase_family	50	50	1.68	Methanomicrobia_(50)
K01607|pcaC_4-carboxymuconolactone_decarboxylase_[EC:4.1.1.44]:PF02627|Carboxymuconolactone_decarboxylase_family;Uncharacterized_(-:PF09947|Uncharacterized_protein_conserved_in_archaea_(DUF2180));Uncharacterized_(-:PF09947|Uncharacterized_protein_conserved_in_archaea_(DUF2180));-:PF06397|Desulfoferrodoxin_N-terminal_domain;K00320|mer_510-methylenetetrahydromethanopterin_reductase_[EC:1.5.98.2]:PF…	50	50	1.68	Methanomicrobia_(50)
Uncharacterized_(K07101|K07101_uncharacterized_protein:PF00156|Phosphoribosyl_transferase_domain);Uncharacterized_(K07163|K07163_uncharacterized_protein:PF09845|Zn-ribbon_containing_protein);Uncharacterized_(NO_KO|PANTHER_AND_PFAM);Uncharacterized_(NO_KO|PANTHER_AND_PFAM);K07721|K07721_ArsR_family_transcriptional_regulator:PF01022|Bacterial_regulatory_protein_arsR_family	50	50	1.68	Methanomicrobia_(50)
Uncharacterized_(NO_KO|PANTHER_AND_PFAM);Uncharacterized_(NO_KO|PANTHER_AND_PFAM);Uncharacterized_(NO_KO|PANTHER_AND_PFAM);Uncharacterized_(NO_KO|PANTHER_AND_PFAM);NO_KO|PANTHER_AND_PFAM_LPXTG-motif cell wall anchor domain-containing protein	50	50	1.68	Methanomicrobia_(50)
Uncharacterized_(K07089|K07089_uncharacterized_protein:PF03773|Predicted_permease);K03892|arsR_ArsR_family_transcriptional_regulator_arsenate/arsenite/antimonite-responsive_transcriptional_repressor:PF01022|Bacterial_regulatory_protein_arsR_family;Uncharacterized_(NO_KO|PANTHER_AND_PFAM);K03892|arsR_ArsR_family_transcriptional_regulator_arsenate/arsenite/antimonite-responsive_transcriptional_repr…	50	50	1.68	Methanomicrobia_(50)
K08681|pdxT_pdx2_pyridoxal_5'-phosphate_synthase_pdxT_subunit_[EC:4.3.3.6]:PF01174|SNO_glutamine_amidotransferase_family;K06215|pdxS_pdx1_pyridoxal_5'-phosphate_synthase_pdxS_subunit_[EC:4.3.3.6]:PF01680|SOR/SNZ_family;Uncharacterized_(NO_KO|PANTHER_AND_PFAM);PTHR14969|SPHINGOSINE-1-PHOSPHATE_PHOSPHOHYDROLASE:PF01569|PAP2_superfamily;K16955|mtsB_methylated-thiol--corrinoid_protein:PF02310|B12_bin…	50	50	1.68	Methanomicrobia_(50)
Uncharacterized_(-:PF01609|Transposase_DDE_domain);Uncharacterized_(-:PF05727|Uncharacterised_protein_family_(UPF0228));Uncharacterized_(-:PF13529|Peptidase_C39_like_family);K04801|rfcS_replication_factor_C_small_subunit:PF08542|Replication_factor_C_C-terminal_domainPF00004|ATPase_family_associated_with_various_cellular_activities_(AAA);PTHR30081|PROTEIN-EXPORT_MEMBRANE_PROTEIN_SEC:PF02355|Protei…	50	50	1.68	Methanomicrobia_(50)
K00319|mtd_methylenetetrahydromethanopterin_dehydrogenase_[EC:1.5.98.1]:PF01993|methylene-5678-tetrahydromethanopterin_dehydrogenase;K01079|serB_PSPH_phosphoserine_phosphatase_[EC:3.1.3.3]:PF00702|haloacid_dehalogenase-like_hydrolase;Uncharacterized_(NO_KO|PANTHER_AND_PFAM);PTHR11228|RADICAL_SAM_DOMAIN_PROTEIN:PF13186|Iron-sulfur_cluster-binding_domainPF04055|Radical_SAM_superfamily;K17830|GGR_di…	50	50	1.68	Methanomicrobia_(50)
K03147|thiC_phosphomethylpyrimidine_synthase_[EC:4.1.99.17]:PF01964|Radical_SAM_ThiC_family;Uncharacterized_(K01163|K01163_uncharacterized_protein:PF09924|Phosphatidylglycerol_lysyltransferase_C-terminal);Uncharacterized_(NO_KO|PANTHER_AND_PFAM);K00657|speG_SAT_diamine_N-acetyltransferase_[EC:2.3.1.57]:PF00583|Acetyltransferase_(GNAT)_family;Uncharacterized_(-:PF11746|Domain_of_unknown_function_(…	50	50	1.68	Methanomicrobia_(50)
Uncharacterized_(NO_KO|PANTHER_AND_PFAM);K07059|K07059_rhomboid_family_protein:PF01694|Rhomboid_family;Uncharacterized_(NO_KO|PANTHER_AND_PFAM);PTHR35811|SLR1870_PROTEIN:PF01936|NYN_domain;NO_KO|PANTHER_AND_PFAM_putative methanogenesis marker protein 12	50	50	1.68	Methanomicrobia_(50)
PTHR35811|SLR1870_PROTEIN:PF01936|NYN_domain;NO_KO|PANTHER_AND_PFAM_putative methanogenesis marker protein 12;Uncharacterized_(-:PF09876|Predicted_metal-binding_protein_(DUF2103));PTHR40099|ACETOLACTATE_SYNTHASE_SMALL_SUBUNIT:PF19571|ACT_domain_pair;K01912|paaK_phenylacetate-CoA_ligase_[EC:6.2.1.30]:PF00501|AMP-binding_enzymePF14535|AMP-binding_enzyme_C-terminal_domain	50	50	1.68	Methanomicrobia_(50)
Uncharacterized_(NO_KO|PANTHER_AND_PFAM);K22222|cetZ_tubulin-like_protein_CetZ:PF00091|Tubulin/FtsZ_family_GTPase_domain;Uncharacterized_(NO_KO|PANTHER_AND_PFAM);Uncharacterized_(NO_KO|PANTHER_AND_PFAM);Uncharacterized_(NO_KO|PANTHER_AND_PFAM)	56	49	1.65	Halobacteria_(49)
Uncharacterized_(-:PF02899|Phage_integrase_N-terminal_SAM-like_domain);Uncharacterized_(NO_KO|PANTHER_AND_PFAM);Uncharacterized_(NO_KO|PANTHER_AND_PFAM);Uncharacterized_(NO_KO|PANTHER_AND_PFAM);Uncharacterized_(NO_KO|PANTHER_AND_PFAM)	55	49	1.65	Halobacteria_(48);Unclassified_Euryarchaeota_(1)
Uncharacterized_(NO_KO|PANTHER_AND_PFAM);Uncharacterized_(NO_KO|PANTHER_AND_PFAM);Uncharacterized_(NO_KO|PANTHER_AND_PFAM);Uncharacterized_(NO_KO|PANTHER_AND_PFAM);Uncharacterized_(-:PF14520|Helix-hairpin-helix_domain)	54	49	1.65	Halobacteria_(38);Methanobacteria_(4);Unclassified_Candidatus_Lokiarchaeota_(2);Thermoplasmata_(2);Unclassified_Euryarchaeota_(2);Unclassified_Nitrososphaerota_(1)
Uncharacterized_(NO_KO|PANTHER_AND_PFAM);Uncharacterized_(NO_KO|PANTHER_AND_PFAM);Uncharacterized_(NO_KO|PANTHER_AND_PFAM);Uncharacterized_(NO_KO|PANTHER_AND_PFAM);Uncharacterized_(-:PF18906|Phage_tail_tube_protein)	54	49	1.65	Halobacteria_(30);Unclassified_Nitrososphaerota_(5);Thermoplasmata_(3);Methanobacteria_(2);Methanomicrobia_(2);Unclassified_Candidatus_Bathyarchaeota_(2);Unclassified_Archaea_(2);Nitrososphaeria_(1);Unclassified_Candidatus_Thorarchaeota_(1);Archaeoglobi_(1)
Uncharacterized_(NO_KO|PANTHER_AND_PFAM);K06223|dam_DNA_adenine_methylase_[EC:2.1.1.72]:PF02086|D12_class_N6_adenine-specific_DNA_methyltransferase;Uncharacterized_(NO_KO|PANTHER_AND_PFAM);Uncharacterized_(NO_KO|PANTHER_AND_PFAM);Uncharacterized_(NO_KO|PANTHER_AND_PFAM)	54	49	1.65	Halobacteria_(27);Methanobacteria_(7);Thermoplasmata_(3);Methanomicrobia_(3);Unclassified_Nitrososphaerota_(3);Unclassified_Thermoproteota_(2);Candidatus_Micrarchaeia_(1);Unclassified_Candidatus_Odinarchaeota_(1);Thermoprotei_(1);Unclassified_Euryarchaeota_(1)
K01937|pyrG_CTPS_CTP_synthase_[EC:6.3.4.2]:PF06418|CTP_synthase_N-terminusPF00117|Glutamine_amidotransferase_class-I;K08093|hxlA_3-hexulose-6-phosphate_synthase_[EC:4.1.2.43]:PF00215|Orotidine_5'-phosphate_decarboxylase_/_HUMPS_family;Uncharacterized_(NO_KO|PANTHER_AND_PFAM);Uncharacterized_(-:PF09921|Uncharacterized_protein_conserved_in_archaea_(DUF2153));Uncharacterized_(K09791|K09791_uncharact…	53	49	1.65	Thermoprotei_(48);Unclassified_Archaea_(1)
Uncharacterized_(-:PF01909|Nucleotidyltransferase_domain);Uncharacterized_(NO_KO|PANTHER_AND_PFAM);Uncharacterized_(NO_KO|PANTHER_AND_PFAM);Uncharacterized_(NO_KO|PANTHER_AND_PFAM);Uncharacterized_(NO_KO|PANTHER_AND_PFAM)	52	49	1.65	Unclassified_Archaea_(19);Unclassified_Candidatus_Aenigmatarchaeota_(8);Halobacteria_(7);Thermoprotei_(4);Nitrososphaeria_(3);Candidatus_Nanohaloarchaea_(2);Unclassified_Euryarchaeota_(1);Unclassified_Candidatus_Micrarchaeota_(1);Hadesarchaea_(1);Unclassified_Candidatus_Bathyarchaeota_(1);Unclassified_Candidatus_Woesearchaeota_(1);Unclassified_Candidatus_Diapherotrites_(1)
K15558|ophH_phthalate_transport_system_ATP-binding_protein:PF00005|ABC_transporter;Uncharacterized_(NO_KO|PANTHER_AND_PFAM);Uncharacterized_(NO_KO|PANTHER_AND_PFAM);Uncharacterized_(NO_KO|PANTHER_AND_PFAM)	52	49	1.65	Thermoprotei_(41);Unclassified_Archaea_(2);Thermoplasmata_(1);Unclassified_Candidatus_Heimdallarchaeota_(1);Unclassified_Thermoproteota_(1);Unclassified_Candidatus_Verstraetearchaeota_(1);Unclassified_Nitrososphaerota_(1);Nitrososphaeria_(1)
Uncharacterized_(NO_KO|PANTHER_AND_PFAM);Uncharacterized_(NO_KO|PANTHER_AND_PFAM);Uncharacterized_(NO_KO|PANTHER_AND_PFAM);Uncharacterized_(-:PF04865|Baseplate_J-like_protein);Uncharacterized_(NO_KO|PANTHER_AND_PFAM)	51	49	1.65	Methanobacteria_(24);Halobacteria_(22);Methanomicrobia_(1);Thermoplasmata_(1);Candidatus_Methanomethylicia_(1)
Uncharacterized_(NO_KO|PANTHER_AND_PFAM);Uncharacterized_(NO_KO|PANTHER_AND_PFAM);Uncharacterized_(NO_KO|PANTHER_AND_PFAM);Uncharacterized_(NO_KO|PANTHER_AND_PFAM);Uncharacterized_(-:PF00583|Acetyltransferase_(GNAT)_family)	51	49	1.65	Halobacteria_(22);Thermoplasmata_(4);Unclassified_Euryarchaeota_(3);Unclassified_Candidatus_Lokiarchaeota_(3);Unclassified_Nitrososphaerota_(3);Unclassified_Thermoproteota_(2);Unclassified_Archaea_(2);Thermoprotei_(2);Methanomicrobia_(2);Unclassified_Candidatus_Bathyarchaeota_(1);Unclassified_Candidatus_Heimdallarchaeota_(1);Nitrososphaeria_(1);Methanococci_(1);Unclassified_Candidatus_Parvarchaeo…
NO_KO|PANTHER_AND_PFAM_transposase;Uncharacterized_(NO_KO|PANTHER_AND_PFAM);Uncharacterized_(NO_KO|PANTHER_AND_PFAM);Uncharacterized_(NO_KO|PANTHER_AND_PFAM);Uncharacterized_(NO_KO|PANTHER_AND_PFAM)	51	49	1.65	Halobacteria_(28);Thermoprotei_(14);Methanomicrobia_(3);Thermoplasmata_(1);Unclassified_Candidatus_Marsarchaeota_(1);Thermococci_(1);Nitrososphaeria_(1)
Uncharacterized_(-:PF01609|Transposase_DDE_domain);Uncharacterized_(-:PF05727|Uncharacterised_protein_family_(UPF0228));Uncharacterized_(-:PF13529|Peptidase_C39_like_family)	51	49	1.65	Methanomicrobia_(49)
Uncharacterized_(NO_KO|PANTHER_AND_PFAM);K17105|E2.5.1.42_geranylgeranylglycerol-phosphate_geranylgeranyltransferase_[EC:2.5.1.42]:PF01040|UbiA_prenyltransferase_family;Uncharacterized_(-:PF22511|Family_of_unknown_function_(DUF6995));PTHR42685|GERANYLGERANYL_DIPHOSPHATE_REDUCTASE:-;K01611|speD_AMD1_S-adenosylmethionine_decarboxylase_[EC:4.1.1.50]:PF02675|S-adenosylmethionine_decarboxylase	51	49	1.65	Thermoprotei_(48);Unclassified_Archaea_(1)
NO_KO|PANTHER_AND_PFAM_tRNA-Val;Uncharacterized_(NO_KO|PANTHER_AND_PFAM);Uncharacterized_(NO_KO|PANTHER_AND_PFAM);Uncharacterized_(NO_KO|PANTHER_AND_PFAM);Uncharacterized_(NO_KO|PANTHER_AND_PFAM)	50	49	1.65	Halobacteria_(19);Thermoprotei_(9);Unclassified_Archaea_(5);Nitrososphaeria_(5);Unclassified_Nitrososphaerota_(4);Methanomicrobia_(3);Thermoplasmata_(2);Unclassified_Candidatus_Aenigmatarchaeota_(1);Thermococci_(1)
Uncharacterized_(NO_KO|PANTHER_AND_PFAM);Uncharacterized_(-:PF01022|Bacterial_regulatory_protein_arsR_family);Uncharacterized_(NO_KO|PANTHER_AND_PFAM);Uncharacterized_(NO_KO|PANTHER_AND_PFAM);Uncharacterized_(NO_KO|PANTHER_AND_PFAM)	50	49	1.65	Halobacteria_(12);Thermoprotei_(10);Unclassified_Archaea_(6);Nitrososphaeria_(4);Thermococci_(3);Unclassified_Candidatus_Bathyarchaeota_(2);Unclassified_Candidatus_Thorarchaeota_(2);Methanobacteria_(2);Methanomicrobia_(2);Unclassified_Euryarchaeota_(1);Unclassified_Nitrososphaerota_(1);Unclassified_Candidatus_Woesearchaeota_(1);Unclassified_Candidatus_Heimdallarchaeota_(1);Archaeoglobi_(1);Methan…
Uncharacterized_(-:PF02899|Phage_integrase_N-terminal_SAM-like_domainPF00589|Phage_integrase_family);Uncharacterized_(NO_KO|PANTHER_AND_PFAM);Uncharacterized_(NO_KO|PANTHER_AND_PFAM);Uncharacterized_(NO_KO|PANTHER_AND_PFAM);Uncharacterized_(NO_KO|PANTHER_AND_PFAM)	50	49	1.65	Halobacteria_(36);Methanomicrobia_(10);Unclassified_Candidatus_Lokiarchaeota_(1);Unclassified_Candidatus_Heimdallarchaeota_(1);Unclassified_Euryarchaeota_(1)
Uncharacterized_(NO_KO|PANTHER_AND_PFAM);K01939|purA_ADSS_adenylosuccinate_synthase_[EC:6.3.4.4]:PF00709|Adenylosuccinate_synthetasePF00709|Adenylosuccinate_synthetase;Uncharacterized_(NO_KO|PANTHER_AND_PFAM);Uncharacterized_(-:PF04362|Bacterial_Fe(2+)_trafficking);Uncharacterized_(NO_KO|PANTHER_AND_PFAM)	50	49	1.65	Unclassified_Nitrososphaerota_(36);Nitrososphaeria_(9);Unclassified_Thermoproteota_(3);Unclassified_Archaea_(1)
Uncharacterized_(NO_KO|PANTHER_AND_PFAM);K00294|E1.2.1.88_1-pyrroline-5-carboxylate_dehydrogenase_[EC:1.2.1.88]:PF00171|Aldehyde_dehydrogenase_family;Uncharacterized_(NO_KO|PANTHER_AND_PFAM);Uncharacterized_(K06929|K06929_uncharacterized_protein:PF13380|CoA_binding_domain);Uncharacterized_(NO_KO|PANTHER_AND_PFAM)	50	49	1.65	Thermoprotei_(48);Unclassified_Archaea_(1)
Uncharacterized_(NO_KO|PANTHER_AND_PFAM);PTHR43413|TRANSCRIPTIONAL_REGULATOR_ASNC_FAMILY:PF13412|Winged_helix-turn-helix_DNA-bindingPF13412|Winged_helix-turn-helix_DNA-binding;Uncharacterized_(-:PF06348|Protein_of_unknown_function_(DUF1059));Uncharacterized_(-:PF06348|Protein_of_unknown_function_(DUF1059)PF06348|Protein_of_unknown_function_(DUF1059));Uncharacterized_(NO_KO|PANTHER_AND_PFAM)	50	49	1.65	Thermoprotei_(49)
Uncharacterized_(-:PF10015|ThermoDBP-related_archaea);Uncharacterized_(NO_KO|PANTHER_AND_PFAM);Uncharacterized_(NO_KO|PANTHER_AND_PFAM);PTHR38465|HTH-TYPE_TRANSCRIPTIONAL_REGULATOR_MJ1563-RELATED:PF01978|Sugar-specific_transcriptional_regulator_TrmB;PTHR30535|VITAMIN_B12-BINDING_PROTEIN:PF01497|Periplasmic_binding_protein	50	49	1.65	Thermoprotei_(48);Unclassified_Archaea_(1)
PTHR30472|FERRIC_ENTEROBACTIN_TRANSPORT_SYSTEM_PERMEASE_PROTEIN:PF01032|FecCD_transport_family;K20386|cylB_ATP-binding_cassette_subfamily_B_bacterial_CylB:PF00005|ABC_transporter;Uncharacterized_(-:PF01978|Sugar-specific_transcriptional_regulator_TrmB);K04796|RUXX_small_nuclear_ribonucleoprotein:PF01423|LSM_domain;Uncharacterized_(NO_KO|PANTHER_AND_PFAM)	50	49	1.65	Thermoprotei_(48);Unclassified_Archaea_(1)
K25013|nsp3_SARS_coronavirus_non-structural_protein_3_[EC:3.4.19.12]:PF01661|Macro_domain;PTHR42951|METALLO-BETA-LACTAMASE_DOMAIN-CONTAINING:PF00753|Metallo-beta-lactamase_superfamily;Uncharacterized_(NO_KO|PANTHER_AND_PFAM);K19784|chrR_NQR_chromate_reductase_NAD(P)H_dehydrogenase_(quinone):PF03358|NADPH-dependent_FMN_reductase;K08223|fsr_MFS_transporter_FSR_family_fosmidomycin_resistance_protein…	50	49	1.65	Thermoprotei_(48);Unclassified_Archaea_(1)
PTHR33164|TRANSCRIPTIONAL_REGULATOR_MARR_FAMILY:PF12802|MarR_family;PTHR42718|MAJOR_FACILITATOR_SUPERFAMILY_MULTIDRUG_TRANSPORTER_MFSC:PF07690|Major_Facilitator_Superfamily;Uncharacterized_(NO_KO|PANTHER_AND_PFAM);Uncharacterized_(NO_KO|PANTHER_AND_PFAM);Uncharacterized_(NO_KO|PANTHER_AND_PFAM)	50	49	1.65	Thermoprotei_(48);Unclassified_Archaea_(1)
PTHR15239|NUCLEAR_EXPORT_MEDIATOR_FACTOR_NEMF:PF05670|NFACT_protein_RNA_binding_domainPF05833|NFACT_N-terminal_and_middle_domains;K07179|RIOK2_RIO_kinase_2_[EC:2.7.11.1]:PF01163|RIO1_family;Uncharacterized_(K09150|K09150_uncharacterized_protein:PF04312|Protein_of_unknown_function_(DUF460));K00789|metK_MAT_S-adenosylmethionine_synthetase_[EC:2.5.1.6]:PF01941|S-adenosylmethionine_synthetase_(AdoMet…	50	49	1.65	Thermoprotei_(48);Unclassified_Archaea_(1)
K06974|amzA_AMZ2_AMZ1_archaemetzincin_[EC:3.4.-.-]:PF07998|Peptidase_family_M54;K24956|ZBTB8OS_protein_archease:PF01951|Archease_protein_family_(MTH1598/TM1083);Uncharacterized_(NO_KO|PANTHER_AND_PFAM);Uncharacterized_(NO_KO|PANTHER_AND_PFAM);K25504|cedA_DNA_import_protein_CedA:-	50	49	1.65	Thermoprotei_(49)
Uncharacterized_(K07133|K07133_uncharacterized_protein:PF13173|AAA_domainPF13635|Domain_of_unknown_function_(DUF4143));Uncharacterized_(NO_KO|PANTHER_AND_PFAM);Uncharacterized_(NO_KO|PANTHER_AND_PFAM);Uncharacterized_(NO_KO|PANTHER_AND_PFAM);Uncharacterized_(-:PF02697|Putative_antitoxin)	50	49	1.65	Thermoprotei_(48);Unclassified_Archaea_(1)
Uncharacterized_(K07068|K07068_uncharacterized_protein:PF12172|Rubredoxin-like_zinc_ribbon_domain_(DUF35_N));K19156|prlF_sohA_antitoxin_PrlF:PF04014|Antidote-toxin_recognition_MazE_bacterial_antitoxin;Uncharacterized_(NO_KO|PANTHER_AND_PFAM);PTHR42770|AMINO_ACID_TRANSPORTER-RELATED:PF00324|Amino_acid_permease;K06994|K06994_putative_drug_exporter_of_the_RND_superfamily:PF03176|MMPL_familyPF03176|M…	50	49	1.65	Thermoprotei_(48);Unclassified_Archaea_(1)
Uncharacterized_(NO_KO|PANTHER_AND_PFAM);K07452|mcrB_5-methylcytosine-specific_restriction_enzyme_B_[EC:3.1.21.-]:PF07728|AAA_domain_(dynein-related_subfamily);Uncharacterized_(NO_KO|PANTHER_AND_PFAM);Uncharacterized_(NO_KO|PANTHER_AND_PFAM);Uncharacterized_(K07133|K07133_uncharacterized_protein:PF13635|Domain_of_unknown_function_(DUF4143)PF13173|AAA_domain)	50	49	1.65	Thermoprotei_(48);Unclassified_Archaea_(1)
K07452|mcrB_5-methylcytosine-specific_restriction_enzyme_B_[EC:3.1.21.-]:PF07728|AAA_domain_(dynein-related_subfamily);Uncharacterized_(NO_KO|PANTHER_AND_PFAM);Uncharacterized_(NO_KO|PANTHER_AND_PFAM);Uncharacterized_(K07133|K07133_uncharacterized_protein:PF13635|Domain_of_unknown_function_(DUF4143)PF13173|AAA_domain);K07725|csa3_CRISPR-associated_protein_Csa3:PF13412|Winged_helix-turn-helix_DNA-…	50	49	1.65	Thermoprotei_(48);Unclassified_Archaea_(1)
K03887|qcrB_quinol---cytochrome_c_reductase_cytochrome_b_subunit_bacillus_type_[EC:7.1.1.8]:PF00033|Cytochrome_b/b6/petB;Uncharacterized_(-:PF00032|Cytochrome_b(C-terminal)/b6/petD);Uncharacterized_(NO_KO|PANTHER_AND_PFAM);Uncharacterized_(NO_KO|PANTHER_AND_PFAM);Uncharacterized_(NO_KO|PANTHER_AND_PFAM)	49	49	1.65	Halobacteria_(46);Unclassified_Archaea_(2);Unclassified_Candidatus_Geoarchaeota_(1)
Uncharacterized_(K09792|K09792_uncharacterized_protein:PF13386|Cytochrome_C_biogenesis_protein_transmembrane_region);Uncharacterized_(NO_KO|PANTHER_AND_PFAM);Uncharacterized_(NO_KO|PANTHER_AND_PFAM);PTHR42838|CYTOCHROME_C_OXIDASE_SUBUNIT_II:PF00116|Cytochrome_C_oxidase_subunit_II_periplasmic_domain;PTHR10422|CYTOCHROME_C_OXIDASE_SUBUNIT_1:PF00115|Cytochrome_C_and_Quinol_oxidase_polypeptide_I	49	49	1.65	Halobacteria_(49)
Uncharacterized_(NO_KO|PANTHER_AND_PFAM);Uncharacterized_(NO_KO|PANTHER_AND_PFAM);Uncharacterized_(NO_KO|PANTHER_AND_PFAM);K02638|petE_plastocyanin:PF00127|Copper_binding_proteins_plastocyanin/azurin_family;Uncharacterized_(NO_KO|PANTHER_AND_PFAM)	49	49	1.65	Halobacteria_(47);Nitrososphaeria_(2)
PTHR10134|CYTOCHROME_B-C1_COMPLEX_SUBUNIT_RIESKE_MITOCHONDRIAL:-;K02635|petB_cytochrome_b6:PF00033|Cytochrome_b/b6/petB;Uncharacterized_(-:PF00032|Cytochrome_b(C-terminal)/b6/petD);Uncharacterized_(NO_KO|PANTHER_AND_PFAM);Uncharacterized_(NO_KO|PANTHER_AND_PFAM)	49	49	1.65	Halobacteria_(49)
K00341|nuoL_NADH-quinone_oxidoreductase_subunit_L_[EC:7.1.1.2]:PF00361|Proton-conducting_membrane_transporterPF00662|NADH-Ubiquinone_oxidoreductase_(complex_I)_chain_5_N-terminus;K00340|nuoK_NADH-quinone_oxidoreductase_subunit_K_[EC:7.1.1.2]:PF00420|NADH-ubiquinone/plastoquinone_oxidoreductase_chain_4L;Uncharacterized_(NO_KO|PANTHER_AND_PFAM);PTHR33269|NADH-UBIQUINONE_OXIDOREDUCTASE_CHAIN_6:PF004…	49	49	1.65	Halobacteria_(47);Thermoplasmata_(2)
Uncharacterized_(-:PF01402|Ribbon-helix-helix_protein_copG_family);PTHR11101|PHOSPHATE_TRANSPORTER:PF01384|Phosphate_transporter_familyPF01384|Phosphate_transporter_family;Uncharacterized_(K07220|K07220_uncharacterized_protein:PF01865|Protein_of_unknown_function_DUF47);Uncharacterized_(K09003|K09003_uncharacterized_protein:PF05559|Protein_of_unknown_function_(DUF763));Uncharacterized_(K07096|K070…	49	49	1.65	Thermoprotei_(49)
Uncharacterized_(NO_KO|PANTHER_AND_PFAM);Uncharacterized_(-:PF19132|Family_of_unknown_function_(DUF5815));Uncharacterized_(NO_KO|PANTHER_AND_PFAM);Uncharacterized_(NO_KO|PANTHER_AND_PFAM);Uncharacterized_(NO_KO|PANTHER_AND_PFAM)	49	49	1.65	Halobacteria_(49)
K02123|ATPVI_ntpI_atpI_V/A-type_H+/Na+-transporting_ATPase_subunit_I:PF01496|V-type_ATPase_116kDa_subunit_family;K02107|ATPVG_ahaH_atpH_V/A-type_H+/Na+-transporting_ATPase_subunit_G/H:-;Uncharacterized_(NO_KO|PANTHER_AND_PFAM);Uncharacterized_(NO_KO|PANTHER_AND_PFAM);Uncharacterized_(NO_KO|PANTHER_AND_PFAM)	49	49	1.65	Methanobacteria_(48);Halobacteria_(1)
Uncharacterized_(NO_KO|PANTHER_AND_PFAM);K08369|ydjE_MFS_transporter_putative_metabolite:H+_symporter:PF00083|Sugar_(and_other)_transporter;Uncharacterized_(NO_KO|PANTHER_AND_PFAM);Uncharacterized_(NO_KO|PANTHER_AND_PFAM);Uncharacterized_(NO_KO|PANTHER_AND_PFAM)	49	49	1.65	Thermoprotei_(47);Thermoplasmata_(1);Halobacteria_(1)
K07025|K07025_putative_hydrolase_of_the_HAD_superfamily:PF00702|haloacid_dehalogenase-like_hydrolase;PTHR42731|SLL1084_PROTEIN:PF04055|Radical_SAM_superfamily;Uncharacterized_(NO_KO|PANTHER_AND_PFAM);PTHR11562|CATION_EFFLUX_PROTEIN/_ZINC_TRANSPORTER:PF01545|Cation_efflux_family;K01647|CS_gltA_citrate_synthase_[EC:2.3.3.1]:PF00285|Citrate_synthase_C-terminal_domain	49	49	1.65	Thermoprotei_(49)
PTHR11562|CATION_EFFLUX_PROTEIN/_ZINC_TRANSPORTER:PF01545|Cation_efflux_family;K01647|CS_gltA_citrate_synthase_[EC:2.3.3.1]:PF00285|Citrate_synthase_C-terminal_domain;Uncharacterized_(NO_KO|PANTHER_AND_PFAM);K03417|prpB_methylisocitrate_lyase_[EC:4.1.3.30]:PF13714|Phosphoenolpyruvate_phosphomutase;K01720|prpD_2-methylcitrate_dehydratase_[EC:4.2.1.79]:PF19305|MmgE/PrpD_C-terminal_domainPF03972|Mmg…	49	49	1.65	Thermoprotei_(49)
K00830|AGXT_alanine-glyoxylate_transaminase_/_serine-glyoxylate_transaminase_/_serine-pyruvate_transaminase_[EC:2.6.1.44_2.6.1.45_2.6.1.51]:PF00266|Aminotransferase_class-V;K04719|bluB_56-dimethylbenzimidazole_synthase_[EC:1.13.11.79]:PF00881|Nitroreductase_family;Uncharacterized_(NO_KO|PANTHER_AND_PFAM);K16793|aksE_methanogen_homoaconitase_small_subunit_[EC:4.2.1.114]:PF00694|Aconitase_C-termina…	49	49	1.65	Thermoprotei_(49)
Uncharacterized_(K07220|K07220_uncharacterized_protein:PF01865|Protein_of_unknown_function_DUF47);Uncharacterized_(K09003|K09003_uncharacterized_protein:PF05559|Protein_of_unknown_function_(DUF763));Uncharacterized_(K07096|K07096_uncharacterized_protein:PF00149|Calcineurin-like_phosphoesterase);K07496|K07496_putative_transposase:PF07282|Putative_transposase_DNA-binding_domain;PTHR42824|GLUTAMINE_…	49	49	1.65	Thermoprotei_(49)
K01644|citE_citrate_lyase_subunit_beta_/_citryl-CoA_lyase_[EC:4.1.3.34]:PF03328|HpcH/HpaI_aldolase/citrate_lyase_family;PTHR21660|THIOESTERASE_SUPERFAMILY_MEMBER-RELATED:PF03061|Thioesterase_superfamily;Uncharacterized_(NO_KO|PANTHER_AND_PFAM);K03522|fixB_etfA_electron_transfer_flavoprotein_alpha_subunit:PF00766|Electron_transfer_flavoprotein_FAD-binding_domainPF01012|Electron_transfer_flavoprote…	49	49	1.65	Thermoprotei_(49)
PTHR43742|TRIMETHYLAMINE-N-OXIDE_REDUCTASE:PF00384|Molybdopterin_oxidoreductase;PTHR43562|NAPA-TYPE_SODIUM/HYDROGEN_ANTIPORTER:PF00999|Sodium/hydrogen_exchanger_family;Uncharacterized_(NO_KO|PANTHER_AND_PFAM);K01040|gctB_glutaconate_CoA-transferase_subunit_B_[EC:2.8.3.12]:PF01144|Coenzyme_A_transferase;K01039|gctA_glutaconate_CoA-transferase_subunit_A_[EC:2.8.3.12]:PF01144|Coenzyme_A_transferase	49	49	1.65	Thermoprotei_(49)
K19712|cobY_adenosylcobinamide-phosphate_guanylyltransferase_[EC:2.7.7.62]:PF12804|MobA-like_NTP_transferase_domain;Uncharacterized_(-:PF07758|Protein_of_unknown_function_(DUF1614));Uncharacterized_(NO_KO|PANTHER_AND_PFAM);K05936|cobM_cbiF_precorrin-4/cobalt-precorrin-4_C11-methyltransferase_[EC:2.1.1.133_2.1.1.271]:PF00590|Tetrapyrrole_(Corrin/Porphyrin)_Methylases;K03394|cobI-cbiL_precorrin-2/c…	49	49	1.65	Thermoprotei_(49)
Uncharacterized_(K09717|K09717_uncharacterized_protein:PF01909|Nucleotidyltransferase_domain);Uncharacterized_(-:PF07318|Protein_of_unknown_function_(DUF1464));Uncharacterized_(NO_KO|PANTHER_AND_PFAM);Uncharacterized_(NO_KO|PANTHER_AND_PFAM);PTHR42740|RIBONUCLEASE_VAPC3:PF01850|PIN_domain	49	49	1.65	Thermoprotei_(49)
Uncharacterized_(-:PF07318|Protein_of_unknown_function_(DUF1464));Uncharacterized_(NO_KO|PANTHER_AND_PFAM);Uncharacterized_(NO_KO|PANTHER_AND_PFAM);PTHR42740|RIBONUCLEASE_VAPC3:PF01850|PIN_domain;-:PF02697|Putative_antitoxin	49	49	1.65	Thermoprotei_(49)
K02978|RP-S27e_RPS27_small_subunit_ribosomal_protein_S27e:PF01667|Ribosomal_protein_S27;K02929|RP-L44e_RPL44_large_subunit_ribosomal_protein_L44e:PF00935|Ribosomal_protein_L44;Uncharacterized_(NO_KO|PANTHER_AND_PFAM);K02683|priS_pri1_priA_DNA_primase_small_subunit_[EC:2.7.7.102]:PF20873|Primase_chain_A_C-terminal_domain;K04802|PCNA_proliferating_cell_nuclear_antigen:PF00705|Proliferating_cell_nuc…	49	49	1.65	Thermoprotei_(49)
Uncharacterized_(NO_KO|PANTHER_AND_PFAM);PTHR44167|OVARIAN-SPECIFIC_SERINE/THREONINE-PROTEIN_KINASE_LOK-RELATED:PF00069|Protein_kinase_domain;Uncharacterized_(NO_KO|PANTHER_AND_PFAM);Uncharacterized_(NO_KO|PANTHER_AND_PFAM);Uncharacterized_(NO_KO|PANTHER_AND_PFAM)	49	49	1.65	Thermoprotei_(47);Halobacteria_(1);Unclassified_Nanoarchaeota_(1)
PTHR43560|ION-TRANSLOCATING_OXIDOREDUCTASE_COMPLEX_SUBUNIT_B:PF00037|4Fe-4S_binding_domain;Uncharacterized_(NO_KO|PANTHER_AND_PFAM);Uncharacterized_(-:PF10061|Uncharacterized_conserved_protein_(DUF2299));PTHR34856|PROTEIN_NRFD:PF03916|Polysulphide_reductase_NrfD;PTHR43528|ALPHA-KETOGLUTARATE_PERMEASE:PF07690|Major_Facilitator_Superfamily	49	49	1.65	Thermoprotei_(49)
K01638|aceB_glcB_malate_synthase_[EC:2.3.3.9]:PF01274|Malate_synthase_TIM_barrel_domain;K01637|E4.1.3.1_aceA_isocitrate_lyase_[EC:4.1.3.1]:PF00463|Isocitrate_lyase_family;Uncharacterized_(-:PF01850|PIN_domain);PTHR34860|REPRESSOR-LIKE_PROTEIN_SSO7C3:PF04014|Antidote-toxin_recognition_MazE_bacterial_antitoxin;Uncharacterized_(NO_KO|PANTHER_AND_PFAM)	49	49	1.65	Thermoprotei_(49)
K03564|BCP_PRXQ_DOT5_thioredoxin-dependent_peroxiredoxin_[EC:1.11.1.24]:PF00578|AhpC/TSA_family;Uncharacterized_(K09779|K09779_uncharacterized_protein:PF04070|Domain_of_unknown_function_(DUF378));Uncharacterized_(NO_KO|PANTHER_AND_PFAM);K01669|phr_PHR1_deoxyribodipyrimidine_photo-lyase_[EC:4.1.99.3]:PF00875|DNA_photolyase;K06167|phnP_phosphoribosyl_12-cyclic_phosphate_phosphodiesterase_[EC:3.1.4.…	49	49	1.65	Methanomicrobia_(49)
Uncharacterized_(NO_KO|PANTHER_AND_PFAM);Uncharacterized_(-:PF10107|Endonuclease_related_to_archaeal_Holliday_junction_resolvase);Uncharacterized_(NO_KO|PANTHER_AND_PFAM);PTHR30566|YNAI-RELATED_MECHANOSENSITIVE_ION_CHANNEL:PF00924|Mechanosensitive_ion_channel_beta-domain;PTHR34582|UPF0702_TRANSMEMBRANE_PROTEIN_YCAP:PF04239|YetF_C-terminal_domainPF20730|YetF_N-terminal_transmembrane_domain	49	49	1.65	Methanomicrobia_(49)
K08094|hxlB_6-phospho-3-hexuloisomerase_[EC:5.3.1.27]:PF01380|SIS_domain;K25503|cedB_DNA_import_protein_CedB:PF12846|AAA-like_domain;Uncharacterized_(NO_KO|PANTHER_AND_PFAM);K05829|lysY_argC_[amino_group_carrier_protein]-6-phospho-L-2-aminoadipate/5-phospho-L-glutamate_reductase_[EC:1.2.1.103_1.2.1.106]:PF01118|Semialdehyde_dehydrogenase_NAD_binding_domainPF22698|Semialdehyde_dehydrogenase_dimeri…	49	49	1.65	Thermoprotei_(49)
K01265|map_methionyl_aminopeptidase_[EC:3.4.11.18]:PF00557|Metallopeptidase_family_M24;Uncharacterized_(-:PF07431|Protein_of_unknown_function_(DUF1512));Uncharacterized_(NO_KO|PANTHER_AND_PFAM);NO_KO|PANTHER_AND_PFAM_rRNA;Uncharacterized_(K06885|K06885_uncharacterized_protein:PF01966|HD_domainPF19276|HD_associated_region)	49	49	1.65	Thermoprotei_(49)
Uncharacterized_(NO_KO|PANTHER_AND_PFAM);Uncharacterized_(NO_KO|PANTHER_AND_PFAM);Uncharacterized_(NO_KO|PANTHER_AND_PFAM);Uncharacterized_(NO_KO|PANTHER_AND_PFAM);NO_KO|PANTHER_AND_PFAM_PGF-pre-PGF domain-containing protein	49	49	1.65	Methanomicrobia_(45);Halobacteria_(2);Unclassified_Candidatus_Aenigmatarchaeota_(1);Unclassified_Archaea_(1)
Uncharacterized_(-:PF11369|Protein_of_unknown_function_(DUF3160));Uncharacterized_(NO_KO|PANTHER_AND_PFAM);Uncharacterized_(NO_KO|PANTHER_AND_PFAM);K10977|aksA_methanogen_homocitrate_synthase_[EC:2.3.3.14_2.3.3.-]:PF00682|HMGL-likePF22617|Homocitrate_synthase_post-HMGL_domain-like;K00858|ppnK_NADK_NAD+_kinase_[EC:2.7.1.23]:PF20143|ATP-NAD_kinase_C-terminal_domainPF01513|ATP-NAD_kinase_N-terminal_…	49	49	1.65	Methanomicrobia_(49)
K13283|fieF_ferrous-iron_efflux_pump_FieF:PF16916|Dimerisation_domain_of_Zinc_TransporterPF01545|Cation_efflux_family;PTHR47268|ACYLPHOSPHATASE:PF00708|Acylphosphatase;Uncharacterized_(NO_KO|PANTHER_AND_PFAM);Uncharacterized_(NO_KO|PANTHER_AND_PFAM);K24131|prsW_protease_PrsW_[EC:3.4.-.-]:PF13367|PrsW_family_intramembrane_metalloprotease	49	49	1.65	Methanomicrobia_(49)
K03768|PPIB_ppiB_peptidyl-prolyl_cis-trans_isomerase_B_(cyclophilin_B)_[EC:5.2.1.8]:PF00160|Cyclophilin_type_peptidyl-prolyl_cis-trans_isomerase/CLD;Uncharacterized_(NO_KO|PANTHER_AND_PFAM);Uncharacterized_(-:PF14742|N-terminal_domain_of_(some)_glycogen_debranching_enzymesPF22422|Mannosylglycerate_hydrolase_MGH1-like_glycoside_hydrolase_domain);K07130|kynB_arylformamidase_[EC:3.5.1.9]:PF04199|Put…	49	49	1.65	Methanomicrobia_(49)
Uncharacterized_(NO_KO|PANTHER_AND_PFAM);K06218|relE_stbE_mRNA_interferase_RelE/StbE:PF05016|ParE_toxin_of_type_II_toxin-antitoxin_system_parDE;Uncharacterized_(NO_KO|PANTHER_AND_PFAM);Uncharacterized_(-:PF10884|Protein_of_unknown_function_(DUF2683));Uncharacterized_(NO_KO|PANTHER_AND_PFAM)	49	49	1.65	Methanomicrobia_(49)
K06218|relE_stbE_mRNA_interferase_RelE/StbE:PF05016|ParE_toxin_of_type_II_toxin-antitoxin_system_parDE;Uncharacterized_(NO_KO|PANTHER_AND_PFAM);Uncharacterized_(-:PF10884|Protein_of_unknown_function_(DUF2683));Uncharacterized_(NO_KO|PANTHER_AND_PFAM);Uncharacterized_(NO_KO|PANTHER_AND_PFAM)	49	49	1.65	Methanomicrobia_(49)
PTHR46112|AMINOPEPTIDASE:PF00557|Metallopeptidase_family_M24;K01265|map_methionyl_aminopeptidase_[EC:3.4.11.18]:PF00557|Metallopeptidase_family_M24;Uncharacterized_(NO_KO|PANTHER_AND_PFAM);Uncharacterized_(-:PF08827|Domain_of_unknown_function_(DUF1805));K07446|trm-G10_tRNA_(guanine10-N2)-dimethyltransferase_[EC:2.1.1.213]:PF01170|RMKL-like_methyltransferase_domainPF02926|THUMP_domain	49	49	1.65	Methanomicrobia_(49)
K01265|map_methionyl_aminopeptidase_[EC:3.4.11.18]:PF00557|Metallopeptidase_family_M24;Uncharacterized_(NO_KO|PANTHER_AND_PFAM);Uncharacterized_(-:PF08827|Domain_of_unknown_function_(DUF1805));K07446|trm-G10_tRNA_(guanine10-N2)-dimethyltransferase_[EC:2.1.1.213]:PF01170|RMKL-like_methyltransferase_domainPF02926|THUMP_domain;K06173|truA_PUS1_tRNA_pseudouridine38-40_synthase_[EC:5.4.99.12]:PF01416|…	49	49	1.65	Methanomicrobia_(49)
Uncharacterized_(K06913|K06913_uncharacterized_protein:PF02655|ATP-grasp_domain);K03136|TFIIE1_GTF2E1_TFA1_tfe_transcription_initiation_factor_TFIIE_subunit_alpha:PF02002|TFIIE_alpha_subunit;Uncharacterized_(K06950|K06950_uncharacterized_protein:PF01966|HD_domain);K03433|psmB_prcB_proteasome_beta_subunit_[EC:3.4.25.1]:PF00227|Proteasome_subunit;Uncharacterized_(K07041|K07041_uncharacterized_prote…	49	49	1.65	Methanomicrobia_(49)
Uncharacterized_(K06950|K06950_uncharacterized_protein:PF01966|HD_domain);K03433|psmB_prcB_proteasome_beta_subunit_[EC:3.4.25.1]:PF00227|Proteasome_subunit;Uncharacterized_(K07041|K07041_uncharacterized_protein:PF00753|Metallo-beta-lactamase_superfamilyPF07521|Zn-dependent_metallo-hydrolase_RNA_specificity_domainPF10996|Beta-Casp_domainPF17214|KH_domainPF07650|KH_domain);K01091|gph_phosphoglycola…	49	49	1.65	Methanomicrobia_(49)
Uncharacterized_(K09126|K09126_uncharacterized_protein:PF02887|Pyruvate_kinase_alpha/beta_domain);Uncharacterized_(K06869|K06869_uncharacterized_protein:PF09754|PAC2_family);Uncharacterized_(K09135|K09135_uncharacterized_protein:PF04322|Protein_of_unknown_function_(DUF473));K22447|cct_ths_archaeal_chaperonin:PF00118|TCP-1/cpn60_chaperonin_family;PTHR30176|FERREDOXIN-TYPE_PROTEIN_NAPH:PF00037|4Fe-…	49	49	1.65	Methanomicrobia_(49)
PTHR37165|PEPTIDASE_U56_FAMILY:PF22277|EncFtn-like;PTHR39465|DNA_LIGASE_D_3'-PHOSPHOESTERASE_DOMAIN:PF13298|DNA_polymerase_Ligase_(LigD);Uncharacterized_(-:PF14213|STAS-like_domain_of_unknown_function_(DUF4325));Uncharacterized_(-:PF01850|PIN_domain);K18843|hicB_antitoxin_HicB:PF15919|HicB_like_antitoxin_of_bacterial_toxin-antitoxin_system	49	49	1.65	Methanomicrobia_(49)
Uncharacterized_(NO_KO|PANTHER_AND_PFAM);Uncharacterized_(K07098|K07098_uncharacterized_protein:PF00149|Calcineurin-like_phosphoesterase);Uncharacterized_(K06871|K06871_uncharacterized_protein:PF04055|Radical_SAM_superfamilyPF13186|Iron-sulfur_cluster-binding_domain);K01507|ppa_inorganic_pyrophosphatase_[EC:3.6.1.1]:PF00719|Inorganic_pyrophosphatase;PTHR11472|DNA_REPAIR_DEAD_HELICASE_RAD3/XP-D_SU…	48	48	1.61	Methanomicrobia_(48)	FeS
Uncharacterized_(NO_KO|PANTHER_AND_PFAM);Uncharacterized_(NO_KO|PANTHER_AND_PFAM);Uncharacterized_(NO_KO|PANTHER_AND_PFAM);Uncharacterized_(NO_KO|PANTHER_AND_PFAM);PTHR44591|STRESS_RESPONSE_REGULATOR_PROTEIN_1:PF00072|Response_regulator_receiver_domain	74	48	1.61	Nitrososphaeria_(16);Halobacteria_(12);Unclassified_Nitrososphaerota_(11);Unclassified_Archaea_(2);Methanomicrobia_(1);Unclassified_Thermoproteota_(1);Unclassified_Candidatus_Heimdallarchaeota_(1);Unclassified_Candidatus_Lokiarchaeota_(1);Thermoplasmata_(1);Unclassified_Euryarchaeota_(1);Unclassified_Candidatus_Woesearchaeota_(1)
Uncharacterized_(NO_KO|PANTHER_AND_PFAM);Uncharacterized_(NO_KO|PANTHER_AND_PFAM);Uncharacterized_(NO_KO|PANTHER_AND_PFAM);PTHR37731|PEPTIDE_TRANSPORTER_FAMILY_PROTEIN:-;Uncharacterized_(NO_KO|PANTHER_AND_PFAM)	64	48	1.61	Methanobacteria_(47);Thermoplasmata_(1)
Uncharacterized_(NO_KO|PANTHER_AND_PFAM);Uncharacterized_(NO_KO|PANTHER_AND_PFAM);Uncharacterized_(-:PF20314|Family_of_unknown_function_(DUF6610));Uncharacterized_(NO_KO|PANTHER_AND_PFAM);Uncharacterized_(NO_KO|PANTHER_AND_PFAM)	54	48	1.61	Halobacteria_(48)
Uncharacterized_(NO_KO|PANTHER_AND_PFAM);Uncharacterized_(NO_KO|PANTHER_AND_PFAM);Uncharacterized_(-:PF04014|Antidote-toxin_recognition_MazE_bacterial_antitoxin);Uncharacterized_(NO_KO|PANTHER_AND_PFAM);Uncharacterized_(NO_KO|PANTHER_AND_PFAM)	52	48	1.61	Halobacteria_(14);Thermoprotei_(10);Thermococci_(8);Unclassified_Nitrososphaerota_(3);Unclassified_Euryarchaeota_(2);Archaeoglobi_(2);Methanomicrobia_(2);Nitrososphaeria_(2);Methanobacteria_(2);Hadesarchaea_(1);Unclassified_Candidatus_Woesearchaeota_(1);Unclassified_Candidatus_Odinarchaeota_(1)
Uncharacterized_(NO_KO|PANTHER_AND_PFAM);Uncharacterized_(-:PF04014|Antidote-toxin_recognition_MazE_bacterial_antitoxin);Uncharacterized_(NO_KO|PANTHER_AND_PFAM);Uncharacterized_(NO_KO|PANTHER_AND_PFAM);Uncharacterized_(NO_KO|PANTHER_AND_PFAM)	52	48	1.61	Halobacteria_(10);Thermococci_(9);Thermoprotei_(9);Archaeoglobi_(4);Methanobacteria_(4);Unclassified_Candidatus_Woesearchaeota_(2);Unclassified_Nitrososphaerota_(2);Methanomicrobia_(2);Unclassified_Candidatus_Bathyarchaeota_(2);Nitrososphaeria_(1);Candidatus_Nanohaloarchaea_(1);Thermoplasmata_(1);Unclassified_Nanoarchaeota_(1)
Uncharacterized_(NO_KO|PANTHER_AND_PFAM);Uncharacterized_(NO_KO|PANTHER_AND_PFAM);Uncharacterized_(-:PF00583|Acetyltransferase_(GNAT)_family);Uncharacterized_(NO_KO|PANTHER_AND_PFAM);Uncharacterized_(NO_KO|PANTHER_AND_PFAM)	51	48	1.61	Halobacteria_(22);Unclassified_Archaea_(6);Methanomicrobia_(4);Unclassified_Euryarchaeota_(4);Thermoprotei_(3);Unclassified_Candidatus_Woesearchaeota_(2);Unclassified_Candidatus_Marsarchaeota_(1);Unclassified_Candidatus_Bathyarchaeota_(1);Unclassified_Thermoproteota_(1);Unclassified_Candidatus_Odinarchaeota_(1);Unclassified_Candidatus_Thorarchaeota_(1);Unclassified_Candidatus_Heimdallarchaeota_(1…
K03433|psmB_prcB_proteasome_beta_subunit_[EC:3.4.25.1]:PF00227|Proteasome_subunit;K03052|rpoG_DNA-directed_RNA_polymerase_subunit_G_[EC:2.7.7.6]:PF16992|DNA-directed_RNA_polymerase_subunit_G;Uncharacterized_(-:PF14894|Lsm_C-terminal);K18779|tgtA_7-cyano-7-deazaguanine_tRNA-ribosyltransferase_[EC:2.4.2.48]:PF01702|Queuine_tRNA-ribosyltransferase;Uncharacterized_(K06869|K06869_uncharacterized_prote…	51	48	1.61	Thermoprotei_(47);Unclassified_Thermoproteota_(1)
Uncharacterized_(NO_KO|PANTHER_AND_PFAM);Uncharacterized_(NO_KO|PANTHER_AND_PFAM);Uncharacterized_(NO_KO|PANTHER_AND_PFAM);Uncharacterized_(NO_KO|PANTHER_AND_PFAM);Uncharacterized_(-:PF10102|Domain_of_unknown_function_(DUF2341))	50	48	1.61	Thermococci_(24);Thermoprotei_(5);Methanococci_(4);Methanomicrobia_(3);Thermoplasmata_(3);Archaeoglobi_(2);Methanobacteria_(2);Unclassified_Thermoproteota_(1);Nitrososphaeria_(1);Unclassified_Archaea_(1);Unclassified_Candidatus_Nanohalarchaeota_(1);Unclassified_Candidatus_Heimdallarchaeota_(1)
Uncharacterized_(-:PF10102|Domain_of_unknown_function_(DUF2341));Uncharacterized_(NO_KO|PANTHER_AND_PFAM);Uncharacterized_(NO_KO|PANTHER_AND_PFAM);Uncharacterized_(NO_KO|PANTHER_AND_PFAM);Uncharacterized_(NO_KO|PANTHER_AND_PFAM)	50	48	1.61	Thermococci_(31);Methanococci_(7);Methanomicrobia_(3);Thermoprotei_(2);Thermoplasmata_(1);Unclassified_Candidatus_Heimdallarchaeota_(1);Archaeoglobi_(1);Unclassified_Candidatus_Bathyarchaeota_(1);Methanobacteria_(1)
Uncharacterized_(NO_KO|PANTHER_AND_PFAM);Uncharacterized_(NO_KO|PANTHER_AND_PFAM);Uncharacterized_(NO_KO|PANTHER_AND_PFAM);Uncharacterized_(-:PF21818|Family_of_unknown_function_(DUF6884));Uncharacterized_(NO_KO|PANTHER_AND_PFAM)	49	48	1.61	Halobacteria_(43);Unclassified_Euryarchaeota_(1);Thermoprotei_(1);Unclassified_Archaea_(1);Unclassified_Candidatus_Lokiarchaeota_(1);Methanomicrobia_(1)
Uncharacterized_(NO_KO|PANTHER_AND_PFAM);Uncharacterized_(NO_KO|PANTHER_AND_PFAM);Uncharacterized_(NO_KO|PANTHER_AND_PFAM);PTHR11700|30S_RIBOSOMAL_PROTEIN_S10_FAMILY_MEMBER:PF00338|Ribosomal_protein_S10p/S20e	49	48	1.61	Thermoprotei_(37);Halobacteria_(9);Unclassified_Archaea_(1);Unclassified_Euryarchaeota_(1)
Uncharacterized_(NO_KO|PANTHER_AND_PFAM);Uncharacterized_(NO_KO|PANTHER_AND_PFAM);Uncharacterized_(NO_KO|PANTHER_AND_PFAM);K03609|minD_septum_site-determining_protein_MinD:PF01656|CobQ/CobB/MinD/ParA_nucleotide_binding_domain;Uncharacterized_(NO_KO|PANTHER_AND_PFAM)	49	48	1.61	Halobacteria_(39);Methanomicrobia_(4);Unclassified_Archaea_(3);Hadesarchaea_(1);Unclassified_Candidatus_Micrarchaeota_(1)
Uncharacterized_(NO_KO|PANTHER_AND_PFAM);Uncharacterized_(NO_KO|PANTHER_AND_PFAM);Uncharacterized_(NO_KO|PANTHER_AND_PFAM);Uncharacterized_(NO_KO|PANTHER_AND_PFAM);K07341|doc_death_on_curing_protein:PF02661|Fic/DOC_family	49	48	1.61	Halobacteria_(20);Methanomicrobia_(12);Thermoprotei_(9);Unclassified_Nitrososphaerota_(3);Thermoplasmata_(2);Unclassified_Candidatus_Marsarchaeota_(1);Archaeoglobi_(1)
Uncharacterized_(NO_KO|PANTHER_AND_PFAM);Uncharacterized_(NO_KO|PANTHER_AND_PFAM);Uncharacterized_(NO_KO|PANTHER_AND_PFAM);Uncharacterized_(NO_KO|PANTHER_AND_PFAM);PTHR38467|-:PF01935|Helicase_HerA_central_domainPF19044|TraG_P-loop_domain	49	48	1.61	Thermoprotei_(46);Unclassified_Nitrososphaerota_(1);Unclassified_Archaea_(1)
Uncharacterized_(NO_KO|PANTHER_AND_PFAM);PTHR13847|SARCOSINE_DEHYDROGENASE-RELATED:PF01266|FAD_dependent_oxidoreductase;Uncharacterized_(NO_KO|PANTHER_AND_PFAM);K03638|moaB_molybdopterin_adenylyltransferase_[EC:2.7.7.75]:PF00994|Probable_molybdopterin_binding_domain;Uncharacterized_(-:PF06939|Protein_of_unknown_function_(DUF1286))	49	48	1.61	Thermoprotei_(47);Unclassified_Archaea_(1)
Uncharacterized_(NO_KO|PANTHER_AND_PFAM);PTHR23077|AAA-FAMILY_ATPASE:PF00004|ATPase_family_associated_with_various_cellular_activities_(AAA)PF00004|ATPase_family_associated_with_various_cellular_activities_(AAA);Uncharacterized_(NO_KO|PANTHER_AND_PFAM);Uncharacterized_(NO_KO|PANTHER_AND_PFAM);K15558|ophH_phthalate_transport_system_ATP-binding_protein:PF00005|ABC_transporterPF00005|ABC_transporter	49	48	1.61	Thermoprotei_(47);Unclassified_Archaea_(1)
PTHR23077|AAA-FAMILY_ATPASE:PF00004|ATPase_family_associated_with_various_cellular_activities_(AAA)PF00004|ATPase_family_associated_with_various_cellular_activities_(AAA);Uncharacterized_(NO_KO|PANTHER_AND_PFAM);Uncharacterized_(NO_KO|PANTHER_AND_PFAM);K15558|ophH_phthalate_transport_system_ATP-binding_protein:PF00005|ABC_transporterPF00005|ABC_transporter;Uncharacterized_(NO_KO|PANTHER_AND_PFAM)	49	48	1.61	Thermoprotei_(47);Unclassified_Archaea_(1)
Uncharacterized_(NO_KO|PANTHER_AND_PFAM);K15558|ophH_phthalate_transport_system_ATP-binding_protein:PF00005|ABC_transporterPF00005|ABC_transporter;Uncharacterized_(NO_KO|PANTHER_AND_PFAM);Uncharacterized_(-:PF14947|Winged_helix-turn-helix);K03320|amt_AMT_MEP_ammonium_transporter_Amt_family:PF00909|Ammonium_Transporter_Family	49	48	1.61	Thermoprotei_(47);Unclassified_Archaea_(1)
K15558|ophH_phthalate_transport_system_ATP-binding_protein:PF00005|ABC_transporterPF00005|ABC_transporter;Uncharacterized_(NO_KO|PANTHER_AND_PFAM);Uncharacterized_(-:PF14947|Winged_helix-turn-helix);K03320|amt_AMT_MEP_ammonium_transporter_Amt_family:PF00909|Ammonium_Transporter_Family;K14501|BSU1_serine/threonine-protein_phosphatase_BSU1_[EC:3.1.3.16]:PF00149|Calcineurin-like_phosphoesterase	49	48	1.61	Thermoprotei_(47);Unclassified_Archaea_(1)
K01485|codA_cytosine/creatinine_deaminase_[EC:3.5.4.1_3.5.4.21]:PF07969|Amidohydrolase_family;Uncharacterized_(-:PF13240|zinc-ribbon_domain);Uncharacterized_(NO_KO|PANTHER_AND_PFAM);Uncharacterized_(NO_KO|PANTHER_AND_PFAM);Uncharacterized_(NO_KO|PANTHER_AND_PFAM)	49	48	1.61	Thermoprotei_(47);Unclassified_Archaea_(1)
PTHR10668|PHYTOENE_DEHYDROGENASE:PF13450|NAD(P)-binding_Rossmann-like_domain;PTHR43240|14-DIHYDROXY-2-NAPHTHOYL-COA_THIOESTERASE_1:PF03061|Thioesterase_superfamily;Uncharacterized_(-:PF01978|Sugar-specific_transcriptional_regulator_TrmB);Uncharacterized_(NO_KO|PANTHER_AND_PFAM);K00938|E2.7.4.2_mvaK2_phosphomevalonate_kinase_[EC:2.7.4.2]:PF00288|GHMP_kinases_N_terminal_domain	49	48	1.61	Thermoprotei_(47);Unclassified_Archaea_(1)
Uncharacterized_(NO_KO|PANTHER_AND_PFAM);K14475|ICP_inhibitor_of_cysteine_peptidase:PF09394|Chagasin_family_peptidase_inhibitor_I42;Uncharacterized_(NO_KO|PANTHER_AND_PFAM)	49	48	1.61	Methanomicrobia_(48)
Uncharacterized_(K09141|K09141_uncharacterized_protein:PF01871|AMMECR1);Uncharacterized_(K09122|K09122_uncharacterized_protein:PF01927|Mut7-C_RNAse_domain);Uncharacterized_(NO_KO|PANTHER_AND_PFAM);PTHR15239|NUCLEAR_EXPORT_MEDIATOR_FACTOR_NEMF:PF05670|NFACT_protein_RNA_binding_domainPF05833|NFACT_N-terminal_and_middle_domains;K07179|RIOK2_RIO_kinase_2_[EC:2.7.11.1]:PF01163|RIO1_family	49	48	1.61	Thermoprotei_(47);Unclassified_Archaea_(1)
Uncharacterized_(NO_KO|PANTHER_AND_PFAM);PTHR42770|AMINO_ACID_TRANSPORTER-RELATED:PF00324|Amino_acid_permease;Uncharacterized_(NO_KO|PANTHER_AND_PFAM);K00573|E2.1.1.77_pcm_protein-L-isoaspartate(D-aspartate)_O-methyltransferase_[EC:2.1.1.77]:PF01135|Protein-L-isoaspartate(D-aspartate)_O-methyltransferase_(PCMT);PTHR42957|HELICASE_MJ1565-RELATED:PF01935|Helicase_HerA_central_domain	49	48	1.61	Thermoprotei_(47);Unclassified_Archaea_(1)
Uncharacterized_(-:PF09376|NurA_domain);K22206|thiR_XRE_family_transcriptional_regulator_thiamine_biosynthesis_regulator:PF10120|Thiamine-phosphate_synthase;Uncharacterized_(NO_KO|PANTHER_AND_PFAM);Uncharacterized_(NO_KO|PANTHER_AND_PFAM);PTHR35864|ZINC_METALLOPROTEASE_MJ0611-RELATED:-	49	48	1.61	Thermoprotei_(47);Unclassified_Archaea_(1)
K07178|RIOK1_RIO_kinase_1_[EC:2.7.11.1]:PF01163|RIO1_family;PTHR12826|RIBONUCLEASE_Y:PF22891|Eukaryotic_type_KH-domain_(KH-domain_type_I)_(327.11.2);Uncharacterized_(NO_KO|PANTHER_AND_PFAM);Uncharacterized_(-:PF06626|Protein_of_unknown_function_(DUF1152));Uncharacterized_(NO_KO|PANTHER_AND_PFAM)	49	48	1.61	Thermoprotei_(47);Unclassified_Archaea_(1)
PTHR12826|RIBONUCLEASE_Y:PF22891|Eukaryotic_type_KH-domain_(KH-domain_type_I)_(327.11.2);Uncharacterized_(NO_KO|PANTHER_AND_PFAM);Uncharacterized_(-:PF06626|Protein_of_unknown_function_(DUF1152));Uncharacterized_(NO_KO|PANTHER_AND_PFAM);Uncharacterized_(NO_KO|PANTHER_AND_PFAM)	49	48	1.61	Thermoprotei_(47);Unclassified_Archaea_(1)
Uncharacterized_(NO_KO|PANTHER_AND_PFAM);Uncharacterized_(NO_KO|PANTHER_AND_PFAM);Uncharacterized_(K07133|K07133_uncharacterized_protein:PF13635|Domain_of_unknown_function_(DUF4143)PF13173|AAA_domain);K07725|csa3_CRISPR-associated_protein_Csa3:PF13412|Winged_helix-turn-helix_DNA-binding;Uncharacterized_(-:PF06157|Protein_of_unknown_function_(DUF973))	49	48	1.61	Thermoprotei_(47);Unclassified_Archaea_(1)
Uncharacterized_(-:PF10604|Polyketide_cyclase_/_dehydrase_and_lipid_transport);Uncharacterized_(NO_KO|PANTHER_AND_PFAM);Uncharacterized_(NO_KO|PANTHER_AND_PFAM);Uncharacterized_(-:PF03168|Late_embryogenesis_abundant_proteinPF03168|Late_embryogenesis_abundant_protein);Uncharacterized_(NO_KO|PANTHER_AND_PFAM)	48	48	1.61	Halobacteria_(48)
Uncharacterized_(NO_KO|PANTHER_AND_PFAM);NO_KO|PANTHER_AND_PFAM_tRNA-Arg;Uncharacterized_(NO_KO|PANTHER_AND_PFAM);Uncharacterized_(NO_KO|PANTHER_AND_PFAM);Uncharacterized_(NO_KO|PANTHER_AND_PFAM)	48	48	1.61	Halobacteria_(19);Unclassified_Archaea_(6);Thermoprotei_(5);Nitrososphaeria_(5);Methanomicrobia_(4);Unclassified_Nitrososphaerota_(3);Candidatus_Poseidoniia_(1);Unclassified_Candidatus_Bathyarchaeota_(1);Unclassified_Candidatus_Lokiarchaeota_(1);Unclassified_Candidatus_Micrarchaeota_(1);Unclassified_Euryarchaeota_(1);Unclassified_Thermoproteota_(1)
Uncharacterized_(NO_KO|PANTHER_AND_PFAM);K01939|purA_ADSS_adenylosuccinate_synthase_[EC:6.3.4.4]:PF00709|Adenylosuccinate_synthetasePF00709|Adenylosuccinate_synthetase;Uncharacterized_(NO_KO|PANTHER_AND_PFAM);K01591|pyrF_orotidine-5'-phosphate_decarboxylase_[EC:4.1.1.23]:PF00215|Orotidine_5'-phosphate_decarboxylase_/_HUMPS_family;K01518|NUDT2_bis(5'-nucleosidyl)-tetraphosphatase_[EC:3.6.1.17]:PF0…	48	48	1.61	Unclassified_Nitrososphaerota_(35);Nitrososphaeria_(10);Unclassified_Thermoproteota_(2);Unclassified_Euryarchaeota_(1)
Uncharacterized_(NO_KO|PANTHER_AND_PFAM);Uncharacterized_(NO_KO|PANTHER_AND_PFAM);Uncharacterized_(NO_KO|PANTHER_AND_PFAM);K03768|PPIB_ppiB_peptidyl-prolyl_cis-trans_isomerase_B_(cyclophilin_B)_[EC:5.2.1.8]:PF00160|Cyclophilin_type_peptidyl-prolyl_cis-trans_isomerase/CLD;Uncharacterized_(NO_KO|PANTHER_AND_PFAM)	48	48	1.61	Unclassified_Nitrososphaerota_(32);Nitrososphaeria_(9);Methanomicrobia_(2);Unclassified_Archaea_(2);Methanobacteria_(1);Unclassified_Nanoarchaeota_(1);Unclassified_Thermoproteota_(1)
K03795|cbiX_sirohydrochlorin_cobaltochelatase_[EC:4.99.1.3]:PF01257|Thioredoxin-like_[2Fe-2S]_ferredoxinPF01903|CbiXPF01903|CbiX;Uncharacterized_(NO_KO|PANTHER_AND_PFAM);Uncharacterized_(-:PF13459|4Fe-4S_single_cluster_domain);K05934|cobJ_cbiH_precorrin-3B_C17-methyltransferase_/_cobalt-factor_III_methyltransferase_[EC:2.1.1.131_2.1.1.272]:PF00590|Tetrapyrrole_(Corrin/Porphyrin)_Methylases;K05934…	48	48	1.61	Halobacteria_(48)
Uncharacterized_(K07013|K07013_uncharacterized_protein:PF02830|V4R_domainPF01022|Bacterial_regulatory_protein_arsR_family);Uncharacterized_(-:PF09883|Uncharacterized_protein_conserved_in_archaea_(DUF2110));Uncharacterized_(NO_KO|PANTHER_AND_PFAM);K00555|TRMT1_trm1_tRNA_(guanine26-N2/guanine27-N2)-dimethyltransferase_[EC:2.1.1.215_2.1.1.216]:PF02005|N2N2-dimethylguanosine_tRNA_methyltransferase;PT…	48	48	1.61	Methanomicrobia_(48)
K07072|mfnF_(4-(4-[2-(gamma-L-glutamylamino)ethyl]phenoxymethyl)furan-2-yl)methanamine_synthase_[EC:2.5.1.131]:PF01968|Hydantoinase/oxoprolinase;K06914|mfnD_tyramine---L-glutamate_ligase_[EC:6.3.4.24]:PF02655|ATP-grasp_domain;Uncharacterized_(NO_KO|PANTHER_AND_PFAM);K03687|GRPE_molecular_chaperone_GrpE:PF01025|GrpE;K04043|dnaK_HSPA9_molecular_chaperone_DnaK:PF00012|Hsp70_protein	48	48	1.61	Methanomicrobia_(48)
K13010|per_rfbE_perosamine_synthetase_[EC:2.6.1.102]:PF01041|DegT/DnrJ/EryC1/StrS_aminotransferase_family;K13018|wbpD_wlbB_UDP-2-acetamido-3-amino-23-dideoxy-glucuronate_N-acetyltransferase_[EC:2.3.1.201]:PF00132|Bacterial_transferase_hexapeptide_(six_repeats)PF00132|Bacterial_transferase_hexapeptide_(six_repeats)PF00132|Bacterial_transferase_hexapeptide_(six_repeats);Uncharacterized_(NO_KO|PANTH…	48	48	1.61	Methanomicrobia_(48)
Uncharacterized_(NO_KO|PANTHER_AND_PFAM);Uncharacterized_(-:PF05552|Mechanosensitive_ion_channel_conserved_TM_helix);Uncharacterized_(NO_KO|PANTHER_AND_PFAM);Uncharacterized_(NO_KO|PANTHER_AND_PFAM);PTHR38600|TRANSCRIPTIONAL_REGULATORY_PROTEIN:PF01022|Bacterial_regulatory_protein_arsR_family	48	48	1.61	Thermoprotei_(48)
PTHR37167|14-DIHYDROXY-6-NAPHTOATE_SYNTHASE:PF02621|Menaquinone_biosynthesis;K01529|yjjX_inosine/xanthosine_triphosphatase_[EC:3.6.1.73]:PF01931|Protein_of_unknown_function_DUF84;Uncharacterized_(NO_KO|PANTHER_AND_PFAM);K03671|TXN_trxA_thioredoxin:PF00085|Thioredoxin;K09716|dtdA_GEK1_D-aminoacyl-tRNA_deacylase_[EC:3.1.1.96]:PF04414|D-aminoacyl-tRNA_deacylase	48	48	1.61	Thermoprotei_(48)
PTHR46517|FRUCTOSE-26-BISPHOSPHATASE_TIGAR:PF00300|Histidine_phosphatase_superfamily_(branch_1);PTHR43080|CBS_DOMAIN-CONTAINING_PROTEIN_CBSX3_MITOCHONDRIAL:PF00571|CBS_domainPF00571|CBS_domain;Uncharacterized_(NO_KO|PANTHER_AND_PFAM);PTHR32114|ABC_TRANSPORTER_ABCH.3:-;PTHR46190|SI:CH211-201H21.5-RELATED:PF01156|Inosine-uridine_preferring_nucleoside_hydrolase	48	48	1.61	Thermoprotei_(48)
K03564|BCP_PRXQ_DOT5_thioredoxin-dependent_peroxiredoxin_[EC:1.11.1.24]:PF00578|AhpC/TSA_family;K01595|ppc_phosphoenolpyruvate_carboxylase_[EC:4.1.1.31]:PF14010|Phosphoenolpyruvate_carboxylase;Uncharacterized_(NO_KO|PANTHER_AND_PFAM);K07588|MMAA_argK_GTPase_[EC:3.6.5.-]:PF03308|Methylmalonyl_Co-A_mutase-associated_GTPase_MeaB;K01849|E5.4.99.2B_mcmA2_methylmalonyl-CoA_mutase_C-terminal_domain_[EC:…	48	48	1.61	Thermoprotei_(48)
Uncharacterized_(-:PF13563|2'-5'_RNA_ligase_superfamily);Uncharacterized_(NO_KO|PANTHER_AND_PFAM);Uncharacterized_(-:PF01850|PIN_domain);Uncharacterized_(K07090|K07090_uncharacterized_protein:PF01925|Sulfite_exporter_TauE/SafE);K03389|hdrB2_heterodisulfide_reductase_subunit_B2_[EC:1.8.7.3_1.8.98.4_1.8.98.5_1.8.98.6]:PF02754|Cysteine-rich_domainPF02754|Cysteine-rich_domain	48	48	1.61	Thermoprotei_(48)
Uncharacterized_(NO_KO|PANTHER_AND_PFAM);Uncharacterized_(-:PF01850|PIN_domain);Uncharacterized_(K07090|K07090_uncharacterized_protein:PF01925|Sulfite_exporter_TauE/SafE);K03389|hdrB2_heterodisulfide_reductase_subunit_B2_[EC:1.8.7.3_1.8.98.4_1.8.98.5_1.8.98.6]:PF02754|Cysteine-rich_domainPF02754|Cysteine-rich_domain;K03390|hdrC2_heterodisulfide_reductase_subunit_C2_[EC:1.8.7.3_1.8.98.4_1.8.98.5_1…	48	48	1.61	Thermoprotei_(48)
Uncharacterized_(NO_KO|PANTHER_AND_PFAM);PTHR35368|HYDROPEROXIDE_REDUCTASE:PF02566|OsmC-like_protein;Uncharacterized_(NO_KO|PANTHER_AND_PFAM);PTHR43413|TRANSCRIPTIONAL_REGULATOR_ASNC_FAMILY:PF13412|Winged_helix-turn-helix_DNA-bindingPF13412|Winged_helix-turn-helix_DNA-binding;Uncharacterized_(-:PF06348|Protein_of_unknown_function_(DUF1059))	48	48	1.61	Thermoprotei_(48)
PTHR43413|TRANSCRIPTIONAL_REGULATOR_ASNC_FAMILY:PF13412|Winged_helix-turn-helix_DNA-bindingPF13412|Winged_helix-turn-helix_DNA-binding;Uncharacterized_(-:PF06348|Protein_of_unknown_function_(DUF1059));Uncharacterized_(-:PF06348|Protein_of_unknown_function_(DUF1059)PF06348|Protein_of_unknown_function_(DUF1059));Uncharacterized_(NO_KO|PANTHER_AND_PFAM);Uncharacterized_(-:PF06053|Domain_of_unknown_f…	48	48	1.61	Thermoprotei_(48)
Uncharacterized_(-:PF06348|Protein_of_unknown_function_(DUF1059));Uncharacterized_(-:PF06348|Protein_of_unknown_function_(DUF1059)PF06348|Protein_of_unknown_function_(DUF1059));Uncharacterized_(NO_KO|PANTHER_AND_PFAM);Uncharacterized_(-:PF06053|Domain_of_unknown_function_(DUF929));Uncharacterized_(NO_KO|PANTHER_AND_PFAM)	48	48	1.61	Thermoprotei_(48)
Uncharacterized_(NO_KO|PANTHER_AND_PFAM);PTHR23531|QUINOLENE_RESISTANCE_PROTEIN_NORA:PF07690|Major_Facilitator_SuperfamilyPF07690|Major_Facilitator_Superfamily;Uncharacterized_(NO_KO|PANTHER_AND_PFAM);Uncharacterized_(NO_KO|PANTHER_AND_PFAM);Uncharacterized_(NO_KO|PANTHER_AND_PFAM)	48	48	1.61	Thermoprotei_(48)
PTHR23531|QUINOLENE_RESISTANCE_PROTEIN_NORA:PF07690|Major_Facilitator_SuperfamilyPF07690|Major_Facilitator_Superfamily;Uncharacterized_(NO_KO|PANTHER_AND_PFAM);Uncharacterized_(NO_KO|PANTHER_AND_PFAM);Uncharacterized_(NO_KO|PANTHER_AND_PFAM);K02911|RP-L32_MRPL32_rpmF_large_subunit_ribosomal_protein_L32:PF05129|Transcription_elongation_factor_Elf1_like	48	48	1.61	Thermoprotei_(48)
Uncharacterized_(NO_KO|PANTHER_AND_PFAM);Uncharacterized_(NO_KO|PANTHER_AND_PFAM);Uncharacterized_(NO_KO|PANTHER_AND_PFAM);K02911|RP-L32_MRPL32_rpmF_large_subunit_ribosomal_protein_L32:PF05129|Transcription_elongation_factor_Elf1_like;K17104|E2.5.1.41_phosphoglycerol_geranylgeranyltransferase_[EC:2.5.1.41]:PF01884|PcrB_family	48	48	1.61	Thermoprotei_(48)
K08355|aoxA_arsenite_oxidase_small_subunit_[EC:1.20.2.1_1.20.9.1]:-;Uncharacterized_(NO_KO|PANTHER_AND_PFAM);Uncharacterized_(NO_KO|PANTHER_AND_PFAM);Uncharacterized_(NO_KO|PANTHER_AND_PFAM);PTHR11706|SOLUTE_CARRIER_PROTEIN_FAMILY_11_MEMBER:PF01566|Natural_resistance-associated_macrophage_protein-like	48	48	1.61	Thermoprotei_(48)
Uncharacterized_(NO_KO|PANTHER_AND_PFAM);Uncharacterized_(NO_KO|PANTHER_AND_PFAM);Uncharacterized_(NO_KO|PANTHER_AND_PFAM);PTHR11706|SOLUTE_CARRIER_PROTEIN_FAMILY_11_MEMBER:PF01566|Natural_resistance-associated_macrophage_protein-like;K08368|yaaU_MFS_transporter_putative_metabolite_transport_protein:PF00083|Sugar_(and_other)_transporter	48	48	1.61	Thermoprotei_(48)
K15372|toa_taurine---2-oxoglutarate_transaminase_[EC:2.6.1.55]:PF00202|Aminotransferase_class-III;PTHR32322|INNER_MEMBRANE_TRANSPORTER:PF00892|EamA-like_transporter_familyPF00892|EamA-like_transporter_family;Uncharacterized_(NO_KO|PANTHER_AND_PFAM);K07048|PTER_php_phosphotriesterase-related_protein:PF02126|Phosphotriesterase_family;K01915|glnA_GLUL_glutamine_synthetase_[EC:6.3.1.2]:PF00120|Glutam…	48	48	1.61	Thermoprotei_(48)
Uncharacterized_(-:PF09852|Predicted_membrane_protein_(DUF2079));Uncharacterized_(-:PF09852|Predicted_membrane_protein_(DUF2079));Uncharacterized_(-:PF13240|zinc-ribbon_domain);K14654|RIB7_arfC_25-diamino-6-(ribosylamino)-4(3H)-pyrimidinone_5'-phosphate_reductase_[EC:1.1.1.302]:PF01872|RibD_C-terminal_domain;K01126|E3.1.4.46_glpQ_ugpQ_glycerophosphoryl_diester_phosphodiesterase_[EC:3.1.4.46]:PF03…	48	48	1.61	Thermoprotei_(48)
Uncharacterized_(NO_KO|PANTHER_AND_PFAM);Uncharacterized_(NO_KO|PANTHER_AND_PFAM);Uncharacterized_(NO_KO|PANTHER_AND_PFAM);PTHR30466|FLAVIN_REDUCTASE:PF01613|Flavin_reductase_like_domain;K15777|DODA_45-DOPA_dioxygenase_extradiol_[EC:1.13.11.-]:PF02900|Catalytic_LigB_subunit_of_aromatic_ring-opening_dioxygenase	48	48	1.61	Thermoprotei_(48)
K03924|moxR_MoxR-like_ATPase_[EC:3.6.3.-]:PF17863|AAA_lid_domainPF07726|ATPase_family_associated_with_various_cellular_activities_(AAA);Uncharacterized_(-:PF14258|Domain_of_unknown_function_(DUF4350));Uncharacterized_(NO_KO|PANTHER_AND_PFAM);Uncharacterized_(NO_KO|PANTHER_AND_PFAM);Uncharacterized_(NO_KO|PANTHER_AND_PFAM)	48	48	1.61	Thermococci_(16);Methanomicrobia_(8);Halobacteria_(7);Methanococci_(5);Thermoprotei_(5);Archaeoglobi_(4);Unclassified_Candidatus_Korarchaeota_(1);Unclassified_Candidatus_Geothermarchaeota_(1);Unclassified_Nitrososphaerota_(1)
PTHR43045|SHIKIMATE_TRANSPORTER:PF07690|Major_Facilitator_Superfamily;Uncharacterized_(NO_KO|PANTHER_AND_PFAM);Uncharacterized_(NO_KO|PANTHER_AND_PFAM);Uncharacterized_(NO_KO|PANTHER_AND_PFAM);Uncharacterized_(NO_KO|PANTHER_AND_PFAM)	48	48	1.61	Thermoprotei_(48)
Uncharacterized_(NO_KO|PANTHER_AND_PFAM);K09903|pyrH_uridylate_kinase_[EC:2.7.4.22]:PF00696|Amino_acid_kinase_family;Uncharacterized_(NO_KO|PANTHER_AND_PFAM);PTHR36566|NICKEL_INSERTION_PROTEIN-RELATED:PF01969|Nickel_insertion_protein;K22106|fatR_bscR_TetR/AcrR_family_transcriptional_regulator_repressor_of_fatR-cypB_operon:PF00440|Bacterial_regulatory_proteins_tetR_familyPF16295|Tetracyclin_repres…	48	48	1.61	Methanomicrobia_(48)
K00931|proB_glutamate_5-kinase_[EC:2.7.2.11]:PF00696|Amino_acid_kinase_familyPF01472|PUA_domain;K00147|proA_glutamate-5-semialdehyde_dehydrogenase_[EC:1.2.1.41]:PF00171|Aldehyde_dehydrogenase_family;Uncharacterized_(K09727|K09727_uncharacterized_protein:PF04009|Protein_of_unknown_function_(DUF356));PTHR39964|UPF0292_PROTEIN_TK1411:PF01751|Toprim_domain;Uncharacterized_(K09131|K09131_uncharacteriz…	48	48	1.61	Methanomicrobia_(48)
Uncharacterized_(NO_KO|PANTHER_AND_PFAM);K15888|uppS_cpdS_tritranspolycis-undecaprenyl-diphosphate_synthase_[geranylgeranyl-diphosphate_specific]_[EC:2.5.1.89]:PF01255|Putative_undecaprenyl_diphosphate_synthase;Uncharacterized_(-:PF10826|Protein_of_unknown_function_(DUF2551));K06133|LYS5_acpT_4'-phosphopantetheinyl_transferase_[EC:2.7.8.-]:-;Uncharacterized_(-:PF00550|Phosphopantetheine_attachmen…	48	48	1.61	Methanomicrobia_(48)
Uncharacterized_(K07090|K07090_uncharacterized_protein:PF01925|Sulfite_exporter_TauE/SafE);Uncharacterized_(-:PF07843|Protein_of_unknown_function_(DUF1634));Uncharacterized_(NO_KO|PANTHER_AND_PFAM);Uncharacterized_(NO_KO|PANTHER_AND_PFAM);K03975|dedA_membrane-associated_protein:PF09335|VTT_domain	48	48	1.61	Thermoprotei_(48)
Uncharacterized_(-:PF07843|Protein_of_unknown_function_(DUF1634));Uncharacterized_(NO_KO|PANTHER_AND_PFAM);Uncharacterized_(NO_KO|PANTHER_AND_PFAM);K03975|dedA_membrane-associated_protein:PF09335|VTT_domain;Uncharacterized_(NO_KO|PANTHER_AND_PFAM)	48	48	1.61	Thermoprotei_(48)
K03644|lipA_LIAS_LIP1_LIP5_lipoyl_synthase_[EC:2.8.1.8]:PF04055|Radical_SAM_superfamily;K23734|lipM_lipoyl(octanoyl)_transferase_[EC:2.3.1.181]:PF21948|Lipoyl_protein_ligase_A/B_catalytic_domain;Uncharacterized_(NO_KO|PANTHER_AND_PFAM);K01644|citE_citrate_lyase_subunit_beta_/_citryl-CoA_lyase_[EC:4.1.3.34]:PF03328|HpcH/HpaI_aldolase/citrate_lyase_family;PTHR21660|THIOESTERASE_SUPERFAMILY_MEMBER-R…	48	48	1.61	Thermoprotei_(48)
Uncharacterized_(NO_KO|PANTHER_AND_PFAM);PTHR37170|GLUTAREDOXIN-RELATED:PF21873|Thioredoxin-like_domainPF13192|Thioredoxin_domain;Uncharacterized_(NO_KO|PANTHER_AND_PFAM);Uncharacterized_(NO_KO|PANTHER_AND_PFAM);K24689|lipS2_lipoyl_synthase:PF04055|Radical_SAM_superfamily	48	48	1.61	Thermoprotei_(48)
PTHR37170|GLUTAREDOXIN-RELATED:PF21873|Thioredoxin-like_domainPF13192|Thioredoxin_domain;Uncharacterized_(NO_KO|PANTHER_AND_PFAM);Uncharacterized_(NO_KO|PANTHER_AND_PFAM);K24689|lipS2_lipoyl_synthase:PF04055|Radical_SAM_superfamily;K09711|lipS1_lipoyl_synthase:PF04055|Radical_SAM_superfamily	48	48	1.61	Thermoprotei_(48)
PTHR34236|DIMETHYL_SULFOXIDE_REDUCTASE_TRANSCRIPTIONAL_ACTIVATOR:PF04967|HTH_DNA_binding_domain;K02433|gatA_QRSL1_aspartyl-tRNA(Asn)/glutamyl-tRNA(Gln)_amidotransferase_subunit_A_[EC:6.3.5.6_6.3.5.7]:PF01425|Amidase;Uncharacterized_(NO_KO|PANTHER_AND_PFAM);K01385|E3.4.23.42_thermopsin_[EC:3.4.23.42]:PF05317|Thermopsin;Uncharacterized_(NO_KO|PANTHER_AND_PFAM)	48	48	1.61	Thermoprotei_(48)
K01923|purC_phosphoribosylaminoimidazole-succinocarboxamide_synthase_[EC:6.3.2.6]:PF01259|SAICAR_synthetase;K22585|nreA_DNA_repair_protein_NreA:PF04895|Archaeal_Nre_C-terminalPF04894|Archaeal_Nre_N-terminal;Uncharacterized_(K07108|K07108_uncharacterized_protein:-);K03113|EIF1_SUI1_translation_initiation_factor_1:PF01253|Translation_initiation_factor_SUI1;Uncharacterized_(-:PF14947|Winged_helix-tu…	48	48	1.61	Methanomicrobia_(48)
K01689|ENO_eno_enolase_[EC:4.2.1.11]:PF03952|Enolase_N-terminal_domainPF00113|Enolase_C-terminal_TIM_barrel_domain;Uncharacterized_(NO_KO|PANTHER_AND_PFAM);Uncharacterized_(K06934|K06934_uncharacterized_protein:PF03479|Plants_and_Prokaryotes_Conserved_(PCC)_domain);K09810|lolD_lipoprotein-releasing_system_ATP-binding_protein_[EC:7.6.2.-]:PF00005|ABC_transporter;PTHR22911|ACYL-MALONYL_CONDENSING_E…	48	48	1.61	Methanomicrobia_(48)
K03626|EGD2_NACA_nascent_polypeptide-associated_complex_subunit_alpha:PF19026|HYPK_UBA_domainPF01849|NAC_domain;K15724|erpA_iron-sulfur_cluster_insertion_protein:PF01521|Iron-sulphur_cluster_biosynthesis;Uncharacterized_(NO_KO|PANTHER_AND_PFAM);PTHR10569|GLYCOGEN_DEBRANCHING_ENZYME:PF06202|Amylo-alpha-16-glucosidasePF12439|Glycogen_debranching_enzyme_N_terminal;K01496|hisI_phosphoribosyl-AMP_cycl…	48	48	1.61	Methanomicrobia_(48)
Uncharacterized_(NO_KO|PANTHER_AND_PFAM);Uncharacterized_(-:PF13620|Carboxypeptidase_regulatory-like_domain);Uncharacterized_(NO_KO|PANTHER_AND_PFAM);Uncharacterized_(NO_KO|PANTHER_AND_PFAM);K06218|relE_stbE_mRNA_interferase_RelE/StbE:PF05016|ParE_toxin_of_type_II_toxin-antitoxin_system_parDE	48	48	1.61	Methanomicrobia_(48)
Uncharacterized_(-:PF13620|Carboxypeptidase_regulatory-like_domain);Uncharacterized_(NO_KO|PANTHER_AND_PFAM);Uncharacterized_(NO_KO|PANTHER_AND_PFAM);K06218|relE_stbE_mRNA_interferase_RelE/StbE:PF05016|ParE_toxin_of_type_II_toxin-antitoxin_system_parDE;Uncharacterized_(NO_KO|PANTHER_AND_PFAM)	48	48	1.61	Methanomicrobia_(48)
K03531|ftsZ_cell_division_protein_FtsZ:PF12327|FtsZ_family_C-terminal_domainPF00091|Tubulin/FtsZ_family_GTPase_domain;PTHR20941|FOLATE_SYNTHESIS_PROTEINS:PF14251|Domain_of_unknown_function_(DUF4346)PF00809|Pterin_binding_enzyme;Uncharacterized_(NO_KO|PANTHER_AND_PFAM);K15987|hppA_K(+)-stimulated_pyrophosphate-energized_sodium_pump_[EC:7.2.3.1]:PF03030|Inorganic_H+_pyrophosphatase;K15987|hppA_K(+)…	48	48	1.61	Methanomicrobia_(48)
Uncharacterized_(NO_KO|PANTHER_AND_PFAM);Uncharacterized_(-:PF13240|zinc-ribbon_domain);Uncharacterized_(NO_KO|PANTHER_AND_PFAM)	57	47	1.58	Methanobacteria_(28);Thermoprotei_(6);Unclassified_Nitrososphaerota_(3);Unclassified_Candidatus_Bathyarchaeota_(2);Halobacteria_(2);Unclassified_Candidatus_Lokiarchaeota_(1);Thermoplasmata_(1);Unclassified_Candidatus_Heimdallarchaeota_(1);Methanomicrobia_(1);Unclassified_Euryarchaeota_(1);Unclassified_Archaea_(1)
Uncharacterized_(-:PF05168|HEPN_domain);Uncharacterized_(NO_KO|PANTHER_AND_PFAM);Uncharacterized_(NO_KO|PANTHER_AND_PFAM);Uncharacterized_(NO_KO|PANTHER_AND_PFAM);Uncharacterized_(NO_KO|PANTHER_AND_PFAM)	56	47	1.58	Thermoprotei_(20);Unclassified_Archaea_(10);Unclassified_Candidatus_Marsarchaeota_(2);Methanomicrobia_(2);Unclassified_Euryarchaeota_(2);Methanobacteria_(2);Unclassified_Candidatus_Woesearchaeota_(1);Methanopyri_(1);Methanococci_(1);Halobacteria_(1);Archaeoglobi_(1);Unclassified_Candidatus_Parvarchaeota_(1);Unclassified_Candidatus_Micrarchaeota_(1);Unclassified_Nitrososphaerota_(1);Unclassified_T…
Uncharacterized_(NO_KO|PANTHER_AND_PFAM);Uncharacterized_(-:PF20314|Family_of_unknown_function_(DUF6610));Uncharacterized_(NO_KO|PANTHER_AND_PFAM);Uncharacterized_(NO_KO|PANTHER_AND_PFAM);Uncharacterized_(NO_KO|PANTHER_AND_PFAM)	53	47	1.58	Halobacteria_(47)
Uncharacterized_(NO_KO|PANTHER_AND_PFAM);Uncharacterized_(NO_KO|PANTHER_AND_PFAM);Uncharacterized_(-:PF13385|Concanavalin_A-like_lectin/glucanases_superfamily);Uncharacterized_(NO_KO|PANTHER_AND_PFAM);Uncharacterized_(NO_KO|PANTHER_AND_PFAM)	52	47	1.58	Halobacteria_(17);Unclassified_Archaea_(7);Unclassified_Candidatus_Aenigmatarchaeota_(3);Nitrososphaeria_(3);Thermococci_(2);Unclassified_Nitrososphaerota_(2);Nanohaloarchaea_(2);Thermoprotei_(2);Unclassified_Candidatus_Thorarchaeota_(1);Unclassified_Candidatus_Altiarchaeota_(1);Unclassified_Candidatus_Micrarchaeota_(1);Archaeoglobi_(1);Unclassified_Candidatus_Parvarchaeota_(1);Unclassified_Candi…
Uncharacterized_(NO_KO|PANTHER_AND_PFAM);K07052|K07052_CAAX_protease_family_protein:PF02517|Type_II_CAAX_prenyl_endopeptidase_Rce1-like;Uncharacterized_(NO_KO|PANTHER_AND_PFAM)	51	47	1.58	Halobacteria_(21);Methanobacteria_(6);Unclassified_Euryarchaeota_(5);Methanomicrobia_(3);Unclassified_Nitrososphaerota_(2);Unclassified_Thermoproteota_(2);Unclassified_Candidatus_Marsarchaeota_(1);Unclassified_Candidatus_Bathyarchaeota_(1);Unclassified_Candidatus_Micrarchaeota_(1);Unclassified_Candidatus_Woesearchaeota_(1);Thermoplasmata_(1);Unclassified_Candidatus_Lokiarchaeota_(1);Thermoprotei_…
Uncharacterized_(-:PF10051|Uncharacterized_protein_conserved_in_archaea_(DUF2286));PTHR13610|UNCHARACTERIZED:PF13847|Methyltransferase_domain;Uncharacterized_(NO_KO|PANTHER_AND_PFAM);K17884|E2.7.8.39_archaetidylinositol_phosphate_synthase_[EC:2.7.8.39]:PF01066|CDP-alcohol_phosphatidyltransferase;K18882|priL_pri2_priB_DNA_primase_large_subunit:-	51	47	1.58	Thermoprotei_(45);Unclassified_Archaea_(2)
Uncharacterized_(NO_KO|PANTHER_AND_PFAM);Uncharacterized_(NO_KO|PANTHER_AND_PFAM);Uncharacterized_(NO_KO|PANTHER_AND_PFAM);PTHR38467|-:PF01935|Helicase_HerA_central_domainPF19044|TraG_P-loop_domain;Uncharacterized_(NO_KO|PANTHER_AND_PFAM)	51	47	1.58	Thermoprotei_(46);Unclassified_Archaea_(1)
Uncharacterized_(NO_KO|PANTHER_AND_PFAM);Uncharacterized_(NO_KO|PANTHER_AND_PFAM);Uncharacterized_(NO_KO|PANTHER_AND_PFAM);Uncharacterized_(-:PF01870|Archaeal_holliday_junction_resolvase_(hjc));Uncharacterized_(NO_KO|PANTHER_AND_PFAM)	50	47	1.58	Unclassified_Nitrososphaerota_(29);Nitrososphaeria_(7);Unclassified_Archaea_(2);Unclassified_Thermoproteota_(2);Halobacteria_(2);Methanonatronarchaeia_(1);Unclassified_Candidatus_Korarchaeota_(1);Methanomicrobia_(1);Nanohaloarchaea_(1);Thermoprotei_(1)
Uncharacterized_(NO_KO|PANTHER_AND_PFAM);Uncharacterized_(NO_KO|PANTHER_AND_PFAM);Uncharacterized_(NO_KO|PANTHER_AND_PFAM);Uncharacterized_(NO_KO|PANTHER_AND_PFAM);Uncharacterized_(-:PF21818|Family_of_unknown_function_(DUF6884))	49	47	1.58	Halobacteria_(45);Thermoprotei_(1);Methanomicrobia_(1)
Uncharacterized_(NO_KO|PANTHER_AND_PFAM);Uncharacterized_(NO_KO|PANTHER_AND_PFAM);Uncharacterized_(-:PF21818|Family_of_unknown_function_(DUF6884));Uncharacterized_(NO_KO|PANTHER_AND_PFAM);Uncharacterized_(NO_KO|PANTHER_AND_PFAM)	49	47	1.58	Halobacteria_(43);Methanomicrobia_(2);Thermoprotei_(1);Unclassified_Archaea_(1)
Uncharacterized_(NO_KO|PANTHER_AND_PFAM);Uncharacterized_(NO_KO|PANTHER_AND_PFAM);Uncharacterized_(NO_KO|PANTHER_AND_PFAM);Uncharacterized_(NO_KO|PANTHER_AND_PFAM);NO_KO|PANTHER_AND_PFAM_tRNA-Thr	49	47	1.58	Halobacteria_(12);Methanomicrobia_(5);Nanohaloarchaea_(4);Unclassified_Candidatus_Woesearchaeota_(4);Unclassified_Euryarchaeota_(3);Nitrososphaeria_(3);Thermococci_(3);Unclassified_Archaea_(2);Unclassified_Candidatus_Micrarchaeota_(2);Archaeoglobi_(2);Methanobacteria_(2);Unclassified_Candidatus_Diapherotrites_(1);Unclassified_Thermoproteota_(1);Unclassified_Candidatus_Aenigmatarchaeota_(1);Thermo…
Uncharacterized_(K09157|K09157_uncharacterized_protein:PF05167|Uncharacterised_ACR_(DUF711));Uncharacterized_(K07092|K07092_uncharacterized_protein:PF02635|DsrE/DsrF-like_family);Uncharacterized_(-:PF01206|Sulfurtransferase_TusA);K19725|dcsD_O-ureido-L-serine/cysteine_synthase_[EC:2.6.99.3_2.5.1.47]:PF00291|Pyridoxal-phosphate_dependent_enzyme;Uncharacterized_(NO_KO|PANTHER_AND_PFAM)	49	47	1.58	Thermoprotei_(47)
K01761|E4.4.1.11_methionine-gamma-lyase_[EC:4.4.1.11]:PF01053|Cys/Met_metabolism_PLP-dependent_enzyme;Uncharacterized_(NO_KO|PANTHER_AND_PFAM);Uncharacterized_(NO_KO|PANTHER_AND_PFAM);Uncharacterized_(-:PF06626|Protein_of_unknown_function_(DUF1152));Uncharacterized_(NO_KO|PANTHER_AND_PFAM)	49	47	1.58	Thermoprotei_(47)
PTHR42685|GERANYLGERANYL_DIPHOSPHATE_REDUCTASE:-;K01611|speD_AMD1_S-adenosylmethionine_decarboxylase_[EC:4.1.1.50]:PF02675|S-adenosylmethionine_decarboxylase;Uncharacterized_(K09732|K09732_uncharacterized_protein:PF02680|Uncharacterized_ArCR_COG1888);PTHR11807|ATPASES_OF_THE_PP_SUPERFAMILY-RELATED:PF01171|PP-loop_family;K00798|MMAB_pduO_cob(I)alamin_adenosyltransferase_[EC:2.5.1.17]:PF01923|Cobal…	48	47	1.58	Thermoprotei_(46);Unclassified_Archaea_(1)
PTHR43884|ACYL-COA_DEHYDROGENASE:PF00441|Acyl-CoA_dehydrogenase_C-terminal_domain;K01485|codA_cytosine/creatinine_deaminase_[EC:3.5.4.1_3.5.4.21]:PF07969|Amidohydrolase_family;Uncharacterized_(-:PF13240|zinc-ribbon_domain);Uncharacterized_(NO_KO|PANTHER_AND_PFAM);Uncharacterized_(NO_KO|PANTHER_AND_PFAM)	48	47	1.58	Thermoprotei_(46);Unclassified_Archaea_(1)
K01303|APEH_acylaminoacyl-peptidase_[EC:3.4.19.1]:PF00326|Prolyl_oligopeptidase_family;Uncharacterized_(NO_KO|PANTHER_AND_PFAM);Uncharacterized_(NO_KO|PANTHER_AND_PFAM);Uncharacterized_(NO_KO|PANTHER_AND_PFAM);Uncharacterized_(NO_KO|PANTHER_AND_PFAM)	48	47	1.58	Thermoprotei_(44);Halobacteria_(2);Unclassified_Archaea_(1)
PTHR10924|MAJOR_FACILITATOR_SUPERFAMILY_PROTEIN-RELATED:PF07690|Major_Facilitator_Superfamily;Uncharacterized_(-:PF06157|Protein_of_unknown_function_(DUF973));Uncharacterized_(NO_KO|PANTHER_AND_PFAM);Uncharacterized_(NO_KO|PANTHER_AND_PFAM);Uncharacterized_(NO_KO|PANTHER_AND_PFAM)	48	47	1.58	Thermoprotei_(46);Unclassified_Archaea_(1)
Uncharacterized_(-:PF06157|Protein_of_unknown_function_(DUF973));Uncharacterized_(NO_KO|PANTHER_AND_PFAM);Uncharacterized_(NO_KO|PANTHER_AND_PFAM);Uncharacterized_(NO_KO|PANTHER_AND_PFAM);K19135|csx14_CRISPR-associated_protein_Csx14:PF09623|CRISPR-associated_protein_NE0113_(Cas_NE0113)	48	47	1.58	Thermoprotei_(46);Unclassified_Archaea_(1)
Uncharacterized_(NO_KO|PANTHER_AND_PFAM);K03707|tenA_thiaminase_(transcriptional_activator_TenA)_[EC:3.5.99.2]:PF03070|TENA/THI-4/PQQC_family;Uncharacterized_(NO_KO|PANTHER_AND_PFAM);K18009|budC_meso-butanediol_dehydrogenase_/_(SS)-butanediol_dehydrogenase_/_diacetyl_reductase_[EC:1.1.1.-_1.1.1.76_1.1.1.304]:PF13561|Enoyl-(Acyl_carrier_protein)_reductase;PTHR39337|BLR5642_PROTEIN:PF04343|Domain_o…	48	47	1.58	Thermoprotei_(46);Unclassified_Archaea_(1)
Uncharacterized_(NO_KO|PANTHER_AND_PFAM);Uncharacterized_(-:PF05168|HEPN_domain);Uncharacterized_(NO_KO|PANTHER_AND_PFAM);Uncharacterized_(K07133|K07133_uncharacterized_protein:PF13173|AAA_domainPF13635|Domain_of_unknown_function_(DUF4143));Uncharacterized_(NO_KO|PANTHER_AND_PFAM)	48	47	1.58	Thermoprotei_(46);Unclassified_Archaea_(1)
Uncharacterized_(-:PF05168|HEPN_domain);Uncharacterized_(NO_KO|PANTHER_AND_PFAM);Uncharacterized_(K07133|K07133_uncharacterized_protein:PF13173|AAA_domainPF13635|Domain_of_unknown_function_(DUF4143));Uncharacterized_(NO_KO|PANTHER_AND_PFAM);Uncharacterized_(NO_KO|PANTHER_AND_PFAM)	48	47	1.58	Thermoprotei_(46);Unclassified_Archaea_(1)
PTHR48020|PROTON_MYO-INOSITOL_COTRANSPORTER:PF00083|Sugar_(and_other)_transporter;Uncharacterized_(K07034|K07034_uncharacterized_protein:PF01184|GPR1/FUN34/yaaH_family);Uncharacterized_(-:PF01850|PIN_domain);Uncharacterized_(NO_KO|PANTHER_AND_PFAM);Uncharacterized_(NO_KO|PANTHER_AND_PFAM)	48	47	1.58	Thermoprotei_(46);Unclassified_Archaea_(1)
Uncharacterized_(K07034|K07034_uncharacterized_protein:PF01184|GPR1/FUN34/yaaH_family);Uncharacterized_(-:PF01850|PIN_domain);Uncharacterized_(NO_KO|PANTHER_AND_PFAM);Uncharacterized_(NO_KO|PANTHER_AND_PFAM);PTHR42244|ANTITOXIN_VAPB3-RELATED:-	48	47	1.58	Thermoprotei_(46);Unclassified_Archaea_(1)
Uncharacterized_(-:PF01850|PIN_domain);Uncharacterized_(NO_KO|PANTHER_AND_PFAM);Uncharacterized_(NO_KO|PANTHER_AND_PFAM);PTHR42244|ANTITOXIN_VAPB3-RELATED:-;Uncharacterized_(NO_KO|PANTHER_AND_PFAM)	48	47	1.58	Thermoprotei_(46);Unclassified_Archaea_(1)
Uncharacterized_(NO_KO|PANTHER_AND_PFAM);K20386|cylB_ATP-binding_cassette_subfamily_B_bacterial_CylB:PF00005|ABC_transporter;Uncharacterized_(NO_KO|PANTHER_AND_PFAM);Uncharacterized_(NO_KO|PANTHER_AND_PFAM);PTHR21496|FERREDOXIN-RELATED:PF00355|Rieske_[2Fe-2S]_domain	48	47	1.58	Thermoprotei_(46);Unclassified_Archaea_(1)
K20386|cylB_ATP-binding_cassette_subfamily_B_bacterial_CylB:PF00005|ABC_transporter;Uncharacterized_(NO_KO|PANTHER_AND_PFAM);Uncharacterized_(NO_KO|PANTHER_AND_PFAM);PTHR21496|FERREDOXIN-RELATED:PF00355|Rieske_[2Fe-2S]_domain;Uncharacterized_(NO_KO|PANTHER_AND_PFAM)	48	47	1.58	Thermoprotei_(46);Unclassified_Archaea_(1)
Uncharacterized_(K07133|K07133_uncharacterized_protein:PF13635|Domain_of_unknown_function_(DUF4143)PF13173|AAA_domain);Uncharacterized_(NO_KO|PANTHER_AND_PFAM);Uncharacterized_(NO_KO|PANTHER_AND_PFAM);Uncharacterized_(NO_KO|PANTHER_AND_PFAM);Uncharacterized_(NO_KO|PANTHER_AND_PFAM)	47	47	1.58	Thermoprotei_(16);Methanobacteria_(12);Unclassified_Archaea_(4);Methanomicrobia_(3);Unclassified_Nanoarchaeota_(3);Unclassified_Euryarchaeota_(2);Unclassified_Candidatus_Woesearchaeota_(1);Thermoplasmata_(1);Unclassified_Candidatus_Korarchaeota_(1);Candidatus_Methanomethylicia_(1);Unclassified_Candidatus_Aenigmatarchaeota_(1);Methanococci_(1);Candidatus_Micrarchaeia_(1)
Uncharacterized_(-:PF07895|Protein_of_unknown_function_(DUF1673));Uncharacterized_(-:PF07895|Protein_of_unknown_function_(DUF1673));Uncharacterized_(-:PF07895|Protein_of_unknown_function_(DUF1673));Uncharacterized_(NO_KO|PANTHER_AND_PFAM);Uncharacterized_(NO_KO|PANTHER_AND_PFAM)	47	47	1.58	Methanomicrobia_(47)
K01092|E3.1.3.25_IMPA_suhB_myo-inositol-1(or_4)-monophosphatase_[EC:3.1.3.25]:PF00459|Inositol_monophosphatase_family;K00150|gap2_gapB_glyceraldehyde-3-phosphate_dehydrogenase_(NAD(P)+)_(phosphorylating)_[EC:1.2.1.59]:PF02800|Glyceraldehyde_3-phosphate_dehydrogenase_C-terminal_domainPF01113|Dihydrodipicolinate_reductase_N-terminus;Uncharacterized_(-:PF10133|CO_dehydrogenase_accessory_protein_CooT…	47	47	1.58	Methanomicrobia_(47)
Uncharacterized_(NO_KO|PANTHER_AND_PFAM);Uncharacterized_(NO_KO|PANTHER_AND_PFAM);Uncharacterized_(NO_KO|PANTHER_AND_PFAM);Uncharacterized_(-:PF20389|Family_of_unknown_function_(DUF6684));K02274|coxA_ctaD_cytochrome_c_oxidase_subunit_I_[EC:7.1.1.9]:PF00115|Cytochrome_C_and_Quinol_oxidase_polypeptide_I	47	47	1.58	Halobacteria_(46);Unclassified_Archaea_(1)
K00341|nuoL_NADH-quinone_oxidoreductase_subunit_L_[EC:7.1.1.2]:PF00662|NADH-Ubiquinone_oxidoreductase_(complex_I)_chain_5_N-terminusPF00361|Proton-conducting_membrane_transporter;K00340|nuoK_NADH-quinone_oxidoreductase_subunit_K_[EC:7.1.1.2]:PF00420|NADH-ubiquinone/plastoquinone_oxidoreductase_chain_4L;Uncharacterized_(NO_KO|PANTHER_AND_PFAM);PTHR33269|NADH-UBIQUINONE_OXIDOREDUCTASE_CHAIN_6:PF004…	47	47	1.58	Halobacteria_(44);Unclassified_Archaea_(2);Thermoplasmata_(1)
Uncharacterized_(NO_KO|PANTHER_AND_PFAM);Uncharacterized_(NO_KO|PANTHER_AND_PFAM);Uncharacterized_(NO_KO|PANTHER_AND_PFAM);K00858|ppnK_NADK_NAD+_kinase_[EC:2.7.1.23]:PF20143|ATP-NAD_kinase_C-terminal_domain;K19701|ywaD_aminopeptidase_YwaD_[EC:3.4.11.6_3.4.11.10]:PF02225|PA_domainPF04389|Peptidase_family_M28	47	47	1.58	Halobacteria_(47)
Uncharacterized_(NO_KO|PANTHER_AND_PFAM);Uncharacterized_(NO_KO|PANTHER_AND_PFAM);Uncharacterized_(NO_KO|PANTHER_AND_PFAM);Uncharacterized_(NO_KO|PANTHER_AND_PFAM);Uncharacterized_(-:PF12705|PD-(D/E)XK_nuclease_superfamily)	47	47	1.58	Halobacteria_(19);Unclassified_Nitrososphaerota_(7);Methanomicrobia_(5);Unclassified_Euryarchaeota_(4);Methanobacteria_(2);Thermoprotei_(1);Unclassified_Candidatus_Thermoplasmatota_(1);Thermococci_(1);Unclassified_Candidatus_Heimdallarchaeota_(1);Unclassified_Candidatus_Hydrothermarchaeota_(1);Unclassified_Candidatus_Bathyarchaeota_(1);Thermoplasmata_(1);Methanococci_(1);Candidatus_Methanomethyli…
Uncharacterized_(K07220|K07220_uncharacterized_protein:PF01865|Protein_of_unknown_function_DUF47);Uncharacterized_(NO_KO|PANTHER_AND_PFAM);Uncharacterized_(NO_KO|PANTHER_AND_PFAM);K01880|GARS_glyS1_glycyl-tRNA_synthetase_[EC:6.1.1.14]:PF03129|Anticodon_binding_domain;K01480|speB_agmatinase_[EC:3.5.3.11]:PF00491|Arginase_family	47	47	1.58	Thermoprotei_(47)
K00526|E1.17.4.1B_nrdB_nrdF_ribonucleoside-diphosphate_reductase_beta_chain_[EC:1.17.4.1]:PF00268|Ribonucleotide_reductase_small_chain;PTHR43433|HYDROLASE_ALPHA/BETA_FOLD_FAMILY_PROTEIN:PF00561|alpha/beta_hydrolase_fold;Uncharacterized_(NO_KO|PANTHER_AND_PFAM);Uncharacterized_(NO_KO|PANTHER_AND_PFAM);Uncharacterized_(NO_KO|PANTHER_AND_PFAM)	47	47	1.58	Thermoprotei_(47)
Uncharacterized_(-:PF09339|IclR_helix-turn-helix_domain);Uncharacterized_(NO_KO|PANTHER_AND_PFAM);Uncharacterized_(NO_KO|PANTHER_AND_PFAM);Uncharacterized_(NO_KO|PANTHER_AND_PFAM);PTHR30466|FLAVIN_REDUCTASE:PF01613|Flavin_reductase_like_domain	47	47	1.58	Thermoprotei_(47)
Uncharacterized_(NO_KO|PANTHER_AND_PFAM);PTHR43242|NAD(P)-BINDING_ROSSMANN-FOLD_SUPERFAMILY_PROTEIN:PF04321|RmlD_substrate_binding_domain;Uncharacterized_(NO_KO|PANTHER_AND_PFAM);PTHR22807|NOP2_YEAST_-RELATED_NOL1/NOP2/FMU_SUN__DOMAIN-CONTAINING:PF01189|16S_rRNA_methyltransferase_RsmB/F;PTHR33204|TRANSCRIPTIONAL_REGULATOR_MARR_FAMILY:PF01638|HxlR-like_helix-turn-helix	47	47	1.58	Thermoprotei_(47)
K03469|rnhA_RNASEH1_ribonuclease_HI_[EC:3.1.26.4]:PF13456|Reverse_transcriptase-like;Uncharacterized_(NO_KO|PANTHER_AND_PFAM);Uncharacterized_(-:PF03551|Transcriptional_regulator_PadR-like_family);K01507|ppa_inorganic_pyrophosphatase_[EC:3.6.1.1]:PF00719|Inorganic_pyrophosphatase;Uncharacterized_(NO_KO|PANTHER_AND_PFAM)	47	47	1.58	Halobacteria_(45);Unclassified_Archaea_(2)
PTHR44167|OVARIAN-SPECIFIC_SERINE/THREONINE-PROTEIN_KINASE_LOK-RELATED:PF00069|Protein_kinase_domain;Uncharacterized_(NO_KO|PANTHER_AND_PFAM);Uncharacterized_(NO_KO|PANTHER_AND_PFAM);Uncharacterized_(NO_KO|PANTHER_AND_PFAM);Uncharacterized_(NO_KO|PANTHER_AND_PFAM)	47	47	1.58	Thermoprotei_(44);Unclassified_Candidatus_Woesearchaeota_(1);Unclassified_Archaea_(1);Halobacteria_(1)
Uncharacterized_(NO_KO|PANTHER_AND_PFAM);Uncharacterized_(NO_KO|PANTHER_AND_PFAM);Uncharacterized_(NO_KO|PANTHER_AND_PFAM);Uncharacterized_(NO_KO|PANTHER_AND_PFAM);K07398|K07398_conserved_protein_with_predicted_RNA_binding_PUA_domain:PF14810|Patch-forming_domain_C2_of_tRNA-guanine_transglycosylasePF01472|PUA_domain	47	47	1.58	Methanomicrobia_(47)
Uncharacterized_(NO_KO|PANTHER_AND_PFAM);K07398|K07398_conserved_protein_with_predicted_RNA_binding_PUA_domain:PF14810|Patch-forming_domain_C2_of_tRNA-guanine_transglycosylasePF01472|PUA_domain;Uncharacterized_(NO_KO|PANTHER_AND_PFAM);K00821|argD_acetylornithine/N-succinyldiaminopimelate_aminotransferase_[EC:2.6.1.11_2.6.1.17]:PF00202|Aminotransferase_class-III;K00817|hisC_histidinol-phosphate_am…	47	47	1.58	Methanomicrobia_(47)
Uncharacterized_(-:PF05552|Mechanosensitive_ion_channel_conserved_TM_helix);Uncharacterized_(NO_KO|PANTHER_AND_PFAM);Uncharacterized_(NO_KO|PANTHER_AND_PFAM);PTHR38600|TRANSCRIPTIONAL_REGULATORY_PROTEIN:PF01022|Bacterial_regulatory_protein_arsR_family;Uncharacterized_(NO_KO|PANTHER_AND_PFAM)	47	47	1.58	Thermoprotei_(47)
Uncharacterized_(NO_KO|PANTHER_AND_PFAM);K03975|dedA_membrane-associated_protein:PF09335|VTT_domain;Uncharacterized_(NO_KO|PANTHER_AND_PFAM);K07182|K07182_CBS_domain-containing_protein:PF00571|CBS_domainPF00571|CBS_domain;Uncharacterized_(K06921|K06921_uncharacterized_protein:PF01637|ATPase_domain_predominantly_from_Archaea)	47	47	1.58	Thermoprotei_(47)
PTHR23518|C-METHYLTRANSFERASE:PF07690|Major_Facilitator_Superfamily;PTHR11228|RADICAL_SAM_DOMAIN_PROTEIN:PF04055|Radical_SAM_superfamilyPF11946|Domain_of_unknown_function_(DUF3463);Uncharacterized_(NO_KO|PANTHER_AND_PFAM);Uncharacterized_(NO_KO|PANTHER_AND_PFAM);K00104|glcD_glycolate_dehydrogenase_FAD-linked_subunit_[EC:1.1.99.14]:PF02913|FAD_linked_oxidases_C-terminal_domainPF01565|FAD_binding_d…	47	47	1.58	Thermoprotei_(47)
PTHR11228|RADICAL_SAM_DOMAIN_PROTEIN:PF04055|Radical_SAM_superfamilyPF11946|Domain_of_unknown_function_(DUF3463);Uncharacterized_(NO_KO|PANTHER_AND_PFAM);Uncharacterized_(NO_KO|PANTHER_AND_PFAM);K00104|glcD_glycolate_dehydrogenase_FAD-linked_subunit_[EC:1.1.99.14]:PF02913|FAD_linked_oxidases_C-terminal_domainPF01565|FAD_binding_domain;K00952|nadM_nicotinamide-nucleotide_adenylyltransferase_[EC:2.…	47	47	1.58	Thermoprotei_(47)
K09711|lipS1_lipoyl_synthase:PF04055|Radical_SAM_superfamily;K03800|lplA_lplJ_lipL1_lipoate---protein_ligase_[EC:6.3.1.20]:PF21948|Lipoyl_protein_ligase_A/B_catalytic_domain;Uncharacterized_(NO_KO|PANTHER_AND_PFAM);Uncharacterized_(NO_KO|PANTHER_AND_PFAM);K02437|gcvH_GCSH_glycine_cleavage_system_H_protein:PF01597|Glycine_cleavage_H-protein	47	47	1.58	Thermoprotei_(47)
K03800|lplA_lplJ_lipL1_lipoate---protein_ligase_[EC:6.3.1.20]:PF21948|Lipoyl_protein_ligase_A/B_catalytic_domain;Uncharacterized_(NO_KO|PANTHER_AND_PFAM);Uncharacterized_(NO_KO|PANTHER_AND_PFAM);K02437|gcvH_GCSH_glycine_cleavage_system_H_protein:PF01597|Glycine_cleavage_H-protein;K02437|gcvH_GCSH_glycine_cleavage_system_H_protein:PF01597|Glycine_cleavage_H-protein	47	47	1.58	Thermoprotei_(47)
Uncharacterized_(-:PF01978|Sugar-specific_transcriptional_regulator_TrmB);Uncharacterized_(NO_KO|PANTHER_AND_PFAM);Uncharacterized_(NO_KO|PANTHER_AND_PFAM);Uncharacterized_(NO_KO|PANTHER_AND_PFAM);K07496|K07496_putative_transposase:PF01385|Probable_transposasePF07282|Putative_transposase_DNA-binding_domain	47	47	1.58	Thermoprotei_(47)
K22447|cct_ths_archaeal_chaperonin:PF00118|TCP-1/cpn60_chaperonin_family;K06915|herA_DNA_double-strand_break_repair_helicase_HerA_and_related_ATPase:PF05707|Zonular_occludens_toxin_(Zot)PF01935|Helicase_HerA_central_domain;Uncharacterized_(NO_KO|PANTHER_AND_PFAM);K03636|moaD_cysO_sulfur-carrier_protein:PF09138|Urm1_(Ubiquitin_related_modifier);K02962|RP-S17e_RPS17_small_subunit_ribosomal_protein_…	47	47	1.58	Thermoprotei_(47)
K01785|galM_GALM_aldose_1-epimerase_[EC:5.1.3.3]:PF01263|Aldose_1-epimerase;PTHR43833|POTASSIUM_CHANNEL_PROTEIN_2-RELATED-RELATED:PF02254|TrkA-N_domain;Uncharacterized_(-:PF04909|Amidohydrolase);Uncharacterized_(NO_KO|PANTHER_AND_PFAM);K00526|E1.17.4.1B_nrdB_nrdF_ribonucleoside-diphosphate_reductase_beta_chain_[EC:1.17.4.1]:PF00268|Ribonucleotide_reductase_small_chain	47	47	1.58	Thermoprotei_(47)
K19958|bnsD_naphthyl-2-hydroxymethylsuccinyl-CoA_dehydrogenase_BnsD_subunit_[EC:1.1.-.-]:PF00106|short_chain_dehydrogenase;K03424|tatD_TatD_DNase_family_protein_[EC:3.1.21.-]:PF01026|TatD_related_DNase;Uncharacterized_(NO_KO|PANTHER_AND_PFAM);K01990|ABC-2.A_ABC-2_type_transport_system_ATP-binding_protein:PF00005|ABC_transporter;Uncharacterized_(NO_KO|PANTHER_AND_PFAM)	47	47	1.58	Thermoprotei_(47)
K01915|glnA_GLUL_glutamine_synthetase_[EC:6.3.1.2]:PF00120|Glutamine_synthetase_catalytic_domainPF03951|Glutamine_synthetase_beta-Grasp_domain;K05770|TSPO_BZRP_translocator_protein:PF03073|TspO/MBR_family;Uncharacterized_(-:PF06348|Protein_of_unknown_function_(DUF1059));Uncharacterized_(NO_KO|PANTHER_AND_PFAM);Uncharacterized_(-:PF00011|Hsp20/alpha_crystallin_family)	47	47	1.58	Methanomicrobia_(47)
K11260|fwdG_4Fe-4S_ferredoxin:PF12838|4Fe-4S_dicluster_domain;PTHR36007|TRANSPORT_PROTEIN-RELATED:PF06695|Putative_small_multi-drug_export_protein;Uncharacterized_(NO_KO|PANTHER_AND_PFAM);K04801|rfcS_replication_factor_C_small_subunit:PF00004|ATPase_family_associated_with_various_cellular_activities_(AAA)PF08542|Replication_factor_C_C-terminal_domain;K01975|thpR_RNA_2'3'-cyclic_3'-phosphodiestera…	47	47	1.58	Methanomicrobia_(47)
Uncharacterized_(NO_KO|PANTHER_AND_PFAM);Uncharacterized_(NO_KO|PANTHER_AND_PFAM);Uncharacterized_(NO_KO|PANTHER_AND_PFAM);-:PF04014|Antidote-toxin_recognition_MazE_bacterial_antitoxin;Uncharacterized_(NO_KO|PANTHER_AND_PFAM)	55	46	1.54	Thermococci_(12);Thermoprotei_(6);Archaeoglobi_(3);Unclassified_Nitrososphaerota_(3);Unclassified_Archaea_(3);Unclassified_Candidatus_Bathyarchaeota_(3);Methanomicrobia_(2);Unclassified_Candidatus_Geothermarchaeota_(2);Nitrososphaeria_(2);Halobacteria_(2);Unclassified_Candidatus_Lokiarchaeota_(1);Unclassified_Candidatus_Thermoplasmatota_(1);Unclassified_Candidatus_Korarchaeota_(1);Unclassified_Ca…
-:PF04014|Antidote-toxin_recognition_MazE_bacterial_antitoxin;Uncharacterized_(NO_KO|PANTHER_AND_PFAM);Uncharacterized_(NO_KO|PANTHER_AND_PFAM);Uncharacterized_(NO_KO|PANTHER_AND_PFAM);Uncharacterized_(NO_KO|PANTHER_AND_PFAM)	55	46	1.54	Thermococci_(13);Thermoprotei_(9);Unclassified_Archaea_(6);Unclassified_Nitrososphaerota_(3);Methanobacteria_(2);Unclassified_Candidatus_Bathyarchaeota_(2);Archaeoglobi_(2);Halobacteria_(2);Methanomicrobia_(2);Candidatus_Methanoliparia_(1);Thermoplasmata_(1);Unclassified_Candidatus_Aenigmatarchaeota_(1);Unclassified_Candidatus_Geothermarchaeota_(1);Nitrososphaeria_(1)
Uncharacterized_(NO_KO|PANTHER_AND_PFAM);Uncharacterized_(NO_KO|PANTHER_AND_PFAM);Uncharacterized_(NO_KO|PANTHER_AND_PFAM);Uncharacterized_(NO_KO|PANTHER_AND_PFAM);Uncharacterized_(-:PF08350|Methanogenesis_regulatory_protein_FilR1_middle_domain)	52	46	1.54	Methanomicrobia_(44);Halobacteria_(1);Methanobacteria_(1)
Uncharacterized_(NO_KO|PANTHER_AND_PFAM);Uncharacterized_(NO_KO|PANTHER_AND_PFAM);Uncharacterized_(NO_KO|PANTHER_AND_PFAM);Uncharacterized_(NO_KO|PANTHER_AND_PFAM);Uncharacterized_(-:PF05168|HEPN_domain)	51	46	1.54	Thermoprotei_(22);Unclassified_Archaea_(6);Unclassified_Nitrososphaerota_(3);Unclassified_Candidatus_Marsarchaeota_(2);Methanomicrobia_(2);Unclassified_Candidatus_Korarchaeota_(2);Unclassified_Thermoproteota_(2);Unclassified_Nanoarchaeota_(2);Nitrososphaeria_(1);Thermoplasmata_(1);Methanopyri_(1);Unclassified_Candidatus_Bathyarchaeota_(1);Unclassified_Candidatus_Aenigmatarchaeota_(1)
Uncharacterized_(NO_KO|PANTHER_AND_PFAM);Uncharacterized_(NO_KO|PANTHER_AND_PFAM);Uncharacterized_(-:PF01850|PIN_domain)	50	46	1.54	Unclassified_Archaea_(6);Methanomicrobia_(5);Thermoprotei_(5);Unclassified_Euryarchaeota_(4);Unclassified_Candidatus_Marsarchaeota_(3);Unclassified_Candidatus_Bathyarchaeota_(3);Halobacteria_(3);Unclassified_Nitrososphaerota_(3);Unclassified_Candidatus_Geoarchaeota_(2);Archaeoglobi_(2);Unclassified_Candidatus_Heimdallarchaeota_(1);Unclassified_Candidatus_Altiarchaeota_(1);Thermoplasmata_(1);Theio…
K04069|pflA_pflC_pflE_pyruvate_formate_lyase_activating_enzyme_[EC:1.97.1.4]:PF04055|Radical_SAM_superfamily;Uncharacterized_(K09763|K09763_uncharacterized_protein:PF03745|Domain_of_unknown_function_(DUF309));Uncharacterized_(K09129|K09129_uncharacterized_protein:PF04008|Adenosine_specific_kinase);Uncharacterized_(NO_KO|PANTHER_AND_PFAM);Uncharacterized_(NO_KO|PANTHER_AND_PFAM)	50	46	1.54	Thermoprotei_(46)
K03653|K03653_N-glycosylase/DNA_lyase_[EC:3.2.2.-_4.2.99.18]:PF22175|8-oxoguanine_DNA_glycosylase;Uncharacterized_(NO_KO|PANTHER_AND_PFAM);Uncharacterized_(NO_KO|PANTHER_AND_PFAM);Uncharacterized_(NO_KO|PANTHER_AND_PFAM);Uncharacterized_(NO_KO|PANTHER_AND_PFAM)	50	46	1.54	Thermoprotei_(45);Unclassified_Archaea_(1)
Uncharacterized_(NO_KO|PANTHER_AND_PFAM);K07496|K07496_putative_transposase:PF01385|Probable_transposasePF07282|Putative_transposase_DNA-binding_domain;Uncharacterized_(NO_KO|PANTHER_AND_PFAM);Uncharacterized_(NO_KO|PANTHER_AND_PFAM);Uncharacterized_(NO_KO|PANTHER_AND_PFAM)	49	46	1.54	Halobacteria_(34);Thermoprotei_(4);Unclassified_Nitrososphaerota_(2);Nitrososphaeria_(1);Methanomicrobia_(1);Unclassified_Archaea_(1);Unclassified_Candidatus_Marsarchaeota_(1);Thermococci_(1);Methanobacteria_(1)
Uncharacterized_(NO_KO|PANTHER_AND_PFAM);PTHR46268|STRESS_RESPONSE_PROTEIN_NHAX:PF00582|Universal_stress_protein_family;Uncharacterized_(NO_KO|PANTHER_AND_PFAM);Uncharacterized_(NO_KO|PANTHER_AND_PFAM);Uncharacterized_(NO_KO|PANTHER_AND_PFAM)	49	46	1.54	Halobacteria_(25);Nitrososphaeria_(7);Unclassified_Nitrososphaerota_(7);Methanomicrobia_(2);Thermoprotei_(2);Unclassified_Candidatus_Korarchaeota_(1);Unclassified_Archaea_(1);Candidatus_Methanomethylicia_(1)
K01649|leuA_IMS_2-isopropylmalate_synthase_[EC:2.3.3.13]:PF22617|Homocitrate_synthase_post-HMGL_domain-likePF00682|HMGL-like;PTHR42967|METAL_DEPENDENT_HYDROLASE:PF13483|Beta-lactamase_superfamily_domain;Uncharacterized_(-:PF01402|Ribbon-helix-helix_protein_copG_family);Uncharacterized_(NO_KO|PANTHER_AND_PFAM);Uncharacterized_(-:PF01037|Lrp/AsnC_ligand_binding_domain)	49	46	1.54	Thermoprotei_(45);Unclassified_Archaea_(1)
NO_KO|PANTHER_AND_PFAM_tRNA-Thr;Uncharacterized_(NO_KO|PANTHER_AND_PFAM);Uncharacterized_(NO_KO|PANTHER_AND_PFAM);Uncharacterized_(NO_KO|PANTHER_AND_PFAM);Uncharacterized_(NO_KO|PANTHER_AND_PFAM)	48	46	1.54	Halobacteria_(18);Methanomicrobia_(5);Unclassified_Archaea_(4);Unclassified_Candidatus_Woesearchaeota_(4);Archaeoglobi_(3);Unclassified_Candidatus_Micrarchaeota_(3);Methanobacteria_(3);Unclassified_Candidatus_Parvarchaeota_(1);Nitrososphaeria_(1);Candidatus_Micrarchaeia_(1);Thermoprotei_(1);Nanohaloarchaea_(1);Unclassified_Nitrososphaerota_(1)
Uncharacterized_(NO_KO|PANTHER_AND_PFAM);Uncharacterized_(NO_KO|PANTHER_AND_PFAM);Uncharacterized_(NO_KO|PANTHER_AND_PFAM);Uncharacterized_(-:PF02899|Phage_integrase_N-terminal_SAM-like_domain);Uncharacterized_(NO_KO|PANTHER_AND_PFAM)	48	46	1.54	Halobacteria_(42);Unclassified_Euryarchaeota_(4)
Uncharacterized_(NO_KO|PANTHER_AND_PFAM);Uncharacterized_(-:PF00583|Acetyltransferase_(GNAT)_family);Uncharacterized_(NO_KO|PANTHER_AND_PFAM);Uncharacterized_(NO_KO|PANTHER_AND_PFAM);Uncharacterized_(NO_KO|PANTHER_AND_PFAM)	48	46	1.54	Halobacteria_(22);Unclassified_Archaea_(5);Methanomicrobia_(5);Unclassified_Euryarchaeota_(3);Unclassified_Candidatus_Woesearchaeota_(3);Thermoprotei_(2);Candidatus_Poseidoniia_(1);Unclassified_Candidatus_Heimdallarchaeota_(1);Methanococci_(1);Unclassified_Candidatus_Bathyarchaeota_(1);Methanobacteria_(1);Nitrososphaeria_(1)
K04768|acuC_acetoin_utilization_protein_AcuC:PF00850|Histone_deacetylase_domain;K08289|purT_phosphoribosylglycinamide_formyltransferase_2_[EC:6.3.1.21]:PF21244|PurT_C-terminalPF02222|ATP-grasp_domainPF22660|Ribonucleotide_synthetase_preATP-grasp_domain;Uncharacterized_(NO_KO|PANTHER_AND_PFAM);Uncharacterized_(NO_KO|PANTHER_AND_PFAM);Uncharacterized_(NO_KO|PANTHER_AND_PFAM)	48	46	1.54	Thermoprotei_(45);Unclassified_Archaea_(1)
Uncharacterized_(NO_KO|PANTHER_AND_PFAM);Uncharacterized_(NO_KO|PANTHER_AND_PFAM);Uncharacterized_(NO_KO|PANTHER_AND_PFAM);Uncharacterized_(NO_KO|PANTHER_AND_PFAM);NO_KO|PANTHER_AND_PFAM_tRNA-Val	47	46	1.54	Halobacteria_(13);Thermoprotei_(10);Methanomicrobia_(6);Unclassified_Archaea_(5);Thermococci_(3);Unclassified_Nitrososphaerota_(3);Thermoplasmata_(3);Unclassified_Candidatus_Lokiarchaeota_(1);Nitrososphaeria_(1);Unclassified_Candidatus_Thorarchaeota_(1)
Uncharacterized_(NO_KO|PANTHER_AND_PFAM);Uncharacterized_(NO_KO|PANTHER_AND_PFAM);Uncharacterized_(NO_KO|PANTHER_AND_PFAM);Uncharacterized_(-:PF14258|Domain_of_unknown_function_(DUF4350));K03924|moxR_MoxR-like_ATPase_[EC:3.6.3.-]:PF17863|AAA_lid_domainPF07726|ATPase_family_associated_with_various_cellular_activities_(AAA)	47	46	1.54	Thermococci_(14);Methanomicrobia_(14);Methanococci_(5);Halobacteria_(4);Thermoprotei_(4);Unclassified_Archaea_(4);Archaeoglobi_(1)
K19135|csx14_CRISPR-associated_protein_Csx14:PF09623|CRISPR-associated_protein_NE0113_(Cas_NE0113);PTHR43329|EPOXIDE_HYDROLASE:PF00561|alpha/beta_hydrolase_fold;Uncharacterized_(NO_KO|PANTHER_AND_PFAM);PTHR43850|ABC_TRANSPORTER_ATP-BINDING_PROTEIN_MA_4021-RELATED:PF00005|ABC_transporter;Uncharacterized_(NO_KO|PANTHER_AND_PFAM)	47	46	1.54	Thermoprotei_(45);Unclassified_Archaea_(1)
Uncharacterized_(-:PF01978|Sugar-specific_transcriptional_regulator_TrmB);K04796|RUXX_small_nuclear_ribonucleoprotein:PF01423|LSM_domain;Uncharacterized_(NO_KO|PANTHER_AND_PFAM);Uncharacterized_(NO_KO|PANTHER_AND_PFAM);K01669|phr_PHR1_deoxyribodipyrimidine_photo-lyase_[EC:4.1.99.3]:PF03441|FAD_binding_domain_of_DNA_photolyasePF00875|DNA_photolyase	47	46	1.54	Thermoprotei_(45);Unclassified_Archaea_(1)
K04796|RUXX_small_nuclear_ribonucleoprotein:PF01423|LSM_domain;Uncharacterized_(NO_KO|PANTHER_AND_PFAM);Uncharacterized_(NO_KO|PANTHER_AND_PFAM);K01669|phr_PHR1_deoxyribodipyrimidine_photo-lyase_[EC:4.1.99.3]:PF03441|FAD_binding_domain_of_DNA_photolyasePF00875|DNA_photolyase;Uncharacterized_(NO_KO|PANTHER_AND_PFAM)	47	46	1.54	Thermoprotei_(45);Unclassified_Archaea_(1)
Uncharacterized_(NO_KO|PANTHER_AND_PFAM);K01669|phr_PHR1_deoxyribodipyrimidine_photo-lyase_[EC:4.1.99.3]:PF03441|FAD_binding_domain_of_DNA_photolyasePF00875|DNA_photolyase;Uncharacterized_(NO_KO|PANTHER_AND_PFAM);Uncharacterized_(NO_KO|PANTHER_AND_PFAM);K03707|tenA_thiaminase_(transcriptional_activator_TenA)_[EC:3.5.99.2]:PF03070|TENA/THI-4/PQQC_family	47	46	1.54	Thermoprotei_(45);Unclassified_Archaea_(1)
K01669|phr_PHR1_deoxyribodipyrimidine_photo-lyase_[EC:4.1.99.3]:PF03441|FAD_binding_domain_of_DNA_photolyasePF00875|DNA_photolyase;Uncharacterized_(NO_KO|PANTHER_AND_PFAM);Uncharacterized_(NO_KO|PANTHER_AND_PFAM);K03707|tenA_thiaminase_(transcriptional_activator_TenA)_[EC:3.5.99.2]:PF03070|TENA/THI-4/PQQC_family;Uncharacterized_(NO_KO|PANTHER_AND_PFAM)	47	46	1.54	Thermoprotei_(45);Unclassified_Archaea_(1)
K20589|genM2_gtmE_gntD_paromamine_D-xylosyltransferase_[EC:2.4.2.-]:PF00534|Glycosyl_transferases_group_1;K22934|E3.2.1.28_alphaalpha-trehalase_[EC:3.2.1.28]:PF00723|Glycosyl_hydrolases_family_15PF19291|Trehalase-like_N-terminal;Uncharacterized_(NO_KO|PANTHER_AND_PFAM);K25013|nsp3_SARS_coronavirus_non-structural_protein_3_[EC:3.4.19.12]:PF01661|Macro_domain;PTHR42951|METALLO-BETA-LACTAMASE_DOMAIN…	47	46	1.54	Thermoprotei_(45);Unclassified_Archaea_(1)
PTHR42244|ANTITOXIN_VAPB3-RELATED:-;PTHR35901|RIBONUCLEASE_VAPC3:PF01850|PIN_domain;Uncharacterized_(NO_KO|PANTHER_AND_PFAM);Uncharacterized_(NO_KO|PANTHER_AND_PFAM);-:PF04014|Antidote-toxin_recognition_MazE_bacterial_antitoxin	47	46	1.54	Thermoprotei_(45);Unclassified_Archaea_(1)
PTHR35901|RIBONUCLEASE_VAPC3:PF01850|PIN_domain;Uncharacterized_(NO_KO|PANTHER_AND_PFAM);Uncharacterized_(NO_KO|PANTHER_AND_PFAM);-:PF04014|Antidote-toxin_recognition_MazE_bacterial_antitoxin;Uncharacterized_(-:PF01850|PIN_domain)	47	46	1.54	Thermoprotei_(45);Unclassified_Archaea_(1)
K07574|yhbY_RNA-binding_protein:PF01985|CRS1_/_YhbY_(CRM)_domain;K14568|EMG1_NEP1_rRNA_small_subunit_pseudouridine_methyltransferase_Nep1_[EC:2.1.1.260]:PF03587|EMG1/NEP1_methyltransferase;Uncharacterized_(NO_KO|PANTHER_AND_PFAM);Uncharacterized_(NO_KO|PANTHER_AND_PFAM);Uncharacterized_(NO_KO|PANTHER_AND_PFAM)	47	46	1.54	Thermoprotei_(45);Unclassified_Thermoproteota_(1)
K00966|GMPP_mannose-1-phosphate_guanylyltransferase_[EC:2.7.7.13]:PF00483|Nucleotidyl_transferase;Uncharacterized_(NO_KO|PANTHER_AND_PFAM);Uncharacterized_(K06888|K06888_uncharacterized_protein:PF03190|Protein_of_unknown_function_DUF255);K14373|aveF_C-5_ketoreductase:PF13561|Enoyl-(Acyl_carrier_protein)_reductase;K07503|nucS_endonuclease_[EC:3.1.-.-]:PF21003|Endonuclease_NucS_N-terminal_PH-like_d…	47	46	1.54	Thermoprotei_(45);Unclassified_Archaea_(1)
K01749|hemC_HMBS_hydroxymethylbilane_synthase_[EC:2.5.1.61]:PF03900|Porphobilinogen_deaminase_C-terminal_domainPF01379|Porphobilinogen_deaminase_dipyromethane_cofactor_binding_domain;K01719|hemD_UROS_uroporphyrinogen-III_synthase_[EC:4.2.1.75]:PF02602|Uroporphyrinogen-III_synthase_HemD;Uncharacterized_(NO_KO|PANTHER_AND_PFAM);PTHR10151|ECTONUCLEOTIDE_PYROPHOSPHATASE/PHOSPHODIESTERASE:PF01663|Type…	47	46	1.54	Thermoprotei_(45);Unclassified_Archaea_(1)
K01426|E3.5.1.4_amiE_amidase_[EC:3.5.1.4]:PF01425|AmidasePF01425|Amidase;K15020|K15020_acryloyl-coenzyme_A_reductase_[EC:1.3.1.84]:PF08240|Alcohol_dehydrogenase_GroES-like_domainPF00107|Zinc-binding_dehydrogenase;Uncharacterized_(NO_KO|PANTHER_AND_PFAM);Uncharacterized_(NO_KO|PANTHER_AND_PFAM);K02303|cobA_uroporphyrin-III_C-methyltransferase_[EC:2.1.1.107]:PF00590|Tetrapyrrole_(Corrin/Porphyrin)_…	47	46	1.54	Thermoprotei_(45);Unclassified_Archaea_(1)
K15020|K15020_acryloyl-coenzyme_A_reductase_[EC:1.3.1.84]:PF08240|Alcohol_dehydrogenase_GroES-like_domainPF00107|Zinc-binding_dehydrogenase;Uncharacterized_(NO_KO|PANTHER_AND_PFAM);Uncharacterized_(NO_KO|PANTHER_AND_PFAM);K02303|cobA_uroporphyrin-III_C-methyltransferase_[EC:2.1.1.107]:PF00590|Tetrapyrrole_(Corrin/Porphyrin)_Methylases;Uncharacterized_(-:PF04945|YHS_domain)	47	46	1.54	Thermoprotei_(45);Unclassified_Archaea_(1)
Uncharacterized_(NO_KO|PANTHER_AND_PFAM);Uncharacterized_(NO_KO|PANTHER_AND_PFAM);Uncharacterized_(NO_KO|PANTHER_AND_PFAM);K19135|csx14_CRISPR-associated_protein_Csx14:PF09623|CRISPR-associated_protein_NE0113_(Cas_NE0113);PTHR43329|EPOXIDE_HYDROLASE:PF00561|alpha/beta_hydrolase_fold	47	46	1.54	Thermoprotei_(45);Unclassified_Archaea_(1)
K00059|fabG_OAR1_3-oxoacyl-[acyl-carrier_protein]_reductase_[EC:1.1.1.100]:PF00106|short_chain_dehydrogenase;K14731|mlhB_chnC_epsilon-lactone_hydrolase_[EC:3.1.1.83]:PF07859|alpha/beta_hydrolase_fold;Uncharacterized_(-:PF12146|Serine_aminopeptidase_S33);PTHR43479|ACREF/ENVCD_OPERON_REPRESSOR-RELATED:PF00440|Bacterial_regulatory_proteins_tetR_family;PTHR43292|ACYL-COA_DEHYDROGENASE:PF00441|Acyl-Co…	47	46	1.54	Thermoprotei_(45);Unclassified_Archaea_(1)
PTHR10134|CYTOCHROME_B-C1_COMPLEX_SUBUNIT_RIESKE_MITOCHONDRIAL:-;K03887|qcrB_quinol---cytochrome_c_reductase_cytochrome_b_subunit_bacillus_type_[EC:7.1.1.8]:PF00033|Cytochrome_b/b6/petB;Uncharacterized_(-:PF00032|Cytochrome_b(C-terminal)/b6/petD);Uncharacterized_(NO_KO|PANTHER_AND_PFAM);Uncharacterized_(NO_KO|PANTHER_AND_PFAM)	46	46	1.54	Halobacteria_(46)
Uncharacterized_(NO_KO|PANTHER_AND_PFAM);Uncharacterized_(K06953|K06953_uncharacterized_protein:PF00149|Calcineurin-like_phosphoesterase);Uncharacterized_(K09746|K09746_uncharacterized_protein:-);PTHR13356|OB_FOLD_NUCLEIC_ACID_BINDING_PROTEIN-RELATED:-;Uncharacterized_(NO_KO|PANTHER_AND_PFAM)	46	46	1.54	Halobacteria_(45);Unclassified_Archaea_(1)
K22222|cetZ_tubulin-like_protein_CetZ:PF00091|Tubulin/FtsZ_family_GTPase_domain;Uncharacterized_(NO_KO|PANTHER_AND_PFAM);Uncharacterized_(NO_KO|PANTHER_AND_PFAM);Uncharacterized_(NO_KO|PANTHER_AND_PFAM);K22222|cetZ_tubulin-like_protein_CetZ:PF00091|Tubulin/FtsZ_family_GTPase_domain	46	46	1.54	Halobacteria_(46)
PTHR21327|GTP_CYCLOHYDROLASE_II-RELATED:PF00926|34-dihydroxy-2-butanone_4-phosphate_synthase;Uncharacterized_(NO_KO|PANTHER_AND_PFAM);Uncharacterized_(-:PF09973|Predicted_membrane_protein_(DUF2208));K02224|cobB-cbiA_cobyrinic_acid_ac-diamide_synthase_[EC:6.3.5.9_6.3.5.11]:PF01656|CobQ/CobB/MinD/ParA_nucleotide_binding_domainPF07685|CobB/CobQ-like_glutamine_amidotransferase_domain;K04802|PCNA_prol…	46	46	1.54	Thermoprotei_(46)
Uncharacterized_(NO_KO|PANTHER_AND_PFAM);Uncharacterized_(NO_KO|PANTHER_AND_PFAM);Uncharacterized_(-:PF20603|Bacterial_hydrolase);Uncharacterized_(NO_KO|PANTHER_AND_PFAM);Uncharacterized_(NO_KO|PANTHER_AND_PFAM)	46	46	1.54	Methanomicrobia_(45);Thermoplasmata_(1)
Uncharacterized_(NO_KO|PANTHER_AND_PFAM);Uncharacterized_(NO_KO|PANTHER_AND_PFAM);Uncharacterized_(NO_KO|PANTHER_AND_PFAM);Uncharacterized_(NO_KO|PANTHER_AND_PFAM);K01784|galE_GALE_UDP-glucose_4-epimerase_[EC:5.1.3.2]:PF01370|NAD_dependent_epimerase/dehydratase_family	46	46	1.54	Halobacteria_(30);Unclassified_Nitrososphaerota_(5);Nitrososphaeria_(2);Thermoprotei_(2);Candidatus_Hadarchaeia_(2);Methanobacteria_(2);Unclassified_Candidatus_Korarchaeota_(1);Unclassified_Thermoproteota_(1);Unclassified_Archaea_(1)
Uncharacterized_(NO_KO|PANTHER_AND_PFAM);Uncharacterized_(NO_KO|PANTHER_AND_PFAM);Uncharacterized_(NO_KO|PANTHER_AND_PFAM);Uncharacterized_(NO_KO|PANTHER_AND_PFAM);K09903|pyrH_uridylate_kinase_[EC:2.7.4.22]:PF00696|Amino_acid_kinase_family	46	46	1.54	Unclassified_Nitrososphaerota_(19);Unclassified_Archaea_(13);Nitrososphaeria_(6);Unclassified_Euryarchaeota_(5);Unclassified_Thermoproteota_(2);Thermoprotei_(1)
K07060|nob1_endoribonuclease_Nob1_[EC:3.1.-.-]:PF17146|PIN_domain_of_ribonuclease;K00858|ppnK_NADK_NAD+_kinase_[EC:2.7.1.23]:PF01513|ATP-NAD_kinase_N-terminal_domainPF20143|ATP-NAD_kinase_C-terminal_domain;Uncharacterized_(NO_KO|PANTHER_AND_PFAM);K21567|fnr_ferredoxin/flavodoxin---NADP+_reductase_[EC:1.18.1.2_1.19.1.1]:PF07992|Pyridine_nucleotide-disulphide_oxidoreductase;PTHR23245|TRNA_METHYLTRA…	46	46	1.54	Thermoprotei_(46)
Uncharacterized_(NO_KO|PANTHER_AND_PFAM);K19170|dndC_DNA_sulfur_modification_protein_DndC:PF01507|Phosphoadenosine_phosphosulfate_reductase_family;Uncharacterized_(-:PF12187|Viral/Archaeal_nuclease);Uncharacterized_(NO_KO|PANTHER_AND_PFAM);Uncharacterized_(-:PF01402|Ribbon-helix-helix_protein_copG_family)	46	46	1.54	Thermoprotei_(46)
K19170|dndC_DNA_sulfur_modification_protein_DndC:PF01507|Phosphoadenosine_phosphosulfate_reductase_family;Uncharacterized_(-:PF12187|Viral/Archaeal_nuclease);Uncharacterized_(NO_KO|PANTHER_AND_PFAM);Uncharacterized_(-:PF01402|Ribbon-helix-helix_protein_copG_family);Uncharacterized_(NO_KO|PANTHER_AND_PFAM)	46	46	1.54	Thermoprotei_(46)
Uncharacterized_(-:PF12187|Viral/Archaeal_nuclease);Uncharacterized_(NO_KO|PANTHER_AND_PFAM);Uncharacterized_(-:PF01402|Ribbon-helix-helix_protein_copG_family);Uncharacterized_(NO_KO|PANTHER_AND_PFAM);Uncharacterized_(NO_KO|PANTHER_AND_PFAM)	46	46	1.54	Thermoprotei_(46)
Uncharacterized_(NO_KO|PANTHER_AND_PFAM);Uncharacterized_(NO_KO|PANTHER_AND_PFAM);Uncharacterized_(K09715|K09715_uncharacterized_protein:PF04457|MJ1316_RNA_cyclic_group_end_recognition_domain);K01385|E3.4.23.42_thermopsin_[EC:3.4.23.42]:PF05317|Thermopsin;PTHR43384|SEPTUM_SITE-DETERMINING_PROTEIN_MIND_HOMOLOG_CHLOROPLASTIC-RELATED:PF01656|CobQ/CobB/MinD/ParA_nucleotide_binding_domain	46	46	1.54	Thermoprotei_(46)
K03056|rpoL_DNA-directed_RNA_polymerase_subunit_L_[EC:2.7.7.6]:PF13656|RNA_polymerase_Rpb3/Rpb11_dimerisation_domain;K06868|sepcysS_Sep-tRNA:Cys-tRNA_synthetase_[EC:2.5.1.73]:PF05889|O-phosphoseryl-tRNA(Sec)_selenium_transferase_SepSecS;Uncharacterized_(NO_KO|PANTHER_AND_PFAM);PTHR40101|CONSERVED_PROTEIN:PF09918|Uncharacterized_protein_containing_a_ferredoxin_domain_(DUF2148);K19108|tabA_decarbox…	46	46	1.54	Methanomicrobia_(46)
PTHR35902|S-LAYER_DOMAIN-LIKE_PROTEIN-RELATED:-;PTHR35902|S-LAYER_DOMAIN-LIKE_PROTEIN-RELATED:-;Uncharacterized_(K07003|K07003_uncharacterized_protein:PF03176|MMPL_familyPF03176|MMPL_family);K23356|trmB_HTH-type_transcriptional_regulator_sugar_sensing_transcriptional_regulator:PF01978|Sugar-specific_transcriptional_regulator_TrmBPF11495|Archaeal_transcriptional_regulator_TrmB;PTHR43546|UPF0173_ME…	46	46	1.54	Methanomicrobia_(46)
Uncharacterized_(NO_KO|PANTHER_AND_PFAM);Uncharacterized_(NO_KO|PANTHER_AND_PFAM);Uncharacterized_(NO_KO|PANTHER_AND_PFAM);K07398|K07398_conserved_protein_with_predicted_RNA_binding_PUA_domain:PF14810|Patch-forming_domain_C2_of_tRNA-guanine_transglycosylasePF01472|PUA_domain;Uncharacterized_(NO_KO|PANTHER_AND_PFAM)	46	46	1.54	Methanomicrobia_(46)
Uncharacterized_(-:PF07185|Protein_of_unknown_function_(DUF1404));Uncharacterized_(NO_KO|PANTHER_AND_PFAM);Uncharacterized_(NO_KO|PANTHER_AND_PFAM);PTHR22888|CYTOCHROME_C_OXIDASE_SUBUNIT_II:PF00116|Cytochrome_C_oxidase_subunit_II_periplasmic_domain;K00410|fbcH_ubiquinol-cytochrome_c_reductase_cytochrome_b/c1_subunit:PF00032|Cytochrome_b(C-terminal)/b6/petDPF13631|Cytochrome_b(N-terminal)/b6/petB	46	46	1.54	Thermoprotei_(46)
Uncharacterized_(NO_KO|PANTHER_AND_PFAM);K14060|pinR_putative_DNA-invertase_from_lambdoid_prophage_Rac:PF00239|Resolvase_N_terminal_domain;Uncharacterized_(NO_KO|PANTHER_AND_PFAM);Uncharacterized_(-:PF22238|RIP/P131_family);Uncharacterized_(-:PF00589|Phage_integrase_family)	46	46	1.54	Thermoprotei_(46)
K03231|EEF1A_elongation_factor_1-alpha:PF00009|Elongation_factor_Tu_GTP_binding_domainPF03144|Elongation_factor_Tu_domain_2PF22594|GTP-eEF1A_C-terminal_domain-like;K02989|RP-S5e_RPS5_small_subunit_ribosomal_protein_S5e:PF00177|Ribosomal_protein_S7p/S5e;Uncharacterized_(-:PF02577|Bifunctional_nuclease_domain);K02973|RP-S23e_RPS23_small_subunit_ribosomal_protein_S23e:PF00164|Ribosomal_protein_S12/S…	46	46	1.54	Thermoprotei_(46)
Uncharacterized_(NO_KO|PANTHER_AND_PFAM);Uncharacterized_(NO_KO|PANTHER_AND_PFAM);Uncharacterized_(NO_KO|PANTHER_AND_PFAM);Uncharacterized_(K09715|K09715_uncharacterized_protein:PF04457|MJ1316_RNA_cyclic_group_end_recognition_domain);K01385|E3.4.23.42_thermopsin_[EC:3.4.23.42]:PF05317|Thermopsin	46	46	1.54	Thermoprotei_(46)
PTHR43080|CBS_DOMAIN-CONTAINING_PROTEIN_CBSX3_MITOCHONDRIAL:PF00571|CBS_domainPF00571|CBS_domainPF00571|CBS_domainPF00571|CBS_domain;K14654|RIB7_arfC_25-diamino-6-(ribosylamino)-4(3H)-pyrimidinone_5'-phosphate_reductase_[EC:1.1.1.302]:PF01872|RibD_C-terminal_domain;Uncharacterized_(NO_KO|PANTHER_AND_PFAM);Uncharacterized_(K06940|K06940_uncharacterized_protein:PF03692|Putative_zinc-_or_iron-chelat…	46	46	1.54	Methanomicrobia_(46)
PTHR31087|-:PF04525|LURP-one-related;K11744|tqsA_AI-2_transport_protein_TqsA:PF01594|AI-2E_family_transporter;Uncharacterized_(-:PF06897|Protein_of_unknown_function_(DUF1269));PTHR31721|OS06G0710300_PROTEIN:PF03350|Uncharacterized_protein_family_UPF0114;K01270|pepD_dipeptidase_D_[EC:3.4.13.-]:PF01546|Peptidase_family_M20/M25/M40PF07687|Peptidase_dimerisation_domain	46	46	1.54	Methanomicrobia_(46)
K01657|trpE_anthranilate_synthase_component_I_[EC:4.1.3.27]:PF00425|chorismate_binding_enzymePF04715|Anthranilate_synthase_component_I_N_terminal_region;K01658|trpG_anthranilate_synthase_component_II_[EC:4.1.3.27]:PF00117|Glutamine_amidotransferase_class-I;Uncharacterized_(NO_KO|PANTHER_AND_PFAM);K06897|K06897_78-dihydropterin-6-yl-methyl-4-(beta-D-ribofuranosyl)aminobenzene_5'-phosphate_synthase…	46	46	1.54	Methanomicrobia_(46)
K00266|gltD_glutamate_synthase_(NADPH)_small_chain_[EC:1.4.1.13]:PF14691|Dihydroprymidine_dehydrogenase_domain_II_4Fe-4S_clusterPF07992|Pyridine_nucleotide-disulphide_oxidoreductase;K02823|pyrDII_dihydroorotate_dehydrogenase_electron_transfer_subunit:PF00175|Oxidoreductase_NAD-binding_domainPF10418|Iron-sulfur_cluster_binding_domain_of_dihydroorotate_dehydrogenase_B;Uncharacterized_(NO_KO|PANTHER…	46	46	1.54	Methanomicrobia_(46)
K14654|RIB7_arfC_25-diamino-6-(ribosylamino)-4(3H)-pyrimidinone_5'-phosphate_reductase_[EC:1.1.1.302]:PF01872|RibD_C-terminal_domain;Uncharacterized_(NO_KO|PANTHER_AND_PFAM);Uncharacterized_(K06940|K06940_uncharacterized_protein:PF03692|Putative_zinc-_or_iron-chelating_domain);Uncharacterized_(-:PF17299|Family_of_unknown_function_(DUF5350));K06199|crcB_FEX_fluoride_exporter:PF02537|CrcB-like_prot…	46	46	1.54	Methanomicrobia_(46)
Uncharacterized_(NO_KO|PANTHER_AND_PFAM);Uncharacterized_(K06940|K06940_uncharacterized_protein:PF03692|Putative_zinc-_or_iron-chelating_domain);Uncharacterized_(-:PF17299|Family_of_unknown_function_(DUF5350));K06199|crcB_FEX_fluoride_exporter:PF02537|CrcB-like_protein_Camphor_Resistance_(CrcB);K06199|crcB_FEX_fluoride_exporter:PF02537|CrcB-like_protein_Camphor_Resistance_(CrcB)	46	46	1.54	Methanomicrobia_(46)
K00195|cdhB_anaerobic_carbon-monoxide_dehydrogenase_CODH/ACS_complex_subunit_epsilon:PF02552|CO_dehydrogenase_beta_subunit/acetyl-CoA_synthase_epsilon_subunit;K00192|cdhA_anaerobic_carbon-monoxide_dehydrogenase_CODH/ACS_complex_subunit_alpha_[EC:1.2.7.4]:PF13187|4Fe-4S_dicluster_domainPF03063|Prismane/CO_dehydrogenase_familyPF03063|Prismane/CO_dehydrogenase_family;Uncharacterized_(NO_KO|PANTHER_A…	46	46	1.54	Methanomicrobia_(46)
Uncharacterized_(-:PF08350|Methanogenesis_regulatory_protein_FilR1_middle_domain);Uncharacterized_(NO_KO|PANTHER_AND_PFAM);Uncharacterized_(NO_KO|PANTHER_AND_PFAM);Uncharacterized_(NO_KO|PANTHER_AND_PFAM);Uncharacterized_(NO_KO|PANTHER_AND_PFAM)	56	45	1.51	Methanomicrobia_(42);Archaeoglobi_(3)
Uncharacterized_(NO_KO|PANTHER_AND_PFAM);Uncharacterized_(NO_KO|PANTHER_AND_PFAM);Uncharacterized_(NO_KO|PANTHER_AND_PFAM);Uncharacterized_(-:PF14947|Winged_helix-turn-helix)	53	45	1.51	Unclassified_Nitrososphaerota_(14);Nitrososphaeria_(8);Unclassified_Archaea_(6);Methanobacteria_(3);Unclassified_Thermoproteota_(3);Thermoprotei_(3);Unclassified_Candidatus_Bathyarchaeota_(2);Unclassified_Euryarchaeota_(2);Unclassified_Candidatus_Korarchaeota_(1);Unclassified_Candidatus_Woesearchaeota_(1);Unclassified_Candidatus_Verstraetearchaeota_(1);Thermoplasmata_(1)
Uncharacterized_(-:PF18906|Phage_tail_tube_protein);Uncharacterized_(NO_KO|PANTHER_AND_PFAM);Uncharacterized_(NO_KO|PANTHER_AND_PFAM);Uncharacterized_(NO_KO|PANTHER_AND_PFAM);Uncharacterized_(NO_KO|PANTHER_AND_PFAM)	50	45	1.51	Halobacteria_(28);Methanobacteria_(4);Thermoplasmata_(2);Methanococci_(2);Unclassified_Candidatus_Bathyarchaeota_(2);Thermoprotei_(1);Methanomicrobia_(1);Unclassified_Candidatus_Thorarchaeota_(1);Unclassified_Archaea_(1);Candidatus_Bathyarchaeia_(1);Unclassified_Nitrososphaerota_(1);Archaeoglobi_(1)
Uncharacterized_(NO_KO|PANTHER_AND_PFAM);Uncharacterized_(NO_KO|PANTHER_AND_PFAM);Uncharacterized_(-:PF01870|Archaeal_holliday_junction_resolvase_(hjc));Uncharacterized_(NO_KO|PANTHER_AND_PFAM);Uncharacterized_(NO_KO|PANTHER_AND_PFAM)	49	45	1.51	Unclassified_Nitrososphaerota_(24);Nitrososphaeria_(11);Unclassified_Thermoproteota_(2);Halobacteria_(2);Thermoprotei_(2);Unclassified_Candidatus_Korarchaeota_(1);Methanomicrobia_(1);Unclassified_Candidatus_Bathyarchaeota_(1);Nanohaloarchaea_(1)
Uncharacterized_(K07101|K07101_uncharacterized_protein:PF00156|Phosphoribosyl_transferase_domain);PTHR10151|ECTONUCLEOTIDE_PYROPHOSPHATASE/PHOSPHODIESTERASE:PF01663|Type_I_phosphodiesterase_/_nucleotide_pyrophosphatase;Uncharacterized_(NO_KO|PANTHER_AND_PFAM);K24122|ctmAB_limonene_dehydrogenase_[EC:1.17.99.8]:PF01593|Flavin_containing_amine_oxidoreductase;PTHR23077|AAA-FAMILY_ATPASE:PF17862|AAA+_…	49	45	1.51	Thermoprotei_(44);Unclassified_Archaea_(1)
Uncharacterized_(NO_KO|PANTHER_AND_PFAM);PTHR10322|DNA_POLYMERASE_CATALYTIC_SUBUNIT:PF00136|DNA_polymerase_family_B;Uncharacterized_(NO_KO|PANTHER_AND_PFAM);Uncharacterized_(NO_KO|PANTHER_AND_PFAM);Uncharacterized_(NO_KO|PANTHER_AND_PFAM)	48	45	1.51	Halobacteria_(19);Thermoprotei_(16);Candidatus_Nanohaloarchaea_(2);Methanobacteria_(2);Nanohaloarchaea_(1);Methanomicrobia_(1);Methanonatronarchaeia_(1);Nitrososphaeria_(1);Unclassified_Candidatus_Nanohalarchaeota_(1);Unclassified_Euryarchaeota_(1)
K02962|RP-S17e_RPS17_small_subunit_ribosomal_protein_S17e:PF00833|Ribosomal_S17;Uncharacterized_(-:PF09138|Urm1_(Ubiquitin_related_modifier));Uncharacterized_(NO_KO|PANTHER_AND_PFAM);K06915|herA_DNA_double-strand_break_repair_helicase_HerA_and_related_ATPase:PF01935|Helicase_HerA_central_domain;K22447|cct_ths_archaeal_chaperonin:PF00118|TCP-1/cpn60_chaperonin_family	48	45	1.51	Thermoprotei_(45)
Uncharacterized_(NO_KO|PANTHER_AND_PFAM);Uncharacterized_(NO_KO|PANTHER_AND_PFAM);Uncharacterized_(NO_KO|PANTHER_AND_PFAM);K07142|mptE_2-amino-4-hydroxy-6-hydroxymethyldihydropteridine_diphosphokinase_[EC:2.7.6.3]:PF01973|6-hydroxymethylpterin_diphosphokinase_MptE-like;K01649|leuA_IMS_2-isopropylmalate_synthase_[EC:2.3.3.13]:PF22617|Homocitrate_synthase_post-HMGL_domain-likePF00682|HMGL-like	48	45	1.51	Thermoprotei_(44);Unclassified_Archaea_(1)
NO_KO|PANTHER_AND_PFAM_tRNA-Glu;Uncharacterized_(NO_KO|PANTHER_AND_PFAM);Uncharacterized_(NO_KO|PANTHER_AND_PFAM);Uncharacterized_(NO_KO|PANTHER_AND_PFAM);Uncharacterized_(NO_KO|PANTHER_AND_PFAM)	47	45	1.51	Unclassified_Nitrososphaerota_(14);Halobacteria_(9);Unclassified_Candidatus_Micrarchaeota_(5);Methanomicrobia_(4);Thermoprotei_(2);Thermococci_(2);Thermoplasmata_(2);Unclassified_Candidatus_Diapherotrites_(1);Unclassified_Archaea_(1);Unclassified_Candidatus_Heimdallarchaeota_(1);Unclassified_Candidatus_Woesearchaeota_(1);Unclassified_Euryarchaeota_(1);Nanohaloarchaea_(1);Nitrososphaeria_(1)
Uncharacterized_(NO_KO|PANTHER_AND_PFAM);Uncharacterized_(NO_KO|PANTHER_AND_PFAM);Uncharacterized_(NO_KO|PANTHER_AND_PFAM);K07496|K07496_putative_transposase:PF07282|Putative_transposase_DNA-binding_domainPF01385|Probable_transposase;Uncharacterized_(NO_KO|PANTHER_AND_PFAM)	47	45	1.51	Halobacteria_(32);Thermoprotei_(4);Unclassified_Candidatus_Aenigmatarchaeota_(2);Unclassified_Archaea_(2);Unclassified_Candidatus_Korarchaeota_(1);Thermoplasmata_(1);Methanomicrobia_(1);Thermococci_(1);Unclassified_Nitrososphaerota_(1)
Uncharacterized_(NO_KO|PANTHER_AND_PFAM);Uncharacterized_(NO_KO|PANTHER_AND_PFAM);Uncharacterized_(NO_KO|PANTHER_AND_PFAM);Uncharacterized_(-:PF08279|HTH_domain);Uncharacterized_(NO_KO|PANTHER_AND_PFAM)	47	45	1.51	Halobacteria_(32);Unclassified_Archaea_(2);Thermococci_(2);Unclassified_Euryarchaeota_(2);Nitrososphaeria_(2);Unclassified_Nanoarchaeota_(2);Thermoprotei_(1);Unclassified_Candidatus_Altiarchaeota_(1);Unclassified_Candidatus_Korarchaeota_(1)
Uncharacterized_(NO_KO|PANTHER_AND_PFAM);Uncharacterized_(NO_KO|PANTHER_AND_PFAM);Uncharacterized_(K09129|K09129_uncharacterized_protein:PF04008|Adenosine_specific_kinase);Uncharacterized_(K09763|K09763_uncharacterized_protein:PF03745|Domain_of_unknown_function_(DUF309));Uncharacterized_(NO_KO|PANTHER_AND_PFAM)	47	45	1.51	Thermoprotei_(44);Unclassified_Archaea_(1)
Uncharacterized_(K09129|K09129_uncharacterized_protein:PF04008|Adenosine_specific_kinase);Uncharacterized_(K09763|K09763_uncharacterized_protein:PF03745|Domain_of_unknown_function_(DUF309));Uncharacterized_(NO_KO|PANTHER_AND_PFAM);K04069|pflA_pflC_pflE_pyruvate_formate_lyase_activating_enzyme_[EC:1.97.1.4]:PF04055|Radical_SAM_superfamily;K15019|K15019_3-hydroxypropionyl-coenzyme_A_dehydratase_[EC…	47	45	1.51	Thermoprotei_(44);Unclassified_Archaea_(1)
K08289|purT_phosphoribosylglycinamide_formyltransferase_2_[EC:6.3.1.21]:PF21244|PurT_C-terminalPF02222|ATP-grasp_domainPF22660|Ribonucleotide_synthetase_preATP-grasp_domain;Uncharacterized_(NO_KO|PANTHER_AND_PFAM);Uncharacterized_(NO_KO|PANTHER_AND_PFAM);Uncharacterized_(NO_KO|PANTHER_AND_PFAM);Uncharacterized_(NO_KO|PANTHER_AND_PFAM)	47	45	1.51	Thermoprotei_(44);Unclassified_Archaea_(1)
Uncharacterized_(NO_KO|PANTHER_AND_PFAM);Uncharacterized_(-:PF04865|Baseplate_J-like_protein);Uncharacterized_(NO_KO|PANTHER_AND_PFAM);Uncharacterized_(NO_KO|PANTHER_AND_PFAM);Uncharacterized_(NO_KO|PANTHER_AND_PFAM)	46	45	1.51	Methanobacteria_(22);Halobacteria_(19);Methanomicrobia_(2);Thermoprotei_(1);Thermoplasmata_(1)
K01939|purA_ADSS_adenylosuccinate_synthase_[EC:6.3.4.4]:PF00709|Adenylosuccinate_synthetasePF00709|Adenylosuccinate_synthetase;Uncharacterized_(NO_KO|PANTHER_AND_PFAM);Uncharacterized_(-:PF04362|Bacterial_Fe(2+)_trafficking);Uncharacterized_(NO_KO|PANTHER_AND_PFAM);Uncharacterized_(NO_KO|PANTHER_AND_PFAM)	46	45	1.51	Unclassified_Nitrososphaerota_(32);Nitrososphaeria_(9);Unclassified_Thermoproteota_(3);Unclassified_Archaea_(1)
PTHR14239|DUDULIN-RELATED:PF03807|NADP_oxidoreductase_coenzyme_F420-dependent;PTHR48100|BROAD-SPECIFICITY_PHOSPHATASE_YOR283W-RELATED:PF00300|Histidine_phosphatase_superfamily_(branch_1);Uncharacterized_(NO_KO|PANTHER_AND_PFAM);PTHR22888|CYTOCHROME_C_OXIDASE_SUBUNIT_II:PF00116|Cytochrome_C_oxidase_subunit_II_periplasmic_domain;K02274|coxA_ctaD_cytochrome_c_oxidase_subunit_I_[EC:7.1.1.9]:PF00115|C…	46	45	1.51	Unclassified_Nitrososphaerota_(34);Nitrososphaeria_(8);Unclassified_Thermoproteota_(2);Unclassified_Archaea_(1)
Uncharacterized_(NO_KO|PANTHER_AND_PFAM);Uncharacterized_(-:PF02899|Phage_integrase_N-terminal_SAM-like_domain);Uncharacterized_(NO_KO|PANTHER_AND_PFAM);Uncharacterized_(NO_KO|PANTHER_AND_PFAM);Uncharacterized_(NO_KO|PANTHER_AND_PFAM)	46	45	1.51	Halobacteria_(43);Unclassified_Euryarchaeota_(2)
K03753|mobB_molybdopterin-guanine_dinucleotide_biosynthesis_adapter_protein:PF03205|Molybdopterin_guanine_dinucleotide_synthesis_protein_B;PTHR42912|METHYLTRANSFERASE:PF08241|Methyltransferase_domain;Uncharacterized_(NO_KO|PANTHER_AND_PFAM);Uncharacterized_(NO_KO|PANTHER_AND_PFAM);Uncharacterized_(NO_KO|PANTHER_AND_PFAM)	46	45	1.51	Thermoprotei_(44);Unclassified_Archaea_(1)
Uncharacterized_(NO_KO|PANTHER_AND_PFAM);PTHR43196|SULFATE_ADENYLYLTRANSFERASE_SUBUNIT_2:PF01507|Phosphoadenosine_phosphosulfate_reductase_family;Uncharacterized_(NO_KO|PANTHER_AND_PFAM);PTHR22916|GLYCOSYLTRANSFERASE:PF00535|Glycosyl_transferase_family_2;Uncharacterized_(NO_KO|PANTHER_AND_PFAM)	46	45	1.51	Thermoprotei_(44);Unclassified_Archaea_(1)
Uncharacterized_(NO_KO|PANTHER_AND_PFAM);Uncharacterized_(-:PF02697|Putative_antitoxin);Uncharacterized_(NO_KO|PANTHER_AND_PFAM);Uncharacterized_(NO_KO|PANTHER_AND_PFAM);K03885|ndh_NADH:quinone_reductase_(non-electrogenic)_[EC:1.6.5.9]:PF07992|Pyridine_nucleotide-disulphide_oxidoreductase	46	45	1.51	Thermoprotei_(44);Unclassified_Archaea_(1)
Uncharacterized_(NO_KO|PANTHER_AND_PFAM);PTHR42244|ANTITOXIN_VAPB3-RELATED:-;Uncharacterized_(NO_KO|PANTHER_AND_PFAM);PTHR24064|SOLUTE_CARRIER_FAMILY_22_MEMBER:PF00083|Sugar_(and_other)_transporter;Uncharacterized_(-:PF05942|Archaeal_PaREP1/PaREP8_family)	46	45	1.51	Thermoprotei_(44);Unclassified_Archaea_(1)
PTHR42770|AMINO_ACID_TRANSPORTER-RELATED:PF00324|Amino_acid_permease;K06994|K06994_putative_drug_exporter_of_the_RND_superfamily:PF03176|MMPL_familyPF03176|MMPL_family;Uncharacterized_(NO_KO|PANTHER_AND_PFAM);Uncharacterized_(NO_KO|PANTHER_AND_PFAM);K24451|zim_modification_methylase:PF01555|DNA_methylase	46	45	1.51	Thermoprotei_(44);Unclassified_Archaea_(1)
K06994|K06994_putative_drug_exporter_of_the_RND_superfamily:PF03176|MMPL_familyPF03176|MMPL_family;Uncharacterized_(NO_KO|PANTHER_AND_PFAM);Uncharacterized_(NO_KO|PANTHER_AND_PFAM);K24451|zim_modification_methylase:PF01555|DNA_methylase;Uncharacterized_(NO_KO|PANTHER_AND_PFAM)	46	45	1.51	Thermoprotei_(44);Unclassified_Archaea_(1)
Uncharacterized_(NO_KO|PANTHER_AND_PFAM);K02303|cobA_uroporphyrin-III_C-methyltransferase_[EC:2.1.1.107]:PF00590|Tetrapyrrole_(Corrin/Porphyrin)_Methylases;Uncharacterized_(-:PF04945|YHS_domain);K18021|cutB_glyceraldehyde_dehydrogenase_medium_subunit_[EC:1.2.99.8]:PF00941|FAD_binding_domain_in_molybdopterin_dehydrogenasePF03450|CO_dehydrogenase_flavoprotein_C-terminal_domain;K03518|coxS_aerobic_c…	46	45	1.51	Thermoprotei_(44);Unclassified_Archaea_(1)
PTHR43095|SUGAR_KINASE:PF00370|FGGY_family_of_carbohydrate_kinases_N-terminal_domainPF02782|FGGY_family_of_carbohydrate_kinases_C-terminal_domain;PTHR10924|MAJOR_FACILITATOR_SUPERFAMILY_PROTEIN-RELATED:PF07690|Major_Facilitator_Superfamily;Uncharacterized_(-:PF06157|Protein_of_unknown_function_(DUF973));Uncharacterized_(NO_KO|PANTHER_AND_PFAM);Uncharacterized_(NO_KO|PANTHER_AND_PFAM)	46	45	1.51	Thermoprotei_(44);Unclassified_Archaea_(1)
Uncharacterized_(NO_KO|PANTHER_AND_PFAM);Uncharacterized_(NO_KO|PANTHER_AND_PFAM);Uncharacterized_(NO_KO|PANTHER_AND_PFAM);K15016|K15016_enoyl-CoA_hydratase_/_3-hydroxyacyl-CoA_dehydrogenase_[EC:4.2.1.17_1.1.1.35]:PF00725|3-hydroxyacyl-CoA_dehydrogenase_C-terminal_domainPF00725|3-hydroxyacyl-CoA_dehydrogenase_C-terminal_domainPF02737|3-hydroxyacyl-CoA_dehydrogenase_NAD_binding_domain;Uncharacteri…	46	45	1.51	Thermoprotei_(44);Unclassified_Archaea_(1)
Uncharacterized_(NO_KO|PANTHER_AND_PFAM);Uncharacterized_(-:PF01380|SIS_domain);Uncharacterized_(NO_KO|PANTHER_AND_PFAM);K13281|uvsE_UVE1_UV_DNA_damage_endonuclease_[EC:3.-.-.-]:PF03851|UV-endonuclease_UvdE;K03303|lutP_lctP_lactate_permease:PF02652|L-lactate_permease	46	45	1.51	Thermoprotei_(44);Unclassified_Archaea_(1)
Uncharacterized_(K07133|K07133_uncharacterized_protein:PF13635|Domain_of_unknown_function_(DUF4143)PF13173|AAA_domain);K07725|csa3_CRISPR-associated_protein_Csa3:PF13412|Winged_helix-turn-helix_DNA-binding;Uncharacterized_(-:PF06157|Protein_of_unknown_function_(DUF973));Uncharacterized_(NO_KO|PANTHER_AND_PFAM);Uncharacterized_(NO_KO|PANTHER_AND_PFAM)	46	45	1.51	Thermoprotei_(44);Unclassified_Archaea_(1)
K07725|csa3_CRISPR-associated_protein_Csa3:PF13412|Winged_helix-turn-helix_DNA-binding;Uncharacterized_(-:PF06157|Protein_of_unknown_function_(DUF973));Uncharacterized_(NO_KO|PANTHER_AND_PFAM);Uncharacterized_(NO_KO|PANTHER_AND_PFAM);Uncharacterized_(NO_KO|PANTHER_AND_PFAM)	46	45	1.51	Thermoprotei_(44);Unclassified_Archaea_(1)
PTHR17901|MAGNESIUM-DEPENDENT_PHOSPHATASE_1_MDP1:PF12689|Acid_Phosphatase;PTHR11089|GTP-BINDING_PROTEIN-RELATED:PF03193|RsgA_GTPase;Uncharacterized_(NO_KO|PANTHER_AND_PFAM);K17105|E2.5.1.42_geranylgeranylglycerol-phosphate_geranylgeranyltransferase_[EC:2.5.1.42]:PF01040|UbiA_prenyltransferase_family;Uncharacterized_(-:PF22511|Family_of_unknown_function_(DUF6995))	46	45	1.51	Thermoprotei_(44);Unclassified_Archaea_(1)
K00254|DHODH_pyrD_dihydroorotate_dehydrogenase_[EC:1.3.5.2]:PF01180|Dihydroorotate_dehydrogenase;Uncharacterized_(NO_KO|PANTHER_AND_PFAM);Uncharacterized_(-:PF05854|Non-histone_chromosomal_protein_MC1);NO_KO|PANTHER_AND_PFAM_16S_ribosomal_RNA;NO_KO|PANTHER_AND_PFAM_tRNA-Ala	45	45	1.51	Halobacteria_(44);Unclassified_Archaea_(1)
PTHR10422|CYTOCHROME_C_OXIDASE_SUBUNIT_1:PF00115|Cytochrome_C_and_Quinol_oxidase_polypeptide_I;PTHR42838|CYTOCHROME_C_OXIDASE_SUBUNIT_II:PF00116|Cytochrome_C_oxidase_subunit_II_periplasmic_domain;Uncharacterized_(NO_KO|PANTHER_AND_PFAM);Uncharacterized_(NO_KO|PANTHER_AND_PFAM);Uncharacterized_(K09792|K09792_uncharacterized_protein:PF13386|Cytochrome_C_biogenesis_protein_transmembrane_region)	45	45	1.51	Halobacteria_(45)
Uncharacterized_(NO_KO|PANTHER_AND_PFAM);Uncharacterized_(NO_KO|PANTHER_AND_PFAM);Uncharacterized_(K06953|K06953_uncharacterized_protein:PF00149|Calcineurin-like_phosphoesterase);Uncharacterized_(K09746|K09746_uncharacterized_protein:-);PTHR13356|OB_FOLD_NUCLEIC_ACID_BINDING_PROTEIN-RELATED:-	45	45	1.51	Halobacteria_(43);Methanomicrobia_(1);Unclassified_Archaea_(1)
K07244|K07244_mgtE-like_transporter:PF01769|Divalent_cation_transporter;K07244|K07244_mgtE-like_transporter:PF01769|Divalent_cation_transporter;Uncharacterized_(NO_KO|PANTHER_AND_PFAM);Uncharacterized_(NO_KO|PANTHER_AND_PFAM);Uncharacterized_(NO_KO|PANTHER_AND_PFAM)	45	45	1.51	Halobacteria_(27);Methanomicrobia_(16);Unclassified_Archaea_(2)
K02956|RP-S15_MRPS15_rpsO_small_subunit_ribosomal_protein_S15:PF08069|Ribosomal_S13/S15_N-terminal_domainPF00312|Ribosomal_protein_S15;Uncharacterized_(NO_KO|PANTHER_AND_PFAM);Uncharacterized_(NO_KO|PANTHER_AND_PFAM);K02984|RP-S3Ae_RPS3A_small_subunit_ribosomal_protein_S3Ae:PF01015|Ribosomal_S3Ae_family;K02638|petE_plastocyanin:PF00127|Copper_binding_proteins_plastocyanin/azurin_family	45	45	1.51	Halobacteria_(45)
Uncharacterized_(-:PF19101|Family_of_unknown_function_(DUF5788));Uncharacterized_(-:PF07895|Protein_of_unknown_function_(DUF1673));Uncharacterized_(-:PF07895|Protein_of_unknown_function_(DUF1673));Uncharacterized_(-:PF07895|Protein_of_unknown_function_(DUF1673));Uncharacterized_(-:PF07895|Protein_of_unknown_function_(DUF1673))	45	45	1.51	Methanomicrobia_(45)
K01607|pcaC_4-carboxymuconolactone_decarboxylase_[EC:4.1.1.44]:PF02627|Carboxymuconolactone_decarboxylase_family;Uncharacterized_(NO_KO|PANTHER_AND_PFAM);Uncharacterized_(-:PF03013|Pyrimidine_dimer_DNA_glycosylase);Uncharacterized_(NO_KO|PANTHER_AND_PFAM);K03564|BCP_PRXQ_DOT5_thioredoxin-dependent_peroxiredoxin_[EC:1.11.1.24]:PF00578|AhpC/TSA_family	45	45	1.51	Methanomicrobia_(45)
-:PF09887|Uncharacterized_protein_conserved_in_archaea_(DUF2114);K19712|cobY_adenosylcobinamide-phosphate_guanylyltransferase_[EC:2.7.7.62]:PF12804|MobA-like_NTP_transferase_domain;Uncharacterized_(-:PF05239|PRC-barrel_domain);K09013|sufC_Fe-S_cluster_ass	45	45	1.51	Methanobacteria_(45)
K07743|K07743_transcriptional_regulator:-;PTHR38811|-:PF02277|Phosphoribosyltransferase;Uncharacterized_(NO_KO|PANTHER_AND_PFAM);K03517|nadA_quinolinate_synthase_[EC:2.5.1.72]:PF02445|Quinolinate_synthetase_A_protein;K01556|KYNU_kynU_kynureninase_[EC:3.7.1.3]:PF00266|Aminotransferase_class-V	45	45	1.51	Thermoprotei_(45)
K04567|KARS_lysS_lysyl-tRNA_synthetase_class_II_[EC:6.1.1.6]:PF00152|tRNA_synthetases_class_II_(D_K_and_N)PF01336|OB-fold_nucleic_acid_binding_domain;PTHR13325|PROTEASE_M50_MEMBRANE-BOUND_TRANSCRIPTION_FACTOR_SITE_2_PROTEASE:PF02163|Peptidase_family_M50;Uncharacterized_(K07073|K07073_uncharacterized_protein:PF01909|Nucleotidyltransferase_domain);Uncharacterized_(-:PF06557|Protein_of_unknown_funct…	45	45	1.51	Thermoprotei_(45)
PTHR35901|RIBONUCLEASE_VAPC3:PF01850|PIN_domain;K21201|CYP119_cytochrome_P450_family_119_[EC:1.11.1.7]:PF00067|Cytochrome_P450;Uncharacterized_(-:PF06157|Protein_of_unknown_function_(DUF973));PTHR43540|PEROXYUREIDOACRYLATE/UREIDOACRYLATE_AMIDOHYDROLASE-RELATED:PF00857|Isochorismatase_family;PTHR42718|MAJOR_FACILITATOR_SUPERFAMILY_MULTIDRUG_TRANSPORTER_MFSC:PF07690|Major_Facilitator_Superfamily	45	45	1.51	Thermoprotei_(45)
K07991|flaK_archaeal_preflagellin_peptidase_FlaK_[EC:3.4.23.52]:PF01478|Type_IV_leader_peptidase_family;Uncharacterized_(-:PF04021|Class_III_signal_peptide);Uncharacterized_(NO_KO|PANTHER_AND_PFAM);K06927|DPH6_diphthine-ammonia_ligase_[EC:6.3.1.14]:PF01902|Diphthamide_synthase;PTHR41930|UPF0200_PROTEIN_MJ1399:PF13207|AAA_domain	45	45	1.51	Methanobacteria_(45)
Uncharacterized_(NO_KO|PANTHER_AND_PFAM);Uncharacterized_(K07502|yprB_uncharacterized_protein:PF13482|RNase_H_superfamily);Uncharacterized_(NO_KO|PANTHER_AND_PFAM);K09722|K09722_pps_4-phosphopantoate---beta-alanine_ligase_[EC:6.3.2.36]:PF02006|Phosphopantothenate/pantothenate_synthetase;PTHR41930|UPF0200_PROTEIN_MJ1399:PF13207|AAA_domain	45	45	1.51	Methanobacteria_(45)
Uncharacterized_(-:PF09930|Predicted_transporter_(DUF2162));PTHR30625|PROTEIN_TOLQ:PF01618|MotA/TolQ/ExbB_proton_channel_family;Uncharacterized_(-:PF09919|Uncharacterized_conserved_protein_(DUF2149));K07238|TC.ZIP_zupT_ZRT3_ZIP2_zinc_transporter_ZIP_family:PF02535|ZIP_Zinc_transporter;Uncharacterized_(-:PF12680|SnoaL-like_domain)	45	45	1.51	Methanomicrobia_(45)
K02003|ABC.CD.A_putative_ABC_transport_system_ATP-binding_protein:PF00005|ABC_transporter;K02004|ABC.CD.P_putative_ABC_transport_system_permease_protein:PF02687|FtsX-like_permease_familyPF12704|MacB-like_periplasmic_core_domain;Uncharacterized_(NO_KO|PANTHER_AND_PFAM);K09903|pyrH_uridylate_kinase_[EC:2.7.4.22]:PF00696|Amino_acid_kinase_family;Uncharacterized_(NO_KO|PANTHER_AND_PFAM)	45	45	1.51	Methanomicrobia_(45)
Uncharacterized_(-:PF11977|Zc3h12a-like_Ribonuclease_NYN_domain);Uncharacterized_(NO_KO|PANTHER_AND_PFAM);Uncharacterized_(NO_KO|PANTHER_AND_PFAM);K00620|argJ_glutamate_N-acetyltransferase_/_amino-acid_N-acetyltransferase_[EC:2.3.1.35_2.3.1.1]:PF01960|ArgJ_family;Uncharacterized_(NO_KO|PANTHER_AND_PFAM)	45	45	1.51	Methanobacteria_(45)
Uncharacterized_(-:PF02627|Carboxymuconolactone_decarboxylase_family);Uncharacterized_(-:PF19638|Family_of_unknown_function_(DUF6141));Uncharacterized_(-:PF19638|Family_of_unknown_function_(DUF6141));Uncharacterized_(NO_KO|PANTHER_AND_PFAM);Uncharacterized_(NO_KO|PANTHER_AND_PFAM)	45	45	1.51	Methanomicrobia_(45)
K00333|nuoD_NADH-quinone_oxidoreductase_subunit_D_[EC:7.1.1.2]:PF00346|Respiratory-chain_NADH_dehydrogenase_49_Kd_subunit;PTHR10884|NADH_DEHYDROGENASE__UBIQUINONE__IRON-SULFUR_PROTEIN_3:PF00329|Respiratory-chain_NADH_dehydrogenase_30_Kd_subunit;Uncharacterized_(-:PF00507|NADH-ubiquinone/plastoquinone_oxidoreductase_chain_3);K03465|thyX_thy1_thymidylate_synthase_(FAD)_[EC:2.1.1.148]:PF02511|Thymid…	45	45	1.51	Thermoprotei_(45)
K14568|EMG1_NEP1_rRNA_small_subunit_pseudouridine_methyltransferase_Nep1_[EC:2.1.1.260]:PF03587|EMG1/NEP1_methyltransferase;Uncharacterized_(NO_KO|PANTHER_AND_PFAM);Uncharacterized_(NO_KO|PANTHER_AND_PFAM);Uncharacterized_(NO_KO|PANTHER_AND_PFAM);PTHR37167|14-DIHYDROXY-6-NAPHTOATE_SYNTHASE:PF02621|Menaquinone_biosynthesis	45	45	1.51	Thermoprotei_(45)
Uncharacterized_(NO_KO|PANTHER_AND_PFAM);PTHR38467|-:PF01935|Helicase_HerA_central_domainPF19044|TraG_P-loop_domain;Uncharacterized_(NO_KO|PANTHER_AND_PFAM);Uncharacterized_(NO_KO|PANTHER_AND_PFAM);Uncharacterized_(-:PF16795|Archaeal_phage_integrase)	45	45	1.51	Thermoprotei_(45)
PTHR43413|TRANSCRIPTIONAL_REGULATOR_ASNC_FAMILY:PF01037|Lrp/AsnC_ligand_binding_domain;K06932|tiaS_tRNA(Ile2)-agmatinylcytidine_synthase_[EC:6.3.4.22]:PF22641|TiaS_FLD_domainPF08489|Domain_of_unknown_function_(DUF1743);Uncharacterized_(NO_KO|PANTHER_AND_PFAM);K15558|ophH_phthalate_transport_system_ATP-binding_protein:PF00005|ABC_transporter;Uncharacterized_(NO_KO|PANTHER_AND_PFAM)	45	45	1.51	Thermoprotei_(45)
K15558|ophH_phthalate_transport_system_ATP-binding_protein:PF00005|ABC_transporter;Uncharacterized_(NO_KO|PANTHER_AND_PFAM);Uncharacterized_(NO_KO|PANTHER_AND_PFAM);Uncharacterized_(NO_KO|PANTHER_AND_PFAM);PTHR43229|NODULATION_PROTEIN_J:PF01061|ABC-2_type_transporter	45	45	1.51	Thermoprotei_(45)
Uncharacterized_(NO_KO|PANTHER_AND_PFAM);Uncharacterized_(NO_KO|PANTHER_AND_PFAM);Uncharacterized_(NO_KO|PANTHER_AND_PFAM);PTHR43229|NODULATION_PROTEIN_J:PF01061|ABC-2_type_transporter;K15558|ophH_phthalate_transport_system_ATP-binding_protein:PF00005|ABC_transporter	45	45	1.51	Thermoprotei_(45)
K08369|ydjE_MFS_transporter_putative_metabolite:H+_symporter:PF00083|Sugar_(and_other)_transporter;Uncharacterized_(NO_KO|PANTHER_AND_PFAM);Uncharacterized_(NO_KO|PANTHER_AND_PFAM);Uncharacterized_(NO_KO|PANTHER_AND_PFAM);K19164|ccdA_antitoxin_CcdA:PF07362|Post-segregation_antitoxin_CcdA	45	45	1.51	Thermoprotei_(45)
PTHR11706|SOLUTE_CARRIER_PROTEIN_FAMILY_11_MEMBER:PF01566|Natural_resistance-associated_macrophage_protein-like;K08368|yaaU_MFS_transporter_putative_metabolite_transport_protein:PF00083|Sugar_(and_other)_transporter;Uncharacterized_(-:PF06525|Sulfocyanin_(SoxE)_domain);Uncharacterized_(NO_KO|PANTHER_AND_PFAM);PTHR23520|TRANSPORTER_PUTATIVE_(AFU_ORTHOLOGUE_AFUA_3G04000)-RELATED:PF07690|Major_Facil…	45	45	1.51	Thermoprotei_(45)
K08368|yaaU_MFS_transporter_putative_metabolite_transport_protein:PF00083|Sugar_(and_other)_transporter;Uncharacterized_(-:PF06525|Sulfocyanin_(SoxE)_domain);Uncharacterized_(NO_KO|PANTHER_AND_PFAM);PTHR23520|TRANSPORTER_PUTATIVE_(AFU_ORTHOLOGUE_AFUA_3G04000)-RELATED:PF07690|Major_Facilitator_Superfamily;PTHR30176|FERREDOXIN-TYPE_PROTEIN_NAPH:PF13237|4Fe-4S_dicluster_domain	45	45	1.51	Thermoprotei_(45)
K07446|trm-G10_tRNA_(guanine10-N2)-dimethyltransferase_[EC:2.1.1.213]:PF01170|RMKL-like_methyltransferase_domain;K00784|rnz_ribonuclease_Z_[EC:3.1.26.11]:PF12706|Beta-lactamase_superfamily_domain;Uncharacterized_(K09736|K09736_uncharacterized_protein:PF01877|RNA_binding);PTHR41930|UPF0200_PROTEIN_MJ1399:PF13238|AAA_domain;K01975|thpR_RNA_2'3'-cyclic_3'-phosphodiesterase_[EC:3.1.4.58]:PF13563|2'-5…	45	45	1.51	Thermoprotei_(45)
Uncharacterized_(NO_KO|PANTHER_AND_PFAM);Uncharacterized_(NO_KO|PANTHER_AND_PFAM);Uncharacterized_(NO_KO|PANTHER_AND_PFAM);Uncharacterized_(K09729|K09729_uncharacterized_protein:PF01976|Protein_of_unknown_function_DUF116);Uncharacterized_(NO_KO|PANTHER_AND_PFAM)	45	45	1.51	Methanobacteria_(44);Thermoplasmata_(1)
Uncharacterized_(-:PF08004|Protein_of_unknown_function_(DUF1699));K06197|chaB_cation_transport_regulator:PF06150|ChaB;Uncharacterized_(-:PF08004|Protein_of_unknown_function_(DUF1699))	45	45	1.51	Methanomicrobia_(45)
Uncharacterized_(NO_KO|PANTHER_AND_PFAM);K03892|arsR_ArsR_family_transcriptional_regulator_arsenate/arsenite/antimonite-responsive_transcriptional_repressor:PF01022|Bacterial_regulatory_protein_arsR_family;Uncharacterized_(K07089|K07089_uncharacterized_protein:PF03773|Predicted_permease);PTHR36450|THIOREDOXIN:PF13192|Thioredoxin_domain;Uncharacterized_(-:PF22263|Family_of_unknown_function_(DUF695…	45	45	1.51	Methanomicrobia_(45)
Uncharacterized_(NO_KO|PANTHER_AND_PFAM);K03768|PPIB_ppiB_peptidyl-prolyl_cis-trans_isomerase_B_(cyclophilin_B)_[EC:5.2.1.8]:PF00160|Cyclophilin_type_peptidyl-prolyl_cis-trans_isomerase/CLD;Uncharacterized_(NO_KO|PANTHER_AND_PFAM);Uncharacterized_(-:PF14742|N-terminal_domain_of_(some)_glycogen_debranching_enzymesPF22422|Mannosylglycerate_hydrolase_MGH1-like_glycoside_hydrolase_domain);K07130|kynB…	45	45	1.51	Methanomicrobia_(45)
PTHR44943|CELLULOSE_SYNTHASE_OPERON_PROTEIN_C:PF00515|Tetratricopeptide_repeatPF00515|Tetratricopeptide_repeatPF00515|Tetratricopeptide_repeat;PTHR44858|TETRATRICOPEPTIDE_REPEAT_PROTEIN_6:PF00515|Tetratricopeptide_repeatPF13432|Tetratricopeptide_repeatPF13432|Tetratricopeptide_repeatPF13181|Tetratricopeptide_repeat;Uncharacterized_(-:PF03793|PASTA_domain);K08971|K08971_putative_membrane_protein:P…	45	45	1.51	Methanomicrobia_(45)
[truncated: 12,547 more rows]
[truncated: 1 more columns]
